# Supplementary material for: Are Mixed-Halide Ruddlesden–Popper Perovskites Really Mixed?
Source: ACS Energy Lett. 2022 Oct 31;7(12):4242–7. doi: 10.1021/acsenergylett.2c01967 (PMC9748757; doi:10.1021/acsenergylett.2c01967)
Supplement: Supplementary file 2 — nz2c01967_si_002.zip [file nz2c01967_si_002.zip]

Archive with 3 entries (3 files):
- (BA)2MAPb2(Br0.5I0.5)7.cif
- (BA)2MAPb2Br7.cif
- (BA)2MAPb2I7.cif
