# Supplementary material for: Are Mixed-Halide Ruddlesden–Popper Perovskites Really Mixed?
Source: ACS Energy Lett. 2022 Oct 31;7(12):4242–7. doi: 10.1021/acsenergylett.2c01967 (PMC9748757; doi:10.1021/acsenergylett.2c01967)
Supplement: Supplementary file 2 — nz2c01967_si_002.zip [file nz2c01967_si_002.zip › (BA)2MAPb2(Br0.5I0.5)7.cif]

 
data_ST_80_220509
_vrf_PLAT971_ST_80_220509
;
RESPONSE: Residual positive electron density near the I is likely due to a 
small amount of deformation of the position of the mixed site Br/I. We did
not attempt to model this displacement because it does not significnatly 
impact the conclusions which we drew from the strutcure. 

This is also refelcted in a number of alerts for the Pb center, again 
representative of small deviations from the modeled position that do not 
affect teh conclusions drawn.
;

_vrf_PLAT972_ST_80_220509
;
RESPONSE: As above. However, we have over accounted for electron density due 
to the model we adopted.
;

_vrf_PLAT976_ST_80_220509
;
RESPONSE: This negative electron desnity is located near the terminal
carbon of the butyl ammonium cation. This molecule is heavily disordered and
we have simply accounted for teh electron density as best as we are able. 
This does not impact the conclusions drawn up on this structure.
;

_audit_creation_method            'SHELXL-2018/3'
_shelx_SHELXL_version_number      '2018/3'
_chemical_name_systematic         ?
_chemical_name_common             ?
_chemical_melting_point           ?
_chemical_formula_moiety          
'4(Br1.54 I1.97 Pb), 4(C4 H12 N), C N'
_chemical_formula_sum
 'C17 H60 Br6.14 I7.86 N5 Pb4' 
_chemical_formula_weight          2651.54

loop_
 _atom_type_symbol
 _atom_type_description
 _atom_type_scat_dispersion_real
 _atom_type_scat_dispersion_imag
 _atom_type_scat_source
 'C'  'C'   0.0033   0.0016
 'International Tables Vol C Tables 4.2.6.8 and 6.1.1.4'
 'H'  'H'   0.0000   0.0000
 'International Tables Vol C Tables 4.2.6.8 and 6.1.1.4'
 'N'  'N'   0.0061   0.0033
 'International Tables Vol C Tables 4.2.6.8 and 6.1.1.4'
 'Br'  'Br'  -0.2901   2.4595
 'International Tables Vol C Tables 4.2.6.8 and 6.1.1.4'
 'I'  'I'  -0.4742   1.8119
 'International Tables Vol C Tables 4.2.6.8 and 6.1.1.4'
 'Pb'  'Pb'  -3.3944  10.1111
 'International Tables Vol C Tables 4.2.6.8 and 6.1.1.4'
 
_space_group_crystal_system       orthorhombic
_space_group_IT_number            69
_space_group_name_H-M_alt         'F m m m'
_space_group_name_Hall            '-F 2 2'
 
_shelx_space_group_comment
;
The symmetry employed for this shelxl refinement is uniquely defined
by the following loop, which should always be used as a source of
symmetry information in preference to the above space-group names.
They are only intended as comments.
;
 
loop_
 _space_group_symop_operation_xyz
 'x, y, z'
 '-x, -y, z'
 '-x, y, -z'
 'x, -y, -z'
 'x, y+1/2, z+1/2'
 '-x, -y+1/2, z+1/2'
 '-x, y+1/2, -z+1/2'
 'x, -y+1/2, -z+1/2'
 'x+1/2, y, z+1/2'
 '-x+1/2, -y, z+1/2'
 '-x+1/2, y, -z+1/2'
 'x+1/2, -y, -z+1/2'
 'x+1/2, y+1/2, z'
 '-x+1/2, -y+1/2, z'
 '-x+1/2, y+1/2, -z'
 'x+1/2, -y+1/2, -z'
 '-x, -y, -z'
 'x, y, -z'
 'x, -y, z'
 '-x, y, z'
 '-x, -y+1/2, -z+1/2'
 'x, y+1/2, -z+1/2'
 'x, -y+1/2, z+1/2'
 '-x, y+1/2, z+1/2'
 '-x+1/2, -y, -z+1/2'
 'x+1/2, y, -z+1/2'
 'x+1/2, -y, z+1/2'
 '-x+1/2, y, z+1/2'
 '-x+1/2, -y+1/2, -z'
 'x+1/2, y+1/2, -z'
 'x+1/2, -y+1/2, z'
 '-x+1/2, y+1/2, z'
 
_cell_length_a                    8.550(3)
_cell_length_b                    8.640(3)
_cell_length_c                    40.070(13)
_cell_angle_alpha                 90
_cell_angle_beta                  90
_cell_angle_gamma                 90
_cell_volume                      2959.9(16)
_cell_formula_units_Z             2
_cell_measurement_temperature     293(2)
_cell_measurement_reflns_used      2052
_cell_measurement_theta_min        3.05
_cell_measurement_theta_max       22.02

_exptl_crystal_description       'plate'
_exptl_crystal_colour            'orange'
_exptl_crystal_density_meas       ?
_exptl_crystal_density_method     ?
_exptl_crystal_density_diffrn     2.975          
_exptl_crystal_F_000              2313
_exptl_transmission_factor_min    ?
_exptl_transmission_factor_max    ?
_exptl_crystal_size_max           0.116
_exptl_crystal_size_mid           0.057
_exptl_crystal_size_min           0.020
_exptl_absorpt_coefficient_mu     19.601
_shelx_estimated_absorpt_T_min    0.210
_shelx_estimated_absorpt_T_max    0.695
_exptl_absorpt_correction_type    numerical
_exptl_absorpt_correction_T_min   0.1725
_exptl_absorpt_correction_T_max   0.7660
_exptl_absorpt_process_details    'SADABS (Krause et al., 2015)'
_exptl_absorpt_special_details    ?
_diffrn_ambient_temperature       293(2)
_diffrn_radiation_wavelength      0.71073
_diffrn_radiation_type            MoK\a
_diffrn_source                    'fine-focus sealed tube' 
_diffrn_source_monochromator      'Bruker TRIUMPH curved-graphite' 
_diffrn_measurement_device_type   'Bruker APEX-II' 
_diffrn_measurement_method        
'combination of \w and \f-scans ' 
_diffrn_detector_area_resol_mean   8.33 
_diffrn_reflns_number             9776
_diffrn_reflns_av_unetI/netI      0.0363
_diffrn_reflns_av_R_equivalents   0.0786
_diffrn_reflns_limit_h_min        -10
_diffrn_reflns_limit_h_max        10
_diffrn_reflns_limit_k_min        -11
_diffrn_reflns_limit_k_max        11
_diffrn_reflns_limit_l_min        -51
_diffrn_reflns_limit_l_max        47
_diffrn_reflns_theta_min          1.016
_diffrn_reflns_theta_max          27.163
_diffrn_reflns_theta_full         25.242
_diffrn_measured_fraction_theta_max   0.997
_diffrn_measured_fraction_theta_full  1.000
_diffrn_reflns_Laue_measured_fraction_max    0.997
_diffrn_reflns_Laue_measured_fraction_full   1.000
_diffrn_reflns_point_group_measured_fraction_max   0.997
_diffrn_reflns_point_group_measured_fraction_full  1.000
_reflns_number_total              955
_reflns_number_gt                 730
_reflns_threshold_expression      'I > 2\s(I)'
_reflns_Friedel_coverage          0.000
_reflns_Friedel_fraction_max      .
_reflns_Friedel_fraction_full     .
 
_reflns_special_details
;
 Reflections were merged by SHELXL according to the crystal
 class for the calculation of statistics and refinement.
 
 _reflns_Friedel_fraction is defined as the number of unique
 Friedel pairs measured divided by the number that would be
 possible theoretically, ignoring centric projections and
 systematic absences.
;
 
_computing_data_collection        'Bruker APEX-4 (Bruker, 2021)' 
_computing_cell_refinement        'Bruker SAINT (Bruker, 2021)' 
_computing_data_reduction         'Bruker SAINT (Bruker, 2021)' 
_computing_structure_solution     'SHELXT-2018/2 (Sheldrick, 2015a)' 
_computing_structure_refinement   'SHELXL-2018/3 (Sheldrick, 2015b)'
_computing_molecular_graphics     ?
_computing_publication_material   'CIFTAB (Sheldrick, 2008)'
_refine_special_details           ?
_refine_ls_structure_factor_coef  Fsqd
_refine_ls_matrix_type            full
_refine_ls_weighting_scheme       calc
_refine_ls_weighting_details
'w=1/[\s^2^(Fo^2^)+(0.1000P)^2^] where P=(Fo^2^+2Fc^2^)/3'
_atom_sites_solution_primary      dual
_atom_sites_solution_secondary    difmap
_atom_sites_solution_hydrogens    geom
_refine_ls_hydrogen_treatment     constr
_refine_ls_extinction_method      none
_refine_ls_extinction_coef        .
_refine_ls_number_reflns          955
_refine_ls_number_parameters      35
_refine_ls_number_restraints      13
_refine_ls_R_factor_all           0.1126
_refine_ls_R_factor_gt            0.0823
_refine_ls_wR_factor_ref          0.2610
_refine_ls_wR_factor_gt           0.2431
_refine_ls_goodness_of_fit_ref    1.809
_refine_ls_restrained_S_all       1.849
_refine_ls_shift/su_max           0.000
_refine_ls_shift/su_mean          0.000
 
loop_
 _atom_site_label
 _atom_site_type_symbol
 _atom_site_fract_x
 _atom_site_fract_y
 _atom_site_fract_z
 _atom_site_U_iso_or_equiv
 _atom_site_adp_type
 _atom_site_occupancy
 _atom_site_site_symmetry_order  
 _atom_site_calc_flag
 _atom_site_refinement_flags_posn
 _atom_site_refinement_flags_adp
 _atom_site_refinement_flags_occupancy
 _atom_site_disorder_assembly
 _atom_site_disorder_group
Pb1 Pb 0.500000 0.500000 0.57942(3) 0.0513(6) Uani 1 4 d S T P . .
Br1 Br 0.500000 0.500000 0.65531(13) 0.218(5) Uani 0.07(5) 4 d S T P A 1
Br2 Br 0.750000 0.750000 0.57788(10) 0.146(3) Uani 0.64(3) 2 d S T P A 1
Br3 Br 0.500000 0.500000 0.500000 0.129(4) Uani 0.37(7) 8 d S T P A 1
I1 I 0.500000 0.500000 0.65531(13) 0.218(5) Uani 0.93(5) 4 d S T P A 2
I2 I 0.750000 0.750000 0.57788(10) 0.146(3) Uani 0.36(3) 2 d S T P A 2
I3 I 0.500000 0.500000 0.500000 0.129(4) Uani 0.63(7) 8 d S T P A 2
N1 N 1.000000 0.500000 0.641(2) 0.30(5) Uiso 1 4 d DS U P . .
H1A H 1.000000 0.402879 0.633446 0.453 Uiso 0.5 2 calc R U P . .
H1B H 0.915006 0.548561 0.633446 0.453 Uiso 0.25 1 calc R U P . .
H1C H 1.084994 0.548561 0.633446 0.453 Uiso 0.25 1 calc R U P . .
C1 C 1.000000 0.500000 0.679(2) 0.42(6) Uiso 1 4 d DS U P . .
H1D H 0.907988 0.446762 0.687046 0.507 Uiso 0.25 1 calc R U P . .
H1E H 1.092012 0.446762 0.687046 0.507 Uiso 0.25 1 calc R U P . .
C2 C 1.000000 0.6650(19) 0.691(2) 0.46(6) Uiso 0.5 2 d DS U P . .
H2A H 1.090909 0.713861 0.680575 0.548 Uiso 0.25 1 calc R U P . .
H2B H 0.909091 0.713860 0.680575 0.548 Uiso 0.25 1 calc R U P . .
C3 C 1.000000 0.709(3) 0.726(2) 0.49(7) Uiso 0.5 2 d DS U P . .
H3A H 0.908872 0.773869 0.729739 0.584 Uiso 0.25 1 calc R U P . .
H3B H 1.091128 0.773869 0.729739 0.584 Uiso 0.25 1 calc R U P . .
C4 C 1.000000 0.588000 0.752(2) 0.49(7) Uiso 0.5 2 d DS U P . .
H4A H 1.000000 0.636291 0.773966 0.738 Uiso 0.5 2 calc R U P . .
H4B H 0.908321 0.524729 0.750104 0.738 Uiso 0.25 1 calc R U P . .
H4C H 1.091679 0.524729 0.750104 0.738 Uiso 0.25 1 calc R U P . .
N2 N 0.000000 0.500000 0.500000 0.19(9) Uiso 0.5 8 d DS U P . .
C5 C 0.000000 0.500000 0.5374(3) 0.27(12) Uiso 0.25 4 d DS U P . .
 
loop_
 _atom_site_aniso_label
 _atom_site_aniso_U_11
 _atom_site_aniso_U_22
 _atom_site_aniso_U_33
 _atom_site_aniso_U_23
 _atom_site_aniso_U_13
 _atom_site_aniso_U_12
Pb1 0.0435(8) 0.0421(8) 0.0682(11) 0.000 0.000 0.000
Br1 0.179(6) 0.407(14) 0.067(3) 0.000 0.000 0.000
Br2 0.112(3) 0.110(3) 0.217(6) 0.000 0.000 -0.079(3)
Br3 0.136(6) 0.201(9) 0.050(4) 0.000 0.000 0.000
I1 0.179(6) 0.407(14) 0.067(3) 0.000 0.000 0.000
I2 0.112(3) 0.110(3) 0.217(6) 0.000 0.000 -0.079(3)
I3 0.136(6) 0.201(9) 0.050(4) 0.000 0.000 0.000
 
_geom_special_details
;
 All esds (except the esd in the dihedral angle between two l.s. planes)
 are estimated using the full covariance matrix.  The cell esds are taken
 into account individually in the estimation of esds in distances, angles
 and torsion angles; correlations between esds in cell parameters are only
 used when they are defined by crystal symmetry.  An approximate (isotropic)
 treatment of cell esds is used for estimating esds involving l.s. planes.
;
 
loop_
 _geom_bond_atom_site_label_1
 _geom_bond_atom_site_label_2
 _geom_bond_distance
 _geom_bond_site_symmetry_2
 _geom_bond_publ_flag
Pb1 Br2 3.0394(7) 13_445 ?
Pb1 I2 3.0394(7) . ?
Pb1 Br2 3.0394(7) . ?
Pb1 Br2 3.0394(7) 31_465 ?
Pb1 Br2 3.0394(7) 19_565 ?
Pb1 I1 3.041(5) . ?
Pb1 Br1 3.041(5) . ?
Pb1 I3 3.1823(17) . ?
Pb1 Br3 3.1823(17) . ?
N1 C1 1.519(10) . ?
C1 C2 1.502(10) . ?
C2 C3 1.474(10) . ?
C3 C4 1.487(10) . ?
C3 C4 1.95(7) 21_766 ?
C4 C4 1.5206(5) 2_765 ?
N2 C5 1.499(10) . ?
N2 C5 1.499(10) 17_566 ?
 
loop_
 _geom_angle_atom_site_label_1
 _geom_angle_atom_site_label_2
 _geom_angle_atom_site_label_3
 _geom_angle
 _geom_angle_site_symmetry_1
 _geom_angle_site_symmetry_3
 _geom_angle_publ_flag
Br2 Pb1 Br2 177.68(16) 13_445 . ?
Br2 Pb1 Br2 90.58(3) 13_445 31_465 ?
Br2 Pb1 Br2 89.38(3) . 31_465 ?
Br2 Pb1 Br2 89.38(3) 13_445 19_565 ?
Br2 Pb1 Br2 90.58(3) . 19_565 ?
Br2 Pb1 Br2 177.68(16) 31_465 19_565 ?
I2 Pb1 I1 91.16(8) . . ?
Br2 Pb1 Br1 91.16(8) 13_445 . ?
Br2 Pb1 Br1 91.16(8) . . ?
Br2 Pb1 Br1 91.16(8) 31_465 . ?
Br2 Pb1 Br1 91.16(8) 19_565 . ?
I2 Pb1 I3 88.84(8) . . ?
I1 Pb1 I3 180.0 . . ?
Br2 Pb1 Br3 88.84(8) 13_445 . ?
Br2 Pb1 Br3 88.84(8) . . ?
Br2 Pb1 Br3 88.84(8) 31_465 . ?
Br2 Pb1 Br3 88.84(8) 19_565 . ?
Br1 Pb1 Br3 180.0 . . ?
Pb1 Br2 Pb1 177.68(16) 13 . ?
Pb1 Br3 Pb1 180.0 17_666 . ?
Pb1 I2 Pb1 177.68(16) 13 . ?
Pb1 I3 Pb1 180.0 17_666 . ?
C2 C1 N1 108.3(12) . . ?
C3 C2 C1 123.3(15) . . ?
C2 C3 C4 120.2(17) . . ?
C2 C3 C4 131(5) . 21_766 ?
C4 C3 C4 109(4) . 21_766 ?
C3 C4 C4 134.8(11) . 2_765 ?
C3 C4 C3 71(4) . 21_766 ?
C4 C4 C3 154(5) 2_765 21_766 ?
C5 N2 C5 180.0 . 17_566 ?
 
loop_
 _geom_torsion_atom_site_label_1
 _geom_torsion_atom_site_label_2
 _geom_torsion_atom_site_label_3
 _geom_torsion_atom_site_label_4
 _geom_torsion
 _geom_torsion_site_symmetry_1
 _geom_torsion_site_symmetry_2
 _geom_torsion_site_symmetry_3
 _geom_torsion_site_symmetry_4
 _geom_torsion_publ_flag
N1 C1 C2 C3 180.000(12) . . . . ?
C1 C2 C3 C4 0.000(17) . . . . ?
C1 C2 C3 C4 180.00(2) . . . 21_766 ?
C2 C3 C4 C4 0.00(4) . . . 2_765 ?
C4 C3 C4 C4 180.000(19) 21_766 . . 2_765 ?
C2 C3 C4 C3 180.000(12) . . . 21_766 ?
C4 C3 C4 C3 0.000(1) 21_766 . . 21_766 ?
 
_refine_diff_density_max    3.208
_refine_diff_density_min   -3.280
_refine_diff_density_rms    0.418

_shelx_res_file
;
TITL st_80_220509_b.res in Fmmm
    ST_80_220509.res
    created by SHELXL-2018/3 at 14:38:28 on 27-Aug-2022
REM Old TITL st_80_220509 in Fmmm #69
REM SHELXT solution in Fmmm: R1 0.286, Rweak 0.097, Alpha 0.032
REM <I/s> 0.000 for 0 systematic absences, Orientation as input
REM Formula found by SHELXT: N7 Br2
CELL 0.71073 8.5498 8.6397 40.0701 90 90 90
ZERR 2 0.0027 0.0027 0.0129 0 0 0
LATT 4
SYMM -X,-Y,+Z
SYMM -X,+Y,-Z
SYMM +X,-Y,-Z
SFAC C H N Br I Pb
UNIT 34 120 10 12.28 15.72 8
DFIX 1.5 0.01 N1 C1 C1 C2 C2 C3 C3 C4 N2 C5
DFIX 2.53 0.02 N1 C2 C1 C3 C2 C4
SIMU N1 > C4
SIMU N2 C5
EADP Br1 I1
EADP Br2 I2
EADP Br3 I3
EXYZ Br2 I2
EXYZ Br3 I3
EXYZ Br1 I1

L.S. 10
PLAN  20
SIZE 0.02 0.057 0.116
TEMP 19.85
CONF
BOND
LIST 6
MORE -1
fmap 2
acta
REM <olex2.extras>
REM <HklSrc "%.\\st_80_220509.hkl">
REM </olex2.extras>

EQIV $6   -x+2, -y+1, z
FREE C1 C2_$6
FREE C3 C3_$6
FREE C4 C3_$6

WGHT    0.100000
FVAR       0.06689   0.06840   0.64241   0.37087
PB1   6    0.500000    0.500000    0.579417    10.25000    0.04349    0.04211 =
         0.06816    0.00000    0.00000    0.00000
PART 1
BR1   4    0.500000    0.500000    0.655306    20.25000    0.17877    0.40730 =
         0.06661    0.00000    0.00000    0.00000
BR2   4    0.750000    0.750000    0.577881    30.50000    0.11176    0.11006 =
         0.21659    0.00000    0.00000   -0.07948
BR3   4    0.500000    0.500000    0.500000    40.12500    0.13611    0.20139 =
         0.05048    0.00000    0.00000    0.00000
PART 2
I1    5    0.500000    0.500000    0.655306   -20.25000    0.17877    0.40730 =
         0.06661    0.00000    0.00000    0.00000
I2    5    0.750000    0.750000    0.577881   -30.50000    0.11176    0.11006 =
         0.21659    0.00000    0.00000   -0.07948
I3    5    0.500000    0.500000    0.500000   -40.12500    0.13611    0.20139 =
         0.05048    0.00000    0.00000    0.00000

PART 0
N1    3    1.000000    0.500000    0.640850    10.25000    0.30190
AFIX  33
H1A   2    1.000000    0.402879    0.633446    10.25000   -1.50000
H1B   2    0.915006    0.548561    0.633446    10.25000   -1.50000
H1C   2    1.084994    0.548561    0.633446    10.25000   -1.50000
AFIX   0
C1    1    1.000000    0.500000    0.678752    10.25000    0.42251
AFIX  23
H1D   2    0.907988    0.446762    0.687046    10.25000   -1.20000
H1E   2    1.092012    0.446762    0.687046    10.25000   -1.20000
AFIX   0
C2    1    1.000000    0.665026    0.690518    10.25000    0.45632
AFIX  23
H2A   2    1.090909    0.713861    0.680575    10.25000   -1.20000
H2B   2    0.909091    0.713860    0.680575    10.25000   -1.20000
AFIX   0
C3    1    1.000000    0.709231    0.726038    10.25000    0.48669
AFIX  23
H3A   2    0.908872    0.773869    0.729739    10.25000   -1.20000
H3B   2    1.091128    0.773869    0.729739    10.25000   -1.20000
AFIX   0
C4    1    1.000000   10.588000    0.752389    10.25000    0.49177
AFIX  33
H4A   2    1.000000    0.636291    0.773966    10.25000   -1.50000
H4B   2    0.908321    0.524729    0.750104    10.25000   -1.50000
H4C   2    1.091679    0.524729    0.750104    10.25000   -1.50000
AFIX   0
PART 0
N2    3    0.000000    0.500000    0.500000    10.06250    0.19176
C5    1    0.000000    0.500000    0.537420    10.06250    0.27122
HKLF 4


REM  st_80_220509_b.res in Fmmm
REM wR2 = 0.2610, GooF = S = 1.809, Restrained GooF = 1.849 for all data
REM R1 = 0.0823 for 730 Fo > 4sig(Fo) and 0.1126 for all 955 data
REM 35 parameters refined using 13 restraints

END

WGHT      0.1369    264.6900

REM Highest difference peak  3.208,  deepest hole -3.280,  1-sigma level  0.418
Q1    1   0.5000  0.4343  0.6538  10.50000  0.05    3.21
Q2    1   0.5000  0.5000  0.6098  10.25000  0.05    2.55
Q3    1   0.5000  0.5000  0.5511  10.25000  0.05    2.41
Q4    1   0.7500  0.7500  0.6009  10.50000  0.05    1.77
Q5    1   1.0000  0.5000  0.6032  10.25000  0.05    1.50
Q6    1   0.5000  0.5607  0.5000  10.25000  0.05    1.42
Q7    1   0.5000  0.5000  0.4701  10.25000  0.05    1.23
Q8    1   1.0364  0.4423  0.6875  11.00000  0.05    1.18
Q9    1   0.5000  0.5000  0.6808  10.25000  0.05    1.08
Q10   1   0.9560  0.5692  0.7515  11.00000  0.05    1.05
Q11   1   1.0000  0.5874  0.7613  10.50000  0.05    1.04
Q12   1   0.0000  0.5000  0.5236  10.25000  0.05    1.02
Q13   1   0.4260  0.4267  0.5793  11.00000  0.05    1.00
Q14   1   0.7773  0.8167  0.7320  11.00000  0.05    0.96
Q15   1   0.9810  0.4699  0.6997  11.00000  0.05    0.96
Q16   1   0.7980  0.6734  0.7298  11.00000  0.05    0.84
Q17   1   0.5000  0.3807  0.6820  10.50000  0.05    0.84
Q18   1   0.0611  0.5827  0.5000  10.50000  0.05    0.80
Q19   1   1.1487  0.7500  0.7500  10.50000  0.05    0.79
Q20   1   0.8305  0.7739  0.7371  11.00000  0.05    0.74
;
_shelx_res_checksum   11382

_shelx_hkl_file
;
  -1  -1   1 2281.37   64.09
  -1  -1   1 2369.06   64.39
   1   1  -1 2404.76   64.29
   1   1  -1 2460.15   64.19
  -2  -2   2 1343.97   39.00
  -2  -2   2 1386.46   39.50
   2   2  -2 1453.65   39.30
   2   2  -2 1428.46   39.00
  -3  -3   3   20.10    5.40
  -3  -3   3    2.70    4.40
   3   3  -3    7.00    3.90
   3   3  -3   -8.30    4.20
  -4  -4   4  201.58   15.50
  -4  -4   4  248.78   12.50
   4   4  -4  253.37   11.40
   4   4  -4  243.98   11.60
  -5  -5   5   45.80    9.00
   5   5  -5   48.60    7.40
   5   5  -5   43.10    7.80
  -6  -6   6  262.67   18.20
   6   6  -6  272.27   15.60
   6   6  -6  274.17   15.90
  -7  -7   7    8.40   11.30
   7   7  -7    8.10   10.30
  -6  -8   6   17.90   11.80
   5   7  -5  157.88   14.20
  -5  -7   5  166.48   16.10
   4   6  -4    7.10    7.30
   4   6  -4    1.40    6.20
  -4  -6   4    7.50    7.50
  -4  -6   4   -6.40    9.30
   3   5  -3   55.59    7.20
  -3  -5   3   51.19    7.40
   2   4  -2   51.39    6.40
   2   4  -2   44.70    5.30
  -2  -4   2   56.79    6.50
  -2  -4   2   50.69    6.20
   1   3  -1 1787.22   48.80
   1   3  -1 1721.33   48.10
  -1  -3   1 1694.53   48.60
  -1  -3   1 1733.53   48.40
   0   2   0 1510.85   39.80
   0   2   0 1256.67   39.00
   0  -2   0 1401.06   39.70
   0  -2   0 1543.65   39.40
  -1   1   1 2552.34   69.89
  -1   1   1 2465.25   69.79
  -1   1   1 2614.94   69.69
   1  -1  -1 2686.73   69.69
  -2   0   2    7.80    2.70
  -2   0   2    4.50    2.50
   2   0  -2    6.70    3.20
  -3  -1   3    6.20    3.60
   3   1  -3   14.10    6.20
   3   1  -3    2.70    2.80
  -4  -2   4   34.00    5.50
   4   2  -4   31.50    4.50
   4   2  -4   26.50    6.20
  -5  -3   5  351.16   15.50
   5   3  -5  384.16   14.40
   5   3  -5  362.06   15.00
  -6  -4   6   30.40    8.60
   6   4  -6   23.90    6.80
   6   4  -6   38.90    7.80
  -7  -5   7  170.28   15.50
   7   5  -7  192.38   13.70
  -8  -6   8   11.20   11.70
   8   6  -8   15.40   10.60
  -5  -9   5   -1.30   11.60
   4   8  -4   37.80   10.50
  -4  -8   4   42.00   11.40
   3   7  -3   12.10    8.40
  -3  -7   3   11.60    8.80
  -3  -7   3   17.20    8.50
   2   6  -2  325.57   13.80
   2   6  -2  315.77   15.20
  -2  -6   2  314.37   15.40
  -2  -6   2  327.07   14.80
   1   5  -1  384.56   15.60
   1   5  -1  395.36   14.30
  -1  -5   1  388.46   14.70
  -1  -5   1  413.96   15.90
   0   4   0 3540.15   94.89
   0   4   0 3424.06   93.59
   0  -4   0 3338.27   93.89
   0  -4   0 3448.65   94.89
  -1   3   1 1656.73   46.90
   1  -3  -1 1617.44   46.90
   1  -3  -1 1774.12   46.40
   1  -3  -1 1600.54   45.50
  -2   2   2 1511.95   43.30
  -2   2   2 1481.95   43.30
  -2   2   2 1539.35   43.20
   2  -2  -2 1538.35   43.30
   2  -2  -2 1622.74   43.30
  -3   1   3    5.90    3.60
  -3   1   3    5.20    3.30
  -3   1   3    2.60    3.00
   3  -1  -3    2.70    3.30
  -4   0   4  473.35   15.40
  -4   0   4  438.36   14.30
   4   0  -4  462.35   16.30
  -5  -1   5  146.09    9.30
   5   1  -5  138.69    7.50
   5   1  -5  188.08   16.80
  -6  -2   6  481.15   18.80
   6   2  -6  500.85   16.90
   6   2  -6  480.45   20.20
  -7  -3   7   36.00    9.00
   7   3  -7   55.79    7.70
   7   3  -7   68.39   10.10
  -8  -4   8   65.19   11.70
   8   4  -8   64.69    9.20
  -9  -5   9   -6.00   11.10
   9   5  -9    0.70   10.10
   4  10  -4   14.50   11.30
  -4 -10   4    4.20   12.30
   3   9  -3    5.60   10.30
  -3  -9   3    7.20    9.80
  -3  -9   3   -6.70   10.90
   2   8  -2   29.70    9.80
  -2  -8   2   19.50    9.80
  -2  -8   2   39.80    9.50
   1   7  -1  201.48   13.70
  -1  -7   1  211.88   14.70
  -1  -7   1  188.38   12.60
   0   6   0   89.49    9.50
   0  -6   0   75.49    8.80
   0  -6   0   75.89    7.50
  -1   5   1  406.66   15.80
   1  -5  -1  412.06   15.90
   1  -5  -1  363.86   13.20
   1  -5  -1  392.36   14.20
  -2   4   2   55.49    6.80
  -2   4   2   52.39    6.50
   2  -4  -2   52.09    6.30
   2  -4  -2   52.19    6.40
  -3   3   3    7.20    5.00
  -3   3   3    6.60    4.60
  -3   3   3    4.90    4.50
   3  -3  -3    9.70    5.40
   3  -3  -3    3.20    4.00
  -4   2   4   28.50    5.00
  -4   2   4   27.10    4.60
  -4   2   4   31.50    5.30
  -5   1   5  140.19    8.40
  -5   1   5  141.19    8.00
  -5   1   5  134.29    9.10
   5  -1  -5  142.49    8.80
  -6   0   6   19.80    5.80
  -6   0   6   29.20    4.70
   6   0  -6   28.10   10.20
  -7  -1   7  161.28   11.80
   7   1  -7  158.28   18.40
   7   1  -7  166.28    9.20
  -8  -2   8   24.60    8.80
   8   2  -8   21.30    6.60
  -9  -3   9    9.80   10.40
   9   3  -9    2.30    6.90
  10   4 -10   -7.80   10.20
   2  10  -2   36.00   12.20
  -2 -10   2   26.30   11.40
  -2 -10   2   30.00   13.70
   1   9  -1   53.49   11.90
  -1  -9   1   37.20   10.10
  -1  -9   1   48.40   12.40
   0   8   0  206.38   15.60
   0  -8   0  175.98   13.10
   0  -8   0  190.58   16.50
  -1   7   1  210.98   14.20
   1  -7  -1  223.28   14.10
   1  -7  -1  194.38   12.10
  -2   6   2  337.07   16.30
   2  -6  -2  369.36   14.50
   2  -6  -2  359.86   16.50
  -3   5   3   40.50    7.40
  -3   5   3   44.10    7.70
   3  -5  -3   55.19    7.10
   3  -5  -3   44.20    7.40
  -4   4   4  186.48   14.00
  -4   4   4  192.88   11.70
  -4   4   4  204.58   11.80
   4  -4  -4  188.78   14.60
   4  -4  -4  215.98   11.40
  -5   3   5  333.17   14.70
  -5   3   5  341.57   14.80
  -5   3   5  355.46   14.60
   5  -3  -5  349.27   14.20
  -6   2   6  463.05   18.60
  -6   2   6  503.65   18.30
  -6   2   6  472.75   17.90
   6  -2  -6  506.25   17.70
   6  -2  -6  490.15   18.50
  -7   1   7  155.38   11.40
  -7   1   7  149.88   10.00
   7  -1  -7  149.49   12.80
  -8   0   8   84.89   10.60
   8   0  -8   67.09    6.20
   8   0  -8   23.50   17.10
  -9  -1   9   20.40   10.20
   9   1  -9    5.30    5.60
 -10  -2  10   17.50   12.20
  10   2 -10    8.30    8.20
   1  11  -1   19.40   12.50
  -1 -11   1    2.50   14.40
   0  10   0   16.40   11.80
   0 -10   0   37.00   14.10
   0 -10   0    6.30   10.10
  -1   9   1   52.99   12.10
   1  -9  -1   43.80   12.30
   1  -9  -1   40.20    9.70
  -2   8   2   33.70   10.00
   2  -8  -2   38.00   10.70
   2  -8  -2   18.70    8.10
  -3   7   3   14.50    8.20
   3  -7  -3   21.30    8.20
   3  -7  -3   10.00    6.50
  -4   6   4    3.30    7.40
  -4   6   4    5.60    7.00
   4  -6  -4    3.00    7.30
   4  -6  -4   -3.80    6.10
  -5   5   5   47.20    9.10
  -5   5   5   56.89    9.30
   5  -5  -5   36.20   10.60
   5  -5  -5   37.10    8.00
  -6   4   6   31.90    8.60
  -6   4   6   34.60    8.20
  -6   4   6   26.50    8.30
   6  -4  -6   39.50    7.40
   6  -4  -6   42.80    9.30
  -7   3   7   57.79    9.60
  -7   3   7   66.89    9.00
  -7   3   7   51.49    8.70
   7  -3  -7   50.09    7.80
   7  -3  -7   60.79    9.30
  -8   2   8   16.50    7.80
   8  -2  -8   33.60    9.20
  -9   1   9    0.70    7.70
 -10   0  10   15.70    9.50
  -1  11   1   10.20   12.40
   1 -11  -1    6.50   14.50
  -2  10   2   35.20   12.40
   2 -10  -2   29.60   13.40
  -3   9   3   23.10   10.70
   3  -9  -3   19.70   11.40
  -4   8   4   40.60   10.20
   4  -8  -4   36.20   10.90
  -5   7   5  148.49   15.20
   5  -7  -5  150.68   15.60
  -6   6   6  260.37   18.60
  -6   6   6  297.27   18.10
   6  -6  -6  279.77   17.10
  -7   5   7  186.38   19.80
  -7   5   7  176.88   15.90
  -7   5   7  176.98   16.60
   7  -5  -7  195.38   16.00
   7  -5  -7  194.78   14.30
   7  -5  -7  185.28   18.40
  -8   4   8   82.79   11.20
  -8   4   8   52.99   11.10
  -8   4   8   70.79   11.90
   8  -4  -8   54.19   11.60
   8  -4  -8   60.59    9.80
   8  -4  -8   60.59   11.10
  -9   3   9   12.10    8.70
   9  -3  -9   -2.00    9.20
 -10   2  10    1.00    9.30
  -4  10   4   -0.60   11.10
   4 -10  -4   12.10   14.00
  -5   9   5    7.30   11.30
   5  -9  -5   18.10   13.50
  -6   8   6   20.50   12.00
   6  -8  -6   22.30   11.50
  -7   7   7    8.30   11.40
   7  -7  -7    3.10   10.10
  -8   6   8   -2.00   11.10
   8  -6  -8    2.40    9.20
   8  -6  -8   -1.30   10.80
  -9   5   9    2.10   11.30
   9  -5  -9   -1.70    9.90
   9  -5  -7   12.80   10.40
  -9   5   7    8.40   11.40
   8  -6  -6   12.60    9.50
   8  -6  -6    2.90   10.80
  -8   6   6    3.60   10.80
  -8   6   6    0.50   10.90
   7  -7  -5   16.40   10.60
  -7   7   5   14.10   11.30
   6  -8  -4    9.50   11.40
  -6   8   4   -9.60   10.20
   5  -9  -3   -5.80   11.80
  -5   9   3    5.30   10.90
   4 -10  -2  -10.00   12.80
  -4  10   2   -6.60   10.90
 -10   2   8   16.10    9.60
   9  -3  -7   69.19   11.80
  -9   3   7   62.39   10.60
   8  -4  -6  166.08   14.60
   8  -4  -6  162.98   13.40
   8  -4  -6  169.58   16.40
  -8   4   6  167.18   15.20
  -8   4   6  156.98   15.50
  -8   4   6  177.58   16.50
   7  -5  -5  162.68   17.20
   7  -5  -5  140.99   13.70
  -7   5   5  147.39   16.70
  -7   5   5  155.68   15.20
  -7   5   5  142.59   15.20
   6  -6  -4   62.39   10.70
   6  -6  -4   64.49   13.70
  -6   6   4   64.89   11.60
  -6   6   4   64.79   11.70
   5  -7  -3   39.60   10.20
   5  -7  -3   27.30    8.50
  -5   7   3   25.00    9.50
  -5   7   3   18.40   10.30
   4  -8  -2  110.09   14.10
  -4   8   2   90.19   12.20
   3  -9  -1   86.09   14.00
  -3   9   1   86.89   13.40
   2 -10   0   52.49   14.80
  -2  10   0   64.39   13.90
   1 -11   1   27.80   15.60
  -1  11  -1   33.70   14.10
 -10   0   8   12.50    9.50
  -9   1   7   38.00    9.70
   8  -2  -6   39.50    9.30
  -8   2   6   37.90    8.60
   7  -3  -5   46.00    8.50
   7  -3  -5   55.89    8.10
  -7   3   5   52.49    8.80
  -7   3   5   49.00    8.40
  -7   3   5   51.79    9.20
   6  -4  -4    8.10    8.00
   6  -4  -4    1.60    6.10
  -6   4   4    4.10    7.40
  -6   4   4   11.10    7.70
  -6   4   4   10.60    7.30
   5  -5  -3   -2.60   10.40
   5  -5  -3    0.90    6.50
  -5   5   3   -4.70    6.90
  -5   5   3    7.40    7.50
   4  -6  -2   25.50    7.80
   4  -6  -2   20.80    7.70
  -4   6   2   28.00    8.20
  -4   6   2   22.60    8.50
   3  -7  -1   71.29   11.10
   3  -7  -1   62.29    8.80
  -3   7   1   71.49   10.70
   2  -8   0   32.20    9.80
   2  -8   0   15.90    8.50
  -2   8   0   30.10    9.70
   1  -9   1   45.10   12.30
   1  -9   1   42.80   10.10
  -1   9  -1   52.19   12.10
   0 -10   2   -2.50   10.10
   0 -10   2    7.40   12.80
   0  10  -2   20.00   11.70
  -1 -11   3  -11.30   13.50
  -1 -11   3  -19.30   10.80
   1  11  -3    9.40   12.10
  10   2  -8   19.50    8.30
 -10  -2   8   19.20   11.70
   9   1  -7   51.49    6.80
  -9  -1   7   54.79   11.40
   8   0  -6  175.58   22.30
  -8   0   6  178.88   13.60
   7  -1  -5  134.79   11.70
  -7   1   5  142.49   11.10
  -7   1   5  128.39   10.20
   6  -2  -4  130.69   10.00
  -6   2   4  128.79   10.30
  -6   2   4  133.69    9.90
  -6   2   4  137.49   10.00
  -5   3   3   15.60    5.80
  -5   3   3   22.30    6.40
  -5   3   3   18.70    6.00
   4  -4  -2  486.85   18.40
   4  -4  -2  505.85   21.30
  -4   4   2  483.35   18.60
  -4   4   2  499.85   19.00
  -4   4   2  472.45   20.70
   3  -5  -1  686.63   24.10
   3  -5  -1  665.53   20.40
   3  -5  -1  705.53   24.10
  -3   5   1  671.73   23.60
  -3   5   1  691.73   24.30
   2  -6   0  770.92   25.00
   2  -6   0  744.43   26.40
  -2   6   0  757.12   26.80
  -2   6   0  743.03   26.10
   1  -7   1  197.48   12.30
   1  -7   1  181.68   13.30
  -1   7  -1  202.38   13.60
   0  -8   2  112.39   11.30
   0  -8   2  121.39   13.90
   0   8  -2  120.99   12.70
  -1  -9   3   -0.30    9.00
  -1  -9   3   16.60   11.20
   1   9  -3   10.10   10.10
  -2 -10   4   14.30   13.00
  -2 -10   4   19.40   11.30
   2  10  -4   13.10   10.90
  10   4  -8   23.70   10.50
 -10  -4   8  -24.30   10.70
   9   3  -7   73.59   10.00
  -9  -3   7   76.89   12.70
   8   2  -6   41.70    6.80
  -8  -2   6   38.40    9.20
   7   1  -5  140.39    8.70
   7   1  -5  121.89   15.90
  -7  -1   5  132.19   11.30
   6   0  -4   24.10    9.00
  -6   0   4   23.40    6.20
  -6   0   4   13.10    4.60
   5  -1  -3    5.10    4.10
  -5   1   3    4.00    4.30
  -5   1   3    2.90    4.50
  -5   1   3    8.10    4.10
  -4   2   2   41.10    5.10
  -4   2   2   47.10    5.80
  -4   2   2   36.00    5.50
   3  -3  -1  680.73   22.10
  -3   3   1  655.83   22.10
  -3   3   1  645.54   21.20
  -3   3   1  641.44   21.40
   2  -4   0  234.78   11.10
   2  -4   0  217.58   11.40
   2  -4   0  207.28    8.00
  -2   4   0  234.78   10.80
  -2   4   0  213.08   11.10
   1  -5   1  390.06   14.60
   1  -5   1  394.16   15.60
   1  -5   1  366.86   13.00
  -1   5  -1  370.36   15.40
  -1   5  -1  394.16   16.00
   0  -6   2   51.19    7.90
   0  -6   2   53.39    7.30
   0   6  -2   61.09    8.30
  -1  -7   3   50.29    8.30
  -1  -7   3   42.50    9.10
   1   7  -3   52.09    9.30
  -2  -8   4    1.20    8.40
  -2  -8   4    1.50    8.70
   2   8  -4   11.70    9.10
  -3  -9   5   63.89   13.40
  -3  -9   5   76.59   12.70
   3   9  -5   84.99   13.10
  -4 -10   6    8.70   11.80
   4  10  -6   31.30   11.90
   9   5  -7    6.80   10.30
  -9  -5   7   11.50   11.70
   8   4  -6  170.38   13.50
  -8  -4   6  156.88   14.60
   7   3  -5   64.99   11.10
   7   3  -5   40.20    7.00
  -7  -3   5   40.10    8.40
   6   2  -4  157.08   12.00
   6   2  -4  188.28    9.80
  -6  -2   4  153.58   11.00
   5   1  -3   10.80    8.70
   5   1  -3    2.00    3.40
  -5  -1   3    7.30    3.50
  -5  -1   3    6.40    4.70
   4   0  -2  826.52   24.90
  -4   0   2  795.32   24.10
  -4   0   2  836.62   24.90
  -3   1   1 2004.90   56.19
  -3   1   1 1996.60   55.99
  -3   1   1 2085.29   56.19
   2  -2   0 9999.00  259.67
  -2   2   0 9391.66  258.57
  -2   2   0 9634.74  257.27
  -2   2   0 9216.68  258.57
   1  -3   1 1816.02   48.10
   1  -3   1 1688.23   46.70
   1  -3   1 1640.14   48.10
  -1   3  -1 1669.63   48.00
  -1   3  -1 1693.63   48.20
   0  -4   2  957.50   29.10
   0  -4   2  956.80   28.50
   0   4  -2  945.61   27.60
   0   4  -2  959.00   29.20
  -1  -5   3   32.50    6.10
  -1  -5   3   27.00    5.90
   1   5  -3   30.60    5.00
   1   5  -3   33.70    6.70
  -2  -6   4  149.09   11.50
  -3  -7   5   78.29   10.40
  -3  -7   5   66.69   10.30
   3   7  -5   81.09   10.50
  -4  -8   6  182.78   16.00
   4   8  -6  203.68   16.10
  -5  -9   7   13.50   11.80
   5   9  -7   25.50   11.40
   8   6  -6   13.70   10.50
  -8  -6   6    5.00   11.30
   7   5  -5  156.98   13.70
  -7  -5   5  138.49   13.60
   6   4  -4    6.50    6.30
   6   4  -4   -2.30    5.90
  -6  -4   4    5.90    7.10
   5   3  -3   33.00    5.40
  -5  -3   3   20.90    6.00
   4   2  -2   32.50    4.50
   4   2  -2   33.40    5.80
  -4  -2   2   36.80    5.40
  -4  -2   2   35.30    5.80
   3   1  -1 1918.61   52.29
   3   1  -1 1873.71   51.09
  -3  -1   1 1901.51   52.19
  -3  -1   1 1787.12   51.49
   2   0   0 1969.30   52.99
  -2   0   0 1950.20   52.99
  -2   0   0 1945.21   53.29
  -2   0   0 1931.01   53.19
   1  -1   1 2793.22   72.59
  -1   1  -1 2775.82   72.59
  -1   1  -1 2527.55   72.49
  -1   1  -1 2602.94   72.29
   0  -2   2   11.10    3.60
   0  -2   2   13.50    3.50
   0   2  -2    9.40    3.40
   0   2  -2   13.10    2.40
   0   2  -2   13.20    3.80
  -1  -3   3    1.80    3.70
  -1  -3   3    5.70    3.90
   1   3  -3    4.00    3.40
   1   3  -3    0.20    4.10
  -2  -4   4    8.90    5.10
  -2  -4   4   12.40    4.80
   2   4  -4    9.90    5.10
   2   4  -4   12.50    4.10
  -3  -5   5  407.96   16.60
  -3  -5   5  394.36   16.00
   3   5  -5  401.36   15.20
   3   5  -5  400.76   16.30
  -4  -6   6   58.29    9.50
  -4  -6   6   45.90   10.20
   4   6  -6   53.39    8.00
   4   6  -6   61.29    9.30
  -5  -7   7  199.88   16.10
   5   7  -7  203.38   15.50
  -6  -8   8    1.00   11.30
   7   7  -5    8.10    9.90
  -7  -7   5   19.60   11.80
   6   6  -4   67.39   10.10
  -6  -6   4   73.59   11.60
   5   5  -3    5.10    6.30
   5   5  -3    6.40    6.30
  -5  -5   3    7.40    7.60
  -5  -5   3   -8.00   14.20
   4   4  -2  439.86   16.20
   4   4  -2  442.26   16.00
  -4  -4   2  431.16   20.30
  -4  -4   2  454.35   17.10
   3   3  -1  575.94   18.60
   3   3  -1  567.24   18.50
  -3  -3   1  617.54   19.40
  -3  -3   1  611.64   20.30
   2   2   0 8862.81  233.58
   2   2   0 8554.14  233.48
  -2  -2   0 8560.14  234.48
  -2  -2   0 8838.32  234.78
   1   1   1 2436.86   65.99
   1   1   1 2517.35   66.09
  -1  -1  -1 2415.46   66.29
  -1  -1  -1 2429.06   66.39
   0   0   2    1.00    0.60
   0   0   2   -0.50    0.60
   0   0  -2    0.40    0.90
   0   0  -2    0.20    0.90
   0   0  -2    0.40    1.70
  -1  -1   3    9.20    2.80
   1   1  -3    6.00    3.70
   1   1  -3    4.20    2.50
  -2  -2   4  732.53   21.80
  -2  -2   4  777.52   22.90
   2   2  -4  777.92   22.90
   2   2  -4  777.62   22.30
  -3  -3   5  140.89    8.60
  -3  -3   5  158.58    8.70
   3   3  -5  134.59    7.80
   3   3  -5  104.29    8.70
  -4  -4   6  831.52   26.90
  -4  -4   6  707.03   27.20
   4   4  -6  879.41   25.80
   4   4  -6  835.02   26.10
  -5  -5   7   56.59    9.80
   5   5  -7   50.29    7.70
   5   5  -7   46.80    8.50
  -6  -6   8  102.79   13.00
   6   6  -8  114.89   11.90
   6   6  -8  119.99   11.40
  -7  -7   9   -8.40   11.30
   7   7  -9   19.00   10.50
  -6  -8   4   -7.80   10.90
   5   7  -3   23.90    8.60
  -5  -7   3   23.30   10.20
   4   6  -2   18.00    7.10
   4   6  -2   27.60    7.70
  -4  -6   2   24.00    8.20
  -4  -6   2    7.40   10.60
   3   5  -1  660.93   22.50
   3   5  -1  682.63   22.20
  -3  -5   1  641.04   23.10
  -3  -5   1  683.33   23.00
   2   4   0  227.18   10.20
   2   4   0  250.67   10.80
  -2  -4   0  224.48   10.40
  -2  -4   0  225.68   10.90
   1   3   1 1815.82   48.80
   1   3   1 1789.72   49.20
  -1  -3  -1 1679.63   49.30
  -1  -3  -1 1743.83   48.80
   0   2   2   11.00    3.40
   0  -2  -2    8.40    3.40
   0  -2  -2   19.20    2.90
  -1   1   3    4.70    1.80
  -1   1   3    3.30    2.60
  -1   1   3    5.50    2.40
   1  -1  -3    6.50    2.20
  -2   0   4   47.80    4.30
   2   0  -4   47.70    3.50
   2   0  -4   58.19    5.00
  -3  -1   5  398.66   13.70
   3   1  -5  411.36   17.20
   3   1  -5  412.36   12.90
  -4  -2   6    7.10    4.80
   4   2  -6   14.40    6.80
   4   2  -6   13.20    4.20
  -5  -3   7  389.66   16.50
   5   3  -7  397.86   15.20
   5   3  -7  412.36   16.70
  -6  -4   8   16.10    8.10
   6   4  -8    4.70    6.50
   6   4  -8   33.50    8.50
  -7  -5   9   15.30    9.70
   7   5  -9   15.50    8.30
  -8  -6  10   15.10   11.60
   8   6 -10   -5.50   10.10
  -5  -9   3   20.30   12.50
   4   8  -2   90.39   11.60
  -4  -8   2   49.00   13.80
  -4  -8   2   95.39   12.70
   3   7  -1   67.69   10.20
  -3  -7   1   55.09   10.80
  -3  -7   1   57.39    9.60
   2   6   0  800.02   25.20
   2   6   0  795.42   26.60
  -2  -6   0  738.63   26.70
  -2  -6   0  782.92   25.90
   1   5   1  444.56   16.80
   1   5   1  435.06   15.50
  -1  -5  -1  442.26   17.00
  -1  -5  -1  444.36   15.80
   0   4   2  987.80   29.30
   0   4   2 1029.40   30.80
   0  -4  -2 1029.50   30.90
   0  -4  -2 1054.69   29.80
  -1   3   3    4.70    4.20
   1  -3  -3    6.40    3.10
   1  -3  -3    7.20    3.80
  -2   2   4  794.42   23.80
  -2   2   4  795.42   23.30
  -2   2   4  778.52   23.70
   2  -2  -4  822.42   23.50
   2  -2  -4  808.42   23.60
  -3   1   5  385.56   13.10
  -3   1   5  386.26   12.20
  -3   1   5  359.16   12.30
   3  -1  -5  380.06   13.00
  -4   0   6  975.50   28.40
  -4   0   6  890.71   27.00
   4   0  -6  986.50   26.90
   4   0  -6  968.60   29.90
  -5  -1   7  113.39    8.50
   5   1  -7  128.99    7.40
   5   1  -7  158.68   16.50
  -6  -2   8  195.28   12.30
   6   2  -8  211.38   10.60
   6   2  -8  235.38   16.20
  -7  -3   9   13.50    8.00
   7   3  -9   28.20   10.30
   7   3  -9   -0.20    6.20
  -8  -4  10   17.30   10.20
   8   4 -10   24.10    8.20
  -9  -5  11    3.10   11.80
   9   5 -11    7.80   10.50
   4  10  -2   -4.50   11.50
  -4 -10   2    0.70   12.10
   3   9  -1   85.29   12.90
  -3  -9   1   60.39   14.00
  -3  -9   1   84.39   12.50
   2   8   0   54.99   10.50
  -2  -8   0   27.00   10.50
  -2  -8   0   21.20    9.00
   1   7   1  224.48   14.20
  -1  -7  -1  220.38   15.20
  -1  -7  -1  225.28   12.80
   0   6   2   69.79    8.80
   0  -6  -2   75.09    7.40
   0  -6  -2   67.49    8.70
  -1   5   3   31.80    6.60
   1  -5  -3   35.80    6.10
   1  -5  -3   37.80    5.20
  -2   4   4    8.60    5.10
   2  -4  -4   16.90    5.30
   2  -4  -4   16.30    4.60
   2  -4  -4    4.10    2.80
  -3   3   5  126.49    8.30
  -3   3   5  137.19    8.60
  -3   3   5  119.79    8.50
   3  -3  -5  118.49    9.30
   3  -3  -5  133.29    7.90
  -4   2   6   12.70    4.30
  -4   2   6   14.30    4.00
  -4   2   6   12.10    4.90
   4  -2  -6    8.90    5.00
   4  -2  -6   17.60    4.20
  -5   1   7  122.89    8.00
  -5   1   7  117.19    7.30
   5  -1  -7  133.69    9.30
  -6   0   8   21.80    6.00
   6   0  -8   34.50   11.70
   6   0  -8   19.60    4.00
  -7  -1   9   21.10    7.40
   7   1  -9    8.20   15.20
   7   1  -9   13.90    5.20
  -8  -2  10    7.50    8.50
   8   2 -10   10.90    6.30
  -9  -3  11   26.50   11.50
   9   3 -11   25.90    7.80
   2  10   0   50.99   13.00
  -2 -10   0   51.89   12.10
  -2 -10   0   56.79   15.10
   1   9   1   59.39   12.00
  -1  -9  -1   45.50   10.00
  -1  -9  -1   51.39   12.80
   0   8   2  150.28   14.90
   0  -8  -2  133.69   11.70
   0  -8  -2  147.89   15.90
  -1   7   3   44.40    9.30
   1  -7  -3   56.29    9.60
   1  -7  -3   44.80    7.50
  -2   6   4  103.19   10.50
   2  -6  -4  111.79   10.60
   2  -6  -4  110.59    8.30
  -3   5   5  375.36   15.90
   3  -5  -5  377.86   16.00
   3  -5  -5  381.26   14.50
   3  -5  -5  346.07   12.40
  -4   4   6  839.82   27.30
  -4   4   6  812.82   26.80
  -4   4   6  824.52   28.90
   4  -4  -6  828.82   26.60
   4  -4  -6  760.52   28.70
  -5   3   7  415.76   16.90
  -5   3   7  421.26   16.10
  -5   3   7  408.46   16.20
   5  -3  -7  401.26   15.70
   5  -3  -7  407.16   16.80
  -6   2   8  190.28   11.10
  -6   2   8  203.58   11.50
  -6   2   8  212.38   12.50
   6  -2  -8  214.48   12.30
   6  -2  -8  217.98   11.00
  -7   1   9   11.60    6.50
   7  -1  -9   14.30    8.70
  -8   0  10   26.00    9.00
   8   0 -10  -21.60   15.80
   8   0 -10   23.50    5.20
  -9  -1  11   38.40   10.90
   9   1 -11   22.00    6.50
 -10  -2  12   30.70   12.70
  10   2 -12   35.20    8.00
   1  11   1   22.10   12.70
  -1 -11  -1   17.80   15.20
   0  10   2   12.90   11.70
   0 -10  -2   13.50   12.90
  -1   9   3    1.80    9.80
   1  -9  -3    5.50    8.90
   1  -9  -3   17.00   11.80
  -2   8   4    4.80    8.80
   2  -8  -4    8.30    9.10
   2  -8  -4   -7.50    6.80
  -3   7   5   61.79    9.90
   3  -7  -5   57.99    7.60
   3  -7  -5   68.39   11.10
  -4   6   6   55.29    9.40
   4  -6  -6   55.19    7.70
   4  -6  -6   61.09    9.50
  -5   5   7   67.59    9.60
  -5   5   7   54.89    9.70
   5  -5  -7   60.19   10.80
   5  -5  -7   66.99    9.20
  -6   4   8   16.90    7.10
  -6   4   8   20.00    8.30
  -6   4   8   12.30    7.90
   6  -4  -8   11.10    8.00
   6  -4  -8   11.90    8.20
   6  -4  -8    6.00    6.20
  -7   3   9   -3.90    7.40
  -7   3   9    2.70    6.30
  -7   3   9    1.50    6.50
   7  -3  -9    0.60    7.00
   7  -3  -9   -1.70    6.00
  -8   2  10   19.20    7.70
   8  -2 -10    3.50    8.20
  -9   1  11   25.10    9.10
   9  -1 -11   16.70   21.00
 -10   0  12   35.10   10.70
  -1  11   3    0.40   12.00
   1 -11  -3   12.10   14.80
  -2  10   4    5.80   11.30
   2 -10  -4   36.40   14.10
  -3   9   5   67.39   12.70
   3  -9  -5   77.69   15.00
  -4   8   6  190.28   16.30
   4  -8  -6  220.78   17.70
  -5   7   7  223.78   17.10
   5  -7  -7  214.78   16.80
  -6   6   8  131.09   14.50
   6  -6  -8  118.99   12.80
  -7   5   9   21.50   10.70
   7  -5  -9   17.70   10.10
   7  -5  -9    2.40    7.50
  -8   4  10   12.10    9.70
   8  -4 -10   30.00   10.00
   8  -4 -10   15.20    7.90
   9  -3 -11   47.30   11.50
 -10   2  12   23.50   14.90
  -4  10   6   31.80   12.90
   4 -10  -6   30.50   15.20
  -5   9   7   16.10   12.30
   5  -9  -7   30.90   13.00
  -6   8   8    1.00   10.90
   6  -8  -8   -4.10   10.80
  -7   7   9    8.80   11.60
   7  -7  -9   14.50   10.40
  -8   6  10    7.50   11.60
   8  -6 -10   -9.40   10.50
   8  -6 -10   11.40    9.40
  -9   5  11   12.00   12.20
   9  -5 -11    8.00   10.70
   9  -5  -5   11.40    8.90
   9  -5  -5   -1.40    9.50
  -9   5   5   -2.50   10.60
  -9   5   5   28.70   12.70
   8  -6  -4    8.20    9.20
  -8   6   4    4.60   10.70
  -8   6   4   -5.90   10.20
   7  -7  -3    2.10   10.10
  -7   7   3    3.00   10.50
  -7   7   3   -4.00   11.00
   6  -8  -2    3.70   11.00
  -6   8   2    3.40   10.60
   5  -9  -1   10.30   12.40
  -5   9   1   18.70   11.50
   4 -10   0   11.60   14.40
  -4  10   0    4.60   11.20
 -10   2   6   51.59   11.10
  -9   3   5   47.10   10.00
   8  -4  -4   28.20    8.60
   8  -4  -4   25.50   10.80
   8  -4  -4   27.20    9.10
  -8   4   4   38.20   10.00
  -8   4   4   37.40   10.40
  -8   4   4   42.10   10.30
   7  -5  -3   40.80   12.80
   7  -5  -3   15.90    8.60
  -7   5   3   22.00   12.00
  -7   5   3    9.00    9.20
  -7   5   3   26.00    9.70
   6  -6  -2  155.48   19.10
   6  -6  -2  136.59   15.00
  -6   6   2  140.39   14.40
  -6   6   2  147.29   14.40
   5  -7  -1  206.88   16.80
   5  -7  -1  221.58   16.10
  -5   7   1  199.98   15.30
  -5   7   1  215.28   17.70
   4  -8   0  166.68   17.10
   4  -8   0  172.08   14.20
  -4   8   0  182.28   15.70
   3  -9   1   93.19   15.30
   3  -9   1   83.09   11.70
  -3   9  -1   72.29   13.40
   2 -10   2   15.00   13.20
  -2  10  -2   18.60   11.60
   1 -11   3    6.20   14.20
  -1  11  -3   11.60   12.80
 -10   0   6    5.20    9.30
  -9   1   5   21.70    8.50
   8  -2  -4    1.80    7.30
  -8   2   4   19.50    7.80
  -8   2   4   11.00    7.10
   7  -3  -3    7.80    6.60
  -7   3   3    6.00    7.00
  -7   3   3   -3.00    6.60
  -7   3   3    1.90    6.80
   6  -4  -2   17.00    6.90
   6  -4  -2   20.40    8.30
  -6   4   2   19.70    7.60
  -6   4   2   24.30    8.50
  -6   4   2   30.70    8.20
   5  -5  -1   46.60   12.30
   5  -5  -1   89.89   10.60
  -5   5   1   89.99   10.40
  -5   5   1   77.69   10.00
   4  -6   0   31.80    8.60
   4  -6   0   52.19   10.00
  -4   6   0   48.90    9.90
  -4   6   0   45.90    8.80
   3  -7   1   37.30    9.10
   3  -7   1   56.89    9.40
  -3   7  -1   60.79   10.40
  -3   7  -1   55.19    9.80
   2  -8   2   31.90   10.00
   2  -8   2   37.70    9.50
  -2   8  -2   31.90    9.70
   1  -9   3   20.30   11.40
   1  -9   3   -3.30    9.40
  -1   9  -3    7.70   10.00
   0 -10   4   -0.40   12.20
   0 -10   4   -1.00   10.10
   0  10  -4   14.30   11.40
  10   2  -6   53.49    9.10
 -10  -2   6   53.19   12.60
   9   1  -5   44.20    6.80
  -9  -1   5   33.60   10.40
  -8   0   4   49.40    8.90
   7  -1  -3   10.80    6.50
  -7   1   3    3.10    5.60
  -7   1   3    5.30    6.20
   6  -2  -2  279.57   12.80
  -6   2   2  287.67   13.60
  -6   2   2  287.17   13.70
  -6   2   2  274.47   13.00
   5  -3  -1  864.21   27.60
  -5   3   1  851.41   27.50
  -5   3   1  808.72   27.30
  -5   3   1  819.42   27.00
   4  -4   0 1660.73   51.49
   4  -4   0 1652.13   49.70
  -4   4   0 1711.93   49.50
  -4   4   0 1698.13   49.90
   3  -5   1  650.63   20.00
   3  -5   1  681.33   24.90
   3  -5   1  663.43   23.80
  -3   5  -1  680.63   23.40
  -3   5  -1  681.33   24.00
   2  -6   2  313.17   15.30
   2  -6   2  314.37   14.90
  -2   6  -2  290.87   14.70
  -2   6  -2  314.37   16.00
   1  -7   3   42.60    8.80
   1  -7   3   32.80    8.30
  -1   7  -3   37.60    8.60
   0  -8   4   53.69   10.50
   0  -8   4   48.60    9.70
   0   8  -4   54.09   10.20
  -1  -9   5   64.29   12.70
  -1  -9   5   42.70   11.10
   1   9  -5   54.39   11.70
  -2 -10   6   65.39   14.60
  -2 -10   6   72.49   13.40
   2  10  -6   74.39   13.70
  10   4  -6   18.30   10.30
 -10  -4   6   10.60   11.80
   9   3  -5   65.59    9.70
  -9  -3   5   58.49   11.40
   8   2  -4    4.20    5.80
  -8  -2   4    5.80    7.90
   7   1  -3    1.20   10.80
   7   1  -3   17.90    4.70
  -7  -1   3   13.10    6.80
   6   0  -2   38.30    8.80
  -6   0   2   44.20    5.80
  -6   0   2   42.10    6.80
   5  -1  -1  565.84   18.40
  -5   1   1  552.64   18.70
  -5   1   1  547.85   18.50
  -5   1   1  578.94   19.00
  -4   2   0  415.06   14.70
  -4   2   0  410.26   14.90
  -4   2   0  402.06   14.50
   3  -3   1  707.13   23.10
  -3   3  -1  678.83   21.90
  -3   3  -1  654.43   22.20
  -3   3  -1  686.43   23.20
   2  -4   2   63.59    7.20
   2  -4   2   43.20    8.10
   2  -4   2   47.40    4.00
  -2   4  -2   55.39    6.90
  -2   4  -2   57.29    6.80
   1  -5   3   32.20    6.40
   1  -5   3   32.50    6.40
   1  -5   3   22.30    3.90
  -1   5  -3   32.60    6.60
  -1   5  -3   31.70    6.40
   0  -6   4   -0.30    5.80
   0  -6   4    7.90    6.40
   0   6  -4   12.60    6.80
  -1  -7   5  213.88   13.70
  -1  -7   5  209.88   14.50
   1   7  -5  194.18   13.80
  -2  -8   6   93.49   11.70
  -2  -8   6   91.99   12.10
   2   8  -6  108.19   12.60
  -3  -9   7  108.89   13.90
  -3  -9   7   86.39   16.80
   3   9  -7   96.59   13.40
  -4 -10   8  -13.80   11.60
   4  10  -8   22.80   11.60
   9   5  -5    9.60   10.00
  -9  -5   5    6.00   10.80
   8   4  -4   51.49    9.30
  -8  -4   4   31.50    9.70
   7   3  -3    0.70    6.00
  -7  -3   3    5.10    7.10
   6   2  -2  263.67   11.40
   6   2  -2  283.17   12.70
  -6  -2   2  248.08   13.00
  -6  -2   2  257.07   11.20
   5   1  -1  530.55   20.10
   5   1  -1  539.15   16.70
  -5  -1   1  541.65   18.50
  -5  -1   1  516.75   17.10
   4   0   0 4570.64  120.69
  -4   0   0 4388.56  120.89
  -4   0   0 4340.97  120.39
  -3   1  -1 2024.00   56.29
  -3   1  -1 1977.00   55.79
  -3   1  -1 2082.39   56.39
   2  -2   2 1731.33   47.10
  -2   2  -2 1626.14   46.40
  -2   2  -2 1739.73   47.30
  -2   2  -2 1550.84   46.70
   1  -3   3    2.30    4.00
   1  -3   3   -1.70    2.60
   1  -3   3   -1.20    5.10
  -1   3  -3    2.80    4.20
  -1   3  -3   -0.90    4.00
   0  -4   4  383.56   14.40
   0  -4   4  386.66   14.40
   0   4  -4  358.16   12.70
   0   4  -4  387.16   14.60
   0   4  -4  388.66   14.20
  -1  -5   5  211.88   10.90
  -1  -5   5  198.78   11.00
   1   5  -5  198.18    9.50
   1   5  -5  201.28   11.60
  -2  -6   6  707.03   24.70
  -2  -6   6  687.93   24.40
   2   6  -6  739.33   23.50
   2   6  -6  719.33   25.20
  -3  -7   7   99.79   11.40
  -3  -7   7  102.69   11.00
   3   7  -7  103.29   11.70
  -4  -8   8   82.89   12.60
   4   8  -8   77.29   11.90
  -5  -9   9   -3.00   12.00
   5   9  -9    5.30   10.50
   8   6  -4   13.70   10.10
  -8  -6   4    7.90   10.20
   7   5  -3   24.40    8.50
  -7  -5   3   23.20    9.40
   6   4  -2   20.70    6.70
   6   4  -2   18.90    6.00
  -6  -4   2   22.50    7.60
   5   3  -1  702.63   22.30
   5   3  -1  731.83   22.80
  -5  -3   1  700.73   24.00
  -5  -3   1  740.63   25.40
   4   2   0  365.56   12.70
   4   2   0  367.46   12.60
  -4  -2   0  342.57   15.50
  -4  -2   0  357.76   13.50
   3   1   1 1988.90   52.99
   3   1   1 1919.81   52.99
  -3  -1  -1 1868.11   53.89
  -3  -1  -1 1954.60   53.89
  -2   0  -2    8.40    2.90
  -2   0  -2    6.30    2.20
  -2   0  -2    9.50    3.40
   1  -1   3    3.30    1.60
   1  -1   3    9.80    3.70
   1  -1   3    6.90    2.80
  -1   1  -3   10.80    3.50
  -1   1  -3    7.40    2.80
  -1   1  -3    6.20    2.70
   0  -2   4   56.89    5.20
   0   2  -4   58.69    5.00
   0   2  -4   54.09    4.70
   0   2  -4   50.99    3.70
  -1  -3   5  423.56   14.30
  -1  -3   5  411.46   13.80
   1   3  -5  425.06   13.60
   1   3  -5  415.96   14.60
  -2  -4   6    9.60    4.40
  -2  -4   6   10.20    5.20
   2   4  -6    7.10    5.50
   2   4  -6    8.30    4.00
  -3  -5   7  481.55   17.80
  -3  -5   7  511.15   19.40
   3   5  -7  504.25   19.00
   3   5  -7  492.45   17.70
  -4  -6   8   -0.30    8.60
  -4  -6   8    5.40    7.80
   4   6  -8   15.10    7.70
   4   6  -8   21.30    7.00
  -5  -7   9    9.50    9.80
   5   7  -9   30.20    9.70
  -6  -8  10   11.50   12.00
   7   7  -3    4.90    9.50
  -7  -7   3   19.70   11.60
   6   6  -2  142.09   12.00
  -6  -6   2  113.29   12.80
   5   5  -1   67.29    8.00
   5   5  -1   74.89    8.60
  -5  -5   1   71.29    9.50
  -5  -5   1   54.49   16.50
   4   4   0 1640.24   46.00
   4   4   0 1555.44   45.40
  -4  -4   0 1639.64   46.90
  -4  -4   0 1534.65   48.60
   3   3   1  658.63   20.50
   3   3   1  625.84   19.90
  -3  -3  -1  693.53   23.00
  -3  -3  -1  657.43   21.00
   2   2   2 1633.54   44.10
   2   2   2 1562.94   43.60
  -2  -2  -2 1597.44   44.70
  -2  -2  -2 1539.35   44.10
   1   1   3    1.90    1.80
   1   1   3    0.60    2.20
  -1  -1  -3   19.40    4.30
  -1  -1  -3    6.40    2.30
   0   0   4 1118.49   32.00
   0   0   4 1124.99   31.90
   0   0  -4 1157.88   33.20
   0   0  -4 1207.78   33.30
   0   0  -4 1172.88   32.30
  -1  -1   5  487.75   14.80
   1   1  -5  494.25   14.40
  -2  -2   6 1329.47   38.10
   2   2  -6 1323.27   38.40
   2   2  -6 1366.46   37.60
  -3  -3   7  103.89    8.20
   3   3  -7  109.49    7.40
   3   3  -7   83.29    8.70
  -4  -4   8  355.26   15.50
   4   4  -8  344.87   15.10
   4   4  -8  360.76   14.40
  -5  -5   9    1.40    7.30
   5   5  -9    7.40    7.60
   5   5  -9    2.20    6.40
  -6  -6  10   21.40   10.40
   6   6 -10   39.40    9.70
   6   6 -10   32.30    8.80
  -7  -7  11   -6.40   11.50
   7   7 -11    5.30   10.40
  -6  -8   2   -2.10   11.60
   5   7  -1  193.38   14.50
  -5  -7   1  205.88   15.70
   4   6   0   47.70    8.00
   4   6   0   32.30    7.90
  -4  -6   0   49.00   12.30
  -4  -6   0   37.20    8.50
   3   5   1  726.13   23.50
   3   5   1  714.93   23.70
  -3  -5  -1  748.53   24.20
  -3  -5  -1  697.73   25.00
   2   4   2   62.99    6.40
   2   4   2   54.09    5.70
  -2  -4  -2   74.89    8.10
  -2  -4  -2   66.19    6.40
   1   3   3   -1.10    3.60
   1   3   3    9.00    4.00
  -1  -3  -3   20.90    4.40
   0   2   4   40.00    3.30
   0   2   4   46.80    4.20
   0  -2  -4   53.39    3.70
   0  -2  -4   45.50    4.40
  -1   1   5  452.35   13.80
  -1   1   5  445.06   12.50
   1  -1  -5  465.65   13.30
   1  -1  -5  428.16   13.80
  -2   0   6  748.63   21.00
   2   0  -6  715.23   20.60
   2   0  -6  721.93   22.50
  -3  -1   7  260.97   10.30
   3   1  -7  286.97   16.20
   3   1  -7  276.67    9.70
  -4  -2   8    1.00    4.70
   4   2  -8   15.00    7.60
   4   2  -8    8.90    4.20
  -5  -3   9   44.20    7.60
   5   3  -9   45.20    6.40
   5   3  -9   52.49    9.10
  -6  -4  10    7.50    8.20
   6   4 -10   15.80    8.60
   6   4 -10    5.10    6.70
  -7  -5  11   89.09   12.80
   7   5 -11   93.39   11.40
   7   5 -11   77.19   10.00
  -8  -6  12   11.00   12.40
   8   6 -12   21.00    9.80
  -5  -9   1    9.60   11.90
   4   8   0  176.38   15.00
  -4  -8   0  193.48   16.00
  -4  -8   0  171.78   18.10
   3   7   1   44.80    9.20
  -3  -7  -1   71.59   11.50
  -3  -7  -1   64.99    9.70
   2   6   2  399.76   17.10
   2   6   2  411.96   16.10
  -2  -6  -2  410.86   18.20
  -2  -6  -2  434.06   16.60
   1   5   3   45.70    6.80
   1   5   3   34.60    5.60
  -1  -5  -3   56.89    5.90
  -1  -5  -3   59.09    7.50
   0   4   4  337.27   12.50
   0   4   4  375.06   14.10
   0  -4  -4  398.06   12.80
   0  -4  -4  388.36   14.50
  -1   3   5  391.66   14.00
   1  -3  -5  400.06   12.30
   1  -3  -5  403.16   12.30
   1  -3  -5  409.26   13.90
  -2   2   6 1283.37   36.40
  -2   2   6 1300.77   37.40
   2  -2  -6 1302.67   37.00
   2  -2  -6 1339.87   36.50
  -3   1   7  257.87    8.90
  -3   1   7  256.87   10.20
  -3   1   7  240.38    8.90
   3  -1  -7  249.97   10.30
   3  -1  -7  249.18    8.90
  -4   0   8  536.85   17.50
   4   0  -8  544.35   16.20
   4   0  -8  544.75   20.30
  -5  -1   9   26.40    5.60
   5   1  -9   20.20    4.30
   5   1  -9   30.10   12.70
  -6  -2  10   55.89    8.30
   6   2 -10   42.20   11.80
   6   2 -10   53.09    6.40
  -7  -3  11   44.10    9.40
   7   3 -11   51.39    7.70
   7   3 -11   78.69   12.90
  -8  -4  12  103.99   13.50
   8   4 -12  120.29   11.50
  -9  -5  13   10.20   12.50
   9   5 -13   23.50    9.80
  -4 -10   0   14.70   12.50
   3   9   1   78.39   12.70
  -3  -9  -1  108.89   12.90
  -3  -9  -1   62.39   14.40
   2   8   2   36.60   10.00
  -2  -8  -2   30.00   11.10
  -2  -8  -2   32.10    9.00
   1   7   3   40.60    9.00
  -1  -7  -3   59.99    9.70
  -1  -7  -3   54.89    7.70
   0   6   4   11.10    7.00
   0  -6  -4    6.00    6.60
   0  -6  -4    6.40    5.20
  -1   5   5  200.48   10.60
   1  -5  -5  187.38   10.70
   1  -5  -5  184.08    8.80
   1  -5  -5  160.88    7.90
  -2   4   6   13.30    5.20
   2  -4  -6    7.70    4.60
   2  -4  -6    6.80    3.50
   2  -4  -6    8.30    2.80
  -3   3   7   90.69    7.70
  -3   3   7   91.89    7.40
  -3   3   7  100.09    8.10
   3  -3  -7  109.29    8.00
   3  -3  -7   93.89    6.80
  -4   2   8    4.50    4.80
  -4   2   8    2.60    3.60
  -4   2   8    2.70    3.80
   4  -2  -8    1.70    4.80
   4  -2  -8    4.50    3.60
  -5   1   9   22.20    4.90
  -5   1   9   19.00    4.10
   5  -1  -9   12.40    6.10
   5  -1  -9   25.60    4.30
  -6   0  10    3.70    5.30
   6   0 -10    4.90   11.70
   6   0 -10    2.30    3.80
  -7  -1  11  124.89   12.10
   7   1 -11  109.89    8.70
   7   1 -11   91.39   18.10
  -8  -2  12   44.80   10.30
   8   2 -12   48.50    7.40
   8   2 -12   41.50   15.10
  -9  -3  13   60.29   12.60
   9   3 -13   55.69    9.40
   2  10   2   36.70   12.00
  -2 -10  -2   32.80   11.10
  -2 -10  -2   28.00   14.50
   1   9   3   15.70   10.60
  -1  -9  -3   12.80    8.70
  -1  -9  -3   21.30   11.80
   0   8   4   28.10   10.10
   0  -8  -4   59.69    8.70
   0  -8  -4   35.30   10.50
  -1   7   5  194.28   13.60
   1  -7  -5  171.88   11.10
   1  -7  -5  177.28   13.80
  -2   6   6  701.23   24.60
   2  -6  -6  680.63   21.80
   2  -6  -6  678.63   24.50
  -3   5   7  498.95   19.10
   3  -5  -7  501.15   17.00
   3  -5  -7  481.25   15.60
   3  -5  -7  509.65   19.10
  -4   4   8  357.16   15.40
   4  -4  -8  302.47   16.30
   4  -4  -8  354.46   14.50
  -5   3   9   40.80    6.40
  -5   3   9   46.00    7.70
  -5   3   9   35.00    6.30
   5  -3  -9   37.60    6.10
   5  -3  -9   51.39    8.10
  -6   2  10   45.60    6.70
  -6   2  10   40.30    6.10
  -6   2  10   37.80    8.10
   6  -2 -10   51.19    6.60
   6  -2 -10   59.19    8.40
  -7   1  11  116.69   10.70
   7  -1 -11  123.69   13.40
  -8   0  12  145.49   14.00
   8   0 -12  143.39   21.40
  -9  -1  13   63.49   12.30
   9   1 -13   46.10    7.10
 -10  -2  14   18.30   12.20
  10   2 -14   12.60    8.00
   1  11   3   13.90   12.40
  -1 -11  -3  -11.50   15.10
   0  10   4    5.00   11.40
   0 -10  -4   -7.90   12.70
  -1   9   5   60.29   12.40
   1  -9  -5   54.29   13.50
  -2   8   6  111.19   13.40
   2  -8  -6  109.99   14.10
  -3   7   7  103.89   10.90
   3  -7  -7  101.19   11.90
   3  -7  -7  102.19    9.10
  -4   6   8   14.50    7.80
   4  -6  -8   12.80    7.20
   4  -6  -8   13.30    5.20
  -5   5   9   -1.10    7.40
   5  -5  -9    3.50    7.80
   5  -5  -9    0.50    6.20
  -6   4  10   10.00    7.90
  -6   4  10    9.90    8.20
   6  -4 -10    8.50    6.40
   6  -4 -10    8.60    8.00
   6  -4 -10   17.10    8.50
  -7   3  11   55.89    8.70
  -7   3  11   52.39   10.00
   7  -3 -11   53.79    8.20
   7  -3 -11   50.59    9.50
  -8   2  12   58.39    9.40
   8  -2 -12   49.10   11.20
  -9   1  13   49.90   10.20
   9  -1 -13   41.00   19.70
 -10   0  14    7.70    9.80
  -2  10   6   81.49   14.30
   2 -10  -6   76.49   15.90
  -3   9   7   93.59   13.40
   3  -9  -7  129.49   15.70
  -4   8   8   85.49   13.10
   4  -8  -8   86.09   13.10
  -5   7   9   10.60    9.80
   5  -7  -9   15.60   10.00
  -6   6  10   26.00   10.50
   6  -6 -10   36.40    9.50
  -7   5  11   93.69   13.50
   7  -5 -11   81.59   11.00
   7  -5 -11  100.89   14.00
  -8   4  12  120.19   14.60
   8  -4 -12  114.29   13.60
   9  -3 -13   63.39   13.00
  -4  10   8   -4.60   11.60
   4 -10  -8   -2.20   13.60
  -5   9   9    1.00   11.30
   5  -9  -9    3.20   12.60
  -6   8  10    2.10   11.40
   6  -8 -10    6.50   11.40
  -7   7  11    9.30   11.80
   7  -7 -11    7.40   10.20
  -8   6  12   -0.20   11.70
   8  -6 -12   17.90   10.20
   8  -6 -12   17.00   12.20
  -9   5  13   24.30   12.60
   9  -5 -13    8.70   11.80
  10  -4  -4   20.40   14.20
 -10   4   4    6.50   11.40
   9  -5  -3    1.00   15.70
   9  -5  -3    4.10    8.80
   9  -5  -3   -3.70    8.90
  -9   5   3    0.50   10.90
  -9   5   3   17.40   10.90
  -9   5   3   13.40   19.70
   8  -6  -2    5.90    9.60
  -8   6   2    8.00   10.70
  -8   6   2    4.70   10.90
   7  -7  -1    5.90   10.70
  -7   7   1    8.70   11.20
  -7   7   1    6.70   10.70
   6  -8   0    3.10   11.20
  -6   8   0   -0.40   12.20
  -6   8   0   12.30   10.70
   5  -9   1    8.20   12.20
  -5   9  -1   12.00   10.50
   4 -10   2    3.70   12.90
  -4  10  -2   -1.90   10.90
 -10   2   4   20.30    9.20
  -9   3   3   10.10    8.70
   8  -4  -2   85.49   11.10
   8  -4  -2   79.09   10.70
   8  -4  -2   67.39   12.40
  -8   4   2   72.19   11.70
  -8   4   2   59.89   11.40
  -8   4   2   96.99   12.00
   7  -5  -1  218.08   15.90
   7  -5  -1  211.38   19.10
  -7   5   1  235.68   21.20
  -7   5   1  233.58   16.30
  -7   5   1  212.48   17.20
   6  -6   0  347.07   19.30
   6  -6   0  278.17   24.50
  -6   6   0  331.07   18.80
  -6   6   0  343.87   19.90
   5  -7   1  174.88   16.50
   5  -7   1  185.88   16.90
  -5   7  -1  194.18   17.30
  -5   7  -1  190.08   15.30
   4  -8   2   91.69   13.30
   4  -8   2   99.89   12.10
  -4   8  -2   96.79   13.20
  -4   8  -2   76.49   13.20
   3  -9   3   12.20   10.00
   3  -9   3    3.70   11.40
  -3   9  -3   11.50   10.50
   2 -10   4   -9.60   10.80
   2 -10   4   13.40   12.40
  -2  10  -4   12.10   11.30
 -10   0   4    0.40    8.50
  -9   1   3    4.30    7.90
   8  -2  -2   26.70    7.90
  -8   2   2   22.40    8.00
  -8   2   2   27.00    8.30
   7  -3  -1  100.89   10.20
  -7   3   1   93.99   10.40
  -7   3   1   98.79   10.30
  -7   3   1   99.39   10.90
   6  -4   0   75.09   10.90
  -6   4   0   58.39    9.80
  -6   4   0   75.59   10.00
  -6   4   0   86.49    9.90
   5  -5   1   88.79   10.50
   5  -5   1   79.59   13.50
  -5   5  -1   71.99   10.40
  -5   5  -1   89.69   10.20
   4  -6   2   35.50    9.10
   4  -6   2   30.00    9.90
  -4   6  -2   23.50    8.40
  -4   6  -2   27.70    8.90
   3  -7   3   11.80    8.50
   3  -7   3   16.50    8.20
  -3   7  -3    8.00    8.20
  -3   7  -3   12.60    8.00
   2  -8   4   -6.40    8.90
   2  -8   4   10.80    9.00
  -2   8  -4   16.50    8.80
   1  -9   5   52.49   11.40
   1  -9   5   55.59   12.40
  -1   9  -5   65.19   11.60
   0 -10   6   25.50   11.70
   0 -10   6   54.79   14.30
   0  10  -6   39.80   12.40
  10   2  -4   11.50    7.40
 -10  -2   4    1.20   10.60
   9   1  -3    8.40    5.80
  -9  -1   3  -11.80    7.60
  -8   0   2  101.59   10.70
   7  -1  -1  248.78   13.40
  -7   1   1  265.27   13.70
  -7   1   1  252.87   13.60
   6  -2   0 1020.20   31.70
  -6   2   0  966.80   31.60
  -6   2   0 1053.59   32.60
  -6   2   0 1073.49   32.70
   5  -3   1  852.91   27.60
  -5   3  -1  835.92   27.50
  -5   3  -1  817.02   26.80
  -5   3  -1  816.22   27.30
   4  -4   2  477.25   21.40
  -4   4  -2  523.95   18.90
  -4   4  -2  492.85   19.20
   3  -5   3   31.10    3.90
   3  -5   3   26.90    6.70
   3  -5   3   35.20    8.80
  -3   5  -3   32.90    7.00
  -3   5  -3   40.90    7.50
   2  -6   4  131.99   11.80
   2  -6   4  133.89   12.00
  -2   6  -4  146.39   12.40
  -2   6  -4  121.49   11.10
   1  -7   5  205.08   14.50
   1  -7   5  178.38   14.20
  -1   7  -5  208.68   13.60
   0  -8   6  295.27   17.50
   0  -8   6  316.67   18.10
   0   8  -6  319.27   17.60
  -1  -9   7  104.59   14.70
  -1  -9   7   78.09   12.80
   1   9  -7  105.99   14.20
  -2 -10   8   16.30   12.70
  -2 -10   8   28.30   12.30
   2  10  -8   46.00   12.60
  10   4  -4    4.00    9.30
 -10  -4   4   -6.70   10.80
   9   3  -3    8.40    7.60
  -9  -3   3   13.90    9.40
   8   2  -2   21.40    6.50
  -8  -2   2   30.00    8.50
   7   1  -1  220.08   16.60
   7   1  -1  265.77   11.20
  -7  -1   1  261.97   12.60
  -7  -1   1  281.77   14.50
   6   0   0  188.48   12.90
  -6   0   0  214.98   11.00
  -6   0   0  218.48   11.50
   5  -1   1  570.64   18.50
  -5   1  -1  549.54   18.50
  -5   1  -1  597.94   19.50
  -5   1  -1  588.04   19.40
  -4   2  -2   56.69    5.90
  -4   2  -2   53.09    5.90
  -4   2  -2   52.09    6.40
   3  -3   3    9.10    5.70
  -3   3  -3   22.00    6.50
  -3   3  -3   13.90    4.70
  -3   3  -3   11.80    5.20
   2  -4   4   14.40    3.00
  -2   4  -4   14.40    5.50
  -2   4  -4   15.00    5.30
   1  -5   5  201.18   11.40
   1  -5   5  209.58   12.30
  -1   5  -5  210.68   11.80
  -1   5  -5  208.98   11.50
   0  -6   6  133.29   11.30
   0  -6   6  130.69   11.30
   0   6  -6  133.99   11.10
  -1  -7   7  288.07   15.80
  -1  -7   7  279.97   15.90
   1   7  -7  280.77   15.60
  -2  -8   8   24.60    9.40
  -2  -8   8   24.80    9.70
   2   8  -8   25.90   10.00
  -3  -9   9    6.30   11.00
   3   9  -9   11.70   10.70
  -4 -10  10   -0.70   12.60
   4  10 -10    8.30   11.20
   9   5  -3   -0.90    9.30
  -9  -5   3   25.50   11.00
   8   4  -2   78.09    9.80
  -8  -4   2   61.19   10.10
   7   3  -1   85.79    8.50
  -7  -3   1   75.09    9.40
   6   2   0  977.70   29.10
   6   2   0  980.10   29.20
  -6  -2   0  942.21   29.50
  -6  -2   0  965.80   30.90
   5   1   1  560.34   19.60
   5   1   1  586.44   17.90
  -5  -1  -1  595.04   19.60
  -5  -1  -1  556.54   18.70
   4   0   2  963.30   27.40
   4   0   2  943.41   26.70
  -4   0  -2  959.10   28.40
  -4   0  -2  929.71   28.00
  -3   1  -3   15.50    3.40
  -3   1  -3   15.00    3.80
  -3   1  -3   14.50    4.10
   2  -2   4  842.52   26.10
  -2   2  -4  867.31   26.50
  -2   2  -4  845.32   25.70
  -2   2  -4  859.81   25.10
   1  -3   5  416.66   13.10
   1  -3   5  423.26   16.50
  -1   3  -5  417.86   14.90
  -1   3  -5  431.06   14.70
   0  -4   6 1369.06   40.20
   0  -4   6 1355.96   39.90
   0   4  -6 1366.36   40.10
   0   4  -6 1409.06   40.00
   0   4  -6 1328.37   38.50
  -1  -5   7  280.67   13.30
  -1  -5   7  276.57   12.70
   1   5  -7  282.17   13.10
   1   5  -7  270.57   11.20
  -2  -6   8  249.48   14.00
  -2  -6   8  226.78   13.20
   2   6  -8  251.17   11.90
   2   6  -8  253.67   14.20
  -3  -7   9    2.20    8.10
  -3  -7   9    2.60    7.40
   3   7  -9   15.50    8.50
  -4  -8  10    6.80   10.30
   4   8 -10   30.40   10.50
  -5  -9  11    0.80   12.10
   5   9 -11   26.70   11.10
   8   6  -2   -1.90    9.30
  -8  -6   2   -5.00    9.10
   7   5  -1  196.58   14.30
  -7  -5   1  225.78   16.00
   6   4   0   59.59    9.40
   6   4   0   69.19    8.10
  -6  -4   0   60.19    8.80
   5   3   1  826.62   25.20
   5   3   1  764.42   23.80
  -5  -3  -1  791.22   26.00
  -5  -3  -1  820.22   29.00
   4   2   2   38.40    4.30
   4   2   2   49.10    5.20
  -4  -2  -2   44.20    9.10
  -4  -2  -2   52.79    5.70
   3   1   3   -4.00    3.20
  -3  -1  -3   10.70    5.30
   2   0   4   54.29    3.40
   2   0   4   43.90    3.50
  -2   0  -4   44.60    4.30
  -2   0  -4   55.59    5.00
   1  -1   5  469.05   15.20
   1  -1   5  471.45   13.80
   1  -1   5  489.75   15.60
  -1   1  -5  493.35   15.70
  -1   1  -5  497.85   14.30
  -1   1  -5  464.15   14.80
   0  -2   6  606.04   19.10
   0   2  -6  602.74   18.20
   0   2  -6  624.74   17.70
   0   2  -6  590.94   18.50
  -1  -3   7  410.56   13.60
  -1  -3   7  416.26   14.40
   1   3  -7  405.66   13.50
   1   3  -7  407.86   14.50
   1   3  -7  410.46   13.60
  -2  -4   8    8.00    5.40
  -2  -4   8    4.90    4.10
   2   4  -8    2.50    5.50
   2   4  -8    9.60    4.50
  -3  -5   9   28.00    7.40
  -3  -5   9   19.70    5.70
   3   5  -9   26.40    7.20
   3   5  -9   26.30    5.80
  -4  -6  10   17.50    8.50
   4   6 -10   11.40    6.90
   4   6 -10   17.60    8.30
  -5  -7  11   87.99   12.70
   5   7 -11   92.19   12.20
  -6  -8  12   -2.60   11.70
   6   8 -12   18.60   11.20
   7   7  -1    1.50    9.50
  -7  -7   1   -5.60   10.80
   6   6   0  340.07   17.10
  -6  -6   0  331.87   18.10
   5   5   1   75.49    8.40
   5   5   1   76.09    7.80
  -5  -5  -1   74.59    9.50
  -5  -5  -1   84.19   16.90
   4   4   2  579.84   19.70
   4   4   2  638.94   20.90
  -4  -4  -2  641.34   25.30
  -4  -4  -2  629.44   21.40
   3   3   3   12.40    3.90
   3   3   3    7.80    4.30
   2   2   4  805.02   23.60
   2   2   4  811.32   22.90
  -2  -2  -4  821.92   25.40
  -2  -2  -4  808.82   23.80
   1   1   5  463.05   13.50
   1   1   5  453.05   12.90
  -1  -1  -5  468.45   15.60
  -1  -1  -5  444.76   13.40
   0   0   6 1319.57   37.80
   0   0   6 1313.97   37.60
   0   0  -6 1385.16   39.30
   0   0  -6 1375.46   38.10
   0   0  -6 1349.56   39.70
  -1  -1   7  111.69    6.00
   1   1  -7   99.09    5.50
   1   1  -7  103.59    8.20
  -2  -2   8  877.71   25.80
   2   2  -8  850.41   26.50
   2   2  -8  848.32   25.00
  -3  -3   9   14.70    5.70
   3   3  -9   16.80    6.70
   3   3  -9   14.60    4.50
  -4  -4  10   83.99    9.10
   4   4 -10   66.39    7.30
   4   4 -10   84.99    9.20
  -5  -5  11   52.29   10.10
   5   5 -11   64.99    9.80
   5   5 -11   56.99    8.30
  -6  -6  12  175.88   16.90
   6   6 -12  183.98   14.30
   6   6 -12  163.98   14.90
  -7  -7  13   15.70   12.20
   7   7 -13   16.40   10.60
  -6  -8   0    8.60   11.10
  -5  -7  -1  212.68   16.30
  -5  -7  -1  179.18   22.70
   4   6   2   30.40    7.60
   4   6   2   27.40    7.40
  -4  -6  -2   33.30    8.20
  -4  -6  -2    1.20   11.30
   3   5   3   81.19    8.60
  -3  -5  -3  108.39    8.80
  -3  -5  -3  112.39   12.00
   2   4   4   11.90    4.60
   2   4   4   11.40    4.50
  -2  -4  -4   25.20    6.20
  -2  -4  -4   15.10    4.40
   1   3   5  397.46   13.00
   1   3   5  398.56   12.90
  -1  -3  -5  390.36   12.60
  -1  -3  -5  384.06   14.00
   0   2   6  603.14   17.00
   0   2   6  566.34   17.40
   0  -2  -6  564.84   16.30
   0  -2  -6  591.74   17.90
  -1   1   7   97.79    5.90
   1  -1  -7  101.69    5.00
   1  -1  -7   85.49    7.20
   1  -1  -7   96.89    5.90
   1  -1  -7   95.99    4.70
  -2   0   8  111.79    5.50
   2   0  -8  112.29    6.10
   2   0  -8  108.79    5.20
   2   0  -8  103.29    8.80
  -3  -1   9  111.19    6.90
   3   1  -9  115.59    6.40
   3   1  -9  165.98   15.50
  -4  -2  10    5.90    4.80
   4   2 -10   22.30    8.90
   4   2 -10    3.40    4.10
  -5  -3  11  263.97   14.00
   5   3 -11  279.37   12.80
   5   3 -11  286.57   16.60
  -6  -4  12   70.99   10.50
   6   4 -12   70.59   11.00
   6   4 -12   69.09    8.50
  -7  -5  13  169.88   16.50
   7   5 -13  199.08   15.70
   7   5 -13  175.88   14.40
  -8  -6  14    3.90   12.30
   8   6 -14   -4.50    9.30
  -5  -9  -1   16.00   12.00
   4   8   2  104.59   11.70
  -4  -8  -2  113.69   13.10
  -4  -8  -2   55.09   15.60
   3   7   3   22.00    8.40
  -3  -7  -3    3.30   10.00
  -3  -7  -3   18.50    7.70
   2   6   4  118.89   10.00
   2   6   4  118.49   11.10
  -2  -6  -4  139.49   12.50
  -2  -6  -4  147.89   10.10
   1   5   5  198.08   10.60
   1   5   5  179.78    9.50
  -1  -5  -5  201.58   11.40
  -1  -5  -5  191.88    9.40
   0   4   6 1318.67   38.30
   0   4   6 1275.67   37.00
   0  -4  -6 1329.57   38.90
   0  -4  -6 1334.67   37.00
  -1   3   7  385.46   13.70
   1  -3  -7  396.96   11.70
   1  -3  -7  397.96   13.80
   1  -3  -7  375.16   12.20
  -2   2   8  795.82   24.40
  -2   2   8  805.52   22.90
   2  -2  -8  785.82   23.70
   2  -2  -8  836.12   23.20
  -3   1   9  107.49    5.50
  -3   1   9  106.59    7.50
   3  -1  -9  112.59    7.40
   3  -1  -9  100.29    5.40
  -4   0  10   60.19    5.60
   4   0 -10   54.09    4.10
   4   0 -10   60.59    9.40
   4   0 -10   53.79    4.30
  -5  -1  11  215.48   11.10
   5   1 -11  220.48    9.60
   5   1 -11  210.78   19.60
  -6  -2  12  484.35   19.70
   6   2 -12  506.75   25.60
   6   2 -12  506.45   17.80
  -7  -3  13   74.99   11.00
   7   3 -13  108.59   14.90
   7   3 -13   92.59    8.90
  -8  -4  14   78.39   13.20
   8   4 -14   70.59   10.10
  -9  -5  15    5.40   12.70
   9   5 -15   -5.60    9.00
  -4 -10  -2   -2.90   11.60
   3   9   3   18.00   10.40
  -3  -9  -3   -3.70   13.10
  -3  -9  -3    6.50    9.80
   2   8   4    1.50    8.60
  -2  -8  -4   10.30   10.70
  -2  -8  -4   -1.20    7.30
   1   7   5  203.18   14.00
  -1  -7  -5  189.68   14.40
  -1  -7  -5  172.48   11.20
   0   6   6  122.19   11.00
   0  -6  -6  121.29    8.40
   0  -6  -6  138.29   11.40
  -1   5   7  274.07   12.70
   1  -5  -7  261.47   10.10
   1  -5  -7  275.17   12.90
   1  -5  -7  240.38    9.90
  -2   4   8    4.70    5.00
   2  -4  -8    5.00    2.80
   2  -4  -8    1.70    4.50
   2  -4  -8    4.70    3.00
  -3   3   9   14.90    5.30
  -3   3   9   17.10    4.70
   3  -3  -9   17.10    4.40
   3  -3  -9   11.60    5.10
  -4   2  10   -0.70    4.90
  -4   2  10    2.60    3.50
   4  -2 -10    7.50    5.30
   4  -2 -10   -0.80    3.50
  -5   1  11  214.58   10.00
   5  -1 -11  199.18    8.80
   5  -1 -11  214.38   12.20
  -6   0  12  169.98   10.70
   6   0 -12  186.58   19.30
   6   0 -12  160.78    8.20
   6   0 -12  140.49    7.70
  -7  -1  13  234.78   14.10
   7   1 -13  217.88   11.10
   7   1 -13  216.18   22.10
  -8  -2  14   48.70   10.80
   8   2 -14   25.10    6.90
   8   2 -14   17.00   16.20
  -9  -3  15   15.40   12.10
   9   3 -15    0.00    7.60
   2  10   4   22.20   11.70
  -2 -10  -4  -10.50   13.50
  -2 -10  -4   21.90   12.40
   1   9   5   61.99   12.60
  -1  -9  -5   49.20    9.60
  -1  -9  -5   80.49   14.50
   0   8   6  307.37   18.00
   0  -8  -6  316.07   15.00
   0  -8  -6  316.07   19.20
  -1   7   7  302.57   16.20
   1  -7  -7  301.77   16.90
   1  -7  -7  286.37   13.10
  -2   6   8  241.48   13.20
   2  -6  -8  238.18   13.50
   2  -6  -8  228.18   10.50
  -3   5   9   24.80    7.00
   3  -5  -9   29.60    4.20
   3  -5  -9   33.60    7.00
   3  -5  -9   18.70    3.50
  -4   4  10   93.89    9.80
   4  -4 -10   71.49    7.80
   4  -4 -10   85.49    9.00
  -5   3  11  261.27   14.00
  -5   3  11  247.68   12.00
   5  -3 -11  251.37   11.90
   5  -3 -11  265.87   14.10
  -6   2  12  491.35   18.20
   6  -2 -12  474.65   17.60
   6  -2 -12  505.05   20.20
  -7   1  13  235.68   13.70
   7  -1 -13  221.08   17.80
  -8   0  14   85.19   11.40
   8   0 -14   80.09    7.00
   8   0 -14   66.29   18.90
  -9  -1  15    4.20    9.90
   9   1 -15    4.40    6.10
 -10  -2  16  -10.10   11.80
  10   2 -16   -6.70    7.40
   0  10   6   51.19   13.10
   0 -10  -6   50.89   15.50
  -1   9   7   94.59   13.90
   1  -9  -7  107.99   15.00
  -2   8   8   24.50    9.20
   2  -8  -8   30.60   10.80
  -3   7   9   -1.20    7.40
   3  -7  -9    3.80    7.40
  -4   6  10   17.50    8.20
   4  -6 -10   15.00    7.20
  -5   5  11   55.29    9.80
   5  -5 -11   64.69    8.80
  -6   4  12   60.89   10.00
  -6   4  12   74.49   10.70
   6  -4 -12   53.89   10.00
   6  -4 -12   75.79   11.00
   6  -4 -12   71.89    9.00
  -7   3  13   92.99   12.00
  -7   3  13   88.39    9.80
   7  -3 -13   84.29   11.50
   7  -3 -13   94.59    9.80
  -8   2  14   42.90    8.90
   8  -2 -14   40.70   11.80
  -9   1  15    3.40    8.50
   9  -1 -15  -22.80   19.00
 -10   0  16   -3.90    9.50
  10   0 -16   -2.20    6.00
  -2  10   8   31.00   12.00
   2 -10  -8   32.20   14.30
  -3   9   9    8.50   10.40
   3  -9  -9   12.60   12.20
  -4   8  10   16.70   10.30
   4  -8 -10   29.90   11.90
  -5   7  11   84.79   12.60
   5  -7 -11   98.19   13.40
  -6   6  12  170.78   16.60
   6  -6 -12  166.98   14.80
  -7   5  13  153.78   15.80
   7  -5 -13  131.09   13.70
   7  -5 -13  146.39   15.80
  -8   4  14   75.89   13.40
   8  -4 -14   66.19   12.60
   9  -3 -15   26.10   12.10
  -4  10  10   12.20   12.70
   4 -10 -10    4.90   14.50
  -5   9  11    8.50   12.20
   5  -9 -11    3.30   12.70
  -6   8  12    7.00   11.40
   6  -8 -12    8.60   12.00
  -7   7  13   -5.30   11.60
   7  -7 -13   12.60   10.50
   7  -7 -13   11.70   12.00
  -8   6  14   -0.80   11.80
   8  -6 -14   -5.40    9.30
   8  -6 -14   22.90   12.70
  -9   5  15    5.60   12.50
   9  -5 -15   -2.80   11.50
  10  -4  -2   16.90   13.40
 -10   4   2   24.60   11.80
   9  -5  -1   32.10   14.30
   9  -5  -1    1.20    8.90
  -9   5   1   13.80   11.80
  -9   5   1    1.60   12.30
   8  -6   0   30.50   15.80
   8  -6   0   13.50   10.40
  -8   6   0   13.60   11.50
  -8   6   0   16.40   10.80
   7  -7   1   36.20   15.70
   7  -7   1    3.00   10.80
  -7   7  -1    7.90   10.80
  -7   7  -1    5.90   11.50
   6  -8   2   -2.50   11.10
  -6   8  -2   12.80   11.10
  -6   8  -2    4.10   11.30
   5  -9   3   -1.00   12.10
  -5   9  -3   -4.80   10.10
   4 -10   4   12.90   13.20
  -4  10  -4   10.50   11.10
 -10   2   2   25.40    9.60
  -9   3   1   80.29   11.50
   8  -4   0  202.48   17.30
   8  -4   0  201.48   14.50
  -8   4   0  224.58   16.90
  -8   4   0  188.58   17.50
  -8   4   0  213.48   15.70
   7  -5   1  219.08   16.10
   7  -5   1  233.38   19.80
  -7   5  -1  212.98   20.50
  -7   5  -1  225.28   17.40
  -7   5  -1  208.58   15.60
   6  -6   2   89.99   17.60
   6  -6   2  137.99   14.60
  -6   6  -2  144.49   14.80
  -6   6  -2  144.49   16.10
   5  -7   3   33.60   11.30
   5  -7   3   15.70    9.70
  -5   7  -3   11.70   10.10
  -5   7  -3   33.20    9.70
   4  -8   4   29.00   10.70
   4  -8   4   44.30   11.30
  -4   8  -4   50.79   11.80
  -4   8  -4   43.00   11.20
   3  -9   5   79.19   15.30
   3  -9   5   85.49   13.10
  -3   9  -5   67.79   12.20
   2 -10   6   70.69   13.60
   2 -10   6   77.39   14.50
  -2  10  -6   73.29   13.30
 -10   0   2   12.90    9.40
  -9   1   1   41.60    9.60
   8  -2   0   71.39    9.90
  -8   2   0   63.69    9.30
  -8   2   0   74.59   10.40
   7  -3   1   95.49    9.60
  -7   3  -1   99.89   10.70
  -7   3  -1   91.79   11.00
  -7   3  -1  100.89   10.00
   6  -4   2   25.60    9.00
  -6   4  -2   16.00    8.50
  -6   4  -2   23.30    7.50
  -6   4  -2   26.50    8.40
   5  -5   3    2.60   10.40
  -5   5  -3    5.80    8.10
  -5   5  -3    2.60    6.80
   4  -6   4   -3.00    9.80
   4  -6   4    3.80    7.10
  -4   6  -4    6.30    7.70
  -4   6  -4    2.20    7.00
   3  -7   5   56.99   10.70
   3  -7   5   58.49   10.10
  -3   7  -5   74.69   11.10
  -3   7  -5   76.69   10.50
   2  -8   6  103.09   12.90
   2  -8   6   96.49   12.70
  -2   8  -6   85.79   11.70
   1  -9   7  101.49   14.20
   1  -9   7  103.19   13.40
  -1   9  -7   82.89   12.90
   0 -10   8  -10.80   11.30
   0 -10   8   23.40   13.00
   0  10  -8   23.20   11.10
  10   2  -2   21.20    7.90
 -10  -2   2    7.20    8.70
   9   1  -1   49.20    7.10
  -9  -1   1   47.30    9.80
  -8   0   0  256.07   15.30
   7  -1   1  238.28   13.50
  -7   1  -1  292.07   14.70
  -7   1  -1  306.57   14.50
  -6   2  -2  314.97   14.50
  -6   2  -2  327.37   14.80
  -6   2  -2  278.37   13.00
   5  -3   3   15.20    6.00
  -5   3  -3   35.70    6.90
  -5   3  -3   35.30    7.10
  -5   3  -3   30.40    6.30
   4  -4   4  194.08   14.40
  -4   4  -4  217.78   12.00
  -4   4  -4  238.08   13.10
   3  -5   5  333.77   11.90
   3  -5   5  351.66   15.90
   3  -5   5  332.67   19.30
  -3   5  -5  373.36   16.40
  -3   5  -5  371.66   15.40
   2  -6   6  699.13   25.90
   2  -6   6  729.93   26.40
  -2   6  -6  735.23   25.30
  -2   6  -6  709.23   26.10
   1  -7   7  276.87   16.20
   1  -7   7  285.97   16.00
  -1   7  -7  273.97   14.70
  -1   7  -7  280.37   16.40
   0  -8   8  107.99   12.40
   0  -8   8   88.59   12.20
   0   8  -8   91.99   12.00
  -1  -9   9   10.10   10.30
  -1  -9   9    4.50   10.60
   1   9  -9   13.40    9.90
  -2 -10  10    6.30   11.80
  -2 -10  10   17.30   13.40
   2  10 -10    8.50   11.10
  10   4  -2   19.20    9.80
 -10  -4   2    4.70   11.20
   9   3  -1   81.89    9.60
  -9  -3   1   71.59   11.70
   8   2   0   65.99    7.50
  -8  -2   0   52.79    9.20
   7   1   1  307.77   12.20
  -7  -1  -1  297.67   15.10
  -7  -1  -1  297.17   14.10
   6   0   2   49.99    7.90
  -6   0  -2   59.19    7.00
  -6   0  -2   49.00    7.10
  -5   1  -3   19.70    5.30
  -5   1  -3   24.10    5.20
  -5   1  -3   18.90    4.10
  -4   2  -4   31.20    5.80
  -4   2  -4   31.20    4.90
  -4   2  -4   23.30    5.10
   3  -3   5  143.19   11.10
  -3   3  -5  135.79    8.20
  -3   3  -5  135.29    9.20
  -3   3  -5  138.29   11.00
   2  -4   6    1.80    8.00
   2  -4   6    7.80    2.90
  -2   4  -6   13.60    5.30
  -2   4  -6   11.60    5.60
   1  -5   7  281.87   13.30
   1  -5   7  278.67   14.40
  -1   5  -7  280.67   13.60
  -1   5  -7  281.77   13.20
   0  -6   8   33.00    8.20
   0  -6   8   51.19    7.90
   0   6  -8   47.90    8.20
   0   6  -8   39.30    7.60
  -1  -7   9   11.50    8.00
  -1  -7   9   10.90    7.80
   1   7  -9   13.50    8.20
  -2  -8  10   16.30    9.20
  -2  -8  10   11.60    9.50
   2   8 -10   18.40    9.70
  -3  -9  11   36.00   11.80
   3   9 -11   36.70   11.50
   9   5  -1   13.20    9.90
  -9  -5   1    6.20   10.30
   8   4   0  208.38   13.70
  -8  -4   0  173.88   15.20
   7   3   1   96.39    8.60
  -7  -3  -1   76.59    9.40
   6   2   2  390.96   14.80
   6   2   2  400.56   13.60
  -6  -2  -2  396.96   15.80
  -6  -2  -2  401.06   16.30
   5   1   3    7.80    4.10
  -5  -1  -3   24.10    5.10
   4   0   4  426.26   13.80
  -4   0  -4  462.15   15.40
  -4   0  -4  461.35   15.40
  -4   0  -4  437.16   13.90
  -3   1  -5  384.26   13.50
  -3   1  -5  399.96   12.60
  -3   1  -5  395.46   14.00
   2  -2   6 1422.16   38.30
   2  -2   6 1451.65   38.80
   2  -2   6 1402.26   40.80
  -2   2  -6 1420.46   39.40
  -2   2  -6 1308.17   39.90
  -2   2  -6 1364.06   41.00
   1  -3   7  385.76   12.50
   1  -3   7  370.06   16.80
  -1   3  -7  424.16   14.20
   0  -4   8  608.14   21.30
   0  -4   8  611.44   20.10
   0   4  -8  597.34   18.80
   0   4  -8  626.44   20.20
   0   4  -8  606.44   20.50
  -1  -5   9    5.90    5.40
  -1  -5   9   17.60    6.20
   1   5  -9   10.10    6.00
   1   5  -9    8.00    5.50
   1   5  -9    3.30    4.30
  -2  -6  10   93.19    9.80
  -2  -6  10   90.69    9.00
   2   6 -10   87.49   10.10
   2   6 -10   91.29    7.90
  -3  -7  11   61.09    9.30
  -3  -7  11   44.30   10.10
   3   7 -11   58.99   10.20
  -4  -8  12  114.39   14.20
   4   8 -12   92.49   13.10
  -5  -9  13    7.90   12.50
   5   9 -13   18.30   11.20
   8   6   0   16.40   10.00
  -8  -6   0   20.80    9.90
   7   5   1  238.08   14.90
  -7  -5  -1  206.98   15.40
   6   4   2   21.90    6.70
  -6  -4  -2   22.00    7.10
  -6  -4  -2   50.19   11.50
  -5  -3  -3  188.38   17.40
   4   2   4   22.70    4.60
  -4  -2  -4    6.70    9.60
  -4  -2  -4   28.90    5.20
   3   1   5  374.96   12.20
  -3  -1  -5  379.06   16.30
  -3  -1  -5  381.76   13.00
   2   0   6  710.13   20.00
   2   0   6  713.03   20.30
  -2   0  -6  704.63   21.80
  -2   0  -6  699.23   20.80
   1  -1   7  100.39    7.80
   1  -1   7   90.89    5.00
   1  -1   7   98.89    8.60
  -1   1  -7   92.19    6.20
  -1   1  -7   97.09    4.90
  -1   1  -7   92.99    7.80
  -1   1  -7   95.79    5.20
   0  -2   8   93.89    5.70
   0  -2   8   89.99    7.90
   0   2  -8   79.69    6.00
   0   2  -8   87.09    5.50
   0   2  -8   81.59    6.40
  -1  -3   9   67.09    5.80
  -1  -3   9   74.99    7.40
   1   3  -9   74.89    6.00
   1   3  -9   69.49    6.90
   1   3  -9   74.79    6.20
  -2  -4  10   18.60    6.00
  -2  -4  10   17.70    4.50
   2   4 -10   20.30    4.70
   2   4 -10   17.70    6.20
  -3  -5  11  255.07   13.80
  -3  -5  11  257.27   11.90
   3   5 -11  281.47   13.00
   3   5 -11  286.67   14.40
  -4  -6  12   41.60    9.60
   4   6 -12   44.80    9.70
   4   6 -12   51.79    8.30
  -5  -7  13  116.29   13.90
   5   7 -13  124.79   13.30
  -6  -8  14    0.90   12.00
   6   8 -14    7.60   10.30
   7   7   1   14.10    9.60
  -7  -7  -1    3.60   11.10
   6   6   2  156.08   14.10
  -6  -6  -2  152.68   14.80
   5   5   3    7.20    5.50
   5   5   3    1.50    6.60
  -5  -5  -3   20.70    7.20
  -5  -5  -3   19.60   16.20
   4   4   4  222.28   12.10
   4   4   4  223.68   10.00
  -4  -4  -4  259.37   18.40
  -4  -4  -4  251.17   11.80
   3   3   5  127.29    8.10
   3   3   5  127.79    6.40
  -3  -3  -5  161.88   13.70
  -3  -3  -5  124.99    7.50
   2   2   6 1316.77   37.00
   2   2   6 1286.57   36.20
  -2  -2  -6 1337.47   39.20
  -2  -2  -6 1342.17   37.20
   1   1   7   99.89    5.20
   1   1   7   94.09    4.30
  -1  -1  -7   86.59    4.40
  -1  -1  -7   87.79    4.30
  -1  -1  -7   98.69    5.10
  -1  -1  -7   90.29    9.70
   0   0   8 1003.10   29.40
   0   0   8  987.10   29.10
   0   0  -8 1034.80   31.10
   0   0  -8 1002.00   29.70
   0   0  -8  983.90   31.80
  -1  -1   9  224.48    8.40
  -1  -1   9  239.68    9.00
   1   1  -9  222.98    8.60
   1   1  -9  227.08   11.80
  -2  -2  10   71.09    6.80
   2   2 -10   63.79    5.10
   2   2 -10   66.49    8.10
  -3  -3  11  267.27   12.20
   3   3 -11  261.07   11.20
   3   3 -11  245.38   13.60
  -4  -4  12  718.73   25.50
   4   4 -12  733.13   24.20
   4   4 -12  748.63   25.90
  -5  -5  13   93.89   11.40
   5   5 -13   91.99   11.30
   5   5 -13   85.49    9.50
  -6  -6  14   84.69   13.00
   6   6 -14   96.79   11.00
   6   6 -14  118.99   13.00
  -7  -7  15    3.30   11.90
  -6  -8  -2    2.80   11.10
  -5  -7  -3   44.00   10.10
  -5  -7  -3  -22.50   17.70
   4   6   4    9.60    6.40
   4   6   4    7.40    6.70
  -4  -6  -4   -6.70   12.00
  -4  -6  -4    3.00    7.00
   3   5   5  370.96   14.30
   3   5   5  366.16   14.90
  -3  -5  -5  351.76   17.80
  -3  -5  -5  358.16   14.60
   2   4   6   11.90    4.50
   2   4   6    6.80    4.30
  -2  -4  -6   13.20    4.40
  -2  -4  -6   18.50    6.40
   1   3   7  382.46   12.80
   1   3   7  382.56   12.80
  -1  -3  -7  390.86   14.20
  -1  -3  -7  390.06   12.30
   0   2   8   82.09    5.20
   0   2   8   83.19    5.60
   0  -2  -8   80.29    3.60
   0  -2  -8   89.19    6.30
  -1   1   9  206.78    8.80
  -1   1   9  214.68   10.20
   1  -1  -9  214.38    8.00
   1  -1  -9  205.98    8.80
   1  -1  -9  235.98    8.20
   1  -1  -9  199.68   10.20
  -2   0  10   17.70    3.30
   2   0 -10   13.80    6.70
   2   0 -10   16.90    4.10
   2   0 -10   14.80    3.10
  -3  -1  11  547.65   17.50
   3   1 -11  521.25   16.50
   3   1 -11  565.54   23.70
   3   1 -11  533.25   16.70
  -4  -2  12  271.67   12.80
   4   2 -12  286.67   17.60
   4   2 -12  284.77   11.50
  -5  -3  13  599.04   23.10
   5   3 -13  655.23   25.80
   5   3 -13  621.74   21.30
  -6  -4  14   47.30   10.10
   6   4 -14   31.60    7.60
   6   4 -14   44.60   11.00
  -7  -5  15   22.50   11.20
   7   5 -15   28.10    8.90
   7   5 -15   52.39   11.20
  -8  -6  16   -7.60   11.70
   8   6 -16    1.80    9.40
  -5  -9  -3   -9.60   11.10
   4   8   4   53.09   10.50
  -4  -8  -4   56.99   10.80
   3   7   5   91.29   10.40
  -3  -7  -5   72.79   12.80
  -3  -7  -5   74.99    9.50
   2   6   6  732.33   24.60
   2   6   6  722.83   23.70
  -2  -6  -6  689.63   23.40
  -2  -6  -6  707.63   26.10
   1   5   7  286.77   12.70
   1   5   7  283.37   11.60
  -1  -5  -7  274.97   11.10
  -1  -5  -7  293.47   14.10
   0   4   8  558.64   17.80
   0   4   8  587.04   19.20
   0  -4  -8  593.04   17.40
   0  -4  -8  585.04   19.90
  -1   3   9   73.89    6.30
   1  -3  -9   56.49    3.60
   1  -3  -9   69.39    4.80
   1  -3  -9   74.79    6.60
  -2   2  10   70.59    6.20
  -2   2  10   56.99    3.70
   2  -2 -10   59.79    5.20
   2  -2 -10   66.49    5.40
   2  -2 -10   71.89    6.30
   2  -2 -10   55.39    4.50
  -3   1  11  527.15   15.70
   3  -1 -11  526.95   17.20
   3  -1 -11  493.15   15.70
   3  -1 -11  508.75   17.70
   3  -1 -11  518.55   15.40
  -4   0  12 1905.71   52.79
   4   0 -12 1862.51   51.89
   4   0 -12 1867.51   56.89
   4   0 -12 1853.61   51.69
  -5  -1  13  563.04   19.00
   5   1 -13  491.25   16.80
   5   1 -13  516.75   26.10
   5   1 -13  525.25   17.20
  -6  -2  14  306.97   15.60
   6   2 -14  289.27   23.30
   6   2 -14  285.87   13.00
  -7  -3  15    4.00    8.70
   7   3 -15   24.40   13.70
   7   3 -15   12.80    6.80
  -8  -4  16   -1.30   11.00
   8   4 -16    2.00    7.90
  -9  -5  17   14.80   13.60
   9   5 -17    5.40    9.20
  -4 -10  -4  -60.29   18.50
  -4 -10  -4   -6.80   10.70
   3   9   5   82.89   12.50
  -3  -9  -5   53.99   15.50
  -3  -9  -5   83.99   11.80
   2   8   6  102.79   12.50
  -2  -8  -6   91.39   10.30
  -2  -8  -6   96.19   14.00
   1   7   7  312.37   16.60
  -1  -7  -7  312.37   13.90
  -1  -7  -7  299.17   17.60
   0   6   8   37.90    8.00
   0  -6  -8   44.50    5.60
   0  -6  -8   36.30    8.40
  -1   5   9    4.10    5.40
   1  -5  -9    4.20    3.20
   1  -5  -9    1.50    3.50
   1  -5  -9    7.30    5.60
  -2   4  10   25.10    5.80
   2  -4 -10   20.40    3.00
   2  -4 -10   14.80    3.20
   2  -4 -10   20.10    5.10
  -3   3  11  233.98   10.00
  -3   3  11  231.88   11.30
   3  -3 -11  242.68    8.80
   3  -3 -11  226.28    9.90
   3  -3 -11  216.18   10.50
  -4   2  12  254.37   12.10
  -4   2  12  262.77   10.00
   4  -2 -12  245.58   10.20
   4  -2 -12  254.37   12.30
  -5   1  13  530.35   18.10
   5  -1 -13  503.85   20.60
   5  -1 -13  534.35   17.00
   5  -1 -13  561.94   16.60
  -6   0  14  102.89    9.80
   6   0 -14  122.09   18.90
   6   0 -14  108.59    7.50
  -7  -1  15   23.80    8.30
   7   1 -15   10.40   16.00
   7   1 -15   34.10    6.00
  -8  -2  16   12.00    9.90
   8   2 -16    6.80    6.50
   8   2 -16  -46.30   15.90
  -9  -3  17    1.90   11.80
   9   3 -17   19.20    8.20
   2  10   6   83.19   14.00
  -2 -10  -6   75.69   17.10
   1   9   7  105.49   13.90
  -1  -9  -7  111.09   15.80
   0   8   8  141.69   14.90
   0  -8  -8  104.29    9.60
   0  -8  -8  129.49   14.40
  -1   7   9    4.60    7.50
   1  -7  -9    4.40    5.50
   1  -7  -9    2.90    7.50
  -2   6  10   88.29    9.50
   2  -6 -10   83.39    6.50
   2  -6 -10   86.49    9.70
  -3   5  11  274.27   13.80
   3  -5 -11  242.88    9.40
   3  -5 -11  251.87   12.90
   3  -5 -11  242.68    9.60
  -4   4  12  735.83   25.10
   4  -4 -12  701.43   23.90
   4  -4 -12  708.03   23.70
  -5   3  13  553.24   19.40
  -5   3  13  583.54   21.50
   5  -3 -13  550.14   21.30
   5  -3 -13  547.55   19.50
  -6   2  14  286.07   12.90
   6  -2 -14  275.57   15.70
   6  -2 -14  264.57   12.40
  -7   1  15   20.80    7.40
   7  -1 -15   45.20   12.70
  -8   0  16    4.90    8.40
   8   0 -16   -5.10   17.00
   8   0 -16    3.40    5.10
  -9  -1  17   11.50   10.80
   9   1 -17    7.20    6.60
   9   1 -17  -47.40   18.50
 -10  -2  18   13.50   13.30
  10   2 -18   26.50    8.30
   0  10   8   17.20   11.40
   0 -10  -8   19.60   14.40
  -1   9   9   17.50   10.40
   1  -9  -9   11.80   11.80
  -2   8  10   11.50    8.70
   2  -8 -10   26.50   10.40
  -3   7  11   53.99    9.80
   3  -7 -11   43.20    9.60
  -4   6  12   40.10    9.40
   4  -6 -12   55.19    9.40
  -5   5  13   80.19   11.20
   5  -5 -13   70.49    8.90
  -6   4  14   56.09   10.40
   6  -4 -14   51.69   10.40
   6  -4 -14   32.00    7.30
   7  -3 -15   12.70    9.60
  -8   2  16    6.90    8.20
   8  -2 -16   -1.20   11.10
  -9   1  17    3.80    8.90
   9  -1 -17   -5.50   19.70
 -10   0  18   15.90   10.50
  10   0 -18    7.70    6.30
  -2  10  10    6.80   11.60
   2 -10 -10    0.10   13.00
  -3   9  11   38.00   11.40
   3  -9 -11   47.90   13.80
  -4   8  12  126.99   15.20
   4  -8 -12  124.09   15.70
  -5   7  13  143.79   15.20
   5  -7 -13  128.89   14.70
  -6   6  14  113.09   14.80
   6  -6 -14  126.09   14.00
   6  -6 -14  125.39   14.80
  -7   5  15   35.20   12.30
   7  -5 -15   27.90   11.30
   7  -5 -15   25.50    8.70
   8  -4 -16   11.90   10.90
   9  -3 -17    3.90   12.10
  -5   9  13   17.30   12.10
   5  -9 -13   -0.10   12.40
  -6   8  14   -0.10   11.20
   6  -8 -14   -2.30   11.60
  -7   7  15   -1.60   12.00
   7  -7 -15  -18.60   11.50
   7  -7 -15  -10.00   10.30
  -8   6  16   -6.60   12.10
   8  -6 -16    2.10   12.70
   9  -5 -17    4.30   12.90
  10  -4   0   11.40   13.10
 -10   4   0    0.20   10.40
   9  -5   1    7.90    9.80
   9  -5   1   30.40   13.80
  -9   5  -1   24.80   12.40
  -9   5  -1    8.00   12.30
   8  -6   2   -1.00   10.40
   8  -6   2   -6.30   14.20
  -8   6  -2    8.70   10.00
  -8   6  -2    2.60   11.40
   7  -7   3    9.80   11.10
   7  -7   3   -2.20   16.00
  -7   7  -3  -11.10   10.60
  -7   7  -3   -3.60   10.10
   6  -8   4   12.30   12.30
   6  -8   4   15.00   12.50
  -6   8  -4   -5.60    9.70
  -6   8  -4    1.80   11.60
   5  -9   5   18.80   12.20
   5  -9   5   20.70   13.20
  -5   9  -5   12.90   10.90
  -5   9  -5    8.20   12.40
   4 -10   6   24.80   14.60
  -4  10  -6   21.70   12.20
 -10   2   0   59.19   11.00
  -9   3  -1   70.89   11.40
  -9   3  -1  105.39   13.40
   8  -4   2   67.49   12.50
   8  -4   2   84.59   10.30
  -8   4  -2   75.19   11.00
  -8   4  -2   82.79   12.40
  -8   4  -2   69.29   11.90
   7  -5   3   18.60   12.30
  -7   5  -3    6.90   11.70
  -7   5  -3   15.00    8.70
  -7   5  -3   12.50    9.70
   6  -6   4   78.79   16.90
   6  -6   4   58.79   11.40
  -6   6  -4   61.89   10.70
  -6   6  -4   64.59   11.80
   5  -7   5  156.78   16.40
   5  -7   5  164.58   18.10
  -5   7  -5  169.18   16.90
  -5   7  -5  133.59   14.40
   4  -8   6  209.38   18.20
   4  -8   6  218.28   18.60
  -4   8  -6  178.18   15.10
  -4   8  -6  205.38   18.50
   3  -9   7   98.39   14.20
   3  -9   7  132.99   16.90
  -3   9  -7  105.69   13.90
   2 -10   8  -15.00   12.10
   2 -10   8   30.10   12.70
  -2  10  -8   26.00   11.50
 -10   0   0   22.50    9.80
  -9   1  -1   59.89   10.20
  -8   2  -2   22.40    9.10
  -8   2  -2   21.60    8.00
   7  -3   3    2.80    7.10
  -7   3  -3    8.80    7.50
  -7   3  -3    7.60    7.70
  -7   3  -3    9.00    6.40
   6  -4   4    1.20    8.00
  -6   4  -4   16.60    8.40
  -6   4  -4    6.10    6.60
  -6   4  -4   10.40    8.10
   5  -5   5   55.89   12.50
  -5   5  -5   46.10    9.10
  -5   5  -5   47.60    8.50
   4  -6   6   25.50   12.10
   4  -6   6   51.79    9.70
  -4   6  -6   56.99    9.40
  -4   6  -6   52.39    9.50
   3  -7   7  100.39   11.70
   3  -7   7  118.29   14.00
  -3   7  -7  100.99   11.50
  -3   7  -7  110.69   12.40
   2  -8   8   31.10   10.40
   2  -8   8   40.00   11.30
  -2   8  -8   27.20   10.50
  -2   8  -8   22.30    8.80
   1  -9   9   -8.10   11.20
   1  -9   9   -1.30    9.70
  -1   9  -9   16.20   10.00
   0 -10  10   -8.60   11.20
   0 -10  10  -22.00   11.60
   0  10 -10   11.00   10.90
  10   2   0   70.39    9.20
 -10  -2   0   44.60   10.40
   9   1   1   69.79    7.50
  -9  -1  -1   51.99   10.20
  -8   0  -2  130.49   12.20
  -8   0  -2  126.39   12.60
   7  -1   3   18.00    6.20
  -7   1  -3   16.20    6.80
  -7   1  -3   16.60    7.00
  -6   2  -4  144.59    9.50
  -6   2  -4  156.28   11.30
  -6   2  -4  172.08   12.00
   5  -3   5  347.87   16.10
  -5   3  -5  367.96   14.70
  -5   3  -5  351.26   16.00
  -5   3  -5  358.96   16.20
   4  -4   6  855.51   30.90
  -4   4  -6  860.81   27.90
  -4   4  -6  877.71   29.10
   3  -5   7  470.45   15.60
   3  -5   7  450.35   23.00
  -3   5  -7  501.55   18.60
  -3   5  -7  536.95   20.20
   2  -6   8  242.78   14.40
   2  -6   8  271.87   16.80
  -2   6  -8  231.58   14.50
  -2   6  -8  246.08   13.50
   1  -7   9    4.40    7.70
   1  -7   9   11.50    9.50
  -1   7  -9    3.10    8.00
  -1   7  -9   17.20    7.70
   0  -8  10   44.60   10.40
   0  -8  10   42.80   11.70
   0   8 -10   41.70    9.70
  -1  -9  11   13.60   11.70
  -1  -9  11   43.20   11.80
   1   9 -11   34.50   10.80
  -2 -10  12   23.60   12.90
   2  10 -12   21.50   11.40
  10   4   0   24.10   10.00
 -10  -4   0    7.60   11.40
   9   3   1   83.99    9.80
  -9  -3  -1   79.59   12.30
   8   2   2   28.90    6.70
  -8  -2  -2   18.20    8.30
   7   1   3   25.40    5.60
  -7  -1  -3   39.10    7.10
  -7  -1  -3   35.30    7.40
   6   0   4   18.20    6.60
   6   0   4   17.50    4.30
  -6   0  -4   27.10    6.50
  -6   0  -4   24.50    6.40
  -5   1  -5  149.09    9.60
  -5   1  -5  141.19    9.10
  -5   1  -5  130.29    7.20
  -4   2  -6   17.00    5.70
  -4   2  -6   17.90    4.40
  -4   2  -6    9.80    5.10
   3  -3   7  102.09    5.30
   3  -3   7  100.59    6.00
   3  -3   7  106.09   10.50
  -3   3  -7  103.79    7.50
  -3   3  -7  107.49    8.70
   2  -4   8    5.40    2.90
   2  -4   8   -7.00    8.00
  -2   4  -8    2.10    5.00
  -2   4  -8    6.00    5.70
   1  -5   9    3.70    5.50
   1  -5   9    0.20    7.30
  -1   5  -9    6.90    6.00
  -1   5  -9    8.80    5.90
   0  -6  10   33.70    9.10
   0  -6  10   46.90    8.00
   0   6 -10   39.70    7.90
   0   6 -10   41.10    8.20
  -1  -7  11  141.89   12.90
  -1  -7  11  130.39   12.00
   1   7 -11  132.29   13.00
  -2  -8  12   25.70    9.50
  -2  -8  12   31.00   10.90
   2   8 -12   36.50   10.40
  -3  -9  13   48.50   12.80
   3   9 -13   42.40   11.70
   9   5   1   11.90    9.70
  -9  -5  -1   -2.50    9.50
   8   4   2   79.89    9.90
  -8  -4  -2   73.19   10.50
   7   3   3   11.60    6.50
  -7  -3  -3   12.90    6.60
  -7  -3  -3    8.20    6.50
   6   2   4  165.88   10.40
  -6  -2  -4  155.68   10.60
  -6  -2  -4  191.58   11.60
   5   1   5  148.69    8.10
  -5  -1  -5  133.79    9.20
  -5  -1  -5  137.79    9.80
   4   0   6  983.80   26.90
  -4   0  -6  925.61   28.90
  -4   0  -6  938.31   28.60
   3  -1   7  253.07    8.50
   3  -1   7  273.57   11.20
  -3   1  -7  257.77   10.90
  -3   1  -7  258.17   10.50
  -3   1  -7  257.47    9.10
   2  -2   8  893.51   27.40
   2  -2   8  866.51   25.30
   2  -2   8  864.31   24.40
  -2   2  -8  834.62   26.20
  -2   2  -8  837.52   27.50
  -2   2  -8  869.01   25.30
   1  -3   9   67.59    9.50
   1  -3   9   67.09    5.40
   1  -3   9   69.19    5.60
  -1   3  -9   71.29    6.90
  -1   3  -9   79.79    7.20
  -1   3  -9   70.89    5.10
   0  -4  10  110.59   10.60
   0   4 -10  104.49    8.60
   0   4 -10  104.89    8.40
   0   4 -10  103.79    6.80
  -1  -5  11  213.68   11.10
  -1  -5  11  203.38   12.50
   1   5 -11  214.58   11.40
   1   5 -11  211.28   10.20
   1   5 -11  223.68   12.00
  -2  -6  12  358.16   17.60
  -2  -6  12  385.96   16.20
   2   6 -12  372.36   17.20
   2   6 -12  372.66   16.30
  -3  -7  13   57.09   10.40
   3   7 -13   46.80   10.20
  -4  -8  14   58.29   12.30
   4   8 -14   55.19   11.90
  -5  -9  15   -7.40   12.70
   5   9 -15   16.10   11.60
   8   6   2   -0.50    9.20
  -8  -6  -2   11.20    9.50
   7   5   3   31.10    8.80
  -7  -5  -3   18.80    8.10
   6   4   4   16.10    6.70
  -6  -4  -4   28.90   13.00
  -6  -4  -4    9.60    6.70
   5   3   5  320.57   13.50
  -5  -3  -5  298.37   22.00
  -5  -3  -5  305.17   13.70
   4   2   6   11.00    4.40
  -4  -2  -6    9.90    4.60
  -4  -2  -6  -16.50   11.10
   3   1   7  260.47    9.20
  -3  -1  -7  226.48   15.50
  -3  -1  -7  261.87   10.00
   2   0   8  100.99    6.40
   2   0   8   98.79    5.30
  -2   0  -8   99.69    5.90
  -2   0  -8  105.89    8.70
   1  -1   9  232.58   10.70
   1  -1   9  228.98   11.20
  -1   1  -9  215.28    8.30
  -1   1  -9  213.48    9.30
   0  -2  10    4.50    5.60
   0  -2  10    4.60    3.40
   0   2 -10    6.50    3.20
   0   2 -10    0.10    3.70
   0   2 -10    2.30    4.40
  -1  -3  11  540.65   18.50
   1   3 -11  519.95   16.80
   1   3 -11  530.05   17.00
   1   3 -11  527.25   18.40
  -2  -4  12  198.98   11.20
  -2  -4  12  181.48    8.90
   2   4 -12  162.38   11.10
   2   4 -12  198.98   10.00
  -3  -5  13  432.96   18.60
  -3  -5  13  435.86   16.10
   3   5 -13  454.95   18.80
   3   5 -13  488.35   17.50
  -4  -6  14   29.70    9.40
   4   6 -14   34.50    8.30
   4   6 -14   32.80    9.40
  -5  -7  15   30.70   11.20
   5   7 -15   28.00   10.70
  -6  -8  16   12.50   12.70
   6   8 -16   23.10   11.20
   7   7   3    8.80    9.50
  -7  -7  -3   -1.90    8.90
   6   6   4   67.29    9.90
  -6  -6  -4  108.79   28.10
  -6  -6  -4   60.89   10.40
   5   5   5   47.00    7.70
   5   5   5   39.60    6.80
  -5  -5  -5   25.70    7.40
  -5  -5  -5   69.39   18.80
   4   4   6  810.62   24.60
   4   4   6  840.62   26.20
  -4  -4  -6  811.72   31.90
  -4  -4  -6  835.52   26.50
   3   3   7   98.79    5.50
   3   3   7   97.09    7.40
  -3  -3  -7  133.39   12.20
  -3  -3  -7  100.49    7.30
   2   2   8  819.72   22.90
   2   2   8  809.72   23.70
  -2  -2  -8  814.82   26.90
  -2  -2  -8  812.12   23.90
   1   1   9  221.78    8.10
  -1  -1  -9  206.58    7.70
  -1  -1  -9  216.08    8.10
  -1  -1  -9  198.08    7.30
  -1  -1  -9  214.98   12.90
   0   0  10   27.30    6.10
   0   0  10   17.70    5.60
   0   0 -10   26.40    6.20
   0   0 -10   44.30    8.80
   0   0 -10   11.60    8.60
  -1  -1  11  707.13   20.80
  -1  -1  11  732.43   21.40
   1   1 -11  690.03   20.50
   1   1 -11  703.53   21.00
   1   1 -11  694.63   24.10
  -2  -2  12 3232.38   88.49
   2   2 -12 3222.38   89.89
   2   2 -12 3172.08   87.69
  -3  -3  13  647.34   22.00
   3   3 -13  657.83   21.00
   3   3 -13  642.34   23.60
  -4  -4  14  430.46   18.90
   4   4 -14  449.66   19.50
   4   4 -14  467.45   17.50
  -5  -5  15    8.70    8.60
   5   5 -15    6.10    7.00
   5   5 -15    9.10    9.10
  -6  -6  16   -5.30   10.00
   6   6 -16   -4.30    8.20
   6   6 -16   19.30   10.10
  -7  -7  17   15.60   13.00
  -6  -8  -4   -2.70   10.20
  -5  -7  -5  145.79   13.60
  -5  -7  -5  142.89   21.70
   4   6   6   44.10    7.80
   4   6   6   56.79    7.90
  -4  -6  -6   57.49    8.50
  -4  -6  -6   30.10   14.00
   3   5   7  533.25   18.60
   3   5   7  514.85   17.90
  -3  -5  -7  506.25   18.20
  -3  -5  -7  518.85   22.00
   2   4   8    6.50    4.30
   2   4   8    6.60    4.10
  -2  -4  -8   14.40    6.60
  -2  -4  -8    3.40    3.90
   1   3   9   73.09    5.60
   1   3   9   74.39    5.90
  -1  -3  -9   74.49    5.00
  -1  -3  -9   84.59    8.20
   0   2  10    4.30    3.80
   0   2  10    5.00    3.00
   0  -2 -10    5.80    1.60
   0  -2 -10    6.20    4.40
  -1   1  11  655.93   20.30
  -1   1  11  623.54   20.60
   1  -1 -11  658.73   20.40
   1  -1 -11  649.24   21.00
   1  -1 -11  680.03   19.70
   1  -1 -11  673.43   19.80
  -2   0  12  748.63   21.40
   2   0 -12  698.33   21.30
   2   0 -12  742.63   26.00
   2   0 -12  752.42   22.50
   2   0 -12  719.83   21.30
  -3  -1  13 1849.31   51.39
   3   1 -13 1815.52   50.79
   3   1 -13 1817.52   55.89
   3   1 -13 1808.22   52.19
  -4  -2  14  176.38   10.40
   4   2 -14  172.28   15.70
   4   2 -14  177.48    9.40
  -5  -3  15   80.79    9.80
   5   3 -15   71.49    7.50
   5   3 -15   81.69   13.20
  -6  -4  16    6.30    9.00
   6   4 -16    1.90    7.00
   6   4 -16   18.00   11.20
  -7  -5  17   20.80   11.50
   7   5 -17   27.30    8.90
   7   5 -17   51.99   11.90
  -8  -6  18   -0.10   12.90
   8   6 -18   11.60    9.60
  -5  -9  -5   31.90   11.80
   4   8   6  192.18   20.10
  -4  -8  -6  202.38   15.00
  -4  -8  -6  179.48   20.70
   3   7   7  114.59   12.20
  -3  -7  -7  118.69   15.00
  -3  -7  -7  116.89   10.30
   2   6   8  294.87   14.60
   2   6   8  301.27   13.70
  -2  -6  -8  312.27   16.90
  -2  -6  -8  292.87   13.10
   1   5   9    4.10    5.40
   1   5   9    7.60    4.30
  -1  -5  -9   13.30    6.40
  -1  -5  -9    6.70    3.90
   0   4  10   95.29    6.30
   0   4  10  113.09    7.80
   0  -4 -10  106.49    5.20
   0  -4 -10  108.99    8.80
  -1   3  11  522.35   17.60
   1  -3 -11  527.65   16.20
   1  -3 -11  530.05   17.70
  -2   2  12 3010.90   81.89
   2  -2 -12 2900.01   81.09
   2  -2 -12 2918.71   81.69
   2  -2 -12 2850.71   81.19
   2  -2 -12 3070.79   80.29
  -3   1  13 1747.03   47.50
   3  -1 -13 1729.43   49.90
   3  -1 -13 1748.72   48.70
   3  -1 -13 1668.23   47.60
   3  -1 -13 1688.03   47.50
  -4   0  14 1091.59   31.90
   4   0 -14 1082.39   31.30
   4   0 -14 1075.69   31.00
   4   0 -14 1069.29   37.80
  -5  -1  15   40.10    6.70
   5   1 -15   38.10    5.30
   5   1 -15   30.50   12.80
  -6  -2  16    7.10    7.30
   6   2 -16   -3.20   14.90
   6   2 -16    6.00    5.50
  -7  -3  17   15.60    9.60
   7   3 -17   25.60    7.30
   7   3 -17   47.90   16.30
  -8  -4  18   58.29   13.60
   8   4 -18   57.89    9.80
   8   4 -18   95.39   15.10
  -4 -10  -6    9.50   11.30
  -4 -10  -6  -22.20   20.20
   3   9   7  127.09   14.00
  -3  -9  -7   81.89   17.00
  -3  -9  -7  104.69   12.20
   2   8   8   40.50   10.30
  -2  -8  -8   30.60    8.10
  -2  -8  -8   37.40   12.20
   1   7   9   15.40    8.30
  -1  -7  -9    8.30    8.60
  -1  -7  -9   12.30    5.70
   0   6  10   45.00    8.00
   0  -6 -10   45.00    5.40
   0  -6 -10   35.90    7.70
  -1   5  11  195.08   11.30
   1  -5 -11  204.78    7.90
   1  -5 -11  207.88   11.60
  -2   4  12  180.98   10.50
   2  -4 -12  177.38    7.70
   2  -4 -12  188.38   10.20
   2  -4 -12  178.18    6.50
  -3   3  13  600.64   20.50
  -3   3  13  603.44   18.40
   3  -3 -13  595.34   18.40
   3  -3 -13  623.14   18.00
   3  -3 -13  576.14   20.50
   3  -3 -13  564.94   18.50
   3  -3 -13  589.94   19.50
  -4   2  14  151.58   10.20
  -4   2  14  156.48    7.50
   4  -2 -14  153.48    8.20
   4  -2 -14  156.08    8.00
   4  -2 -14  149.29   10.50
   4  -2 -14  158.38   10.30
  -5   1  15   46.80    5.70
   5  -1 -15   61.19    9.70
   5  -1 -15   40.50    4.50
   5  -1 -15   52.39    5.60
  -6   0  16    9.20    6.20
   6   0 -16    6.80    4.50
   6   0 -16   -6.70   14.70
  -7  -1  17   52.49    9.50
   7   1 -17   14.90   16.40
   7   1 -17   29.80    6.10
  -8  -2  18   33.60   10.90
   8   2 -18  -22.90   18.10
   8   2 -18   24.50    7.20
  -9  -3  19   37.90   13.30
   9   3 -19   25.90    8.40
   2  10   8   33.20   11.90
  -2 -10  -8    4.70   15.70
   1   9   9    2.50   10.10
  -1  -9  -9   15.00   12.90
   0   8  10   48.50   10.90
   0  -8 -10   48.00   11.90
  -1   7  11  119.39   12.00
   1  -7 -11  121.69   13.00
  -2   6  12  394.66   17.30
   2  -6 -12  370.66   17.30
  -3   5  13  446.46   18.00
   3  -5 -13  454.65   17.80
   3  -5 -13  416.06   13.90
  -4   4  14  442.86   18.20
   4  -4 -14  435.26   15.70
   4  -4 -14  440.96   18.30
   4  -4 -14  426.06   14.40
   4  -4 -14  416.66   16.70
  -5   3  15   76.19    7.30
  -5   3  15   85.99    9.90
   5  -3 -15   88.39    9.80
   5  -3 -15   76.89    8.20
  -6   2  16    9.80    5.60
   6  -2 -16    0.80    5.10
   6  -2 -16    6.30    8.10
  -7   1  17   36.70    8.00
   7  -1 -17   32.40   13.70
   7  -1 -17   41.30    5.80
  -8   0  18   72.69   11.00
   8   0 -18   23.60   18.30
   8   0 -18   74.49    7.30
  -9  -1  19   28.60   11.80
   9   1 -19  -35.00   18.90
   9   1 -19   23.20    6.80
   0  10  10    4.60   11.00
   0 -10 -10    0.90   13.30
  -1   9  11   37.40   11.60
   1  -9 -11   25.50   11.80
  -2   8  12   48.70   11.00
   2  -8 -12   24.10   10.10
  -3   7  13   45.80   10.00
   3  -7 -13   56.09   10.20
  -4   6  14   37.40    9.50
   4  -6 -14   34.70    8.80
  -5   5  15    3.30    8.00
   5  -5 -15    8.40    8.60
   5  -5 -15   13.20    7.00
  -6   4  16    1.70    8.50
   6  -4 -16   -0.40    8.20
   6  -4 -16   -3.10    6.00
   7  -3 -17   18.40   10.50
   8  -2 -18   30.40   13.30
   9  -1 -19    4.70   19.40
  10   0 -20   12.20    6.70
  -2  10  12   32.20   13.50
   2 -10 -12   45.80   15.30
  -3   9  13   54.79   12.50
   3  -9 -13   47.50   13.50
  -4   8  14   60.09   12.20
   4  -8 -14   76.09   12.90
  -5   7  15   30.80   10.70
   5  -7 -15   27.80   10.50
  -6   6  16    3.50   10.20
   6  -6 -16   11.10    9.00
   6  -6 -16    3.70   10.60
  -7   5  17   27.00   11.90
   7  -5 -17   24.80    9.00
   7  -5 -17   30.30   11.60
   8  -4 -18   65.79   14.10
   9  -3 -19   48.10   15.20
  -5   9  15   -0.60   11.30
   5  -9 -15    5.40   13.10
  -6   8  16    9.90   12.10
   6  -8 -16    3.10   11.80
   6  -8 -16   -0.80   11.90
  -7   7  17   20.10   13.00
   7  -7 -17    8.10   12.70
   7  -7 -17    0.70   11.10
  -8   6  18    0.90   12.20
   8  -6 -18    5.50   12.60
  10  -4   2   -6.80   12.40
 -10   4  -2   -2.80   10.30
   9  -5   3   17.30   14.00
   9  -5   3   -0.10    9.70
  -9   5  -3    1.90   11.30
  -9   5  -3   -8.00   11.80
   8  -6   4    2.00   10.90
   8  -6   4    3.70   15.40
  -8   6  -4  -14.60   11.20
  -8   6  -4    5.40    9.90
   7  -7   5   13.30   12.10
   7  -7   5   26.90   17.80
  -7   7  -5    3.70   11.70
  -7   7  -5    6.40   10.20
   6  -8   6   10.90   14.10
   6  -8   6   17.20   12.70
  -6   8  -6   12.20   12.30
  -6   8  -6   14.00   10.50
   5  -9   7   15.10   13.40
   5  -9   7   39.40   13.70
  -5   9  -7   17.10   13.00
  -5   9  -7   12.30   11.40
   4 -10   8    1.30   13.40
   4 -10   8   14.20   13.70
  -4  10  -8   14.30   13.30
 -10   2  -2   23.70   10.00
   9  -3   3    7.10   10.10
  -9   3  -3    1.50    8.80
  -9   3  -3   14.10   10.60
   8  -4   4   33.60   11.40
  -8   4  -4   50.59   11.90
  -8   4  -4   30.90   10.30
  -8   4  -4   36.50    9.20
   7  -5   5  159.88   17.70
  -7   5  -5  137.29   17.20
  -7   5  -5  168.28   16.30
  -7   5  -5  145.79   14.40
   6  -6   6  273.47   24.60
   6  -6   6  277.47   18.50
  -6   6  -6  267.87   16.80
  -6   6  -6  285.17   19.20
   5  -7   7  209.38   17.60
   5  -7   7  206.68   20.60
  -5   7  -7  205.58   18.00
  -5   7  -7  218.98   16.60
   4  -8   8   94.99   15.10
   4  -8   8   77.69   14.60
  -4   8  -8   92.79   15.00
  -4   8  -8   80.79   12.40
   3  -9   9   -2.10   10.70
   3  -9   9    6.50   12.50
  -3   9  -9   -6.20    9.40
  -3   9  -9   10.10   11.30
   2 -10  10   -4.70   13.00
   2 -10  10   11.20   13.00
  -2  10 -10   17.90   11.60
 -10   0  -2    4.20    9.20
  -9   1  -3   16.20    8.90
  -8   2  -4    0.80    8.60
  -8   2  -4    8.70    7.60
   7  -3   5   47.80    9.50
  -7   3  -5   58.69   10.60
  -7   3  -5   41.50    8.80
  -7   3  -5   55.09    8.10
   6  -4   6   37.40    9.90
  -6   4  -6   22.80    7.50
  -6   4  -6   28.50    8.70
  -6   4  -6   29.30    9.30
   5  -5   7   56.79   13.40
  -5   5  -7   58.79   10.40
  -5   5  -7   60.09    9.20
   4  -6   8   10.30    7.60
   4  -6   8   10.90   11.70
  -4   6  -8   18.40    8.70
  -4   6  -8   12.20    7.40
   3  -7   9    1.40   10.70
   3  -7   9   -0.10    8.30
  -3   7  -9    0.20    7.30
  -3   7  -9    6.90    9.00
   2  -8  10   25.10    9.90
   2  -8  10    1.40   10.90
  -2   8 -10   14.60    8.60
  -2   8 -10   17.00   10.00
   1  -9  11   32.00   11.10
   1  -9  11   41.40   13.50
  -1   9 -11   38.80   11.10
   0 -10  12   24.40   12.70
   0 -10  12   12.60   13.50
   0  10 -12   22.80   11.90
  10   2   2   21.00    7.90
 -10  -2  -2   20.00    9.40
   9   1   3    1.80    6.00
  -9  -1  -3    3.90    8.10
   8   0   4   53.19    6.60
  -8   0  -4   66.29    9.60
  -8   0  -4   53.49    9.10
  -7   1  -5  164.58   13.10
  -7   1  -5  159.88   12.40
  -6   2  -6  435.96   16.90
  -6   2  -6  523.15   19.50
  -6   2  -6  484.05   18.90
   5  -3   7  391.56   17.50
  -5   3  -7  418.76   15.70
  -5   3  -7  390.76   17.40
  -5   3  -7  408.26   17.40
   4  -4   8  352.36   19.00
  -4   4  -8  364.86   15.20
  -4   4  -8  366.16   16.60
   3  -5   9   29.40   10.30
   3  -5   9   24.10    3.90
  -3   5  -9   35.20    8.10
  -3   5  -9   31.60    7.30
   2  -6  10  103.59   12.90
   2  -6  10   97.99   11.00
  -2   6 -10   99.89   11.00
  -2   6 -10  103.69   10.40
   1  -7  11  143.09   14.80
   1  -7  11  122.09   13.10
  -1   7 -11  135.69   14.00
  -1   7 -11  128.59   11.80
   0  -8  12  156.98   14.20
   0  -8  12  137.39   15.00
   0   8 -12  123.49   13.10
  -1  -9  13   39.40   12.90
  -1  -9  13   36.60   11.40
   1   9 -13   29.80   10.60
  -2 -10  14   20.90   13.70
   2  10 -14   30.30   12.10
  10   4   2    7.00    9.30
 -10  -4  -2   17.80   11.70
   9   3   3   22.80    8.10
  -9  -3  -3   15.00    9.60
   8   2   4    9.80    6.50
  -8  -2  -4   14.80    8.10
   7   1   5  127.89    9.20
  -7  -1  -5  142.49   11.70
  -7  -1  -5  130.39   11.80
   6   0   6   31.60    6.20
   6   0   6   49.10    5.30
  -6   0  -6   35.40    6.70
  -6   0  -6   33.70    6.90
  -5   1  -7  121.19    9.60
  -5   1  -7  123.09    9.30
  -5   1  -7  113.39    6.60
   4  -2   8    7.60    5.10
  -4   2  -8    8.60    5.40
  -4   2  -8    2.10    3.90
  -4   2  -8    1.00    4.90
   3  -3   9   26.40    7.40
   3  -3   9   29.90    4.30
   3  -3   9   18.70    3.20
  -3   3  -9   20.50    5.00
  -3   3  -9   14.50    5.70
   2  -4  10   18.80    3.50
   2  -4  10   17.00    4.20
   2  -4  10    1.40    8.00
  -2   4 -10   13.40    5.50
  -2   4 -10   18.50    6.50
   1  -5  11  226.58   14.90
  -1   5 -11  226.18   12.80
  -1   5 -11  212.38   11.90
   0  -6  12   93.79   11.60
   0  -6  12   98.79    9.90
   0   6 -12   79.79    9.50
   0   6 -12   98.09   10.10
  -1  -7  13  124.59   12.90
  -1  -7  13  156.68   14.10
   1   7 -13  132.39   12.60
  -2  -8  14   26.90    9.60
  -2  -8  14   24.00   11.10
   2   8 -14   25.40   10.00
  -3  -9  15    8.10   12.10
   3   9 -15   17.90   11.20
   9   5   3    2.00    9.20
  -9  -5  -3    0.90    8.80
   8   4   4   39.00    8.90
  -8  -4  -4   34.60    8.60
   7   3   5   48.60    7.60
  -7  -3  -5   38.70    8.00
  -7  -3  -5   41.00    8.90
   6   2   6  501.95   17.90
  -6  -2  -6  514.35   20.30
   5   1   7  133.89    7.90
  -5  -1  -7  123.69    9.20
  -5  -1  -7  128.29   10.50
   4   0   8  525.05   16.00
  -4   0  -8  527.45   18.70
  -4   0  -8  525.55   17.70
   3  -1   9  107.19    5.70
   3  -1   9  130.19    8.70
  -3   1  -9  113.39    8.10
  -3   1  -9  106.49    5.70
  -3   1  -9  108.59    7.40
   2  -2  10   67.39    6.40
   2  -2  10   61.39    5.00
   2  -2  10   79.79    8.20
  -2   2 -10   65.49    6.30
  -2   2 -10   61.39    6.00
   1  -3  11  520.25   16.50
   1  -3  11  476.95   20.70
  -1   3 -11  533.25   17.90
  -1   3 -11  541.65   17.70
   0  -4  12 1559.24   46.60
   0   4 -12 1541.05   45.30
   0   4 -12 1582.64   44.90
   0   4 -12 1489.85   43.60
  -1  -5  13  334.87   15.90
  -1  -5  13  316.27   13.90
   1   5 -13  323.77   14.90
   1   5 -13  327.97   14.10
   1   5 -13  325.87   13.10
  -2  -6  14  210.68   14.70
  -2  -6  14  232.58   12.80
   2   6 -14  220.28   14.10
  -3  -7  15   12.20    9.30
   3   7 -15   19.70    9.10
  -4  -8  16   -8.30   10.70
   4   8 -16    5.90   10.20
  -5  -9  17    2.70   13.00
   5   9 -17    6.10   11.40
   8   6   4    4.90    9.20
  -8  -6  -4    7.00    9.10
   7   5   5  157.98   13.60
  -7  -5  -5  136.39   12.90
   6   4   6   22.00    7.10
  -6  -4  -6   28.10    7.30
  -6  -4  -6   30.50   14.90
   5   3   7  431.96   16.00
  -5  -3  -7  374.76   26.70
  -5  -3  -7  426.86   16.60
   4   2   8    0.60    4.10
  -4  -2  -8  -32.00   11.80
  -4  -2  -8    3.20    4.40
   3   1   9  119.69    6.20
  -3  -1  -9  103.49    6.30
  -3  -1  -9  104.09    6.60
  -3  -1  -9  119.89   13.50
   2   0  10   16.60    3.30
   2   0  10    9.10    4.20
  -2   0 -10   13.90    2.70
  -2   0 -10   13.10    3.70
  -2   0 -10   23.00    5.90
  -2   0 -10   13.70    6.20
   1  -1  11  715.43   22.80
   1  -1  11  687.83   22.70
  -1   1 -11  705.33   21.00
  -1   1 -11  708.63   22.00
  -1   1 -11  703.93   20.90
   0  -2  12  621.14   18.80
   0  -2  12  579.64   21.30
   0   2 -12  625.74   19.80
   0   2 -12  624.04   18.70
   0   2 -12  615.94   19.10
  -1  -3  13 1620.84   46.00
   1   3 -13 1593.44   44.30
   1   3 -13 1513.95   45.60
   1   3 -13 1527.15   44.10
  -2  -4  14  123.99   10.80
  -2  -4  14  118.49    7.50
   2   4 -14  115.29   10.20
   2   4 -14  117.39    7.40
   2   4 -14  120.79    8.90
  -3  -5  15   73.59    7.00
  -3  -5  15   81.49    9.80
   3   5 -15   84.49    8.10
   3   5 -15   90.29   10.30
  -4  -6  16   -2.30    8.50
   4   6 -16    9.10    9.20
   4   6 -16   -1.90    7.30
  -5  -7  17   34.20   11.70
   5   7 -17   35.20   11.20
  -6  -8  18   -2.90   12.50
   6   8 -18   24.90   11.20
   7   7   5   14.70    9.40
  -7  -7  -5   -0.20    9.00
   6   6   6  289.27   16.30
  -6  -6  -6  261.67   16.10
  -6  -6  -6  372.26   40.80
   5   5   7   59.89    8.30
  -5  -5  -7   55.59    8.40
  -5  -5  -7   58.59   19.50
   4   4   8  337.37   12.50
   4   4   8  382.66   15.00
  -4  -4  -8  374.16   14.90
  -4  -4  -8  385.06   23.30
   3   3   9   22.40    4.70
   3   3   9   17.40    3.40
  -3  -3  -9   21.90    4.80
  -3  -3  -9   34.90   10.70
   2   2  10   65.99    5.80
   2   2  10   54.99    4.30
  -2  -2 -10   54.29    5.00
  -2  -2 -10   89.69   11.00
   1   1  11  660.73   19.70
  -1  -1 -11  663.93   19.40
  -1  -1 -11  685.63   20.00
  -1  -1 -11  672.93   24.50
  -1  -1 -11  663.23   20.00
   0   0  12 6686.43  175.88
   0   0  12 6518.25  176.08
   0   0 -12 6520.45  177.48
   0   0 -12 6341.57  176.08
   0   0 -12 6451.65  177.38
  -1  -1  13 2675.93   74.39
  -1  -1  13 2797.62   75.09
   1   1 -13 2711.83   74.49
   1   1 -13 2801.02   74.79
   1   1 -13 2617.84   77.69
  -2  -2  14 1915.61   54.69
   2   2 -14 1975.20   57.19
   2   2 -14 1891.01   53.79
  -3  -3  15   34.70    6.80
   3   3 -15   33.40    5.70
   3   3 -15   34.80    9.00
  -4  -4  16    3.20    7.50
   4   4 -16   14.30    8.80
   4   4 -16    6.70    6.10
  -5  -5  17   25.00    9.90
   5   5 -17   29.90   10.50
   5   5 -17   13.40    7.80
  -6  -6  18   85.79   14.10
   6   6 -18   75.79   10.90
   6   6 -18   83.99   12.60
  -7  -7  19   23.10   14.30
   7   7 -19   51.09   12.90
  -6  -8  -6   14.60   10.80
  -5  -7  -7  206.58   14.90
  -5  -7  -7  206.58   23.40
   4   6   8   17.90    7.10
   4   6   8   21.00    6.80
  -4  -6  -8   20.10    6.90
  -4  -6  -8    1.30   14.10
   3   5   9   32.00    6.10
   3   5   9   22.50    6.20
  -3  -5  -9   34.70   10.00
   2   4  10   21.60    4.90
   2   4  10   18.20    4.60
  -2  -4 -10   18.00    4.20
  -2  -4 -10   37.00    8.50
   1   3  11  519.65   16.70
   1   3  11  527.65   16.70
  -1  -3 -11  516.35   18.80
  -1  -3 -11  540.55   15.90
   0   2  12  614.74   18.90
   0   2  12  607.94   18.40
   0  -2 -12  627.74   19.80
   0  -2 -12  610.74   18.40
   0  -2 -12  582.44   18.80
  -1   1  13 2681.63   69.99
   1  -1 -13 2507.95   72.09
   1  -1 -13 2656.13   71.59
   1  -1 -13 2539.25   71.59
  -2   0  14  450.05   14.00
  -2   0  14  428.36   14.00
   2   0 -14  446.26   15.90
   2   0 -14  435.56   14.90
   2   0 -14  435.66   20.50
  -3  -1  15   99.69    7.80
   3   1 -15   93.79    7.20
   3   1 -15  113.29   13.60
  -4  -2  16   10.90    6.10
   4   2 -16   14.80    4.90
   4   2 -16    3.10   12.40
  -5  -3  17   73.59   10.10
   5   3 -17   96.89   15.40
   5   3 -17  101.29    8.50
  -6  -4  18   37.70   10.80
   6   4 -18   33.80    8.00
   6   4 -18   49.30   13.40
  -7  -5  19   82.49   14.30
   7   5 -19   69.39   10.50
   7   5 -19  104.39   14.40
  -8  -6  20   -2.10   13.30
   8   6 -20    4.20    9.40
  -5  -9  -7   40.20   11.80
  -5  -9  -7  -44.60   23.10
  -4  -8  -8   92.69   11.10
  -4  -8  -8   47.20   18.10
   3   7   9   -3.80    7.50
  -3  -7  -9   -3.30   11.70
  -3  -7  -9    1.00    6.30
   2   6  10  104.99    9.70
  -2  -6 -10   89.69    8.30
  -2  -6 -10   90.79   11.40
   1   5  11  218.58   10.10
   1   5  11  230.68   11.20
  -1  -5 -11  212.48    9.20
  -1  -5 -11  211.58   13.00
   0   4  12 1425.06   41.30
   0   4  12 1460.05   42.40
   0  -4 -12 1457.55   43.30
   0  -4 -12 1502.35   40.40
  -1   3  13 1558.24   44.00
   1  -3 -13 1554.64   44.20
   1  -3 -13 1455.35   42.70
  -2   2  14 1809.42   50.49
   2  -2 -14 1604.04   49.90
   2  -2 -14 1752.02   50.39
   2  -2 -14 1785.52   49.70
   2  -2 -14 1835.02   48.90
  -3   1  15   91.79    5.40
   3  -1 -15   81.89    8.80
   3  -1 -15   92.39    6.30
   3  -1 -15   90.09    5.90
   3  -1 -15   98.39    7.50
  -4   0  16   34.20    5.30
   4   0 -16   47.90   13.10
   4   0 -16   39.20    5.20
   4   0 -16   34.10    4.50
  -5  -1  17  100.99    8.80
   5   1 -17   80.79    6.90
   5   1 -17   97.99   15.00
  -6  -2  18  161.68   13.80
   6   2 -18  158.68   10.60
   6   2 -18  134.09   19.90
  -7  -3  19   69.79   12.00
   7   3 -19   33.60   17.30
   7   3 -19   39.10    8.10
  -8  -4  20   35.90   13.60
   8   4 -20   42.50    9.50
   8   4 -20   83.19   16.40
  -4 -10  -8  -67.39   20.40
   3   9   9    8.70   10.00
  -3  -9  -9    6.60    8.40
  -3  -9  -9  -36.80   14.50
   2   8  10   21.70    9.50
  -2  -8 -10    4.20   11.90
  -2  -8 -10   27.20    7.50
   1   7  11  141.69   12.30
  -1  -7 -11  134.09   14.00
  -1  -7 -11  118.69    9.20
   0   6  12   87.79    9.40
   0  -6 -12   90.69    9.80
   0  -6 -12   82.89    6.40
  -1   5  13  322.67   14.20
   1  -5 -13  311.57   10.20
   1  -5 -13  330.37   14.50
  -2   4  14  116.79    9.30
   2  -4 -14  121.09    6.70
   2  -4 -14  118.79    8.80
  -3   3  15   30.10    6.50
   3  -3 -15   34.10    5.00
   3  -3 -15   35.90    5.50
   3  -3 -15   24.60    6.50
   3  -3 -15   37.40    4.40
  -4   2  16   13.00    3.50
  -4   2  16   17.80    6.30
   4  -2 -16   13.90    6.30
   4  -2 -16    8.30    4.10
   4  -2 -16   13.80    6.20
   4  -2 -16   14.00    4.70
  -5   1  17   80.39    7.70
   5  -1 -17   99.39    8.30
   5  -1 -17   93.39   11.60
   5  -1 -17   71.79    6.20
  -6   0  18   58.09    8.10
   6   0 -18   40.10    5.90
   6   0 -18   43.60   16.30
  -7  -1  19   74.49   10.50
   7   1 -19   40.80   17.20
   7   1 -19   81.29    7.60
  -8  -2  20    7.40   10.50
   8   2 -20   18.30    7.10
   8   2 -20   16.80   20.10
  -9  -3  21    6.90   12.60
   9   3 -21    6.60    8.00
   2  10  10   16.30   11.30
  -2 -10 -10  -17.00   15.60
   1   9  11   40.50   11.80
  -1  -9 -11   19.10   13.80
   0   8  12  127.19   13.20
   0  -8 -12  113.39   14.00
  -1   7  13  140.49   12.90
   1  -7 -13  140.59   13.20
  -2   6  14  214.38   13.50
   2  -6 -14  214.28   13.50
  -3   5  15   93.19   10.00
   3  -5 -15   90.79   10.00
  -4   4  16   12.60    6.70
   4  -4 -16    7.60    5.50
   4  -4 -16    0.30    3.90
   4  -4 -16    1.60    4.40
   4  -4 -16    6.90    7.00
  -5   3  17   71.69    8.10
  -5   3  17   89.79   10.10
   5  -3 -17   77.89    8.40
   5  -3 -17   82.79    9.90
  -6   2  18  157.58   10.60
   6  -2 -18  154.88   10.60
   6  -2 -18  160.98   14.60
  -7   1  19   98.39   10.10
   7  -1 -19   80.09    7.40
   7  -1 -19   90.69   18.00
  -8   0  20   50.19   10.30
   8   0 -20   41.60    6.60
   8   0 -20   13.10   18.40
  -9  -1  21    9.50   11.40
   9   1 -21    2.20    6.60
   0  10  12   20.20   12.00
   0 -10 -12    4.80   14.10
  -1   9  13   39.50   11.90
   1  -9 -13   34.10   13.20
  -2   8  14   38.10   10.30
   2  -8 -14   12.20    9.60
  -3   7  15    7.60    8.70
   3  -7 -15    8.70    8.40
  -4   6  16   -2.50    7.60
   4  -6 -16    6.20    7.70
  -5   5  17   24.60    9.10
   5  -5 -17   22.80    7.90
   5  -5 -17   15.10    9.00
  -6   4  18   48.80   10.50
   6  -4 -18   27.90    9.60
   6  -4 -18   39.80    8.10
   7  -3 -19   39.70   11.30
   8  -2 -20   34.40   15.20
   9  -1 -21    5.20    5.80
   9  -1 -21  -17.70   19.40
  -2  10  14   26.60   12.60
   2 -10 -14   12.00   14.60
  -3   9  15   11.10   10.90
   3  -9 -15   23.20   12.70
  -4   8  16   -2.60    9.70
   4  -8 -16   -5.90   10.20
  -5   7  17   25.10   10.90
   5  -7 -17   23.50   10.80
  -6   6  18   90.19   14.20
   6  -6 -18  108.09   15.30
   6  -6 -18   95.09   12.70
  -7   5  19   81.69   14.10
   7  -5 -19   94.99   14.50
   7  -5 -19   91.19   14.60
   8  -4 -20   34.60   13.00
   9  -3 -21   19.10   15.40
  -5   9  17   -4.90   11.80
   5  -9 -17    2.40   12.90
  -6   8  18   10.50   12.40
   6  -8 -18   10.60    6.20
   6  -8 -18    6.50   11.90
   6  -8 -18   21.90   13.10
  -7   7  19   13.40   12.80
   7  -7 -19   12.70   13.20
   7  -7 -19   22.20   12.20
  -8   6  20   -2.20   13.00
   8  -6 -20   16.60   13.30
  10  -4   4   -6.80   12.80
 -10   4  -4   13.60   10.90
   9  -5   5    4.10   13.50
  -9   5  -5    5.70   11.70
  -9   5  -5    3.90   12.30
   8  -6   6   -2.40   11.40
   8  -6   6    8.70   15.70
  -8   6  -6   13.50   10.40
  -8   6  -6   15.20   12.00
   7  -7   7    5.30   12.30
   7  -7   7   18.50   18.00
  -7   7  -7    7.60   10.50
  -7   7  -7    0.50   11.80
   6  -8   8   10.90   12.30
   6  -8   8   14.40   15.60
  -6   8  -8    4.20   12.20
  -6   8  -8    1.50   10.00
   5  -9   9   14.60   14.10
   5  -9   9   13.00   13.10
  -5   9  -9    0.70   12.10
  -5   9  -9    1.00   10.50
   4 -10  10   -3.80   13.80
   4 -10  10    4.70   13.30
  -4  10 -10   -2.00   10.40
 -10   2  -4   14.00    9.40
   9  -3   5   45.80   12.50
  -9   3  -5   53.79   11.00
  -9   3  -5   72.29   12.90
   8  -4   6  152.48   16.10
  -8   4  -6  146.19   15.50
  -8   4  -6  186.88   17.80
   7  -5   7  220.48   20.50
  -7   5  -7  184.78   19.20
  -7   5  -7  201.98   14.80
  -7   5  -7  199.98   17.90
   6  -6   8  165.78   20.50
  -6   6  -8  139.99   15.00
  -6   6  -8  127.39   13.40
   5  -7   9   13.80   10.10
   5  -7   9   34.00   14.80
  -5   7  -9   24.10   10.10
  -5   7  -9   27.00   10.50
   4  -8  10   26.60   13.90
   4  -8  10   22.20   11.30
  -4   8 -10   23.50   12.00
  -4   8 -10   33.40   10.20
   3  -9  11   38.80   13.40
   3  -9  11   36.50   14.50
  -3   9 -11   54.99   13.80
  -3   9 -11   53.79   11.60
   2 -10  12   29.40   12.90
   2 -10  12    8.30   14.80
  -2  10 -12   16.50   10.80
 -10   0  -4    3.30    8.80
  -9   1  -5   32.50    9.60
  -9   1  -5   53.29   11.20
  -8   2  -6   44.40    9.30
  -8   2  -6   47.20   10.50
   7  -3   7   41.90    9.60
  -7   3  -7   57.89   10.30
  -7   3  -7   49.70    9.50
  -7   3  -7   46.50    8.00
   6  -4   8   17.90    9.00
  -6   4  -8   11.00    6.80
  -6   4  -8   21.80    8.60
  -6   4  -8   17.20    9.20
   5  -5   9   -7.80   10.80
  -5   5  -9   -9.90    7.50
  -5   5  -9   13.80    7.30
   4  -6  10   16.00   11.90
  -4   6 -10    5.90    7.20
  -4   6 -10   13.00    8.70
   3  -7  11   54.09   13.80
   3  -7  11   60.79   10.40
  -3   7 -11   53.79   10.50
  -3   7 -11   56.39    9.70
   2  -8  12   31.50   13.60
   2  -8  12   37.50   11.20
  -2   8 -12   34.20   11.00
  -2   8 -12   33.10    9.50
   1  -9  13   28.60   11.40
   1  -9  13   39.50   14.10
  -1   9 -13   30.20   10.00
   0 -10  14   18.80   12.70
   0 -10  14    6.10   13.80
   0  10 -14    1.00   10.30
  10   2   4   16.60    8.60
 -10  -2  -4   11.50    9.00
   9   1   5   41.70    7.60
  -9  -1  -5   39.00    9.30
   8   0   6  188.08   10.60
  -8   0  -6  173.88   13.70
  -8   0  -6  210.98   14.70
  -7   1  -7  171.88   12.30
  -7   1  -7  165.28   13.40
  -6   2  -8  203.38   10.60
  -6   2  -8  211.48   12.70
  -6   2  -8  230.68   13.90
   5  -3   9   38.30    7.90
  -5   3  -9   54.29    8.70
  -5   3  -9   48.10    6.70
  -5   3  -9   48.70    8.20
   4  -4  10   69.29    5.90
   4  -4  10   71.29   11.10
   4  -4  10   68.79    6.20
  -4   4 -10   78.89    8.10
  -4   4 -10   79.09    9.80
   3  -5  11  240.38   18.20
  -3   5 -11  258.17   13.10
  -3   5 -11  271.17   15.00
   2  -6  12  364.06   17.30
   2  -6  12  352.86   20.80
  -2   6 -12  384.06   18.40
  -2   6 -12  360.36   16.70
   1  -7  13  150.08   15.70
   1  -7  13  125.49   13.00
  -1   7 -13  132.99   13.70
  -1   7 -13  119.79   12.30
   0  -8  14   75.29   11.60
   0  -8  14   58.29   13.10
   0   8 -14   56.29   10.70
  -1  -9  15   22.30   11.10
  -1  -9  15   16.10   12.90
   1   9 -15   10.20   10.50
  -2 -10  16  -16.90   13.30
   2  10 -16    4.00   10.90
  10   4   4    5.70    9.60
 -10  -4  -4    5.70   11.00
   9   3   5   56.89    9.30
  -9  -3  -5   66.99   11.40
   8   2   6   57.09    8.10
  -8  -2  -6   55.49   12.00
   7   1   7  166.78   10.50
  -7  -1  -7  157.58   11.90
  -7  -1  -7  168.18   13.10
   6   0   8   21.80    4.50
  -6   0  -8   25.30    6.50
  -6   0  -8   34.30    7.20
   5  -1   9   27.60    3.80
   5  -1   9   24.50    3.70
  -5   1  -9   25.10    4.10
  -5   1  -9   20.60    5.90
  -5   1  -9   28.30    6.80
   4  -2  10   -1.10    4.20
   4  -2  10    5.70    5.10
   4  -2  10    8.10    4.40
  -4   2 -10    1.80    5.10
  -4   2 -10    1.50    5.00
  -4   2 -10    0.50    3.90
   3  -3  11  273.67   11.00
   3  -3  11  252.77    9.60
   3  -3  11  255.67   14.60
  -3   3 -11  248.98   12.50
  -3   3 -11  253.17   11.10
   2  -4  12  189.58    8.40
   2  -4  12  209.78   14.60
   2  -4  12  187.28    8.90
  -2   4 -12  192.88   10.70
  -2   4 -12  187.48   11.40
   1  -5  13  310.27   18.50
  -1   5 -13  330.07   14.80
  -1   5 -13  334.47   15.40
   0  -6  14   72.09    9.20
   0  -6  14   63.89   11.80
   0   6 -14   58.79    9.20
   0   6 -14   75.09    9.60
  -1  -7  15   53.89    9.50
  -1  -7  15   54.79   11.60
   1   7 -15   45.40    9.60
  -2  -8  16   14.20   11.40
  -2  -8  16   -3.20    8.50
   2   8 -16    8.10    9.30
  -3  -9  17    1.00   12.20
   3   9 -17   13.80   11.00
   9   5   5   16.80    9.90
  -9  -5  -5    7.80    9.30
   8   4   6  170.88   13.30
  -8  -4  -6  131.79   13.10
   7   3   7   58.99    7.90
  -7  -3  -7   43.40    8.30
  -7  -3  -7   61.99   10.50
   6   2   8  239.08   12.20
  -6  -2  -8  227.88   13.00
  -6  -2  -8  253.37   15.50
   5   1   9   22.10    4.50
  -5  -1  -9   21.20    5.80
  -5  -1  -9   32.90    7.30
   4   0  10   58.79    4.60
  -4   0 -10   50.69    7.30
  -4   0 -10   52.29    5.90
   3  -1  11  517.35   17.80
   3  -1  11  550.64   16.60
   3  -1  11  546.05   18.10
  -3   1 -11  516.35   18.30
  -3   1 -11  524.65   17.90
  -3   1 -11  520.25   16.00
   2  -2  12 2988.80   82.99
   2  -2  12 3166.08   85.69
   2  -2  12 2934.71   84.29
  -2   2 -12 3051.19   83.59
  -2   2 -12 3087.79   84.69
   1  -3  13 1427.96   46.90
   1  -3  13 1572.84   43.60
  -1   3 -13 1576.34   44.70
  -1   3 -13 1584.24   44.80
   0  -4  14  913.41   31.20
   0   4 -14  913.71   29.20
   0   4 -14  951.00   28.80
   0   4 -14  906.11   27.40
  -1  -5  15   59.39    9.60
  -1  -5  15   57.49    7.40
   1   5 -15   64.99    7.80
   1   5 -15   56.99    6.60
   1   5 -15   59.89    8.60
  -2  -6  16    3.10    8.40
  -2  -6  16   -1.10    6.40
   2   6 -16   -5.60    7.50
  -3  -7  17    9.20    9.50
   3   7 -17   25.00   10.00
  -4  -8  18   63.69   13.60
   4   8 -18   77.29   12.80
   8   6   6   13.60    9.90
  -8  -6  -6   -3.40    8.50
   7   5   7  175.38   13.90
  -7  -5  -7  167.88   14.10
   6   4   8   16.80    7.10
  -6  -4  -8   13.80    7.10
  -6  -4  -8   51.19   17.40
   5   3   9   47.10    6.90
  -5  -3  -9   61.69   15.90
  -5  -3  -9   36.20    6.60
   4   2  10    4.10    4.10
  -4  -2 -10  -13.90   11.30
  -4  -2 -10    6.70    4.80
  -4  -2 -10    0.60    2.30
   3   1  11  520.75   15.80
  -3  -1 -11  498.15   16.40
  -3  -1 -11  464.15   25.10
   2   0  12  711.23   21.20
  -2   0 -12  705.13   21.70
  -2   0 -12  731.73   25.20
   1  -1  13 2739.73   76.79
   1  -1  13 2786.02   77.29
  -1   1 -13 2713.13   76.79
  -1   1 -13 2796.32   75.89
  -1   1 -13 2763.52   75.99
   0  -2  14  337.17   16.30
   0  -2  14  383.16   13.20
   0   2 -14  380.66   14.80
   0   2 -14  383.46   13.00
   0   2 -14  379.66   13.50
  -1  -3  15  127.09   11.40
   1   3 -15   97.79    6.90
   1   3 -15  111.79    7.60
   1   3 -15  111.79    9.70
  -2  -4  16    1.20    6.40
  -2  -4  16    2.70    4.20
   2   4 -16    7.40    7.00
   2   4 -16    4.80    4.50
   2   4 -16    4.00    4.90
  -3  -5  17   69.29    9.90
   3   5 -17   84.79    8.40
   3   5 -17   81.69   10.60
  -4  -6  18   33.20   10.70
   4   6 -18   44.20    8.70
   4   6 -18   46.60   10.70
  -5  -7  19   86.19   14.30
   5   7 -19   90.59   13.60
  -6  -8  20    3.40   13.20
   6   8 -20   21.70   11.80
   7   7   7   22.50   11.60
  -7  -7  -7   10.40    9.00
   6   6   8  122.99   11.70
  -6  -6  -8  166.68   29.70
  -6  -6  -8  100.49   11.00
   5   5   9    7.10    6.90
  -5  -5  -9   10.70    6.60
  -5  -5  -9   -5.10   18.70
   4   4  10   63.79    5.70
   4   4  10   68.19    7.30
  -4  -4 -10   75.39    7.80
  -4  -4 -10   83.59   15.30
   3   3  11  235.08   10.20
   3   3  11  233.58    8.40
  -3  -3 -11  228.68   19.40
  -3  -3 -11  238.08   10.40
   2   2  12 3058.99   82.09
   2   2  12 2989.60   81.39
  -2  -2 -12 2901.41   81.89
  -2  -2 -12 2960.90   81.39
  -2  -2 -12 3030.90   86.09
  -2  -2 -12 3071.49   82.19
   1   1  13 2600.44   70.59
  -1  -1 -13 2560.94   71.29
  -1  -1 -13 2533.75   74.99
  -1  -1 -13 2569.94   70.79
  -1  -1 -13 2613.94   70.29
   0   0  14 3954.60  107.19
   0   0  14 3981.20  106.79
   0   0 -14 3855.01  107.19
   0   0 -14 3816.92  108.29
   0   0 -14 3911.01  108.49
  -1  -1  15   76.09    7.20
  -1  -1  15   86.79    6.20
   1   1 -15   76.09    6.40
   1   1 -15   62.69    7.00
   1   1 -15   81.79   12.10
  -2  -2  16   44.60    6.60
   2   2 -16   39.60    5.30
   2   2 -16   53.39   11.60
  -3  -3  17  123.49   10.70
   3   3 -17   95.09    8.70
   3   3 -17  112.69   12.50
  -4  -4  18  257.47   16.30
   4   4 -18  267.27   14.00
   4   4 -18  271.27   17.70
  -5  -5  19   37.60   11.10
   5   5 -19   61.69   12.10
   5   5 -19   50.59    8.70
  -6  -6  20   51.39   13.20
   6   6 -20   67.19   10.60
   6   6 -20   78.79   13.10
  -7  -7  21  -19.40   12.60
   7   7 -21   25.70   11.30
  -6  -8  -8   11.10    9.10
  -5  -7  -9    2.90   18.20
  -5  -7  -9   13.30    8.60
   4   6  10   14.90    6.50
   4   6  10   11.00    7.10
  -4  -6 -10   11.50    6.80
  -4  -6 -10    2.10   15.20
   3   5  11  290.07   13.30
   3   5  11  266.27   11.80
  -3  -5 -11  283.87   19.00
  -3  -5 -11  264.07   12.40
   2   4  12  189.18    9.40
   2   4  12  185.18    8.90
  -2  -4 -12  186.88   13.50
  -2  -4 -12  194.48    8.70
   1   3  13 1556.24   43.50
   1   3  13 1511.05   43.30
  -1  -3 -13 1490.15   42.40
  -1  -3 -13 1576.24   45.50
   0   2  14  358.16   12.60
   0   2  14  350.66   12.90
   0  -2 -14  389.66   14.70
   0  -2 -14  371.76   12.50
   0  -2 -14  359.56   13.10
  -1   1  15   82.79    6.90
  -1   1  15   76.69    4.80
   1  -1 -15   67.29    6.80
   1  -1 -15   75.39    8.10
   1  -1 -15   76.79    7.20
  -2   0  16   85.09    6.20
   2   0 -16   91.49    8.00
   2   0 -16   91.59    8.70
   2   0 -16  111.59   13.50
  -3  -1  17  218.28   10.80
   3   1 -17  227.08   17.30
   3   1 -17  209.08   10.30
  -4  -2  18   35.40    7.10
   4   2 -18   46.30    6.00
   4   2 -18   30.10   14.50
  -5  -3  19  157.08   13.70
   5   3 -19  174.18   11.80
   5   3 -19  191.38   19.80
  -6  -4  20   13.10   10.30
   6   4 -20   28.60    8.00
   6   4 -20   32.60   14.10
  -7  -5  21   25.50   13.00
   7   5 -21   20.60    8.80
   7   5 -21   54.89   13.70
  -5  -9  -9  -45.80   23.60
  -5  -9  -9   -3.00    9.70
  -4  -8 -10  -14.50   17.70
  -4  -8 -10   33.30    8.90
   3   7  11   62.99    9.60
  -3  -7 -11   49.80    7.90
  -3  -7 -11   71.89   15.60
   2   6  12  378.06   15.90
  -2  -6 -12  382.36   19.90
  -2  -6 -12  365.36   14.30
   1   5  13  327.07   13.80
   1   5  13  319.37   12.70
  -1  -5 -13  334.57   11.70
  -1  -5 -13  314.87   16.10
   0   4  14  862.51   26.20
   0   4  14  885.81   27.50
   0  -4 -14  884.61   28.50
   0  -4 -14  893.61   24.80
  -1   3  15   83.89    6.70
  -1   3  15   92.39    7.80
   1  -3 -15   99.59    8.00
   1  -3 -15  103.59    6.40
   1  -3 -15  108.59    8.40
  -2   2  16   34.60    6.00
   2  -2 -16   37.10    4.80
   2  -2 -16   46.80    5.50
   2  -2 -16   33.70    5.80
   2  -2 -16   33.90    6.00
  -3   1  17  189.28    7.70
   3  -1 -17  182.58    9.00
   3  -1 -17  201.28    8.90
   3  -1 -17  186.28   10.80
   3  -1 -17  201.68   12.10
  -4   0  18  323.07   12.60
   4   0 -18  311.47   11.70
   4   0 -18  314.27   13.10
   4   0 -18  284.87   22.80
  -5  -1  19   73.09    8.30
   5   1 -19   79.99    7.00
   5   1 -19   73.19   14.10
  -6  -2  20   98.29   11.20
   6   2 -20  100.09    8.60
   6   2 -20   90.79   18.70
  -7  -3  21    9.40   10.30
   7   3 -21    3.90   18.40
   7   3 -21   15.40    7.40
  -8  -4  22   -0.80   12.00
   8   4 -22    5.60    8.20
   8   4 -22   51.19   16.30
  -3  -9 -11    9.80   17.50
   2   8  12   36.00   10.00
  -2  -8 -12   32.30    7.70
  -2  -8 -12   28.70   13.60
   1   7  13  134.19   12.70
  -1  -7 -13  133.39    9.10
  -1  -7 -13  146.79   15.10
   0   6  14   75.09    9.10
   0  -6 -14   52.39    8.60
   0  -6 -14   65.89    5.30
  -1   5  15   59.59    7.90
   1  -5 -15   51.79    7.80
  -2   4  16    6.20    5.80
   2  -4 -16    6.70    3.50
   2  -4 -16    4.90    5.20
  -3   3  17   90.99    9.00
   3  -3 -17   86.39    7.00
   3  -3 -17   77.89    6.80
   3  -3 -17  102.69    9.20
   3  -3 -17   98.09    8.00
  -4   2  18   48.30    4.50
   4  -2 -18   54.19    7.20
   4  -2 -18   47.00    5.90
   4  -2 -18   39.10    5.60
   4  -2 -18   44.10    8.60
  -5   1  19   78.69    7.20
   5  -1 -19   85.99   12.70
   5  -1 -19   75.39    7.50
  -6   0  20   31.50    7.50
   6   0 -20   41.50    6.40
   6   0 -20   45.10   16.40
  -7  -1  21   31.00    9.10
   7   1 -21    4.80   16.60
   7   1 -21   13.70    6.20
  -8  -2  22   -0.10   10.50
   8   2 -22  -45.00   18.00
   8   2 -22   -0.30    6.90
  -9  -3  23   18.70   13.80
   9   3 -23    7.30    8.30
   2  10  12   34.40   11.70
  -2 -10 -12   -3.10   16.70
   1   9  13   38.80   11.40
  -1  -9 -13   20.70   14.50
   0   8  14   71.69   11.80
   0  -8 -14   57.99   11.80
  -1   7  15   38.70    9.40
   1  -7 -15   47.00   10.20
  -2   6  16    2.60    6.90
   2  -6 -16   -1.30    6.70
  -3   5  17   67.19    9.30
   3  -5 -17   75.59    9.20
  -4   4  18  214.98   13.70
   4  -4 -18  250.37   12.50
   4  -4 -18  232.78   14.10
   4  -4 -18  229.98   10.40
  -5   3  19  160.18   13.10
   5  -3 -19  152.28   12.70
   5  -3 -19  146.89   10.10
   5  -3 -19  145.39   11.90
   6  -2 -20  102.99    9.00
   6  -2 -20  107.19   13.30
  -7   1  21   14.30    7.50
   7  -1 -21   31.30   17.40
   7  -1 -21   20.90    6.30
  -8   0  22    9.20    9.20
   8   0 -22  -47.70   16.20
   8   0 -22   -2.60    6.00
  -9  -1  23   -5.30   11.30
   9   1 -23   12.50    7.00
   0  10  14   19.70   12.40
   0 -10 -14   11.00   15.00
  -1   9  15   28.70   11.10
   1  -9 -15    6.80   11.80
  -2   8  16    4.60    9.50
   2  -8 -16   -0.40    9.50
  -3   7  17   15.50    9.10
   3  -7 -17   17.40    9.20
  -4   6  18   42.80    9.90
   4  -6 -18   47.10   10.30
   4  -6 -18   29.70    5.70
   4  -6 -18   45.70    9.40
  -5   5  19   55.59   10.60
   5  -5 -19   51.99    6.40
   5  -5 -19   53.49    9.20
   5  -5 -19   51.09   10.40
  -6   4  20   24.10   10.30
   6  -4 -20   27.50    7.90
   6  -4 -20   31.10    9.90
   7  -3 -21   -7.00   10.20
   8  -2 -22   -7.20   14.70
   8  -2 -22    7.10    6.50
   9  -1 -23  -15.20   19.40
   9  -1 -23    6.30    6.20
  -2  10  16   16.40   12.20
   2 -10 -16  -14.80   13.10
  -3   9  17    9.40   10.60
   3  -9 -17   16.10   13.40
  -4   8  18   43.40   12.10
   4  -8 -18   78.79   14.30
  -5   7  19   97.29   14.70
   5  -7 -19   73.69    8.00
   5  -7 -19   93.79   14.10
   5  -7 -19   83.39   13.00
  -6   6  20   41.10   12.60
   6  -6 -20   82.09   13.80
   6  -6 -20   71.79   12.00
   6  -6 -20   66.39    7.40
  -7   5  21   26.20   12.30
   7  -5 -21   20.10   12.30
   8  -4 -22   -2.00   12.30
   9  -3 -23  -11.00   15.20
  -6   8  20   17.80   13.00
   6  -8 -20    1.20    6.30
   6  -8 -20    4.80   12.70
   6  -8 -20   15.90   13.20
  -7   7  21   19.80   13.40
   7  -7 -21    0.70   11.70
   7  -7 -21   -8.80   12.90
  10  -4   6   -2.60   13.40
 -10   4  -6    9.00   11.90
 -10   4  -6   14.30   11.30
   9  -5   7    7.90   14.00
  -9   5  -7    8.40   11.70
  -9   5  -7   26.70   13.90
   8  -6   8   17.30   15.90
  -8   6  -8    5.20    9.70
  -8   6  -8    1.30   12.10
   7  -7   9   12.60   17.30
   7  -7   9   -6.70   11.30
  -7   7  -9    3.20   11.50
  -7   7  -9    6.00   10.00
   6  -8  10    5.80   12.50
   6  -8  10   17.90   16.60
  -6   8 -10    8.00   10.40
  -6   8 -10   -1.40   12.00
   5  -9  11   11.80   12.90
   5  -9  11   44.70   16.30
  -5   9 -11   22.50   13.40
  -5   9 -11    2.10   12.00
  -4  10 -12  -10.90   12.50
 -10   2  -6   40.40   10.90
   9  -3   7   65.99   13.40
  -9   3  -7   66.19   11.70
  -9   3  -7  107.19   14.20
   8  -4   8   77.39   14.10
  -8   4  -8   94.59   13.60
  -8   4  -8   53.99   11.70
   7  -5   9   28.70   13.50
  -7   5  -9   23.20   10.90
  -7   5  -9   22.40    8.40
   6  -6  10   18.60   15.30
  -6   6 -10   23.90   10.90
  -6   6 -10   31.00    9.30
   5  -7  11   92.59   13.40
   5  -7  11  116.79   18.10
  -5   7 -11   82.89   11.30
  -5   7 -11   83.89   13.20
   4  -8  12  111.29   18.10
   4  -8  12  102.89   14.60
  -4   8 -12  107.09   13.10
  -4   8 -12   95.39   14.40
   3  -9  13   52.09   12.90
   3  -9  13   78.39   16.90
  -3   9 -13   38.60   12.60
  -3   9 -13   34.10   10.50
   2 -10  14   14.60   12.90
   2 -10  14    8.20   16.30
  -2  10 -14   10.00   10.30
  10   0   6   20.80    7.10
 -10   0  -6   30.70   10.10
  -9   1  -7   60.99   11.60
  -9   1  -7   38.20    9.70
  -8   2  -8   27.40    8.60
  -8   2  -8   35.30   10.40
   7  -3   9   -6.30    8.10
  -7   3  -9    5.70    7.90
  -7   3  -9    3.90    8.80
  -7   3  -9   -3.70    6.00
   6  -4  10   15.30    9.50
  -6   4 -10    7.00    6.60
  -6   4 -10   22.50    9.70
  -6   4 -10   15.10    8.50
   5  -5  11   58.09   13.70
  -5   5 -11   52.29   10.10
  -5   5 -11   65.39    9.10
   4  -6  12   41.20   13.00
  -4   6 -12   48.00    8.80
  -4   6 -12   49.10   10.00
   3  -7  13   37.50   13.90
   3  -7  13   56.09   10.50
  -3   7 -13   41.30    9.40
  -3   7 -13   52.29   10.70
   2  -8  14   29.60   13.60
   2  -8  14   25.80   10.30
  -2   8 -14   17.70   11.00
  -2   8 -14   24.60    9.00
   1  -9  15  -19.30   13.90
   1  -9  15    8.70   10.40
  -1   9 -15   12.60    9.70
  -1   9 -15   30.40   11.80
   0 -10  16  -14.50   14.80
   0 -10  16    5.30   11.50
   0  10 -16    6.20   10.20
  10   2   6   61.89    9.80
 -10  -2  -6   34.60   10.10
   9   1   7   53.79    7.90
  -9  -1  -7   38.00    9.70
   8   0   8   82.89    7.40
  -8   0  -8   53.69    9.50
  -8   0  -8   98.79   11.70
  -7   1  -9   16.30    7.20
  -7   1  -9   18.60    7.90
  -6   2 -10   59.49    9.20
  -6   2 -10   44.50    6.20
  -6   2 -10   39.70    7.80
   5  -3  11  258.17   14.80
  -5   3 -11  263.77   12.20
  -5   3 -11  250.07   14.30
  -5   3 -11  271.87   15.10
   4  -4  12  757.72   29.20
   4  -4  12  722.33   22.70
   4  -4  12  776.22   23.20
  -4   4 -12  741.93   24.90
  -4   4 -12  763.92   26.70
   3  -5  13  458.75   16.10
   3  -5  13  447.56   22.10
  -3   5 -13  446.66   18.10
  -3   5 -13  468.95   19.70
   2  -6  14  233.38   19.30
  -2   6 -14  242.08   13.90
  -2   6 -14  234.08   15.30
   1  -7  15   31.10   12.50
   1  -7  15   41.30    9.50
  -1   7 -15   40.70   10.10
  -1   7 -15   41.40    8.70
   0  -8  16  -11.20   12.50
   0  -8  16    8.70    9.00
   0   8 -16   -1.40    9.30
   0   8 -16   -2.00    8.00
  -1  -9  17   20.80   10.70
  -1  -9  17   -8.70   13.50
   1   9 -17   22.30   10.60
  -2 -10  18    0.00   15.00
   2  10 -18   23.70   11.90
  10   4   6   14.70   10.00
 -10  -4  -6    4.80   10.40
   9   3   7   73.19   10.20
  -9  -3  -7   52.29   10.20
   8   2   8   13.90    7.00
  -8  -2  -8   12.80    7.80
  -8  -2  -8   26.20    9.30
   7   1   9   18.00    5.90
  -7  -1  -9   12.00    7.00
  -7  -1  -9   20.60    8.00
   6   0  10   11.70    4.30
  -6   0 -10    7.80    6.80
  -6   0 -10    8.20    5.90
   5  -1  11  193.78    8.30
   5  -1  11  187.18    8.70
  -5   1 -11  186.38    8.20
  -5   1 -11  195.08   11.90
  -5   1 -11  209.98   11.20
   4  -2  12  270.97   12.90
   4  -2  12  272.37   11.60
   4  -2  12  243.28   11.90
  -4   2 -12  251.27   12.70
  -4   2 -12  254.77   13.10
  -4   2 -12  270.17   10.50
   3  -3  13  620.74   23.20
   3  -3  13  634.14   20.50
   3  -3  13  605.14   18.90
  -3   3 -13  619.34   20.20
  -3   3 -13  579.64   21.40
   2  -4  14  142.69   12.60
   2  -4  14  126.69    8.20
   2  -4  14  125.69    7.40
  -2   4 -14  134.59   10.40
  -2   4 -14  126.39    9.40
   1  -5  15   42.50   10.80
  -1   5 -15   63.19    8.50
  -1   5 -15   54.79    7.80
   0  -6  16   -1.90    6.80
   0  -6  16   -0.10   10.20
   0   6 -16    6.10    7.20
   0   6 -16   -0.50    6.70
  -1  -7  17   24.00    8.60
  -1  -7  17   29.30   11.90
   1   7 -17   30.30    8.90
   1   7 -17   26.10    8.50
  -2  -8  18   33.80   12.90
   2   8 -18   40.80   11.20
  -3  -9  19   28.60   14.50
   3   9 -19   54.49   12.80
   9   5   7   21.70   10.30
  -9  -5  -7   10.00    9.00
   8   4   8   72.09   10.40
  -8  -4  -8   41.30    9.10
   7   3   9    9.50    7.10
  -7  -3  -9   14.20    9.80
  -7  -3  -9    4.70    7.30
   6   2  10   39.20    6.50
  -6  -2 -10   45.30   10.30
  -6  -2 -10   36.40    7.20
   5   1  11  218.48    9.90
  -5  -1 -11  225.28   14.80
  -5  -1 -11  223.68   11.30
   4   0  12 1726.93   49.99
   4   0  12 1804.02   49.80
  -4   0 -12 1810.42   53.09
  -4   0 -12 1829.62   51.49
   3  -1  13 1753.92   50.39
   3  -1  13 1760.62   49.30
   3  -1  13 1770.02   50.29
  -3   1 -13 1760.62   51.29
  -3   1 -13 1808.92   50.69
  -3   1 -13 1709.03   48.70
   2  -2  14 1852.61   53.29
   2  -2  14 1758.42   50.59
   2  -2  14 1786.42   52.29
  -2   2 -14 1852.91   51.09
  -2   2 -14 1828.52   52.29
   1  -3  15  107.79    7.90
   1  -3  15   94.59   10.70
  -1   3 -15  101.29    6.30
  -1   3 -15  100.39    8.40
  -1   3 -15   95.69    8.40
   0  -4  16   16.90    8.80
   0   4 -16   -2.30    5.90
   0   4 -16    7.00    4.30
   0   4 -16    4.60    5.20
  -1  -5  17   62.19    7.60
  -1  -5  17   51.79   10.30
   1   5 -17   70.29    9.20
   1   5 -17   59.79    6.80
   1   5 -17   64.69    7.80
  -2  -6  18  184.98   16.80
  -2  -6  18  207.98   12.70
   2   6 -18  202.38   15.00
  -3  -7  19   74.89   12.50
   3   7 -19   74.69   11.70
  -4  -8  20   51.29   14.00
   4   8 -20   48.00   12.10
   8   6   8    1.40    9.70
  -8  -6  -8    1.50    8.70
   7   5   9   25.90    9.20
  -7  -5  -9   78.29   18.60
  -7  -5  -9    7.30    7.70
   6   4  10   15.20    7.20
  -6  -4 -10   23.30   17.10
  -6  -4 -10    9.10    6.60
   5   3  11  276.27   13.10
  -5  -3 -11  272.77   13.10
  -5  -3 -11  273.57   24.40
   4   2  12  252.37   11.00
  -4  -2 -12  245.68   21.20
  -4  -2 -12  277.47   11.80
   3   1  13 1790.02   49.00
  -3  -1 -13 1739.23   49.50
  -3  -1 -13 1732.93   55.99
   2   0  14  426.16   14.20
   2   0  14  401.96   14.30
  -2   0 -14  409.46   16.10
  -2   0 -14  443.46   14.70
  -2   0 -14  405.46   19.40
   1  -1  15   84.19    8.30
   1  -1  15   71.59    7.60
  -1   1 -15   82.19    8.40
  -1   1 -15   80.39    6.80
  -1   1 -15   79.19    7.80
   0  -2  16   62.19    6.20
   0  -2  16   54.49    9.30
   0   2 -16   58.79    5.60
   0   2 -16   71.09    6.50
   0   2 -16   62.69    8.80
  -1  -3  17  205.48   13.80
   1   3 -17  166.38    8.70
   1   3 -17  148.29   12.10
   1   3 -17  167.98    9.00
  -2  -4  18   73.79    6.50
  -2  -4  18   61.09    9.30
   2   4 -18   68.99    9.60
   2   4 -18   74.49    6.60
   2   4 -18   67.89    7.20
  -3  -5  19  218.18   15.70
   3   5 -19  210.78   15.30
   3   5 -19  216.58   13.40
  -4  -6  20   41.00   11.20
   4   6 -20   31.90    9.40
   4   6 -20   46.40   11.00
  -5  -7  21   19.90   12.20
   5   7 -21   39.50   11.90
  -7  -7  -9    3.90    8.60
   6   6  10   27.60    9.30
  -6  -6 -10   20.20    8.40
  -6  -6 -10   92.69   27.80
   5   5  11   68.19    9.10
  -5  -5 -11   53.59   21.50
  -5  -5 -11   51.29    8.00
   4   4  12  765.72   24.80
  -4  -4 -12  770.82   34.30
  -4  -4 -12  744.83   24.90
   3   3  13  612.04   19.80
  -3  -3 -13  604.94   27.20
  -3  -3 -13  616.54   19.70
   2   2  14 1847.02   49.80
  -2  -2 -14 1788.02   49.80
  -2  -2 -14 1782.42   49.20
  -2  -2 -14 1696.63   55.69
  -2  -2 -14 1762.82   49.50
   1   1  15   61.19    5.20
   1   1  15   67.99    5.70
  -1  -1 -15   61.99   13.20
  -1  -1 -15   78.69    8.50
  -1  -1 -15   62.99    5.80
  -1  -1 -15   58.39    5.30
   0   0  16   88.09    7.90
   0   0  16   89.79    8.40
   0   0 -16   96.49   10.20
   0   0 -16  106.99   10.40
   0   0 -16  102.09    8.20
  -1  -1  17  284.47   13.40
  -1  -1  17  312.67   12.40
   1   1 -17  290.27   12.70
   1   1 -17  335.47   19.60
   1   1 -17  302.77   12.70
  -2  -2  18  491.05   18.40
   2   2 -18  499.65   24.40
   2   2 -18  478.45   17.00
  -3  -3  19   79.29    9.50
   3   3 -19   76.39   12.90
   3   3 -19   70.59    7.20
  -4  -4  20  185.28   15.60
   4   4 -20  198.08   17.90
   4   4 -20  171.58   12.40
  -5  -5  21   -4.60   10.30
   5   5 -21   18.30    7.70
   5   5 -21   34.20   12.00
  -6  -6  22   -9.40   12.10
   6   6 -22   -2.10    8.70
   6   6 -22   29.90   12.00
  -6  -8 -10  -17.70   29.70
  -6  -8 -10    9.50    8.80
  -5  -7 -11   46.70   20.90
  -5  -7 -11   81.49   10.20
   4   6  12   42.80    8.30
  -4  -6 -12   43.00    7.90
  -4  -6 -12   41.30   16.80
   3   5  13  455.65   17.40
   3   5  13  455.25   16.30
  -3  -5 -13  464.45   16.90
  -3  -5 -13  472.65   23.90
   2   4  14  113.79    8.20
   2   4  14  119.19    7.70
  -2  -4 -14  128.39    7.30
  -2  -4 -14  129.29   13.50
   1   3  15   90.69    7.10
   1   3  15   99.09    7.30
  -1  -3 -15   99.09    5.20
  -1  -3 -15   94.29    6.90
  -1  -3 -15  129.39   11.90
   0   2  16   61.79    6.10
   0   2  16   46.60    4.10
   0   2  16   53.29    5.30
   0  -2 -16   58.09    4.20
   0  -2 -16   53.39    5.30
   0  -2 -16   60.99    6.00
   0  -2 -16   70.09    8.20
  -1   1  17  289.67   12.60
  -1   1  17  301.47   10.00
   1  -1 -17  289.87   13.30
   1  -1 -17  267.87   13.60
   1  -1 -17  274.17   13.20
  -2   0  18   15.50    4.50
  -2   0  18   10.70    3.20
   2   0 -18    7.40    6.10
   2   0 -18   13.50   10.60
   2   0 -18   -6.70    8.50
  -3  -1  19   88.19    7.60
   3   1 -19   86.39   12.60
   3   1 -19   91.79    7.50
  -4  -2  20   11.00    6.80
   4   2 -20   12.30    5.60
   4   2 -20   22.40   14.20
  -5  -3  21   49.10   10.00
   5   3 -21   30.40   16.40
   5   3 -21   43.40    7.60
  -6  -4  22    4.30   10.50
   6   4 -22    6.70    7.50
   6   4 -22   15.20   14.80
  -7  -5  23   18.00   13.70
   7   5 -23   54.09   14.40
   7   5 -23    0.80    8.60
  -5  -9 -11    8.60    9.60
  -5  -9 -11  -57.69   24.30
  -4  -8 -12   65.19   21.40
  -4  -8 -12   99.79   10.90
   3   7  13   60.19    9.40
  -3  -7 -13   80.99   16.90
  -3  -7 -13   42.40    7.50
   2   6  14  243.78   13.20
  -2  -6 -14  209.68   17.90
  -2  -6 -14  226.88   11.10
   1   5  15   47.00    5.90
   1   5  15   74.69    8.00
  -1  -5 -15   55.59    5.20
  -1  -5 -15   58.69    9.30
   0   4  16   12.80    4.20
   0   4  16    6.50    5.30
   0  -4 -16    8.20    6.40
  -1   3  17  159.28    8.70
  -1   3  17  162.98    9.60
   1  -3 -17  160.18    9.80
   1  -3 -17  163.98    8.20
   1  -3 -17  181.28   10.50
  -2   2  18  443.06   16.50
   2  -2 -18  452.65   16.10
   2  -2 -18  410.96   16.30
   2  -2 -18  439.86   16.60
   2  -2 -18  444.06   15.60
  -3   1  19   78.39    5.70
   3  -1 -19   93.89   10.10
   3  -1 -19   80.79    7.30
   3  -1 -19  105.99    8.20
   3  -1 -19   83.39    7.30
  -4   0  20  175.78    9.50
   4   0 -20  159.08   10.70
   4   0 -20  132.79   17.20
  -5  -1  21   17.70    6.80
   5   1 -21   16.20   13.20
   5   1 -21   18.40    5.90
  -6  -2  22    5.90    8.30
   6   2 -22    1.00    6.00
   6   2 -22  -13.90   15.20
  -7  -3  23   20.60   11.20
   7   3 -23    9.90    7.60
   7   3 -23   -2.80   19.10
  -8  -4  24   27.40   14.10
   8   4 -24   21.20    8.90
   8   4 -24   68.29   18.30
  -3  -9 -13   38.40   19.10
   2   8  14   29.60    9.50
  -2  -8 -14   10.40   14.10
   1   7  15   45.40    9.20
  -1  -7 -15   57.59   12.40
   0   6  16    3.00    6.80
   0  -6 -16    8.30    7.50
  -1   5  17   60.59    8.20
   1  -5 -17   57.19    8.10
  -2   4  18   64.89    8.00
   2  -4 -18   59.69    5.80
   2  -4 -18   68.39    8.30
   2  -4 -18   68.29    7.80
  -3   3  19   76.19    8.80
   3  -3 -19   79.79    8.80
   3  -3 -19   65.29    6.20
   3  -3 -19   75.59    8.20
  -4   2  20   12.10    3.60
   4  -2 -20   11.80    6.50
   4  -2 -20   11.80    5.10
   4  -2 -20   20.50    6.50
   4  -2 -20   22.40    7.50
  -5   1  21   17.20    5.60
   5  -1 -21   11.90    6.50
   5  -1 -21   12.50   11.00
  -6   0  22    0.20    6.50
   6   0 -22    4.50    5.80
   6   0 -22    2.10   15.00
  -7  -1  23   24.50    9.40
   7   1 -23  -29.90   15.60
   7   1 -23   18.20    6.50
  -8  -2  24   23.00   11.60
   8   2 -24   28.90    7.80
   8   2 -24  -28.70   17.90
  -9  -3  25    2.50   14.00
   9   3 -25   24.10    8.90
   9   3 -25   20.60   22.50
   2  10  14   16.90   11.80
  -2 -10 -14  -21.20   18.20
   1   9  15   10.40   10.60
  -1  -9 -15   -7.10   14.00
   0   8  16    3.20    9.10
   0  -8 -16   -7.70    9.90
  -1   7  17   25.00    8.90
   1  -7 -17   14.60    8.50
  -2   6  18  196.48   13.50
   2  -6 -18  188.28   14.00
  -3   5  19  202.18   13.30
   3  -5 -19  202.18   13.80
   3  -5 -19  206.38   10.30
   3  -5 -19  216.48   13.10
  -4   4  20  151.18   12.40
   4  -4 -20  144.09    9.30
   4  -4 -20  159.28   12.70
   4  -4 -20  154.38   11.20
   5  -3 -21   43.60    9.70
   5  -3 -21   41.70    7.30
   5  -3 -21   38.70    7.60
   6  -2 -22   11.10   10.60
   6  -2 -22  -10.20    6.80
   7  -1 -23    1.40   18.00
   7  -1 -23   14.00    6.70
   8   0 -24   42.90    7.50
   8   0 -24   17.40   18.60
   9   1 -25   20.20    7.60
   0  10  16   -4.60   10.80
   0 -10 -16   -9.40   15.10
  -1   9  17   18.30   10.90
   1  -9 -17   -7.10   11.70
  -2   8  18   43.60   11.20
   2  -8 -18   41.20   12.50
  -3   7  19   78.39   11.40
   3  -7 -19   79.09   12.40
  -4   6  20   46.10   10.10
   4  -6 -20   35.70    6.40
   4  -6 -20   46.70   10.00
   4  -6 -20   40.50   10.10
  -5   5  21    0.90    8.90
   5  -5 -21   11.30    7.70
   5  -5 -21    6.60    5.50
   5  -5 -21    1.30    8.60
  -6   4  22   -8.00    9.10
   6  -4 -22   -1.90    7.00
   6  -4 -22   -0.50    9.30
   7  -3 -23    8.70    7.60
   7  -3 -23   13.50   11.90
   8  -2 -24    0.90   17.00
   8  -2 -24   23.70    7.50
   9  -1 -25  -28.50   19.70
   9  -1 -25   17.90    6.90
  -2  10  18   37.70   13.20
   2 -10 -18   41.00   15.40
  -3   9  19   50.49   12.90
   3  -9 -19   49.99   14.50
  -4   8  20   52.49   13.00
   4  -8 -20   60.89   13.30
  -5   7  21   26.20   11.20
   5  -7 -21   14.70   11.20
   5  -7 -21   22.60    6.70
   5  -7 -21   25.60   11.20
  -6   6  22   -1.00   11.00
   6  -6 -22    4.90    6.00
   6  -6 -22    9.30    9.90
   6  -6 -22    8.60   11.20
  -7   5  23    8.50   11.90
   7  -5 -23   20.60   12.30
   8  -4 -24   23.70   14.00
   9  -3 -25   17.90   18.70
  10  -4   8   18.40   14.90
 -10   4  -8   -4.20   11.90
 -10   4  -8    3.00   10.80
   9  -5   9    9.90   14.40
  -9   5  -9   -5.70   12.30
  -9   5  -9   -1.70   11.90
   8  -6  10   24.10   16.50
  -8   6 -10  -10.30   11.30
   7  -7  11   44.70   18.20
   7  -7  11   10.10   12.50
  -7   7 -11   16.30   10.50
  -7   7 -11   -0.80   12.40
   6  -8  12   11.50   13.20
   6  -8  12   25.20   17.30
  -6   8 -12   16.90   13.40
  -6   8 -12   17.10   10.80
   5  -9  13   31.20   17.30
   5  -9  13   24.50   13.60
  -5   9 -13   10.80   10.00
  -5   9 -13   11.90   13.20
 -10   2  -8   28.70   10.30
   9  -3   9    9.00   11.00
  -9   3  -9    9.80   11.30
  -9   3  -9    1.30    9.30
   8  -4  10   19.00   12.50
  -8   4 -10   -0.60    9.70
  -8   4 -10   32.80   11.90
   7  -5  11   93.59   16.40
  -7   5 -11  101.69   14.30
  -7   5 -11  102.59   11.80
   6  -6  12  245.88   23.40
  -6   6 -12  190.38   18.40
  -6   6 -12  185.48   15.30
   5  -7  13  166.38   19.70
  -5   7 -13  141.59   16.50
  -5   7 -13  136.99   14.60
   4  -8  14   75.39   14.20
   4  -8  14   49.80   16.70
  -4   8 -14   57.69   10.90
  -4   8 -14   62.99   14.30
   3  -9  15   23.80   16.40
   3  -9  15   23.00   12.00
  -3   9 -15   11.80    9.50
  -3   9 -15   14.00   12.10
   2 -10  16  -41.40   16.10
   2 -10  16    7.10   13.20
  -2  10 -16    6.20   10.40
  10   0   8    9.20    6.90
 -10   0  -8    0.10    8.80
  -9   1  -9   -2.00    8.20
  -9   1  -9    0.70   10.00
  -8   2 -10   18.90    9.80
  -8   2 -10   10.90    8.20
   7  -3  11   56.89   10.50
  -7   3 -11   51.59   10.80
  -7   3 -11   42.90    9.60
   6  -4  12   70.49   12.00
  -6   4 -12   74.99    9.00
  -6   4 -12   57.79   10.50
  -6   4 -12   73.29   12.40
   5  -5  13   81.69    6.80
   5  -5  13  114.99   15.90
  -5   5 -13   85.49   11.30
  -5   5 -13   85.69    9.80
   4  -6  14   36.80   12.40
  -4   6 -14   30.70    9.90
  -4   6 -14   31.60    8.40
   3  -7  15   15.50    9.30
   3  -7  15   10.90   13.50
  -3   7 -15   15.10    8.20
  -3   7 -15   14.60    9.80
   2  -8  16    1.50    9.40
   2  -8  16   -0.10   14.20
  -2   8 -16    5.80   10.00
  -2   8 -16   -4.70    8.00
   1  -9  17  -12.10   15.30
   1  -9  17   15.50   10.60
  -1   9 -17   15.00    9.70
  -1   9 -17    0.30   10.70
   0 -10  18   -4.90   16.30
   0 -10  18   17.90   11.80
   0  10 -18   18.50   10.60
  10   2   8   41.10    9.40
 -10  -2  -8   14.00    9.60
   9   1   9    7.30    7.10
  -9  -1  -9    2.60    8.20
   8   0  10   17.50    6.10
  -8   0 -10   20.80    8.50
  -8   0 -10   26.80    9.60
   7  -1  11  110.19    7.80
  -7   1 -11  100.39   10.50
  -7   1 -11  127.19   12.20
   6  -2  12  445.46   19.20
  -6   2 -12  485.65   19.90
  -6   2 -12  445.16   19.00
  -6   2 -12  462.95   16.50
   5  -3  13  555.74   22.10
   5  -3  13  526.35   18.80
  -5   3 -13  572.84   19.50
  -5   3 -13  559.84   22.90
  -5   3 -13  559.84   21.70
   4  -4  14  500.85   16.70
   4  -4  14  437.16   21.70
  -4   4 -14  443.66   17.50
  -4   4 -14  427.16   19.30
   3  -5  15   88.19   12.30
   3  -5  15   98.39    7.60
  -3   5 -15  107.99   10.10
  -3   5 -15   87.49   10.30
   2  -6  16    7.40   11.70
  -2   6 -16    2.50    6.90
  -2   6 -16   -3.90    7.80
   1  -7  17   31.70   13.40
   1  -7  17   24.60    9.20
  -1   7 -17   22.90    8.70
  -1   7 -17   32.90   10.00
   0  -8  18  103.29   12.70
   0  -8  18  124.39   17.60
   0   8 -18   98.79   12.70
   0   8 -18   92.99   12.70
  -1  -9  19   59.29   16.80
  -1  -9  19   55.59   12.30
   1   9 -19   58.39   12.40
   2  10 -20   41.60   13.20
  10   4   8   -1.10    9.70
 -10  -4  -8    0.40    9.20
   9   3   9   11.30    8.60
  -9  -3  -9   14.00    8.70
   8   2  10   11.40    7.30
  -8  -2 -10    6.50    9.50
  -8  -2 -10    6.10    7.80
   7   1  11  116.99   10.00
  -7  -1 -11  133.89   13.20
  -7  -1 -11   98.69   10.30
   6   0  12  156.58    9.00
  -6   0 -12  151.08   10.90
  -6   0 -12  164.78   12.90
   5  -1  13  477.45   16.60
   5  -1  13  490.65   16.00
  -5   1 -13  524.85   19.00
  -5   1 -13  513.95   19.60
  -5   1 -13  482.65   15.60
   4  -2  14  159.88   10.90
   4  -2  14  156.58   10.80
   4  -2  14  160.88   10.40
  -4   2 -14  156.88   11.20
  -4   2 -14  166.98    8.40
  -4   2 -14  156.98   11.20
   3  -3  15   27.10    8.30
   3  -3  15   42.60    7.20
   3  -3  15   31.90    4.50
  -3   3 -15   34.10    7.00
  -3   3 -15   37.70    5.90
   2  -4  16    1.60    7.70
   2  -4  16   12.70    4.90
  -2   4 -16    4.90    5.60
  -2   4 -16   -2.70    5.90
   1  -5  17   61.59   11.60
  -1   5 -17   65.09    9.00
  -1   5 -17   70.69    9.00
   0  -6  18   80.09   14.00
   0  -6  18   92.19   10.10
   0   6 -18   95.29   10.70
   0   6 -18   86.09   10.20
  -1  -7  19  139.69   13.60
  -1  -7  19  163.88   16.70
   1   7 -19  163.48   14.00
   1   7 -19  148.69   14.10
  -2  -8  20   68.49   15.00
   2   8 -20   52.09   11.60
  -3  -9  21   18.30   14.60
   3   9 -21   13.50   11.90
   9   5   9    0.90    9.70
  -9  -5  -9    5.70   10.00
   8   4  10   17.10    9.10
  -8  -4 -10   26.00    9.10
   7   3  11   52.19    8.50
  -7  -3 -11   55.29   12.60
  -7  -3 -11   38.70    8.70
   6   2  12  514.75   18.20
  -6  -2 -12  491.55   19.40
  -6  -2 -12  481.05   24.10
   5   1  13  513.85   17.60
  -5  -1 -13  523.95   22.80
  -5  -1 -13  538.05   19.20
   4   0  14  990.00   30.30
   4   0  14 1023.50   29.90
  -4   0 -14 1048.40   31.60
  -4   0 -14 1070.39   34.20
   3  -1  15   95.09    7.10
   3  -1  15   82.79    8.10
   3  -1  15   97.49    8.60
  -3   1 -15  101.39    9.80
  -3   1 -15   92.99    8.60
  -3   1 -15   88.39    5.80
   2  -2  16   42.50    8.10
   2  -2  16   33.80    7.10
  -2   2 -16   37.90    4.50
  -2   2 -16   41.60    6.60
  -2   2 -16   45.50    5.90
   1  -3  17  174.58   10.00
   1  -3  17  151.68   13.50
  -1   3 -17  158.48    8.20
  -1   3 -17  174.98   10.20
  -1   3 -17  163.18   10.40
   0  -4  18  346.97   19.40
   0   4 -18  380.16   15.20
   0   4 -18  367.76   13.80
   0   4 -18  384.16   16.00
  -1  -5  19  163.88   14.60
   1   5 -19  163.18   10.50
   1   5 -19  164.88   11.10
   1   5 -19  167.38   12.70
  -2  -6  20  140.69   14.50
  -2  -6  20  161.38   12.00
   2   6 -20  153.08   11.90
   2   6 -20  165.48   14.60
  -3  -7  21    1.50   11.20
   3   7 -21   20.00   10.30
  -4  -8  22    9.40   13.40
   4   8 -22    5.50   10.60
   8   6  10    5.80   10.10
  -8  -6 -10   -7.00    8.40
   7   5  11   81.59   11.00
  -7  -5 -11   69.89   10.40
  -7  -5 -11  139.69   21.90
   6   4  12   79.49    9.40
  -6  -4 -12   68.39   18.60
  -6  -4 -12   63.09    8.90
   5   3  13  595.94   20.70
  -5  -3 -13  588.04   21.60
  -5  -3 -13  624.24   31.40
   4   2  14  167.68    9.20
  -4  -2 -14  222.38   19.70
  -4  -2 -14  166.88    9.60
  -4  -2 -14  148.39    8.20
   3   1  15   87.79    6.90
  -3  -1 -15   84.39    7.00
  -3  -1 -15   96.99   14.10
  -3  -1 -15   83.69    6.70
   2   0  16   75.29    7.10
   2   0  16   80.59    7.30
  -2   0 -16   82.19    7.80
  -2   0 -16   88.39    7.40
  -2   0 -16   80.69   12.90
  -2   0 -16   77.69    7.80
   1  -1  17  297.57   13.60
   1  -1  17  297.57   14.10
  -1   1 -17  308.67   13.40
  -1   1 -17  288.57   14.10
  -1   1 -17  292.67   14.30
   0  -2  18   17.60    8.10
   0  -2  18   25.10    6.00
   0   2 -18   25.00    5.60
   0   2 -18   21.00    4.90
   0   2 -18    7.00    8.10
  -1  -3  19  169.58   14.20
  -1  -3  19  133.89    9.30
   1   3 -19  145.49    9.10
   1   3 -19  126.59   12.50
   1   3 -19  129.19    8.20
  -2  -4  20   23.80    9.20
   2   4 -20   33.80    9.20
   2   4 -20   23.50    5.30
   2   4 -20   34.00    6.40
  -3  -5  21   46.90   10.70
   3   5 -21   49.80   10.60
   3   5 -21   48.20    8.20
  -4  -6  22   -0.50   10.60
   4   6 -22   19.10   10.70
  -5  -7  23   -3.60   12.90
   5   7 -23   18.90   11.60
  -7  -7 -11    5.40    9.00
   6   6  12  181.08   14.00
  -6  -6 -12  158.18   13.70
  -6  -6 -12  196.68   30.20
   5   5  13   74.09    9.50
  -5  -5 -13   83.69    9.20
  -5  -5 -13  103.69   24.20
   4   4  14  433.96   17.00
  -4  -4 -14  449.86   16.90
  -4  -4 -14  435.46   29.00
   3   3  15   35.60    5.30
   3   3  15   31.50    4.10
  -3  -3 -15   35.40    5.30
  -3  -3 -15   34.20    5.30
  -3  -3 -15   27.70   13.60
  -3  -3 -15   32.70    4.10
   2   2  16   34.60    5.10
  -2  -2 -16   42.30   14.00
  -2  -2 -16   39.40    4.90
  -2  -2 -16   25.30    5.00
  -2  -2 -16   30.10    4.30
   1   1  17  277.97   10.40
   1   1  17  289.27   11.50
  -1  -1 -17  281.07   15.20
  -1  -1 -17  223.48   20.10
  -1  -1 -17  276.37   10.60
  -1  -1 -17  290.37   12.30
   0   0  18  592.14   20.00
   0   0  18  612.34   20.40
   0   0 -18  575.24   20.50
   0   0 -18  624.64   22.50
   0   0 -18  550.94   22.20
  -1  -1  19   25.30    6.00
  -1  -1  19   28.30    7.50
   1   1 -19   28.70    6.90
   1   1 -19   28.30    6.10
   1   1 -19   77.09   13.80
  -2  -2  20  227.88   13.10
  -2  -2  20  216.08   10.30
   2   2 -20  213.88   11.10
   2   2 -20  199.18    8.80
   2   2 -20  199.98   20.50
  -3  -3  21   15.80    8.10
   3   3 -21   18.60   12.70
   3   3 -21   14.20    5.80
  -4  -4  22    9.90    9.30
   4   4 -22   -8.60    6.70
   4   4 -22    8.70   12.10
  -5  -5  23   15.20   11.30
   5   5 -23   29.50   12.80
   5   5 -23   30.90    9.00
  -6  -6  24   30.30   14.00
   6   6 -24   58.49   13.90
   6   6 -24   29.40    9.70
  -6  -8 -12   24.20   26.00
  -6  -8 -12   12.00    8.80
  -5  -7 -13   91.19   22.60
  -5  -7 -13  122.49   12.00
   4   6  14   25.20    7.70
  -4  -6 -14   34.20    7.50
  -4  -6 -14   42.50   16.90
   3   5  15   92.09    8.10
   3   5  15   91.69    8.30
  -3  -5 -15   86.29    8.20
  -3  -5 -15  107.99   15.10
   2   4  16    1.40    4.70
   2   4  16   -3.20    4.40
  -2  -4 -16    1.60    4.00
  -2  -4 -16    5.60    9.70
   1   3  17  164.28    8.80
   1   3  17  168.38    8.80
  -1  -3 -17  198.88   14.60
  -1  -3 -17  169.18    8.90
  -1  -3 -17  155.38    6.80
  -1  -3 -17  163.98    8.80
   0   2  18   17.10    3.60
   0   2  18   20.00    5.00
   0  -2 -18   12.90    4.50
   0  -2 -18   24.90    5.70
  -1   1  19   34.30    4.80
  -1   1  19   24.70    6.00
   1  -1 -19   29.20    8.00
   1  -1 -19   34.00    8.50
   1  -1 -19   32.10    7.70
  -2   0  20   32.90    5.40
  -2   0  20   41.60    5.40
   2   0 -20   34.90   11.30
   2   0 -20   24.30    6.70
   2   0 -20   21.30    8.50
  -3  -1  21   56.49    7.10
   3   1 -21   61.59    7.50
   3   1 -21   48.90   11.80
  -4  -2  22   -8.20    6.80
   4   2 -22   -6.40    5.60
   4   2 -22   -1.50   13.30
  -5  -3  23   48.50   10.60
   5   3 -23   24.80    7.30
   5   3 -23   30.60   18.10
  -6  -4  24   30.90   12.50
   6   4 -24   72.79   17.80
   6   4 -24   44.70    9.40
  -7  -5  25   43.70   15.50
   7   5 -25   97.89   17.10
   7   5 -25   53.19   10.40
  -4  -8 -14   51.29    9.00
  -4  -8 -14   31.80   21.40
   3   7  15   16.40    8.10
  -3  -7 -15   14.00    6.70
  -3  -7 -15    5.00   15.10
   2   6  16   -5.00    6.50
  -2  -6 -16    7.10   11.70
  -2  -6 -16    2.20    5.20
   1   5  17   70.89    8.00
  -1  -5 -17   61.29    5.40
  -1  -5 -17   60.59   10.10
   0   4  18  397.16   15.50
   0   4  18  378.96   14.10
   0  -4 -18  397.66   17.20
   0  -4 -18  382.96   15.10
  -1   3  19  137.69    9.70
   1  -3 -19  140.79   10.70
   1  -3 -19  131.19    8.20
   1  -3 -19  120.59    9.30
   2  -2 -20  200.98   11.60
   2  -2 -20  181.48   11.70
   2  -2 -20  205.08   11.10
  -3   1  21   47.90    4.60
   3  -1 -21   45.90    7.00
   3  -1 -21   47.30   10.30
   3  -1 -21   41.60    7.00
   3  -1 -21   43.00    5.70
  -4   0  22   12.80    5.40
   4   0 -22    4.80    6.40
   4   0 -22    1.00   12.50
  -5  -1  23   36.90    7.90
   5   1 -23   25.80    6.80
   5   1 -23   18.80   13.70
  -6  -2  24   85.79   11.60
   6   2 -24   65.09   17.90
   6   2 -24  104.29    9.40
  -7  -3  25   53.79   13.30
   7   3 -25   31.50   21.10
   7   3 -25   57.39    9.20
  -8  -4  26   11.00   14.10
   8   4 -26   17.10    9.20
   8   4 -26   72.89   20.10
  -3  -9 -15  -25.30   18.60
   2   8  16    2.10    9.00
  -2  -8 -16  -21.80   14.10
   1   7  17   33.90    9.00
  -1  -7 -17   28.70   11.70
   0   6  18  103.79   10.50
   0  -6 -18   93.09   12.30
  -1   5  19  153.18   11.50
   1  -5 -19  156.68   12.50
  -2   4  20   39.30    7.50
   2  -4 -20   32.80    5.30
   2  -4 -20   30.40    7.40
   2  -4 -20   30.60    6.90
  -3   3  21   16.00    6.80
   3  -3 -21   12.50    5.30
   3  -3 -21   12.50    5.90
   3  -3 -21   16.00    7.00
  -4   2  22   -2.20    4.80
   4  -2 -22    1.10    6.00
   4  -2 -22   -5.30    7.30
   4  -2 -22   -0.70    5.20
  -5   1  23   37.40    6.40
   5  -1 -23   38.00   13.70
   5  -1 -23   40.80    8.00
  -6   0  24   62.19    9.00
   6   0 -24   53.19    7.90
   6   0 -24   62.49   17.80
  -7  -1  25   79.39   11.60
   7   1 -25   47.40   18.60
   7   1 -25   73.49    8.70
  -8  -2  26   37.30   12.60
   8   2 -26  -32.20   18.30
   8   2 -26   32.60    8.50
  -2 -10 -16  -37.20   18.90
   1   9  17    2.60   10.30
  -1  -9 -17  -16.00   14.10
   0   8  18   86.99   12.70
   0  -8 -18   99.39   15.60
  -1   7  19  154.08   14.20
   1  -7 -19  144.79   15.00
  -2   6  20  157.68   13.00
   2  -6 -20  160.68   13.50
  -3   5  21   43.40    8.90
   3  -5 -21   43.90    8.50
   3  -5 -21   60.59    9.50
   3  -5 -21   43.10    6.10
  -4   4  22    1.50    7.30
   4  -4 -22    4.90    6.50
   4  -4 -22    9.20    7.50
   4  -4 -22    4.90    5.10
   5  -3 -23   24.60    6.90
   5  -3 -23   25.30    7.00
   5  -3 -23   27.50    9.10
   6  -2 -24   84.89    9.30
   6  -2 -24   89.99   14.40
   7  -1 -25   61.49   21.20
   7  -1 -25   86.99    9.40
   8   0 -26   -7.90   18.20
   9   1 -27    2.30    7.30
   0  10  18   16.30   11.90
   0 -10 -18    8.70   16.00
  -1   9  19   44.40   12.60
   1  -9 -19   62.79   15.00
  -2   8  20   55.69   11.60
   2  -8 -20   35.00   12.30
  -3   7  21   12.80    9.30
   3  -7 -21    1.90   10.00
  -4   6  22    0.10    8.90
   4  -6 -22    1.90    8.70
   4  -6 -22   -1.00    5.70
   4  -6 -22   -2.20    8.80
  -5   5  23   26.80   10.00
   5  -5 -23   13.20    9.00
   5  -5 -23   24.90    8.80
   5  -5 -23   10.80    6.00
   6  -4 -24   29.00    7.40
   6  -4 -24   33.50   11.50
   7  -3 -25   46.60    8.80
   7  -3 -25   27.90   13.20
   8  -2 -26   39.80   20.00
   8  -2 -26   24.00    8.30
   9  -1 -27  -60.09   19.40
   9  -1 -27   12.80    7.40
  -2  10  20   20.40   13.20
   2 -10 -20   -2.60   15.30
  -3   9  21    7.90   11.40
   3  -9 -21    4.50   12.70
  -4   8  22   16.30   11.10
   4  -8 -22   -2.10    6.20
   4  -8 -22    9.30   10.80
   4  -8 -22   -4.20   11.90
  -5   7  23   20.10   11.30
   5  -7 -23   10.30   10.90
   5  -7 -23   10.10    6.60
   5  -7 -23   16.30   11.70
  -6   6  24   45.00   12.90
   6  -6 -24   46.70   12.50
   6  -6 -24   25.70    7.60
   6  -6 -24   45.90   12.30
   7  -5 -25   44.10   14.60
   8  -4 -26   22.80   15.10
 -10   4 -10   16.20   13.10
   9  -5  11   -9.30   14.90
  -9   5 -11   14.00   13.20
  -9   5 -11    7.00   12.20
   8  -6  12   18.40   17.20
  -8   6 -12    0.70   12.50
   7  -7  13   43.10   18.30
  -7   7 -13   -1.30   12.30
  -7   7 -13    2.20   10.00
   6  -8  14   51.09   17.40
   6  -8  14    3.90   12.60
  -6   8 -14   13.40   12.80
  -6   8 -14    1.30   11.50
   5  -9  15   27.30   17.50
   5  -9  15    8.30   13.00
  -5   9 -15   -5.50   12.40
  -5   9 -15   -4.40    9.50
 -10   2 -10   -0.30    9.20
 -10   2 -10   12.20   12.10
   9  -3  11   32.00   13.10
  -9   3 -11   22.30   10.60
  -9   3 -11   47.50   12.90
   8  -4  12  131.39   16.80
  -8   4 -12  147.29   16.40
  -8   4 -12  113.09   14.70
   7  -5  13  183.58   19.80
  -7   5 -13  140.49   13.80
  -7   5 -13  158.98   17.60
   6  -6  14  152.08   20.30
  -6   6 -14  120.19   15.00
  -6   6 -14  128.09   13.70
   5  -7  15   56.69   15.60
  -5   7 -15   31.90    9.80
  -5   7 -15   26.60   11.50
   4  -8  16    7.00   12.00
   4  -8  16    3.80   15.30
  -4   8 -16   -6.80   11.00
  -4   8 -16    8.60    8.80
   3  -9  17   18.00   12.30
   3  -9  17    6.80   16.90
  -3   9 -17    3.90    9.30
  -3   9 -17   20.80   12.30
   2 -10  18   33.60   13.50
   2 -10  18    4.60   18.50
  -2  10 -18   27.00   11.50
  -2  10 -18   15.10   13.30
  10   0  10   -4.30    7.00
 -10   0 -10    5.00    9.30
  -9   1 -11   32.00    9.80
  -9   1 -11   29.60   11.30
  -8   2 -12   45.60    9.70
  -8   2 -12   58.69   11.60
   7  -3  13   82.19   11.60
  -7   3 -13   79.59   11.50
  -7   3 -13   86.99   12.20
   6  -4  14   40.70   11.20
  -6   4 -14   54.99    8.40
  -6   4 -14   31.70    9.70
  -6   4 -14   38.70   11.40
   5  -5  15   18.00    5.30
   5  -5  15    7.60   11.90
  -5   5 -15    8.20    7.10
  -5   5 -15    5.50    8.60
   4  -6  16    3.80   11.10
  -4   6 -16    3.60    7.30
  -4   6 -16   -5.20    8.80
   3  -7  17    7.40   13.20
  -3   7 -17   18.00    8.80
  -3   7 -17   28.60   10.60
   2  -8  18   41.10   11.40
   2  -8  18   41.60   16.00
  -2   8 -18   44.60   10.30
  -2   8 -18   50.19   12.30
   1  -9  19   46.20   17.70
   1  -9  19   63.89   12.80
  -1   9 -19   70.99   13.30
  -1   9 -19   56.69   11.60
   0 -10  20   -2.10   17.80
   0 -10  20   29.00   12.50
   0  10 -20   27.60   11.80
  10   2  10    0.30    8.80
 -10  -2 -10    2.10    8.90
   9   1  11   23.20    7.80
  -9  -1 -11   16.00    8.80
  -9  -1 -11   30.90   10.90
   8   0  12  159.08   11.00
  -8   0 -12  145.59   13.80
  -8   0 -12  169.18   16.30
   7  -1  13  204.88   10.00
  -7   1 -13  212.58   15.70
  -7   1 -13  220.68   14.00
   6  -2  14  260.17   11.90
   6  -2  14  254.97   14.80
  -6   2 -14  267.37   15.50
  -6   2 -14  279.97   11.90
  -6   2 -14  263.07   14.60
   5  -3  15   77.99    9.00
   5  -3  15   76.39    9.90
  -5   3 -15   86.99    8.70
  -5   3 -15   81.39   10.30
  -5   3 -15   73.39   10.60
   4  -4  16    0.00    8.90
   4  -4  16    6.30    6.00
  -4   4 -16    0.60    5.90
  -4   4 -16    8.00    7.10
   3  -5  17   78.39    7.50
   3  -5  17   70.99   11.70
  -3   5 -17   73.39    9.50
  -3   5 -17   83.59   10.30
   2  -6  18  192.58   18.90
  -2   6 -18  200.68   14.10
  -2   6 -18  219.08   15.90
   1  -7  19  124.19   17.20
   1  -7  19  131.79   14.70
  -1   7 -19  146.49   13.60
  -1   7 -19  164.88   15.10
   0  -8  20   81.79   16.80
   0  -8  20   77.39   12.30
   0   8 -20   71.99   12.20
   0   8 -20   80.99   12.50
  -1  -9  21   -3.20   15.70
   1   9 -21   10.90   10.90
  10   4  10   -1.80    9.70
   9   3  11   47.70   10.00
  -9  -3 -11   36.30    9.90
   8   2  12   71.89    9.30
  -8  -2 -12   77.29   12.90
  -8  -2 -12   46.60    9.40
   7   1  13  218.58   12.20
  -7  -1 -13  227.38   17.60
  -7  -1 -13  206.98   13.60
   6   0  14   98.79    8.40
  -6   0 -14  111.89   11.80
  -6   0 -14  105.69   10.10
   5  -1  15   48.40    5.40
   5  -1  15   41.80    5.80
  -5   1 -15   50.19    7.30
  -5   1 -15   40.10    4.50
  -5   1 -15   39.80    8.20
   4  -2  16   17.70    6.60
   4  -2  16   14.10    6.10
   4  -2  16   13.70    6.40
  -4   2 -16   13.80    6.60
  -4   2 -16   15.80    4.50
  -4   2 -16   15.80    6.90
   3  -3  17   91.59    7.20
   3  -3  17  120.99   11.40
   3  -3  17   97.69    9.50
  -3   3 -17   90.79    9.70
  -3   3 -17   90.19    8.40
   2  -4  18   79.89    7.50
   2  -4  18   61.89   10.20
  -2   4 -18   69.49    8.20
  -2   4 -18   70.49    9.00
   1  -5  19  141.39   14.40
  -1   5 -19  152.18   11.80
  -1   5 -19  172.48   12.60
   0  -6  20   74.39   14.60
   0   6 -20   98.69   10.80
   0   6 -20   80.59   10.30
  -1  -7  21   21.50   13.40
  -1  -7  21   19.50    8.90
   1   7 -21   15.70    9.00
   1   7 -21   17.50    8.90
  -2  -8  22    6.20   14.20
   2   8 -22   11.80   10.00
  -3  -9  23    9.80   15.20
   3   9 -23   30.60   12.10
   9   5  11   11.40   10.10
  -9  -5 -11   11.50    9.80
   8   4  12  139.89   12.60
  -8  -4 -12  105.39   12.00
  -8  -4 -12  150.38   17.70
   7   3  13  101.39   10.10
  -7  -3 -13   85.39   10.30
  -7  -3 -13   81.19   15.30
   6   2  14  296.27   13.60
  -6  -2 -14  265.17   14.50
  -6  -2 -14  284.57   21.60
   5   1  15   49.50    6.00
  -5  -1 -15   42.80    6.80
  -5  -1 -15   42.40   11.30
   4   0  16   28.00    5.10
   4   0  16   27.90    4.70
  -4   0 -16   31.80    6.00
  -4   0 -16   34.90    9.30
   3  -1  17  196.18   10.60
   3  -1  17  203.78   10.90
   3  -1  17  200.88   11.00
  -3   1 -17  183.88    8.40
  -3   1 -17  196.58   11.30
  -3   1 -17  219.08   13.30
   2  -2  18  460.05   18.90
   2  -2  18  432.96   18.00
  -2   2 -18  469.75   17.90
  -2   2 -18  457.45   16.10
   1  -3  19  123.79   12.00
   1  -3  19  137.79   10.50
  -1   3 -19  137.69    9.80
  -1   3 -19  121.99    8.10
  -1   3 -19  132.09   10.10
   0  -4  20  204.48   17.30
   0  -4  20  264.27   12.50
   0   4 -20  244.18   11.20
   0   4 -20  253.97   12.70
   0   4 -20  247.38   13.80
  -1  -5  21   38.50   11.70
   1   5 -21   39.10    8.90
   1   5 -21   30.70    7.20
  -2  -6  22  -20.50   10.60
   2   6 -22    4.80    9.10
   2   6 -22    3.80    7.40
  -3  -7  23   20.60   13.10
   3   7 -23   40.30   11.40
  -4  -8  24    3.20   14.10
   4   8 -24   37.30   12.50
   8   6  12    9.30   10.40
  -8  -6 -12    6.90    9.00
   7   5  13  166.58   14.70
  -7  -5 -13  132.29   12.90
   6   4  14   39.70    8.20
  -6  -4 -14   58.69   18.30
  -6  -4 -14   43.40    8.60
   5   3  15   77.69    8.10
  -5  -3 -15  111.49   18.30
  -5  -3 -15   81.19    8.60
   4   2  16   19.90    5.20
  -4  -2 -16   14.80    4.70
  -4  -2 -16   15.80    5.40
  -4  -2 -16   19.70   12.70
   3   1  17  191.78    9.10
  -3  -1 -17  166.18    9.90
  -3  -1 -17  178.28   17.10
  -3  -1 -17  194.58    9.50
   2   0  18    5.50    5.20
   2   0  18   13.50    5.00
  -2   0 -18   -1.00    9.70
  -2   0 -18   24.40    5.50
  -2   0 -18    6.20    6.00
  -2   0 -18    7.50    7.40
   1  -1  19   36.60    7.40
   1  -1  19   28.50    7.00
  -1   1 -19   33.20    8.10
  -1   1 -19   29.70    6.90
  -1   1 -19   28.30    9.30
   0  -2  20    7.40    8.10
   0  -2  20   28.20    6.80
   0   2 -20   18.20    5.40
   0   2 -20   20.80    6.20
   0   2 -20   20.50    9.70
  -1  -3  21   53.09    6.90
  -1  -3  21   35.30   10.40
   1   3 -21   66.99    6.80
   1   3 -21   48.60    6.20
   1   3 -21   55.59   10.70
  -2  -4  22    3.50    9.40
   2   4 -22    7.00    9.00
   2   4 -22   -2.70    5.00
   2   4 -22   -1.50    5.70
  -3  -5  23   36.90   11.70
   3   5 -23   38.10    8.30
   3   5 -23   36.70   11.10
  -4  -6  24   24.20   12.80
   4   6 -24   37.80   12.10
  -5  -7  25   36.80   15.40
   5   7 -25   52.09   13.20
  -7  -7 -13    8.80    9.30
   6   6  14   95.79   11.40
  -6  -6 -14   89.19   10.90
  -6  -6 -14  129.39   27.80
   5   5  15   -4.40    7.00
  -5  -5 -15    5.20   22.60
  -5  -5 -15    9.60    7.20
   4   4  16    3.40    5.60
  -4  -4 -16   12.30    5.90
  -4  -4 -16    6.00   16.50
   3   3  17   92.59    8.10
  -3  -3 -17  109.79   17.20
  -3  -3 -17   97.79    7.50
  -3  -3 -17   84.19    6.10
  -3  -3 -17  100.09    8.10
   2   2  18  440.76   15.10
  -2  -2 -18  374.66   25.90
  -2  -2 -18  431.56   15.40
  -2  -2 -18  438.16   14.50
  -2  -2 -18  429.46   15.50
   1   1  19   23.30    5.70
   1   1  19   28.20    4.80
  -1  -1 -19   27.10    6.20
  -1  -1 -19   29.10    5.00
  -1  -1 -19   26.00    8.90
   0   0  20  162.18   10.60
   0   0  20  166.18   10.20
   0   0 -20  157.68   10.80
   0   0 -20  114.79   12.70
  -1  -1  21   38.20    6.80
  -1  -1  21   32.70    8.30
   1   1 -21   48.10   12.50
   1   1 -21   31.00    7.70
   1   1 -21   38.30    7.00
  -2  -2  22   16.10    7.80
  -2  -2  22   20.30    5.60
   2   2 -22   13.40   14.50
   2   2 -22    8.60    4.60
   2   2 -22   15.50    6.00
  -3  -3  23   52.99   10.00
   3   3 -23   42.30    7.40
   3   3 -23   60.99   15.40
  -4  -4  24  151.98   14.40
   4   4 -24  177.88   13.30
   4   4 -24  137.79   17.90
  -5  -5  25   51.79   14.10
   5   5 -25   64.99   10.10
   5   5 -25   51.29   14.20
  -6  -6  26   30.30   14.90
   6   6 -26   77.29   14.90
  -6  -8 -14   -4.70    8.50
  -6  -8 -14  -17.90   27.60
  -5  -7 -15   10.90   21.00
  -5  -7 -15   32.00    8.70
  -4  -6 -16   -4.70    6.50
  -4  -6 -16   16.50   19.00
   3   5  17   78.59    7.70
   3   5  17   59.69    7.80
  -3  -5 -17   84.49    7.90
  -3  -5 -17  116.69   17.60
   2   4  18   68.69    7.00
   2   4  18   58.99    6.50
  -2  -4 -18   68.99    7.10
  -2  -4 -18   59.49   12.00
  -2  -4 -18   79.89    7.30
  -2  -4 -18   68.19    5.80
   1   3  19  133.69    8.30
   1   3  19  134.89    8.50
  -1  -3 -19  132.09   14.50
  -1  -3 -19  125.49    8.40
  -1  -3 -19  118.29    6.20
  -1  -3 -19  121.39    8.60
   0   2  20   19.10    4.10
   0   2  20   16.20    5.40
   0  -2 -20    9.40    4.90
   0  -2 -20   28.30    8.80
   0  -2 -20   16.50    5.90
  -1   1  21   31.60    6.30
  -1   1  21   46.80    5.70
   1  -1 -21   45.70   10.10
   1  -1 -21   39.40    9.60
   1  -1 -21   22.90    7.80
  -2   0  22   -4.10    5.10
  -2   0  22    2.00    5.00
   2   0 -22    0.90   10.10
   2   0 -22   -2.30    6.90
   2   0 -22  -11.20    6.00
  -3  -1  23   35.10    7.00
   3   1 -23   22.80   11.40
   3   1 -23   42.90    7.40
  -4  -2  24  146.89   12.40
   4   2 -24  107.99   17.30
   4   2 -24  124.59   11.00
  -5  -3  25  173.58   16.10
   5   3 -25  150.28   23.20
   5   3 -25  181.28   13.40
  -6  -4  26   44.80   13.80
   6   4 -26   31.90    9.00
   6   4 -26   50.19   19.00
  -7  -5  27   26.10   15.80
   7   5 -27   46.70   16.20
   7   5 -27   24.40    9.90
  -5  -9 -15  -46.90   24.10
  -4  -8 -16  -45.10   20.30
  -3  -7 -17   27.20    7.10
  -3  -7 -17   34.50   17.80
   2   6  18  202.28   12.70
  -2  -6 -18  203.88   10.70
  -2  -6 -18  182.78   19.70
   1   5  19  157.18   10.90
  -1  -5 -19  149.19    7.30
  -1  -5 -19  146.99   15.10
   0   4  20  251.67   12.60
   0   4  20  243.28   11.10
   0  -4 -20  226.28   15.00
   0  -4 -20  248.58   12.70
   0  -4 -20  256.37   11.60
  -1   3  21   55.89    7.60
   1  -3 -21   61.49    6.30
   1  -3 -21   61.59    9.20
   1  -3 -21   53.49    7.30
   2  -2 -22    1.10    6.20
   2  -2 -22   16.70    7.10
   2  -2 -22   18.90    7.00
  -3   1  23   30.60    4.50
   3  -1 -23   32.90    6.80
   3  -1 -23   22.10    6.90
   3  -1 -23   19.40   10.60
  -4   0  24  268.27   12.90
   4   0 -24  267.87   21.90
   4   0 -24  291.57   15.20
  -5  -1  25  208.08   14.20
   5   1 -25  186.18   18.70
   5   1 -25  209.38   13.10
  -6  -2  26  128.39   13.60
   6   2 -26  108.79   10.10
   6   2 -26  118.89   19.90
  -7  -3  27   11.20   12.20
   7   3 -27    7.80    8.00
   7   3 -27    3.10   19.40
  -8  -4  28  -18.50   13.80
   8   4 -28   64.49   21.20
   8   4 -28   -1.80    9.10
  -3  -9 -17  -16.10   20.70
   2   8  18   46.80   10.50
  -2  -8 -18   20.10   16.80
   1   7  19  161.28   13.70
  -1  -7 -19  164.58   16.90
   0   6  20   97.99   10.70
   0  -6 -20   70.69   11.40
  -1   5  21   34.20    8.00
   1  -5 -21   30.50    8.30
   1  -5 -21   25.80    6.00
   1  -5 -21   32.00    8.30
  -2   4  22    5.70    6.60
   2  -4 -22    4.90    7.00
   2  -4 -22    2.50    4.90
   2  -4 -22    8.70    6.60
   3  -3 -23   44.60    7.90
   3  -3 -23   39.60    6.90
   3  -3 -23   42.80    8.40
   4  -2 -24  117.39   10.00
   4  -2 -24   98.69    8.90
   4  -2 -24  103.79   11.90
  -5   1  25  161.38   15.90
   5  -1 -25  195.48   20.10
   5  -1 -25  177.68   13.20
  -6   0  26   99.99   10.40
   6   0 -26  100.39   19.30
   6   0 -26   96.29    9.80
  -7  -1  27   28.50   10.50
   7   1 -27   23.30    7.80
   7   1 -27  -15.90   16.10
  -8  -2  28   -2.30   11.70
   8   2 -28  -33.20   17.90
   8   2 -28    6.20    8.10
  -2 -10 -18  -14.30   22.10
  -1  -9 -19   15.10   16.10
   0   8  20   81.09   12.10
   0  -8 -20   75.09   14.50
  -1   7  21   30.20    9.70
   1  -7 -21   17.10    9.90
  -2   6  22   -9.20    7.40
   2  -6 -22   -0.80    5.60
   2  -6 -22   -5.60    7.80
   2  -6 -22    7.30    8.70
  -3   5  23   37.00    8.80
   3  -5 -23   36.50    6.60
   3  -5 -23   48.80    9.50
   3  -5 -23   41.10    9.00
  -4   4  24  130.79   12.80
   4  -4 -24  124.09   12.40
   4  -4 -24  138.59   12.60
   4  -4 -24  116.99    9.70
   5  -3 -25  175.28   14.90
   5  -3 -25  143.29   11.90
   5  -3 -25  168.88   12.60
   6  -2 -26   95.99   10.10
   6  -2 -26  115.69   16.90
   7  -1 -27   35.70    8.40
   7  -1 -27   -7.10   18.10
   8   0 -28    4.60    7.10
   8   0 -28  -45.00   16.80
   9   1 -29    1.50    7.90
   0  10  20   13.70   12.00
   0 -10 -20    4.20   16.20
  -1   9  21    8.00   10.90
   1  -9 -21    8.50   13.30
  -2   8  22   -0.40    9.90
   2  -8 -22    2.80   11.40
  -3   7  23   28.70   10.30
   3  -7 -23   19.90   10.70
   3  -7 -23   31.60   10.60
   3  -7 -23   20.00    6.90
  -4   6  24   37.60   10.80
   4  -6 -24   28.20   10.00
   4  -6 -24   32.90    6.80
   4  -6 -24   27.60   10.20
  -5   5  25   55.39   11.70
   5  -5 -25   32.90   10.40
   5  -5 -25   55.89   10.50
   5  -5 -25   41.10    8.00
   6  -4 -26   37.60    7.80
   6  -4 -26   43.40   11.70
   7  -3 -27   16.20   13.50
   7  -3 -27    3.30    7.80
   8  -2 -28   -0.10   21.00
   8  -2 -28    1.80    8.20
   9  -1 -29    3.20    7.80
  -3   9  23   -4.30   11.20
   3  -9 -23    1.80   12.70
   3  -9 -23    9.30   11.50
  -4   8  24   19.50   11.80
   4  -8 -24   18.00   12.80
   4  -8 -24   29.50    7.50
   4  -8 -24   28.40   12.40
  -5   7  25   41.30   12.70
   5  -7 -25   29.90    7.70
   5  -7 -25   38.40   13.20
   5  -7 -25   35.10   12.30
  -6   6  26   38.10   13.10
   6  -6 -26   28.60   11.90
   6  -6 -26   31.60    8.80
   6  -6 -26   35.50   12.60
   7  -5 -27   15.20    7.40
   7  -5 -27   13.20   13.40
   8  -4 -28  -10.40    8.00
   8  -4 -28   -2.40   15.00
   9  -5  13   18.70   16.40
  -9   5 -13   12.80   12.80
  -9   5 -13   17.60   14.30
   8  -6  14   17.80   16.80
  -8   6 -14   11.70   12.80
   7  -7  15   18.30   17.50
  -7   7 -15    7.60   12.10
  -7   7 -15    2.70   10.00
   6  -8  16   38.50   16.30
   6  -8  16    4.20   12.80
  -6   8 -16   -6.30   12.70
  -6   8 -16   -7.00   11.70
   5  -9  17    5.90   13.30
   5  -9  17   35.50   18.50
  -5   9 -17   19.20   13.90
  -5   9 -17    1.60    9.90
  10  -2  12   36.50   13.20
 -10   2 -12   43.20   13.50
 -10   2 -12   31.70   10.80
   9  -3  13   56.09   13.70
  -9   3 -13   37.30   11.50
  -9   3 -13   77.99   14.50
   8  -4  14   61.99   13.90
  -8   4 -14   58.09   13.20
  -8   4 -14   65.19   13.70
   7  -5  15   26.00   14.30
  -7   5 -15   25.00   10.00
  -7   5 -15   22.00   11.90
   6  -6  16   29.50   15.30
   6  -6  16    7.60    5.90
  -6   6 -16    8.60   10.90
  -6   6 -16   -2.70    7.90
   5  -7  17   58.59   15.50
  -5   7 -17   35.50    9.90
  -5   7 -17   20.40   11.60
   4  -8  18   68.39   14.60
   4  -8  18   58.19   17.40
  -4   8 -18   85.59   15.30
  -4   8 -18   67.59   11.60
   3  -9  19   54.29   19.60
   3  -9  19   47.00   14.00
  -3   9 -19   62.99   14.20
  -3   9 -19   45.70   11.20
   2 -10  20   20.20   13.40
  -2  10 -20   28.50   13.40
  10   0  12   31.40    8.10
 -10   0 -12   20.30   10.00
  -9   1 -13   30.10    9.70
  -9   1 -13   60.49   12.90
   8  -2  14   33.40   10.50
  -8   2 -14   27.30    9.20
  -8   2 -14   32.70   11.40
   7  -3  15    6.70    9.40
  -7   3 -15   12.10    9.80
  -7   3 -15   13.20    8.90
   6  -4  16    7.60    7.10
   6  -4  16    2.90   10.00
  -6   4 -16    3.20    6.40
  -6   4 -16   -2.70    9.00
  -6   4 -16    3.50   10.50
   5  -5  17   22.80   12.70
   5  -5  17   25.30    6.30
  -5   5 -17   20.50    7.70
  -5   5 -17   30.20    9.90
   4  -6  18   47.90   12.60
  -4   6 -18   42.10   10.90
  -4   6 -18   37.00    9.40
   3  -7  19   86.09   16.00
  -3   7 -19   85.99   13.40
  -3   7 -19   76.09   11.20
   2  -8  20   48.10   11.90
   2  -8  20   30.90   16.90
  -2   8 -20   45.80   10.80
  -2   8 -20   56.09   12.70
   1  -9  21   -1.40   18.00
   1  -9  21   18.60   11.70
  -1   9 -21    5.40   11.10
  -1   9 -21   10.30    9.80
   0 -10  22    3.20   17.70
   0 -10  22  -28.70   17.90
   0  10 -22   -2.50   10.50
  10   2  12   34.10   10.00
 -10  -2 -12   32.20   10.30
   9   1  13   51.39    8.90
  -9  -1 -13   56.39   12.30
  -9  -1 -13   43.40   10.20
   8   0  14   88.29    8.30
  -8   0 -14   78.29   10.50
  -8   0 -14   92.69   12.90
   7  -1  15   27.50    5.60
  -7   1 -15   39.60   10.30
  -7   1 -15   20.40    7.70
   6  -2  16   12.50    7.50
   6  -2  16   11.40    5.70
  -6   2 -16    2.80    7.40
  -6   2 -16    6.40    7.40
   5  -3  17   84.79   10.80
   5  -3  17   85.79    9.20
  -5   3 -17   68.89    9.50
  -5   3 -17   89.59    8.00
  -5   3 -17   66.79   10.90
   4  -4  18  251.27   13.90
   4  -4  18  256.07   18.40
  -4   4 -18  233.48   14.70
  -4   4 -18  236.78   13.00
   3  -5  19  214.48   16.40
   3  -5  19  228.28   12.40
  -3   5 -19  210.78   15.00
  -3   5 -19  212.98   13.70
   2  -6  20  157.88   16.70
  -2   6 -20  158.88   13.40
  -2   6 -20  168.68   15.00
   1  -7  21    9.10   14.40
   1  -7  21   28.60    9.90
  -1   7 -21   25.60    9.80
  -1   7 -21   22.40    9.00
   0  -8  22  -15.40   15.30
   0  -8  22    0.90    9.60
   0   8 -22   -7.10    9.80
   0   8 -22   13.10    9.60
  -1  -9  23   -0.60   17.10
   1   9 -23   32.30   11.30
   9   3  13   79.89   11.20
  -9  -3 -13   49.30   10.60
   8   2  14   33.30    8.80
  -8  -2 -14   54.89   12.90
  -8  -2 -14   39.50    9.40
   7   1  15   30.30    6.90
  -7  -1 -15   20.40    7.80
  -7  -1 -15   49.80   12.20
   6   0  16    1.80    4.80
  -6   0 -16    6.50    6.60
  -6   0 -16    5.50    8.90
   5  -1  17   81.99    8.60
   5  -1  17   84.39    7.00
  -5   1 -17   68.49    5.90
  -5   1 -17   89.49   10.30
  -5   1 -17   74.89    8.50
   4  -2  18   54.29    8.10
   4  -2  18   44.60    6.90
   4  -2  18   47.30    7.80
  -4   2 -18   40.00    7.70
  -4   2 -18   57.79    6.00
  -4   2 -18   42.40    8.40
   3  -3  19   86.29   10.80
   3  -3  19   59.49    9.40
  -3   3 -19   87.49    8.10
  -3   3 -19   60.09    8.50
   2  -4  20   32.50    9.00
   2  -4  20   37.10    7.00
  -2   4 -20   40.10    7.70
  -2   4 -20   47.60    8.70
   1  -5  21   22.60   10.60
  -1   5 -21   23.30    7.90
  -1   5 -21   23.10    8.20
   0  -6  22   -1.50   13.10
   0   6 -22    2.80    7.70
   0   6 -22    8.80    8.20
  -1  -7  23   36.90    9.60
  -1  -7  23   30.10   14.70
   1   7 -23   31.90    9.70
   1   7 -23   36.50    9.90
  -2  -8  24    4.50   15.20
   2   8 -24   32.00   11.50
  -3  -9  25   -7.10   16.70
   3   9 -25   25.40   12.30
   9   5  13   28.30   11.00
  -9  -5 -13    7.50    9.80
   8   4  14   74.19   11.10
  -8  -4 -14   55.89   10.50
  -8  -4 -14   97.09   16.90
   7   3  15   22.30    8.10
  -7  -3 -15   10.10    8.00
  -7  -3 -15   21.20   14.20
   6   2  16    4.20    6.20
  -6  -2 -16   17.10   13.30
  -6  -2 -16   28.70    7.50
   5   1  17   93.49    7.20
  -5  -1 -17   77.89    8.30
  -5  -1 -17   90.49   13.70
   4   0  18  303.17   12.50
  -4   0 -18  314.77   18.90
  -4   0 -18  316.37   13.90
   3  -1  19   81.89    8.00
   3  -1  19   84.49    8.10
  -3   1 -19   79.19    6.40
  -3   1 -19   75.59    8.50
  -3   1 -19  104.89   11.10
   2  -2  20  202.68   13.80
   2  -2  20  213.78   13.00
  -2   2 -20  213.88   10.80
  -2   2 -20  188.68    9.30
  -2   2 -20  196.28   12.50
   1  -3  21   57.19    8.90
   1  -3  21   64.99    8.20
  -1   3 -21   48.80    7.80
  -1   3 -21   62.39    6.20
  -1   3 -21   62.29    8.50
   0  -4  22   -4.10    9.60
   0  -4  22   -0.80    6.10
   0   4 -22    3.50    5.10
   0   4 -22    7.70    7.40
   0   4 -22   -4.00    6.10
  -1  -5  23   54.89   13.30
   1   5 -23   64.19    8.50
   1   5 -23   49.40   10.10
  -2  -6  24  108.39   16.10
   2   6 -24  100.79   13.10
  -3  -7  25   46.70   14.90
   3   7 -25   30.30   11.50
  -4  -8  26   -3.50   15.30
   4   8 -26   26.80   12.80
   8   6  14    6.00   10.60
  -8  -6 -14    9.70    9.20
   7   5  15   18.10    9.50
  -7  -5 -15   72.19   20.00
  -7  -5 -15   24.20    9.30
   6   4  16   -6.40    7.50
  -6  -4 -16    3.40    7.20
  -6  -4 -16    7.10   17.00
   5   3  17   74.29    8.20
  -5  -3 -17   93.39    9.10
  -5  -3 -17  119.99   18.90
   4   2  18   40.70    5.90
  -4  -2 -18   35.70   12.90
  -4  -2 -18   45.00    6.50
   3   1  19   83.59    6.90
  -3  -1 -19   87.39    7.70
  -3  -1 -19   81.79    7.90
  -3  -1 -19  102.29    8.20
  -3  -1 -19  100.99   12.80
   2   0  20   40.00    6.60
   2   0  20   25.30    5.70
  -2   0 -20   36.20    9.10
  -2   0 -20   38.90    6.60
  -2   0 -20   19.50    9.60
  -2   0 -20   14.50    6.10
   1  -1  21   34.80    7.50
   1  -1  21   46.30    7.30
  -1   1 -21   47.90   10.80
  -1   1 -21   38.90    9.50
  -1   1 -21   36.10    7.70
   0  -2  22   -7.60    7.30
   0  -2  22   -0.60    6.60
   0   2 -22   -7.00    5.50
   0   2 -22  -11.00    9.60
   0   2 -22    0.50    6.10
  -1  -3  23   43.40   11.30
  -1  -3  23   41.20    6.90
   1   3 -23   57.09    7.20
   1   3 -23   55.09   11.30
   1   3 -23   49.70    6.80
  -2  -4  24  112.89   14.30
   2   4 -24  106.29    9.30
   2   4 -24  128.19   14.10
   2   4 -24  130.89   11.30
  -3  -5  25  162.78   17.00
   3   5 -25  143.79   16.10
   3   5 -25  160.38   13.60
  -4  -6  26   17.00   13.60
   4   6 -26   38.60   12.70
  -5  -7  27   15.90   15.60
   5   7 -27   39.70   13.70
  -7  -7 -15   -0.20    8.70
   6   6  16    7.10    9.30
  -6  -6 -16   17.60    8.50
  -6  -6 -16   78.89   24.50
   5   5  17   18.80    7.70
  -5  -5 -17   17.50    7.50
   4   4  18  244.58   12.70
  -4  -4 -18  185.48   26.40
  -4  -4 -18  249.68   12.60
   3   3  19   72.79    6.90
  -3  -3 -19   74.29    6.60
  -3  -3 -19   87.89    7.70
  -3  -3 -19   66.89    6.50
  -3  -3 -19   94.59   17.30
   2   2  20  209.48   10.20
  -2  -2 -20  207.88   20.20
  -2  -2 -20  179.48   11.90
  -2  -2 -20  210.08   10.60
  -2  -2 -20  189.28    9.20
   1   1  21   34.10    5.60
   1   1  21   43.50    6.40
  -1  -1 -21   21.40    7.10
  -1  -1 -21   40.00    9.50
  -1  -1 -21   20.20   11.60
   0   0  22   53.79    7.20
   0   0  22   47.40    6.80
   0   0 -22   64.29   10.80
   0   0 -22   55.79    7.70
   0   0 -22   41.80    9.20
  -1  -1  23   26.60    8.60
  -1  -1  23   37.00    7.50
   1   1 -23   37.40   11.60
   1   1 -23   26.40    7.90
   1   1 -23   11.60    7.30
  -2  -2  24  405.76   16.20
  -2  -2  24  386.66   19.00
   2   2 -24  386.96   14.80
   2   2 -24  404.56   25.40
   2   2 -24  421.56   17.20
  -3  -3  25  269.47   17.50
   3   3 -25  249.88   25.20
   3   3 -25  276.57   14.40
  -4  -4  26  188.88   16.60
   4   4 -26  170.98   14.00
   4   4 -26  165.68   20.70
  -5  -5  27   -3.80   13.10
   5   5 -27   24.30   14.70
   5   5 -27   10.10    9.00
  -6  -6  28   -7.10   14.70
   6   6 -28   45.70   15.20
  -6  -8 -16   -1.80    8.60
  -6  -8 -16  -13.20   29.40
  -5  -7 -17    7.10   22.40
  -5  -7 -17   23.20    8.50
  -4  -6 -18   39.10    7.90
  -4  -6 -18   11.50   18.60
   3   5  19  189.58   12.10
   3   5  19  212.48   11.00
  -3  -5 -19  215.98   11.40
  -3  -5 -19  210.58   22.20
   2   4  20   34.00    5.90
   2   4  20   36.00    6.40
  -2  -4 -20   33.30   11.00
  -2  -4 -20   32.50    4.90
  -2  -4 -20   30.60    6.30
  -2  -4 -20   26.10    6.20
   1   3  21   55.19    6.30
   1   3  21   52.29    6.80
  -1  -3 -21   43.00   10.20
  -1  -3 -21   57.69    5.00
  -1  -3 -21   57.29    7.00
  -1  -3 -21   62.39    6.80
   0   2  22    8.60    3.90
   0   2  22    4.60    5.40
   0  -2 -22   -4.00    5.10
   0  -2 -22    0.50    6.30
   0  -2 -22    0.10    9.30
  -1   1  23   22.40    6.30
  -1   1  23   35.60    6.20
   1  -1 -23   17.60    7.80
   1  -1 -23   35.10   11.00
   1  -1 -23   22.60   10.60
  -2   0  24  201.48   12.50
  -2   0  24  231.08   11.60
   2   0 -24  227.08   18.00
   2   0 -24  226.98   13.10
   2   0 -24  214.28   13.00
  -3  -1  25  611.54   21.50
   3   1 -25  584.34   22.30
   3   1 -25  522.15   25.50
  -4  -2  26  197.18   15.80
   4   2 -26  218.58   22.00
   4   2 -26  202.58   13.50
  -5  -3  27   75.29   13.00
   5   3 -27   77.89    9.60
   5   3 -27   87.69   20.40
  -6  -4  28   -5.80   12.60
   6   4 -28   -2.60   18.90
   6   4 -28   -2.60    8.40
  -7  -5  29   -4.60   15.80
   7   5 -29   -6.20    9.00
   7   5 -29   34.10   17.60
  -5  -9 -17  -70.49   24.60
  -4  -8 -18   26.80   22.70
  -3  -7 -19   39.60   18.60
   2   6  20  167.28   12.50
  -2  -6 -20  179.38   19.30
   1   5  21   35.90    7.90
  -1  -5 -21   25.00    7.60
  -1  -5 -21   36.30    7.30
  -1  -5 -21   17.10   10.30
   0   4  22    4.90    6.30
   0  -4 -22   -4.80    4.90
   0  -4 -22   -4.70    8.10
   0  -4 -22   -0.80    6.10
  -1   3  23   53.79    7.90
   1  -3 -23   45.70    6.50
   1  -3 -23   50.89    8.00
   1  -3 -23   49.60    9.50
   2  -2 -24  348.27   17.30
   2  -2 -24  359.46   17.10
   2  -2 -24  368.36   17.50
  -3   1  25  535.75   17.20
   3  -1 -25  493.25   20.40
   3  -1 -25  499.95   26.00
   3  -1 -25  553.54   19.90
  -4   0  26  419.26   16.90
   4   0 -26  421.66   19.20
   4   0 -26  426.06   25.70
  -5  -1  27   72.19   10.20
   5   1 -27   69.39   15.70
   5   1 -27   61.49    8.90
  -6  -2  28   14.60   10.30
   6   2 -28    5.40   16.20
   6   2 -28    9.10    7.60
  -7  -3  29   -1.60   12.60
   7   3 -29   -4.60    8.20
   7   3 -29  -28.30   18.40
  -3  -9 -19   -8.10   22.30
   2   8  20   44.50   10.50
  -2  -8 -20   37.70   18.30
   1   7  21   29.10    9.30
  -1  -7 -21   15.40   13.00
   0   6  22    7.50    8.00
   0  -6 -22    2.50   10.50
  -1   5  23   81.39    9.90
   1  -5 -23   53.79   10.30
   1  -5 -23   46.00    6.90
   1  -5 -23   69.49    9.70
  -2   4  24  121.69   11.40
   2  -4 -24  112.79    9.40
   2  -4 -24   98.99   11.00
   2  -4 -24  122.29   11.00
   3  -3 -25  250.07   14.80
   3  -3 -25  231.28   14.10
   3  -3 -25  223.58   14.70
   4  -2 -26  137.39   13.40
   4  -2 -26  177.78   15.80
   4  -2 -26  175.18   11.90
   5  -1 -27   66.89    9.20
   5  -1 -27   53.09   18.00
   6   0 -28  -14.20   15.50
   6   0 -28    2.10    7.80
  -7  -1  29    7.90   16.10
   7   1 -29  -30.90   16.70
   7   1 -29    8.10    8.00
  -8  -2  30   -2.60   14.40
   8   2 -30    6.60    8.80
   8   2 -30  -44.30   17.80
  -2 -10 -20  -34.70   21.50
   1   9  21    4.80   10.30
  -1  -9 -21  -23.30   16.40
   0   8  22    1.40    9.60
   0  -8 -22  -17.40   11.80
  -1   7  23   38.30   10.30
   1  -7 -23   30.00   11.80
  -2   6  24   97.59   12.00
   2  -6 -24   96.99    9.00
   2  -6 -24  127.49   13.20
   2  -6 -24  108.69   13.60
  -3   5  25  159.38   13.90
   3  -5 -25  139.69   13.10
   3  -5 -25  143.09   10.70
   3  -5 -25  130.99   14.50
   4  -4 -26  144.49   13.90
   4  -4 -26  133.59   11.20
   4  -4 -26  131.79   13.40
   5  -3 -27   61.09   11.00
   5  -3 -27   63.49    8.50
   5  -3 -27   50.89   11.40
   6  -2 -28   -1.30    7.60
   6  -2 -28  -12.80   13.30
   7  -1 -29   11.20    8.50
   7  -1 -29  -22.70   18.10
   8   0 -30    6.50    8.30
   8   0 -30  -44.80   17.50
   0  10  22    3.20   11.50
   0 -10 -22  -18.50   17.10
  -1   9  23   22.80   11.80
   1  -9 -23   -0.10   14.20
  -2   8  24   17.30   10.90
   2  -8 -24   26.30    8.40
   2  -8 -24    7.80   12.40
   2  -8 -24   24.30   11.90
  -3   7  25   36.00   10.90
   3  -7 -25   31.50   11.10
   3  -7 -25   23.10    7.10
   3  -7 -25   39.00   12.10
  -4   6  26   44.70   11.10
   4  -6 -26   25.60    7.10
   4  -6 -26   22.00   10.90
   4  -6 -26   36.90   10.50
  -5   5  27   13.30   10.50
   5  -5 -27    8.20    9.60
   5  -5 -27    4.40    7.90
   5  -5 -27   19.60   10.10
   6  -4 -28   -2.10    6.60
   6  -4 -28    3.70   10.70
   7  -3 -29   29.50   15.90
   7  -3 -29   -2.90    7.60
   8  -2 -30   -0.30   22.40
   8  -2 -30    4.70    9.10
  -3   9  25   17.80   12.40
   3  -9 -25   -1.90   14.20
   3  -9 -25    6.20    8.40
   3  -9 -25   23.10   12.90
  -4   8  26   16.30   11.50
   4  -8 -26   23.70   12.00
   4  -8 -26    4.90   13.30
   4  -8 -26   17.70    7.80
  -5   7  27   21.50   11.80
   5  -7 -27    1.70   12.40
   5  -7 -27   16.20   11.20
   5  -7 -27   20.90    7.80
  -6   6  28    8.10   11.90
   6  -6 -28   -4.50   11.20
   6  -6 -28    8.90    8.80
   7  -5 -29    3.20   12.90
   7  -5 -29   -4.80    6.80
   9  -5  15    2.30   15.60
  -9   5 -15    8.60   12.90
   8  -6  16   21.30   17.10
  -8   6 -16   -7.20   12.10
   7  -7  17   22.00   17.10
  -7   7 -17    5.40   10.40
  -7   7 -17   12.00   13.00
   6  -8  18   30.00   16.40
   6  -8  18   17.30   13.90
  -6   8 -18   13.80   13.90
  -6   8 -18   11.50   10.10
  10  -2  14   26.10   13.50
 -10   2 -14   18.00   12.70
 -10   2 -14   21.00   10.80
   9  -3  15   20.30   12.40
  -9   3 -15    5.60   11.90
  -9   3 -15   14.70   10.30
   8  -4  16   -2.40   12.00
  -8   4 -16   -2.10   11.10
  -8   4 -16   14.20   11.30
   7  -5  17   23.20   14.00
  -7   5 -17   18.20   11.80
   6  -6  18  102.09   18.10
   6  -6  18   79.99    8.40
  -6   6 -18   78.29   11.20
  -6   6 -18   85.29   14.00
   5  -7  19  147.49   18.70
  -5   7 -19   99.19   15.10
  -5   7 -19   93.99   12.20
   4  -8  20   80.49   17.90
   4  -8  20   54.29   13.40
  -4   8 -20   66.19   12.10
  -4   8 -20   49.99   13.80
   3  -9  21    3.40   12.50
   3  -9  21   10.40   18.90
  -3   9 -21   24.70   13.40
  -3   9 -21    5.40   10.00
  10   0  14   11.60    7.80
 -10   0 -14   19.10   10.30
   9  -1  15    0.60    6.10
  -9   1 -15   12.40    9.00
  -9   1 -15    7.70   11.40
   8  -2  16    5.90    9.10
   8  -2  16    3.40    5.90
  -8   2 -16   -4.70   10.30
  -8   2 -16   -2.60    8.10
   7  -3  17   27.00    7.80
   7  -3  17   24.20   10.00
  -7   3 -17   21.90    9.90
  -7   3 -17   29.50   10.70
   6  -4  18   44.50   12.10
   6  -4  18   25.80    8.90
  -6   4 -18   37.60    8.00
  -6   4 -18   38.00   10.40
   5  -5  19   50.09   14.00
   5  -5  19   48.00    7.80
  -5   5 -19   63.29   12.30
  -5   5 -19   78.39   10.10
   4  -6  20   52.49   12.60
   4  -6  20   55.29    8.40
  -4   6 -20   39.80   10.90
  -4   6 -20   42.00    9.60
   3  -7  21   30.30   13.70
  -3   7 -21   13.60    9.10
  -3   7 -21   10.70   10.80
   2  -8  22   -6.50    9.80
   2  -8  22   -6.50   15.10
  -2   8 -22    4.40   10.90
  -2   8 -22   -0.40    8.90
   1  -9  23   16.10   12.00
   1  -9  23   19.00   19.30
  -1   9 -23   22.80   11.10
  -1   9 -23   11.80   11.70
  10   2  14   21.80    9.90
 -10  -2 -14   10.80    9.70
   9   1  15   15.70    8.40
  -9  -1 -15   32.50   11.80
  -9  -1 -15    9.40    9.20
   8   0  16    4.70    6.10
  -8   0 -16   18.20   10.70
  -8   0 -16    2.00    7.80
   7  -1  17   33.60    6.40
  -7   1 -17   32.40    8.50
  -7   1 -17   51.99   11.70
   6  -2  18  151.78   11.30
   6  -2  18  147.39   13.50
  -6   2 -18  148.49   14.10
  -6   2 -18  131.29   13.00
   5  -3  19  170.38   13.30
   5  -3  19  160.88   14.30
  -5   3 -19  155.78   13.40
  -5   3 -19  157.98   15.00
  -5   3 -19  155.08   10.60
   4  -4  20  162.68   12.50
   4  -4  20  166.88   16.10
  -4   4 -20  187.78   14.10
  -4   4 -20  153.18   11.80
   3  -5  21   65.49    8.60
   3  -5  21   64.79   11.40
  -3   5 -21   51.09    9.40
  -3   5 -21   50.59   10.20
   2  -6  22    9.60   11.10
  -2   6 -22   13.30    8.30
  -2   6 -22   -0.50    8.70
   1  -7  23    5.60   14.00
  -1   7 -23   36.60   10.90
  -1   7 -23   43.10   10.10
   0  -8  24   36.10   17.80
   0  -8  24   59.99   12.00
   0   8 -24   46.30   11.00
   0   8 -24   47.00   11.90
  -1  -9  25    1.20   17.90
   1   9 -25   20.30   11.70
   9   3  15    9.00    9.70
  -9  -3 -15   12.00    9.40
   8   2  16   -3.80    7.60
  -8  -2 -16    5.70   12.50
  -8  -2 -16   -0.60    7.90
   7   1  17   48.10    7.70
  -7  -1 -17   55.09    9.30
  -7  -1 -17   44.40   12.80
   6   0  18   52.59    6.40
  -6   0 -18   58.19   12.10
  -6   0 -18   49.80    8.20
   5  -1  19   82.69    7.50
   5  -1  19   62.49    8.40
  -5   1 -19   73.19   10.30
  -5   1 -19   62.29    8.70
  -5   1 -19   74.89    8.10
   4  -2  20   21.80    7.40
   4  -2  20    8.60    6.90
  -4   2 -20   22.60    7.60
  -4   2 -20   15.10    7.70
  -4   2 -20   11.80    5.20
   3  -3  21   15.30    8.60
   3  -3  21    7.50    7.90
  -3   3 -21   23.10    6.50
  -3   3 -21   21.70    7.90
   2  -4  22    1.20    8.30
   2  -4  22   -0.30    7.10
  -2   4 -22    3.60    6.60
  -2   4 -22    7.80    7.40
   1  -5  23   47.90   12.20
   1  -5  23   73.39    9.10
  -1   5 -23   69.49   10.00
  -1   5 -23   78.09   10.20
   0  -6  24   24.10   14.40
   0   6 -24   79.39   10.60
   0   6 -24   58.09   10.30
  -1  -7  25   55.99   11.20
  -1  -7  25   64.99   17.10
   1   7 -25   45.70   10.70
   1   7 -25   59.69   10.90
  -2  -8  26   -8.60   16.00
   2   8 -26   44.00   12.00
   9   5  15  -14.30   10.20
  -9  -5 -15   -2.50    9.20
   8   4  16    9.50    9.60
  -8  -4 -16   35.60   15.80
  -8  -4 -16    1.40    9.00
   7   3  17   24.40    8.50
  -7  -3 -17    4.20    7.90
  -7  -3 -17   29.60   16.50
   6   2  18  172.18   12.10
  -6  -2 -18  141.29   19.30
  -6  -2 -18  170.48   12.30
   5   1  19   78.99    7.30
  -5  -1 -19   80.19   15.30
  -5  -1 -19   69.39    8.10
   4   0  20  151.28   10.20
   4   0  20  153.38   10.70
  -4   0 -20  159.28   10.60
  -4   0 -20  154.88   17.30
   3  -1  21   49.99    7.50
   3  -1  21   49.60    7.50
  -3   1 -21   57.59   10.60
  -3   1 -21   40.40    7.00
  -3   1 -21   51.69    5.90
  -3   1 -21   36.40    8.20
   2  -2  22   24.50    7.30
   2  -2  22   20.10    7.70
  -2   2 -22   17.10    6.20
  -2   2 -22   20.80    7.50
  -2   2 -22   12.50    5.20
   1  -3  23   61.59    9.20
   1  -3  23   62.99    9.00
  -1   3 -23   60.39    9.10
  -1   3 -23   46.30    6.40
  -1   3 -23   51.49    8.40
   0  -4  24  273.27   14.80
   0  -4  24  268.97   18.80
   0   4 -24  277.27   16.10
   0   4 -24  260.37   14.40
  -1  -5  25  137.29   17.20
   1   5 -25  141.99   14.50
   1   5 -25  142.49   12.20
  -2  -6  26   74.59   15.80
   2   6 -26   90.19   12.80
  -3  -7  27  -12.20   14.60
   3   7 -27   35.20   12.80
  -4  -8  28  -19.80   15.30
   4   8 -28   14.20   12.10
   8   6  16   -6.50   10.30
  -8  -6 -16   -3.50    9.20
   7   5  17   28.10   10.20
  -7  -5 -17   89.19   20.20
  -7  -5 -17   27.60    9.10
   6   4  18   40.80    9.00
  -6  -4 -18   37.90    8.70
  -6  -4 -18   74.99   18.80
   5   3  19  148.99   11.70
  -5  -3 -19  198.28   20.60
  -5  -3 -19  150.98   11.50
   4   2  20   13.30    5.40
  -4  -2 -20    5.60   11.70
  -4  -2 -20    4.70    5.30
   3   1  21   48.60    6.30
  -3  -1 -21   38.10    7.60
  -3  -1 -21   50.99   11.80
  -3  -1 -21   50.39    6.70
  -3  -1 -21   47.00    7.70
   2   0  22    2.00    5.50
   2   0  22    2.50    6.10
  -2   0 -22    6.40    5.70
  -2   0 -22   -5.00    9.00
  -2   0 -22    1.50    6.00
  -2   0 -22   -4.60    8.40
   1  -1  23   24.70    7.00
   1  -1  23   23.00    7.00
  -1   1 -23   29.60    7.30
  -1   1 -23   21.80   10.10
  -1   1 -23   30.70   11.40
   0  -2  24  242.18   14.90
   0  -2  24  191.78   14.70
   0   2 -24  222.28   13.50
   0   2 -24  232.08   18.20
   0   2 -24  239.18   13.60
  -1  -3  25  432.26   23.70
  -1  -3  25  511.05   19.30
   1   3 -25  468.25   24.40
   1   3 -25  516.05   19.40
   1   3 -25  499.05   18.50
  -2  -4  26  126.09   15.50
   2   4 -26  147.09   16.20
   2   4 -26  144.99   12.30
   2   4 -26  146.39   10.30
  -3  -5  27   64.19   14.80
   3   5 -27   56.09   14.10
  -4  -6  28    7.50   14.50
   4   6 -28   12.90   12.70
  -5  -7  29   -1.10   15.70
   5   7 -29   39.60   13.80
  -7  -7 -17   17.60    9.60
   6   6  18   98.39   11.90
  -6  -6 -18  140.89   27.10
  -6  -6 -18   81.29   11.00
   5   5  19   56.49    9.50
  -5  -5 -19   39.50    8.70
  -5  -5 -19   61.39   24.10
   4   4  20  149.59   11.40
  -4  -4 -20  157.38   10.60
  -4  -4 -20  174.68   25.70
   3   3  21   15.10    5.80
  -3  -3 -21   20.10    5.90
  -3  -3 -21    8.30    5.80
  -3  -3 -21   11.70    5.00
  -3  -3 -21   28.90   16.60
   2   2  22   14.70    5.40
  -2  -2 -22    9.70   12.80
  -2  -2 -22   14.30    5.30
  -2  -2 -22   13.80    9.30
  -2  -2 -22   16.80    5.00
   1   1  23   18.00    6.20
   1   1  23   26.00    5.70
  -1  -1 -23   28.30    9.50
  -1  -1 -23   26.70   10.80
  -1  -1 -23   32.10    8.40
   0   0  24  637.74   21.80
   0   0  24  613.44   20.90
   0   0 -24  588.34   23.40
   0   0 -24  636.24   24.40
   0   0 -24  599.94   21.80
  -1  -1  25  760.02   27.80
  -1  -1  25  746.53   27.60
   1   1 -25  832.82   30.80
   1   1 -25  839.92   28.20
   1   1 -25  795.12   27.50
  -2  -2  26  714.93   24.20
  -2  -2  26  642.04   26.90
   2   2 -26  684.73   23.00
   2   2 -26  728.43   25.30
   2   2 -26  690.43   31.30
  -3  -3  27   98.39   13.30
   3   3 -27   80.69   19.50
   3   3 -27  102.39   10.30
  -4  -4  28    3.30   11.30
   4   4 -28    9.90    8.00
   4   4 -28  -11.20   15.40
  -5  -5  29   -0.30   13.80
   5   5 -29   -3.30    8.80
   5   5 -29   30.50   16.30
  -6  -6  30  -13.10   15.80
   6   6 -30   40.00   15.80
  -6  -8 -18   36.50   30.30
  -5  -7 -19  108.59   26.00
  -5  -7 -19   87.49   10.80
  -4  -6 -20   36.00    7.90
  -4  -6 -20   18.20   20.60
   3   5  21   46.60    7.40
   3   5  21   51.49    7.70
  -3  -5 -21   52.99   16.90
  -3  -5 -21   36.20   12.40
  -3  -5 -21   67.99    7.30
   2   4  22   -0.50    5.30
   2   4  22    3.50    5.30
  -2  -4 -22    1.00    5.70
  -2  -4 -22    7.60    4.20
  -2  -4 -22   -5.40    5.30
  -2  -4 -22   19.40   11.60
   1   3  23   50.89    7.00
   1   3  23   53.39    5.10
  -1  -3 -23   46.40   11.70
  -1  -3 -23   60.79    7.90
  -1  -3 -23   47.60    5.20
  -1  -3 -23   50.09    6.70
   0   2  24  218.88    9.20
   0   2  24  213.58   12.20
   0  -2 -24  206.18   12.60
   0  -2 -24  232.58   14.20
   0  -2 -24  217.88   17.30
  -1   1  25  807.92   26.10
   1  -1 -25  750.92   31.50
   1  -1 -25  757.72   32.10
   1  -1 -25  848.42   27.40
  -2   0  26  475.85   18.70
   2   0 -26  521.45   20.10
   2   0 -26  508.75   19.70
   2   0 -26  517.35   24.30
  -3  -1  27  192.48   13.50
   3   1 -27  193.98   17.80
   3   1 -27  197.68   15.10
  -4  -2  28   -0.70    9.10
   4   2 -28    4.70    7.90
   4   2 -28    1.50   14.20
  -5  -3  29   -7.60   10.50
   5   3 -29   13.30    8.30
   5   3 -29   13.50   17.20
  -6  -4  30   -0.10   14.00
   6   4 -30    5.50   20.20
   6   4 -30   21.40    9.70
  -7  -5  31  -10.50   17.10
   7   5 -31   -2.50    9.80
   7   5 -31   77.09   20.20
  -4  -8 -20   15.00   21.80
  -3  -7 -21  -18.00   19.00
   2   6  22    8.60    7.80
  -2  -6 -22   -3.50   14.00
  -2  -6 -22    6.20    7.90
   1   5  23   69.89    9.20
  -1  -5 -23   57.39    8.40
  -1  -5 -23   39.80   12.00
  -1  -5 -23   67.59    9.30
   0   4  24  253.47   13.40
   0  -4 -24  249.08   12.70
   0  -4 -24  231.68   17.60
   0  -4 -24  266.97   13.80
   1  -3 -25  450.15   21.20
   1  -3 -25  449.26   17.50
   1  -3 -25  453.75   18.90
   2  -2 -26  636.84   24.50
   2  -2 -26  616.74   25.20
   2  -2 -26  654.63   25.40
  -3   1  27  182.38    9.70
   3  -1 -27  214.68   16.00
   3  -1 -27  201.18   12.90
   3  -1 -27  195.78   19.80
  -4   0  28    2.30    6.60
   4   0 -28   12.60    8.20
   4   0 -28    6.40   13.60
  -5  -1  29   15.80    8.80
   5   1 -29   13.60    8.40
   5   1 -29   16.40   15.00
  -6  -2  30   22.50   11.40
   6   2 -30    4.40   16.40
   6   2 -30   16.30    8.70
  -7  -3  31    7.70   13.70
   7   3 -31    5.30   19.80
   7   3 -31   13.40    9.50
  -3  -9 -21    2.90   24.40
  -2  -8 -22  -23.30   18.10
   1   7  23   40.30   10.00
  -1  -7 -23   32.70   14.70
   0   6  24   82.89   11.30
   0  -6 -24   59.99   13.10
   0  -6 -24   66.79   11.10
   0  -6 -24   78.29    9.30
  -1   5  25  145.49   12.90
   1  -5 -25  143.69   13.10
   1  -5 -25  120.89   13.80
   1  -5 -25  142.39   10.90
  -2   4  26  124.89   12.30
   2  -4 -26  136.89   13.20
   2  -4 -26  153.58   11.00
   2  -4 -26  129.89   12.00
   3  -3 -27   83.49   10.90
   3  -3 -27   79.29   10.20
   3  -3 -27   74.49   11.20
   4  -2 -28  -13.60    8.80
   4  -2 -28    5.60    6.80
   4  -2 -28    6.30   11.10
   5  -1 -29   -6.00   16.10
   5  -1 -29   17.50    7.80
   6   0 -30    7.20   16.20
   6   0 -30    9.20    8.80
   7   1 -31   24.40    9.20
   7   1 -31  -15.50   17.00
   8   2 -32  -20.80   18.90
   8   2 -32   24.90   10.10
   1   9  23   10.90   11.20
  -1  -9 -23  -34.70   17.50
   0   8  24   47.00   11.70
   0  -8 -24   17.70   15.40
  -1   7  25   75.19   12.10
   1  -7 -25   69.69   12.60
   1  -7 -25   38.70   13.50
   1  -7 -25   61.89    9.30
  -2   6  26  100.49   12.10
   2  -6 -26   82.59   12.10
   2  -6 -26   73.79    8.80
   2  -6 -26   74.19   13.40
  -3   5  27   62.59   10.60
   3  -5 -27   52.29    7.90
   3  -5 -27   29.20   10.70
   3  -5 -27   56.49   10.30
   4  -4 -28   -3.50    9.40
   4  -4 -28    9.60    8.40
   4  -4 -28   13.90    9.00
   5  -3 -29   -0.40   10.30
   5  -3 -29    3.40    6.60
   6  -2 -30   27.90   17.80
   6  -2 -30   30.20    8.50
   7  -1 -31   -7.80   18.20
   7  -1 -31   32.50   10.20
   8   0 -32  -28.90   19.00
   8   0 -32   24.00    9.30
  -1   9  25   21.30   11.90
   1  -9 -25  -22.10   14.60
   1  -9 -25   12.00   13.30
  -2   8  26   21.00   11.10
   2  -8 -26   28.10   12.50
   2  -8 -26   -8.40   12.70
   2  -8 -26   13.50    8.40
  -3   7  27    1.90    9.80
   3  -7 -27   11.20   10.70
   3  -7 -27    8.70   12.20
   3  -7 -27   12.50    7.40
  -4   6  28   -2.70    9.40
   4  -6 -28  -25.00   10.30
   4  -6 -28    8.30    7.10
   4  -6 -28   -5.70    9.00
   5  -5 -29    9.20    8.90
   5  -5 -29   13.30   10.70
   5  -5 -29  -17.70   10.00
   6  -4 -30    7.70   12.20
   6  -4 -30    7.10    6.80
   7  -3 -31    5.10   16.20
   7  -3 -31    0.20    8.20
   8  -2 -32   10.00    9.60
   8  -2 -32  -42.40   20.30
  -4   8  28    2.90   11.20
   4  -8 -28   -1.40   11.20
   4  -8 -28    4.10    7.70
   4  -8 -28  -14.20   13.90
  -5   7  29   -2.90   11.00
   5  -7 -29   -6.10   10.10
   5  -7 -29   -4.40    7.30
   5  -7 -29  -25.20   12.90
   6  -6 -30   19.70   12.80
   6  -6 -30   -2.80    9.80
   7  -5 -31    6.10   13.50
   7  -5 -31   10.40    7.10
   9  -5  17   28.00   16.70
  -9   5 -17    2.70   12.70
   8  -6  18   14.30   16.50
  -8   6 -18   13.80   13.50
   7  -7  19   50.79   17.50
  -7   7 -19   17.50   18.50
  -7   7 -19   22.30   14.20
   6  -8  20   55.99   16.70
  -6   8 -20   15.60   10.40
  -6   8 -20    9.10   13.50
  10  -2  16   12.90   13.00
 -10   2 -16   10.20   10.60
 -10   2 -16   -5.90   12.30
   9  -3  17   13.40   12.60
  -9   3 -17    6.00   10.30
  -9   3 -17    4.60   12.30
   8  -4  18   62.89   14.70
  -8   4 -18   45.00   13.50
  -8   4 -18   38.20   12.90
   7  -5  19   76.69    9.30
   7  -5  19   75.19   16.60
  -7   5 -19   82.39   14.20
   6  -6  20   65.09    8.60
   6  -6  20   87.29   17.40
  -6   6 -20   56.19   10.60
  -6   6 -20   60.99   13.50
   5  -7  21   31.50   14.20
  -5   7 -21   22.90   13.00
  -5   7 -21   17.50    9.40
   4  -8  22   28.40   15.50
  -4   8 -22   -0.50    9.70
  -4   8 -22    0.40   12.10
   3  -9  23    6.30   13.30
   3  -9  23   -0.90   18.20
  -3   9 -23    1.40   10.10
  -3   9 -23   19.40   13.40
  10   0  16    5.80    7.60
 -10   0 -16   -5.40    9.40
 -10   0 -16    7.60   12.00
   9  -1  17    5.30    6.90
  -9   1 -17    9.90   11.80
  -9   1 -17   14.70    9.20
   8  -2  18   13.30   10.30
   8  -2  18   28.80    7.70
  -8   2 -18   23.80   10.10
  -8   2 -18   38.70   12.00
   7  -3  19   41.40   11.10
   7  -3  19   46.10    8.80
  -7   3 -19   37.80   10.60
  -7   3 -19   47.60   12.00
   6  -4  20   34.20   11.90
   6  -4  20   16.80    9.10
  -6   4 -20   40.30   10.70
  -6   4 -20   29.40    7.80
   5  -5  21   -2.90   11.70
   5  -5  21   13.60    7.60
  -5   5 -21    5.20    9.40
  -5   5 -21   13.40    8.30
   4  -6  22   16.70   10.90
   4  -6  22   10.20    7.80
  -4   6 -22  -10.50    9.40
  -4   6 -22    9.60    8.60
   3  -7  23   31.40   13.70
  -3   7 -23   26.00   11.70
  -3   7 -23   22.90   10.00
   2  -8  24   23.00   11.80
   2  -8  24   27.10   16.10
  -2   8 -24   23.30   10.10
  -2   8 -24   43.10   12.70
   1  -9  25   22.70   12.20
   1  -9  25   14.30   19.50
  -1   9 -25    5.80   10.30
  -1   9 -25   23.30   12.60
  10   2  16   -7.20    9.80
 -10  -2 -16    5.10    9.80
   9   1  17    7.20    8.20
  -9  -1 -17   15.40    9.20
  -9  -1 -17   21.00   12.70
   8   0  18   62.79    8.00
  -8   0 -18   89.79   14.60
  -8   0 -18   57.09   10.20
   7  -1  19   75.99   10.80
   7  -1  19   81.99    8.60
  -7   1 -19  108.19   14.00
  -7   1 -19   74.69   10.30
   6  -2  20   82.09    9.20
   6  -2  20  100.89   11.40
  -6   2 -20   88.49   11.10
  -6   2 -20  106.19   12.70
   5  -3  21   40.50   10.20
   5  -3  21   46.40    8.80
  -5   3 -21   57.29    8.00
  -5   3 -21   55.29   10.40
   4  -4  22    2.60    9.90
   4  -4  22    2.20    9.20
  -4   4 -22   -3.20    7.80
  -4   4 -22   -5.70    6.80
   3  -5  23   44.40    9.30
   3  -5  23   39.00   10.60
  -3   5 -23   55.29    9.70
  -3   5 -23   52.29   10.70
   2  -6  24  103.69   14.40
  -2   6 -24   93.99   11.90
  -2   6 -24  122.29   13.60
   1  -7  25   57.99   15.40
  -1   7 -25   51.69   10.90
  -1   7 -25   58.89   11.70
   0  -8  26   22.00   11.20
   0  -8  26  -15.40   16.80
   0   8 -26   19.60   10.50
   0   8 -26   18.40   11.10
  -1  -9  27   -9.70   19.20
   1   9 -27    7.30   11.20
   9   3  17   25.60   10.50
  -9  -3 -17   12.70    9.70
  -9  -3 -17   43.70   15.60
   8   2  18   21.90    9.20
  -8  -2 -18   67.29   16.70
  -8  -2 -18   13.60    9.10
   7   1  19   81.49    8.80
  -7  -1 -19  106.39   16.70
  -7  -1 -19   68.39   10.10
   6   0  20   22.90    6.30
  -6   0 -20   29.80    7.70
  -6   0 -20   54.19   12.90
   5  -1  21   20.30    6.60
   5  -1  21   13.10    7.10
  -5   1 -21   21.30    7.70
  -5   1 -21   23.60    9.10
   4  -2  22    1.20    7.20
   4  -2  22    3.60    7.40
  -4   2 -22    0.40    7.40
  -4   2 -22    8.30    5.40
  -4   2 -22  -13.80    7.60
   3  -3  23   37.10    9.20
   3  -3  23   28.80    9.60
  -3   3 -23   47.90    7.80
  -3   3 -23   39.80    8.40
   2  -4  24  139.49   11.80
   2  -4  24  121.69   12.70
  -2   4 -24  111.19   11.90
  -2   4 -24  132.79   12.20
   1  -5  25  161.98   15.50
   1  -5  25  167.68   12.70
  -1   5 -25  154.38   14.00
  -1   5 -25  153.38   14.40
   0  -6  26   46.40   15.10
   0   6 -26   64.49   10.70
   0   6 -26   54.59   10.70
  -1  -7  27    7.30   16.50
   1   7 -27   18.00   10.10
  -2  -8  28  -12.00   16.70
   2   8 -28   20.10   11.70
   9   5  17    8.30   11.20
  -9  -5 -17    1.80   10.00
   8   4  18   53.19   11.10
  -8  -4 -18   76.89   19.20
  -8  -4 -18   39.70   10.20
   7   3  19   53.49    9.40
  -7  -3 -19   33.40   17.60
  -7  -3 -19   32.90    9.30
   6   2  20  102.19    9.30
  -6  -2 -20  103.19   18.40
  -6  -2 -20   94.49   10.10
   5   1  21   22.10    5.90
  -5  -1 -21    9.30   13.60
  -5  -1 -21   13.80    6.60
   4   0  22   11.20    6.30
   4   0  22    9.20    5.90
  -4   0 -22   11.90    3.80
  -4   0 -22    3.50    6.50
  -4   0 -22    5.70   11.20
   3  -1  23   18.80    7.30
   3  -1  23   33.80    8.10
  -3   1 -23   28.80    8.50
  -3   1 -23   37.90    6.20
  -3   1 -23   34.80   11.00
   2  -2  24  395.66   17.90
   2  -2  24  419.96   19.00
  -2   2 -24  405.46   19.40
  -2   2 -24  400.26   16.90
   1  -3  25  450.65   21.30
   1  -3  25  469.05   20.00
  -1   3 -25  506.95   20.80
  -1   3 -25  481.95   20.30
   0  -4  26  350.36   17.10
   0  -4  26  327.07   21.20
   0   4 -26  338.87   16.80
   0   4 -26  336.07   18.60
  -1  -5  27   62.69   15.10
   1   5 -27   55.99   11.80
   1   5 -27   53.89    9.20
  -2  -6  28  -12.40   14.10
   2   6 -28    6.90   11.00
  -3  -7  29   -3.90   16.40
   3   7 -29   20.20   12.30
  -4  -8  30   -3.10   17.60
   4   8 -30   35.30   14.30
   8   6  18    5.60   11.00
  -8  -6 -18   89.69   25.00
  -8  -6 -18   -0.10    9.50
   7   5  19   77.49   11.60
  -7  -5 -19   63.89   10.80
   6   4  20   20.70    8.20
  -6  -4 -20   44.10   17.90
  -6  -4 -20   19.20    8.70
   5   3  21   37.40    7.60
  -5  -3 -21   51.89    8.30
  -5  -3 -21   69.69   16.40
   4   2  22    2.60    5.40
  -4  -2 -22    0.50    5.40
  -4  -2 -22   10.40   12.20
   3   1  23   30.80    6.50
   3   1  23   29.80    6.20
  -3  -1 -23   39.60    6.90
  -3  -1 -23   31.10   10.30
  -3  -1 -23    7.50    8.30
  -3  -1 -23   31.30    8.20
   2   0  24  211.98   13.00
   2   0  24  220.38   12.20
  -2   0 -24  225.18   16.10
  -2   0 -24  180.28   16.20
  -2   0 -24  196.68   12.00
   1  -1  25  844.52   27.10
   1  -1  25  851.11   27.40
  -1   1 -25  734.73   31.40
  -1   1 -25  804.02   27.50
  -1   1 -25  800.22   30.60
   0  -2  26  422.96   21.00
   0  -2  26  508.15   20.50
   0   2 -26  461.45   25.60
   0   2 -26  501.65   20.70
   0   2 -26  485.35   20.10
  -1  -3  27  206.28   13.90
  -1  -3  27  189.68   16.30
   1   3 -27  187.28   12.50
   1   3 -27  194.88   19.10
   1   3 -27  204.18   13.80
  -2  -4  28   -6.50   12.70
   2   4 -28    5.80   12.90
   2   4 -28   -5.50    7.40
  -3  -5  29   -7.80   13.60
   3   5 -29   14.60   14.00
  -4  -6  30  -14.20   15.30
   4   6 -30   54.49   15.30
  -5  -7  31   -8.70   17.30
   5   7 -31   58.09   15.80
  -7  -7 -19  129.19   24.30
  -6  -6 -20   67.59   10.50
  -6  -6 -20  127.59   26.30
   5   5  21   10.70    7.80
  -5  -5 -21  -16.20   21.80
  -5  -5 -21   13.20    7.60
   4   4  22   -1.90    5.90
  -4  -4 -22    0.80    6.20
  -4  -4 -22  -15.60   18.50
   3   3  23   43.60    6.80
  -3  -3 -23   48.90    6.40
  -3  -3 -23   35.50    8.50
  -3  -3 -23   37.20    6.90
  -3  -3 -23   57.09   17.30
   2   2  24  376.66   14.50
   2   2  24  406.76   16.00
  -2  -2 -24  384.36   14.70
  -2  -2 -24  394.96   24.40
  -2  -2 -24  382.06   16.30
  -2  -2 -24  340.67   18.00
   1   1  25  779.42   25.30
   1   1  25  819.52   26.70
  -1  -1 -25  758.52   28.30
  -1  -1 -25  759.62   27.80
  -1  -1 -25  835.92   30.60
   0   0  26 1220.78   38.20
   0   0  26 1254.47   37.50
   0   0 -26 1240.68   39.80
   0   0 -26 1231.88   38.30
   0   0 -26 1292.77   41.00
  -1  -1  27  289.97   16.50
  -1  -1  27  245.18   16.00
   1   1 -27  299.27   19.50
   1   1 -27  290.27   16.10
   1   1 -27  288.37   15.80
  -2  -2  28    5.90   10.50
   2   2 -28   -3.00   13.70
   2   2 -28   14.70    8.20
   2   2 -28   15.90    6.90
  -3  -3  29   -5.80   11.20
   3   3 -29   -1.70   16.00
   3   3 -29   15.60    8.60
  -4  -4  30   41.60   14.00
   4   4 -30   21.20   18.00
   4   4 -30   39.90    9.80
  -5  -5  31   13.70   15.30
   5   5 -31   40.30   11.50
   5   5 -31   57.39   18.20
  -6  -6  32   14.10   18.00
   6   6 -32   66.49   17.90
  -6  -8 -20   88.29   31.20
  -5  -7 -21   20.90   25.30
  -4  -6 -22  -38.30   19.20
  -4  -6 -22   -2.20    7.00
  -3  -5 -23   44.50    6.80
  -3  -5 -23   50.99   17.00
   2   4  24  121.79    9.40
  -2  -4 -24  102.49    7.70
  -2  -4 -24  109.19    9.30
  -2  -4 -24  148.59   18.90
  -2  -4 -24  115.99   10.00
   1   3  25  476.45   17.70
   1   3  25  420.46   14.90
  -1  -3 -25  461.95   18.70
  -1  -3 -25  435.36   15.40
  -1  -3 -25  482.95   24.50
  -1  -3 -25  445.86   17.70
   0   2  26  461.55   15.00
   0   2  26  428.26   18.40
   0  -2 -26  455.05   24.40
   0  -2 -26  442.26   19.20
   0  -2 -26  467.35   21.30
  -1   1  27  237.98   12.70
  -1   1  27  273.27   13.60
   1  -1 -27  276.07   20.30
   1  -1 -27  272.17   20.90
   1  -1 -27  283.77   15.00
  -2   0  28   -3.30    6.90
   2   0 -28   15.50    7.40
   2   0 -28    3.10   11.10
   2   0 -28   15.30    7.20
  -3  -1  29   32.90    9.00
   3   1 -29   39.80   10.00
   3   1 -29   38.40   13.50
  -4  -2  30   34.90   10.90
   4   2 -30   39.40   16.00
   4   2 -30   42.70    9.90
  -5  -3  31   38.50   13.30
   5   3 -31   35.30    9.80
   5   3 -31   48.30   18.20
  -6  -4  32    4.30   15.00
   6   4 -32   26.50   19.20
   6   4 -32   15.50   10.20
  -4  -8 -22  -33.10   21.30
  -3  -7 -23   -3.60   19.00
   2   6  24  109.09   11.30
  -2  -6 -24  114.49   11.40
  -2  -6 -24  120.89   11.50
  -2  -6 -24   95.89   19.10
   1   5  25  141.89   12.40
  -1  -5 -25  167.08   12.60
  -1  -5 -25  141.19   16.50
  -1  -5 -25  167.18   12.10
   0   4  26  331.47   16.40
   0  -4 -26  314.27   15.00
   0  -4 -26  327.87   16.00
   0  -4 -26  352.66   21.80
   1  -3 -27  157.98   17.10
   1  -3 -27  185.38   12.60
   1  -3 -27  180.48   13.70
   2  -2 -28    2.60    8.50
   2  -2 -28   15.30   10.50
   2  -2 -28   12.50   10.10
   3  -1 -29   46.90   12.80
   3  -1 -29   15.40   15.00
   3  -1 -29   24.80    7.60
  -4   0  30   49.60    8.70
   4   0 -30   50.99   15.10
   4   0 -30   45.00    9.60
  -5  -1  31   24.90    9.60
   5   1 -31   43.10   10.40
   5   1 -31   16.80   15.50
  -6  -2  32   21.00   12.10
   6   2 -32   13.40   16.50
   6   2 -32   44.70   10.20
  -7  -3  33   -3.50   13.70
   7   3 -33    3.80   10.10
   7   3 -33   17.40   19.90
  -3  -9 -23  -34.10   24.50
  -2  -8 -24    0.10   20.80
   1   7  25   78.89   11.70
  -1  -7 -25   56.69   10.40
  -1  -7 -25   49.20   16.40
  -1  -7 -25   63.59   12.10
   0   6  26   67.99   10.90
   0  -6 -26   47.10    8.40
   0  -6 -26   94.79   14.90
   0  -6 -26   66.69   11.40
  -1   5  27   44.50    9.80
   1  -5 -27   49.90   12.30
   1  -5 -27   42.80    7.70
   1  -5 -27   59.99   10.20
   2  -4 -28    5.50    8.10
   2  -4 -28  -12.90    9.90
   2  -4 -28   -0.60    6.50
   3  -3 -29   13.60   11.00
   3  -3 -29   13.90    9.30
   3  -3 -29   10.20    9.60
   4  -2 -30   13.00   10.20
   4  -2 -30   13.80   12.90
   4  -2 -30   46.50    8.00
   5  -1 -31   12.30   16.40
   5  -1 -31   35.20    8.60
   6   0 -32   20.40    9.90
   6   0 -32  -16.70   15.30
   7   1 -33   15.00    9.60
   7   1 -33  -22.90   17.00
   1   9  25   28.00   12.50
  -1  -9 -25  -36.10   18.90
   0   8  26   20.10   10.80
   0  -8 -26    9.70    9.70
   0  -8 -26  -10.60   15.30
   0  -8 -26   25.80   12.90
  -1   7  27   12.80   10.10
   1  -7 -27   -3.70   12.70
   1  -7 -27   10.30   10.80
   1  -7 -27   22.20    8.10
  -2   6  28    3.00    9.40
   2  -6 -28  -19.70   11.10
   2  -6 -28    4.50    9.30
   2  -6 -28   11.30    7.10
  -3   5  29   -0.70    9.00
   3  -5 -29    3.20    7.00
   3  -5 -29  -20.20   10.40
   3  -5 -29    7.10    8.80
   4  -4 -30    1.60   11.00
   4  -4 -30   22.90   10.00
   4  -4 -30   25.80    9.90
   5  -3 -31   20.90    7.40
   5  -3 -31   22.00   12.30
   6  -2 -32   25.70    8.60
   6  -2 -32   15.00   18.50
   7  -1 -33  -29.10   18.40
   7  -1 -33    8.40    9.90
   8   0 -34  -61.89   17.90
   8   0 -34    0.00    9.60
  -1   9  27   -8.40   11.30
   1  -9 -27   11.70   10.80
   1  -9 -27    4.90   13.60
   1  -9 -27  -34.40   15.80
  -2   8  28   -8.40   10.20
   2  -8 -28    5.50    8.00
   2  -8 -28    7.00   11.90
  -3   7  29  -11.80    9.80
   3  -7 -29  -14.70   12.20
   3  -7 -29   -9.20    7.20
   3  -7 -29   -6.00   10.00
  -4   6  30   19.40   10.90
   4  -6 -30   20.60   10.30
   4  -6 -30    8.20    7.80
   4  -6 -30  -18.10   11.90
   5  -5 -31   -7.80   12.10
   5  -5 -31   20.00   10.60
   5  -5 -31   24.00   11.60
   6  -4 -32   13.50   13.30
   6  -4 -32   12.00    7.20
   7  -3 -33    4.50    8.00
   7  -3 -33    6.60   18.80
  -4   8  30   14.10   12.10
   4  -8 -30   21.70    8.40
   4  -8 -30  -30.60   14.70
   4  -8 -30   22.70   12.10
  -5   7  31   24.80   13.00
   5  -7 -31   33.20   13.10
   5  -7 -31   14.60    9.00
   6  -6 -32    5.00   12.60
   6  -6 -32   12.00   10.50
   8  -6  20   34.20   17.30
  -8   6 -20    5.50   13.00
   7  -7  21   26.10   15.90
  -7   7 -21   20.40   14.10
  10  -2  18   32.40    9.10
  10  -2  18    2.30   13.10
 -10   2 -18   30.00   13.70
 -10   2 -18   14.90   11.30
   9  -3  19   42.60    9.80
   9  -3  19   30.50   13.70
  -9   3 -19   61.29   14.60
  -9   3 -19   31.80   11.80
   8  -4  20   13.30    9.00
   8  -4  20   29.10   14.20
  -8   4 -20   17.20   12.40
  -8   4 -20   62.19   14.60
   7  -5  21   46.00   15.70
   7  -5  21   27.60    9.20
  -7   5 -21   43.60   13.30
   6  -6  22   15.90    8.00
   6  -6  22   15.50   14.20
  -6   6 -22   20.30   11.90
  -6   6 -22    7.60    9.10
   5  -7  23   47.00   14.40
  -5   7 -23   14.20   10.10
  -5   7 -23   10.30   12.40
   4  -8  24   49.30   16.20
  -4   8 -24   32.50   13.60
  -4   8 -24   36.10   11.70
   3  -9  25   18.80   18.10
   3  -9  25   17.80   14.00
  -3   9 -25   15.50   10.90
  -3   9 -25   17.50   13.70
  10   0  18   15.00    8.60
 -10   0 -18   12.80   10.00
 -10   0 -18   17.50   13.70
   9  -1  19   29.70   11.80
   9  -1  19   32.70    8.60
  -9   1 -19   32.10   12.90
  -9   1 -19   25.00   10.00
   8  -2  20   41.70   11.70
   8  -2  20   29.90    8.30
  -8   2 -20   40.00   13.10
  -8   2 -20   12.00    9.90
   7  -3  21   22.40   10.60
   7  -3  21    5.90    8.50
  -7   3 -21   13.70   10.70
  -7   3 -21   12.30    9.80
   6  -4  22   -0.90    9.00
   6  -4  22   -2.30   10.60
  -6   4 -22    5.10    9.90
   5  -5  23   13.90   12.10
   5  -5  23   31.30    9.40
  -5   5 -23   11.20   10.80
  -5   5 -23   23.70    9.10
   4  -6  24   49.20   12.60
   4  -6  24   36.50    9.60
  -4   6 -24   37.70   10.40
  -4   6 -24   48.30   12.90
   3  -7  25   53.09   13.80
  -3   7 -25   31.80   12.50
  -3   7 -25   45.50   11.20
   2  -8  26   19.70   11.70
   2  -8  26   36.60   16.30
  -2   8 -26   28.40   12.50
  -2   8 -26   18.60   10.40
   1  -9  27  -23.60   18.40
   1  -9  27   16.70   12.80
  -1   9 -27   10.50   12.30
  -1   9 -27    0.50   10.50
  10   2  18   22.30   10.30
 -10  -2 -18   11.60   10.50
   9   1  19   31.30    9.20
  -9  -1 -19   25.80   10.20
  -9  -1 -19   34.80   14.30
   8   0  20   43.20    8.20
  -8   0 -20   49.30   13.60
  -8   0 -20   31.10    9.10
   7  -1  21   28.60    7.40
   7  -1  21   12.90    8.70
  -7   1 -21   18.20    8.40
  -7   1 -21   36.90   12.20
   6  -2  22   -4.80    7.30
   6  -2  22    5.20    8.30
  -6   2 -22    2.20    9.60
  -6   2 -22   -1.10    8.10
   5  -3  23   27.20    9.70
   5  -3  23   16.00    8.40
  -5   3 -23   28.50    9.70
  -5   3 -23   35.00    7.50
   4  -4  24  155.68   14.90
   4  -4  24  158.88   15.40
  -4   4 -24  136.79   14.70
  -4   4 -24  154.78   12.80
   3  -5  25  154.58   14.70
   3  -5  25  166.98   13.90
  -3   5 -25  150.58   14.30
  -3   5 -25  167.68   16.50
   2  -6  26   91.29   13.50
  -2   6 -26   86.79   13.30
  -2   6 -26   86.39   12.10
   1  -7  27   36.80   14.50
  -1   7 -27   26.30   11.20
  -1   7 -27   12.70    9.50
   0  -8  28   -2.10   11.20
   0  -8  28  -18.60   16.70
   0   8 -28   14.10   11.30
   0   8 -28    2.30   10.10
  -1  -9  29  -30.20   19.60
   1   9 -29    3.10   11.40
   9   3  19   35.80   11.40
  -9  -3 -19   63.59   18.00
  -9  -3 -19   30.80   10.50
   8   2  20   11.70    8.80
  -8  -2 -20   17.00    9.40
  -8  -2 -20   29.70   16.80
   7   1  21   19.10    7.20
  -7  -1 -21   24.50   15.10
  -7  -1 -21   13.40    8.20
   6   0  22   -0.30    6.30
  -6   0 -22    0.50   11.70
  -6   0 -22    0.00    6.70
   5  -1  23   29.00    7.50
   5  -1  23   31.00    8.10
  -5   1 -23   23.80    8.20
  -5   1 -23   38.30   10.70
   4  -2  24  120.39   12.30
   4  -2  24  158.68   12.00
  -4   2 -24  132.19   14.40
  -4   2 -24  135.09   10.10
   3  -3  25  258.57   17.10
   3  -3  25  264.47   17.10
  -3   3 -25  253.77   16.20
  -3   3 -25  278.07   14.40
   2  -4  26  163.68   15.00
   2  -4  26  156.68   13.70
  -2   4 -26  157.18   14.60
  -2   4 -26  156.48   13.40
   1  -5  27   63.79   10.70
   1  -5  27   68.19   13.00
  -1   5 -27   61.39   11.50
  -1   5 -27   70.59   11.30
   0  -6  28    3.30   13.80
   0   6 -28   23.80   10.60
   0   6 -28    4.80    9.00
  -1  -7  29    3.00   17.20
   1   7 -29    3.20   10.40
  -2  -8  30   -8.20   18.60
   2   8 -30   27.50   12.40
   8   4  20   43.10   11.20
  -8  -4 -20   31.00   10.70
  -8  -4 -20   72.89   20.60
   7   3  21    0.10    8.30
  -7  -3 -21    7.20    8.80
  -7  -3 -21   18.90   17.00
   6   2  22   -1.70    6.70
  -6  -2 -22    1.90   14.50
  -6  -2 -22    2.00    7.40
   5   1  23   41.40    7.10
  -5  -1 -23   30.10   13.70
  -5  -1 -23   25.50    7.30
   4   0  24  249.78   14.40
   4   0  24  280.37   14.10
  -4   0 -24  265.17   11.40
  -4   0 -24  265.67   22.20
  -4   0 -24  270.97   15.00
   3  -1  25  594.54   22.40
   3  -1  25  553.34   22.40
  -3   1 -25  559.14   20.10
  -3   1 -25  572.84   27.70
   2  -2  26  707.33   25.40
   2  -2  26  676.73   25.90
  -2   2 -26  709.43   27.60
  -2   2 -26  701.83   25.30
   1  -3  27  163.98   14.10
   1  -3  27  181.78   13.70
  -1   3 -27  202.98   15.70
  -1   3 -27  184.98   15.00
   0  -4  28   13.10    8.50
   0  -4  28   12.20   11.00
   0   4 -28   13.40    8.40
   0   4 -28   20.60   10.70
  -1  -5  29   17.90   14.40
   1   5 -29   -4.10    7.80
   1   5 -29    0.00   10.50
  -2  -6  30   22.20   16.30
   2   6 -30   34.30   12.70
  -3  -7  31   14.60   18.50
   3   7 -31   36.50   14.10
   8   6  20   -2.90   10.90
  -8  -6 -20    8.40   10.00
   7   5  21   27.70   10.50
  -7  -5 -21   18.00    9.60
   6   4  22   -3.20    8.00
  -6  -4 -22   13.00    8.20
  -6  -4 -22   29.10   16.80
   5   3  23   23.70    7.40
  -5  -3 -23   51.19   16.00
  -5  -3 -23   33.70    7.90
   4   2  24  122.09   10.80
  -4  -2 -24  117.69    9.70
  -4  -2 -24  128.29   16.80
   3   1  25  528.75   20.00
   3   1  25  520.15   20.20
  -3  -1 -25  561.54   20.60
  -3  -1 -25  587.24   25.00
   2   0  26  516.15   20.10
   2   0  26  478.25   19.10
  -2   0 -26  439.46   22.80
  -2   0 -26  472.35   18.60
  -2   0 -26  484.65   22.30
   1  -1  27  292.57   14.20
   1  -1  27  289.27   15.10
  -1   1 -27  275.47   15.20
  -1   1 -27  291.47   18.30
  -1   1 -27  257.57   21.60
   0  -2  28    3.80    8.50
   0  -2  28   -3.00    8.50
   0   2 -28   -5.20    8.50
   0   2 -28    5.40   14.00
   0   2 -28   -0.60    8.30
  -1  -3  29   29.10    8.50
  -1  -3  29   36.70   12.30
   1   3 -29   24.50    8.60
   1   3 -29   25.70    8.10
   1   3 -29   23.20   15.30
  -2  -4  30   37.20   14.70
   2   4 -30   34.50   15.90
  -3  -5  31   49.40   17.10
   3   5 -31   50.09   16.00
  -4  -6  32   -9.00   15.50
   4   6 -32   40.60   15.70
  -7  -7 -21   -5.50    9.00
  -6  -6 -22  100.39   23.90
   5   5  23   12.10    8.20
  -5  -5 -23   16.40    8.30
  -5  -5 -23   45.40   22.20
   4   4  24  115.99   10.00
  -4  -4 -24  126.99   10.60
  -4  -4 -24  145.29   22.60
   3   3  25  255.97   13.20
  -3  -3 -25  192.78   18.80
  -3  -3 -25  260.57   12.00
  -3  -3 -25  198.68   22.90
   2   2  26  679.63   23.40
   2   2  26  656.63   22.10
  -2  -2 -26  657.73   24.30
  -2  -2 -26  649.74   30.40
  -2  -2 -26  625.84   25.30
  -2  -2 -26  711.03   22.80
   1   1  27  276.57   13.20
   1   1  27  292.57   15.30
  -1  -1 -27  273.57   16.60
  -1  -1 -27  285.57   16.60
  -1  -1 -27  303.47   19.00
   0   0  28   37.90    7.00
   0   0  28   20.00    6.90
   0   0 -28   17.00    7.20
   0   0 -28   16.10   10.90
   0   0 -28   22.30    8.40
  -1  -1  29   66.19   10.50
  -1  -1  29   61.59    9.80
   1   1 -29   68.79   10.00
   1   1 -29   77.39   13.70
   1   1 -29   65.99    9.90
  -2  -2  30   60.99   12.60
   2   2 -30   76.79   11.70
   2   2 -30   75.69    9.70
   2   2 -30   88.09   16.30
  -3  -3  31   19.70   13.30
   3   3 -31   54.29   10.40
   3   3 -31   38.70   16.40
  -4  -4  32   16.70   14.30
   4   4 -32   47.40   19.20
   4   4 -32   54.69   10.60
  -5  -5  33   -0.20   15.60
   5   5 -33   28.50   18.60
  -5  -7 -23   39.40   27.60
  -4  -6 -24   27.30   22.90
  -3  -5 -25  145.89   21.50
  -3  -5 -25  154.98   13.70
  -2  -4 -26  152.38   11.70
  -2  -4 -26  156.28   19.80
  -2  -4 -26  140.39   12.00
  -2  -4 -26  146.39    8.90
   1   3  27  201.88   12.80
   1   3  27  171.98   10.40
  -1  -3 -27  195.88   12.60
  -1  -3 -27  188.58   18.80
  -1  -3 -27  174.68   14.00
   0   2  28    4.70    7.00
   0   2  28    9.30    4.10
   0  -2 -28   11.80    8.50
   0  -2 -28   17.30   13.70
   0  -2 -28  -13.80   10.90
  -1   1  29   55.79    7.70
   1  -1 -29   54.19   13.70
   1  -1 -29   61.79    9.20
   1  -1 -29   77.39   13.20
  -2   0  30   58.59    9.40
   2   0 -30   70.19    9.60
   2   0 -30   67.89    9.40
   2   0 -30   86.69   13.80
  -3  -1  31   40.70   10.10
   3   1 -31   57.49   14.50
   3   1 -31   43.60   10.50
  -4  -2  32   14.40   11.00
   4   2 -32   15.30   10.10
   4   2 -32   25.50   15.10
  -5  -3  33   10.50   13.10
   5   3 -33    0.70    9.50
   5   3 -33   15.30   18.10
  -6  -4  34    2.60   15.70
   6   4 -34    4.90   17.90
   6   4 -34    9.00   10.30
  -4  -8 -24    9.10   24.50
  -3  -7 -25   13.70   19.30
   2   6  26   80.59   11.00
  -2  -6 -26   73.69   10.10
  -2  -6 -26   95.49   19.50
  -2  -6 -26   83.09   11.00
   1   5  27   58.99    9.80
  -1  -5 -27   71.59    9.30
  -1  -5 -27   53.09   15.20
  -1  -5 -27   59.99    9.60
   0  -4 -28   19.20   12.60
   0  -4 -28   28.00    7.30
   0  -4 -28   13.40    8.80
   1  -3 -29   11.90    7.80
   1  -3 -29   30.40   10.00
   1  -3 -29   36.30   13.00
   2  -2 -30   78.49   14.50
   2  -2 -30   69.99   10.30
   2  -2 -30   47.10   13.40
   3  -1 -31   43.20    8.30
   3  -1 -31   22.70   15.20
   3  -1 -31   66.89   12.50
   4   0 -32   19.30    9.10
   4   0 -32   22.90   14.60
   5   1 -33   10.80   15.60
   5   1 -33   -8.00    9.60
  -6  -2  34  -15.20   11.70
   6   2 -34   12.10   10.50
   6   2 -34  -36.30   15.90
  -7  -3  35   -2.20   14.60
   7   3 -35    6.20   10.70
   7   3 -35   11.70   19.40
  -3  -9 -25  -16.00   26.20
  -2  -8 -26  -30.30   20.70
   1   7  27   29.10   10.20
  -1  -7 -27   25.20   10.80
  -1  -7 -27   14.90   16.40
  -1  -7 -27    4.70    8.80
   0   6  28    7.80    9.40
   0  -6 -28    3.60    9.30
   0  -6 -28    2.80    7.60
   0  -6 -28   15.20   13.80
  -1   5  29    5.60    8.80
   1  -5 -29    8.40   12.50
   1  -5 -29    0.50    8.70
   1  -5 -29    9.90    7.00
   2  -4 -30   21.60   12.60
   2  -4 -30   35.00    8.40
   2  -4 -30   40.60   10.20
   3  -3 -31   41.90   11.60
   3  -3 -31   29.30   10.40
   3  -3 -31   13.00   12.10
   4  -2 -32   14.50    7.50
   4  -2 -32   18.20   14.70
   5  -1 -33    5.90    8.10
   5  -1 -33   -5.50   16.10
   6   0 -34  -23.40   16.00
   6   0 -34    5.00   10.50
   7   1 -35  -14.00    9.70
   7   1 -35  -33.00   17.10
  -1  -9 -27  -41.00   20.10
   0   8  28   -1.10   10.70
   0  -8 -28    4.60   10.10
   0  -8 -28    4.70   11.70
  -1   7  29    2.80    9.90
   1  -7 -29    7.50   10.70
   1  -7 -29    5.60    8.20
  -2   6  30   19.30   10.30
   2  -6 -30   19.10    8.00
   2  -6 -30   21.10   10.50
   2  -6 -30  -10.50   12.70
   3  -5 -31   25.50   13.40
   3  -5 -31   45.00    9.30
   3  -5 -31   51.09   11.40
   4  -4 -32   27.40   10.80
   4  -4 -32   -5.70   12.00
   4  -4 -32   24.50   10.90
   5  -3 -33   24.50    7.70
   5  -3 -33    5.50   13.30
   6  -2 -34  -30.70   18.30
   6  -2 -34   -4.00    7.70
   7  -1 -35  -16.10    9.70
   7  -1 -35  -41.00   17.80
  -1   9  29    3.40   11.90
   1  -9 -29    0.80    9.90
   1  -9 -29  -45.50   17.90
   1  -9 -29   -3.60   13.10
  -2   8  30   11.80   11.50
   2  -8 -30  -28.80   15.20
   2  -8 -30    6.50    8.80
   2  -8 -30   15.50   12.60
  -3   7  31   38.60   12.00
   3  -7 -31   28.00    8.80
   3  -7 -31   26.30   11.50
   4  -6 -32  -31.50   13.50
   4  -6 -32    8.40   10.50
   4  -6 -32   23.50    9.60
   5  -5 -33   16.60   10.50
   5  -5 -33   11.10   11.00
   6  -4 -34   -4.70   13.90
   6  -4 -34    1.60    7.00
   7  -3 -35   -6.20   20.40
   7  -3 -35    7.10    8.00
   9  -3  21   23.30    9.80
   9  -3  21    4.80   12.50
  -9   3 -21    2.70   10.60
  -9   3 -21   22.60   13.60
   8  -4  22   -0.10   13.20
   8  -4  22  -11.40    8.80
  -8   4 -22   -1.60   12.50
  -8   4 -22   12.50   12.80
   7  -5  23   -5.70   10.00
   7  -5  23   11.20   14.50
  -7   5 -23    5.50   11.90
   6  -6  24   63.49   15.90
   6  -6  24   45.30   10.10
  -6   6 -24   46.00   11.10
  -6   6 -24   42.30   14.00
   5  -7  25   58.79   14.90
  -5   7 -25   39.00   14.30
  -5   7 -25   46.70   11.60
   4  -8  26   34.00   15.00
  -4   8 -26   25.90   13.60
  -4   8 -26   14.20   11.00
  10   0  20   34.80    9.70
 -10   0 -20   14.60   10.00
 -10   0 -20   12.30   14.10
   9  -1  21   -6.90   11.00
   9  -1  21   11.50    8.30
  -9   1 -21   13.00   13.10
  -9   1 -21   -6.80    8.60
   8  -2  22    5.90    8.30
   8  -2  22    5.00   10.10
  -8   2 -22    5.20   12.10
  -8   2 -22    5.60    9.50
   7  -3  23   17.60    9.30
   7  -3  23   21.10   10.70
  -7   3 -23   16.50   10.60
  -7   3 -23   10.30   11.40
   6  -4  24   27.80   10.60
   6  -4  24   37.70   12.60
  -6   4 -24   46.50   12.00
   5  -5  25   60.09   13.60
   5  -5  25   52.09   11.50
  -5   5 -25   58.69   12.70
  -5   5 -25   55.89   10.70
   4  -6  26   40.60   10.90
   4  -6  26   55.89   12.70
  -4   6 -26   32.00   12.50
  -4   6 -26   32.10   10.60
   3  -7  27   19.30   12.60
  -3   7 -27   12.90   10.20
  -3   7 -27   16.70   12.50
   2  -8  28    8.40   15.30
  -2   8 -28   13.90   10.80
  -2   8 -28    2.60   12.30
   1  -9  29    2.50   12.70
   1  -9  29  -19.00   19.20
  -1   9 -29    6.30   11.40
  -1   9 -29   13.30   13.00
   9   1  21    8.50    8.60
  -9  -1 -21   18.30   14.50
  -9  -1 -21   -1.40    9.20
   8   0  22    3.50    7.70
  -8   0 -22    5.90    8.40
  -8   0 -22    2.90   13.30
   7  -1  23   33.10    8.20
   7  -1  23   16.60    9.10
  -7   1 -23   11.90   12.00
  -7   1 -23    0.50    8.40
   6  -2  24   92.49   11.90
   6  -2  24   97.89   11.20
  -6   2 -24  116.19   15.20
  -6   2 -24   77.79   11.80
   5  -3  25  184.78   15.50
   5  -3  25  170.28   15.70
  -5   3 -25  215.68   13.10
  -5   3 -25  179.18   16.40
   4  -4  26  172.58   15.90
   4  -4  26  166.88   15.90
  -4   4 -26  172.08   14.00
  -4   4 -26  158.88   16.30
   3  -5  27   65.79   12.10
   3  -5  27   67.49   12.10
  -3   5 -27   71.89   11.20
  -3   5 -27   70.69   13.20
   2  -6  28   18.10   11.50
  -2   6 -28    4.70   10.70
  -2   6 -28   17.70    9.80
   1  -7  29   -0.60   13.60
  -1   7 -29    2.20   10.70
  -1   7 -29    1.80    9.30
   0  -8  30    1.90   17.40
   0   8 -30   21.80   11.40
   9   3  21    5.10   10.30
  -9  -3 -21    4.70   10.50
  -9  -3 -21   24.80   18.40
   8   2  22    0.00    8.80
  -8  -2 -22   14.20   17.70
  -8  -2 -22    8.20    9.10
   7   1  23   14.80    7.60
  -7  -1 -23   15.80    8.20
  -7  -1 -23    9.80   15.80
   6   0  24   78.69    9.40
   6   0  24   60.49    9.60
  -6   0 -24   55.29    9.50
  -6   0 -24   65.39   15.80
   5  -1  25  203.68   14.60
   5  -1  25  206.98   14.50
  -5   1 -25  203.08   14.80
  -5   1 -25  233.68   19.60
   4  -2  26  221.28   15.50
   4  -2  26  165.48   15.60
  -4   2 -26  197.48   12.00
  -4   2 -26  196.48   17.10
   3  -3  27  105.09   12.20
   3  -3  27   76.49   11.40
  -3   3 -27  102.29   13.00
  -3   3 -27  109.99   11.10
   2  -4  28    9.10    8.40
   2  -4  28  -15.50    9.60
  -2   4 -28    9.80    9.40
  -2   4 -28   10.90    9.20
   1  -5  29    0.40   10.70
   1  -5  29    3.50    9.40
  -1   5 -29    2.90   10.00
  -1   5 -29   18.40   10.50
   0  -6  30   32.60   15.30
   0   6 -30   22.80   10.40
   0   6 -30   28.60   11.90
  -1  -7  31   18.40   17.60
   1   7 -31   40.30   12.50
  -2  -8  32  -16.90   18.50
   2   8 -32   41.80   14.10
   8   4  22   11.60   10.40
  -8  -4 -22    2.20    9.90
  -8  -4 -22   32.60   18.90
   7   3  23   16.10    9.00
  -7  -3 -23   21.00    9.40
  -7  -3 -23   13.60   16.90
   6   2  24   99.09    9.80
  -6  -2 -24   98.49   10.90
  -6  -2 -24  106.79   18.80
   5   1  25  211.88   13.40
  -5  -1 -25  196.88   21.30
  -5  -1 -25  205.08   13.30
   4   0  26  450.35   18.90
   4   0  26  417.86   18.40
  -4   0 -26  431.16   19.00
  -4   0 -26  403.96   25.00
   3  -1  27  236.58   15.30
   3  -1  27  197.98   14.90
  -3   1 -27  196.78   21.20
  -3   1 -27  227.48   13.10
   2  -2  28   18.10    8.00
   2  -2  28   12.50    8.10
  -2   2 -28   17.20    9.50
  -2   2 -28   16.40   10.40
   1  -3  29   11.30   10.50
   1  -3  29   14.80    8.90
  -1   3 -29   29.50   11.10
  -1   3 -29   24.10   10.30
   0  -4  30   59.79   12.90
   0  -4  30   66.39   11.00
   0   4 -30   57.59   10.90
   0   4 -30   73.49   13.70
  -1  -5  31   54.99   15.70
   1   5 -31   48.20   13.50
   1   5 -31   53.29   10.50
  -2  -6  32   28.40   16.90
   2   6 -32   58.59   14.50
  -3  -7  33   -9.70   18.00
   3   7 -33   48.90   15.60
   7   5  23    8.00   10.30
  -7  -5 -23   76.99   19.30
  -7  -5 -23    7.00    9.80
   6   4  24   29.60    9.00
  -6  -4 -24   56.29   18.50
  -6  -4 -24   50.29    9.80
   5   3  25  179.18   12.90
  -5  -3 -25  209.18   22.00
  -5  -3 -25  154.68   12.40
   4   2  26  188.28   12.60
  -4  -2 -26  162.88   11.60
  -4  -2 -26  217.28   20.00
   3   1  27  226.18   14.10
   3   1  27  206.78   12.60
  -3  -1 -27  199.78   17.10
  -3  -1 -27  210.88   13.20
  -3  -1 -27  175.38   16.30
   2   0  28    9.00    7.30
   2   0  28    5.30    7.60
  -2   0 -28   -4.60    6.10
  -2   0 -28    4.00   11.60
  -2   0 -28   -0.30    9.40
   1  -1  29   74.89    8.80
   1  -1  29   58.49    8.60
  -1   1 -29   67.09    9.40
  -1   1 -29   50.99   14.50
  -1   1 -29   78.59   11.90
   0  -2  30   76.99   11.00
   0  -2  30   56.59   10.60
   0   2 -30   57.59   16.30
   0   2 -30   66.59   10.90
   0   2 -30   68.79   12.30
  -1  -3  31   68.79   11.50
  -1  -3  31   66.69   13.70
   1   3 -31   59.79   10.90
   1   3 -31   59.09   10.10
   1   3 -31   39.30   17.40
  -2  -4  32   17.00   14.50
   2   4 -32   19.70   16.50
  -3  -5  33   14.00   16.30
   3   5 -33   34.40   17.40
  -4  -6  34  -20.80   16.30
   4   6 -34   24.50   16.80
  -6  -6 -24   94.69   22.40
  -6  -6 -24   38.60   10.70
   5   5  25   47.70    9.80
  -5  -5 -25   50.49    9.40
  -5  -5 -25   82.99   22.30
   4   4  26  148.19   12.40
  -4  -4 -26  145.89   11.30
  -4  -4 -26  141.79   24.20
   3   3  27   92.79    9.50
  -3  -3 -27  100.19    8.70
  -3  -3 -27   70.89   17.30
   2   2  28   22.20    8.00
   2   2  28   15.10    6.00
  -2  -2 -28   17.40   12.90
  -2  -2 -28   12.40    9.80
  -2  -2 -28   13.10    8.40
  -2  -2 -28    9.40    6.90
   1   1  29   68.29    9.30
   1   1  29   66.99    7.70
  -1  -1 -29   57.49    9.40
  -1  -1 -29   61.79   11.90
  -1  -1 -29   75.79   12.30
   0   0  30  128.69   11.00
   0   0  30  104.09    9.80
   0   0 -30  120.89   10.70
   0   0 -30  115.99   12.00
   0   0 -30  137.89   14.60
  -1  -1  31   67.79   11.10
   1   1 -31   38.50    9.10
   1   1 -31   44.50   13.30
   1   1 -31   38.30    9.20
  -2  -2  32   23.40   11.60
   2   2 -32   33.80   14.60
   2   2 -32   12.60    8.90
   2   2 -32   29.70   10.90
  -3  -3  33   -6.50   12.60
   3   3 -33    7.40    9.70
   3   3 -33    7.50   15.20
  -4  -4  34  -26.00   13.50
   4   4 -34   -0.50   16.70
   4   4 -34  -11.20    9.90
  -5  -5  35  -12.90   17.00
   5   5 -35   30.40   18.90
  -5  -7 -25   71.99   28.90
  -4  -6 -26   35.70   23.70
  -3  -5 -27   50.89   20.50
  -2  -4 -28    6.60    8.00
  -2  -4 -28   -8.70   16.20
  -2  -4 -28    2.10    7.00
  -1  -3 -29  -13.00   16.40
  -1  -3 -29   21.30    7.90
  -1  -3 -29   28.50   10.60
   0  -2 -30   67.99   17.40
   0  -2 -30   64.59   11.80
   0  -2 -30   54.39   15.90
  -1   1  31   38.40    7.80
   1  -1 -31   40.60   13.90
   1  -1 -31   48.40   11.90
   1  -1 -31   46.10    8.90
  -2   0  32   -6.60    7.80
   2   0 -32    9.20    7.30
   2   0 -32    1.80   12.30
   2   0 -32   12.80    7.90
  -3  -1  33   -6.40    9.30
   3   1 -33    1.70    9.30
   3   1 -33   -2.00   13.00
  -4  -2  34   13.00   11.50
   4   2 -34   -5.70   14.10
   4   2 -34   -8.00   10.00
  -5  -3  35   -6.20   13.20
   5   3 -35   -5.40   10.10
   5   3 -35    1.90   17.10
  -6  -4  36  -14.40   15.90
   6   4 -36   15.10   11.20
   6   4 -36   37.20   18.80
  -4  -8 -26   24.00   27.80
  -3  -7 -27  -23.80   20.60
  -2  -6 -28   -3.50   16.90
  -1  -5 -29    3.30    8.80
  -1  -5 -29   34.20   16.10
  -1  -5 -29    0.50    7.70
   0  -4 -30   66.99   11.10
   0  -4 -30   55.89    9.20
   0  -4 -30   49.70   14.50
   1  -3 -31   52.79   14.40
   1  -3 -31   45.10   10.20
   1  -3 -31   62.79   12.20
   2  -2 -32   27.10   13.90
   2  -2 -32    8.70    8.70
   2  -2 -32   18.30   14.50
   3  -1 -33   12.30   14.60
   3  -1 -33   10.60    7.60
   3  -1 -33   20.10   10.40
   4   0 -34   -3.80    9.00
   4   0 -34   -1.70   13.10
   5   1 -35  -14.00   15.00
   5   1 -35    0.70   10.90
   6   2 -36   23.20   11.40
   6   2 -36  -19.00   16.20
   7   3 -37   21.60   12.00
  -2  -8 -28  -18.40   21.50
   1   7  29   -5.90    9.60
  -1  -7 -29    2.20   10.00
  -1  -7 -29   -1.60    8.60
  -1  -7 -29  -17.70   18.60
   0   6  30   21.30   10.10
   0  -6 -30   19.30    8.70
   0  -6 -30    6.40    9.90
   0  -6 -30  -20.90   14.80
   1  -5 -31   60.39   12.00
   1  -5 -31   48.20   15.80
   1  -5 -31   58.79    9.20
   2  -4 -32   24.00    9.70
   2  -4 -32   56.29   15.60
   2  -4 -32   31.50   10.80
   3  -3 -33    5.40    9.20
   3  -3 -33    5.60   12.00
   3  -3 -33    3.60   12.40
   4  -2 -34    1.70    7.40
   4  -2 -34  -18.40   16.10
   5  -1 -35   -3.40    8.20
   5  -1 -35  -11.80   15.70
   6   0 -36  -27.20   16.20
   6   0 -36    0.50   10.60
   7   1 -37   10.90   11.80
   7   1 -37  -30.60   17.90
  -1  -9 -29  -64.39   21.30
   0   8  30   16.70   11.50
   0  -8 -30   26.20   10.10
   0  -8 -30   13.80   12.30
  -1   7  31   34.60   11.70
   1  -7 -31   35.20    9.60
   1  -7 -31   32.90   12.30
   1  -7 -31   -2.70   15.70
  -2   6  32   54.59   12.30
   2  -6 -32   54.59   12.50
   2  -6 -32    0.10   15.40
   2  -6 -32   43.60    9.40
   3  -5 -33   26.90   10.70
   3  -5 -33   16.00    9.70
   4  -4 -34    2.90   10.00
   4  -4 -34   -7.60   10.60
   5  -3 -35   -6.70    7.10
   5  -3 -35   -1.00   14.40
   6  -2 -36  -23.00   18.20
   6  -2 -36   11.20    8.40
   7  -1 -37   -8.70   19.00
   7  -1 -37    4.00   10.80
  -2   8  32   23.00   12.70
   2  -8 -32   37.10   10.10
   2  -8 -32   -4.10   18.10
   2  -8 -32   17.40   13.10
  -3   7  33    3.50   11.50
   3  -7 -33    6.90    8.70
   3  -7 -33   16.00   11.60
   3  -7 -33  -46.40   15.70
   4  -6 -34    5.60   11.20
   4  -6 -34    5.20    9.90
   5  -5 -35    5.60   12.30
   5  -5 -35    4.80   10.10
   6  -4 -36    5.20   15.30
   6  -4 -36   19.60    7.80
   9  -3  23   12.20    9.90
   9  -3  23    4.80   12.90
  -9   3 -23   16.90   14.00
  -9   3 -23    6.10   11.70
   8  -4  24   44.30   15.20
   8  -4  24   18.20   10.20
  -8   4 -24   23.00   14.00
   7  -5  25   49.30   16.00
   7  -5  25   30.90   12.60
  -7   5 -25   37.80   13.60
   6  -6  26   51.19   14.90
   6  -6  26   34.60   11.00
  -6   6 -26   31.70   14.10
   5  -7  27   41.50   13.30
  -5   7 -27   12.20   10.90
  -5   7 -27   22.20   14.00
   4  -8  28   19.30   14.50
  -4   8 -28    4.60   11.20
  -4   8 -28   -0.30   13.50
   9  -1  23    2.00    9.30
   9  -1  23   19.80   11.80
  -9   1 -23   -3.20   13.80
  -9   1 -23   -4.90    9.50
   8  -2  24   22.70   11.70
   8  -2  24   17.60    9.90
  -8   2 -24   36.60   14.00
  -8   2 -24   29.20   10.80
   7  -3  25   38.70   10.30
   7  -3  25   48.80   12.80
  -7   3 -25   46.50   12.50
  -7   3 -25   51.09   14.20
   6  -4  26   40.70   11.10
   6  -4  26   45.70   13.50
  -6   4 -26   48.10   13.40
   5  -5  27   29.30   12.60
   5  -5  27    8.80   12.30
  -5   5 -27   22.70   12.40
  -5   5 -27   22.20    9.60
   4  -6  28   14.60   11.00
   4  -6  28   -3.30   10.60
  -4   6 -28   24.20   13.00
  -4   6 -28    3.40    9.90
   3  -7  29   11.40   12.00
  -3   7 -29    7.50   12.50
  -3   7 -29    7.90   10.60
   2  -8  30   13.60   15.40
  -2   8 -30   13.70   12.80
  -2   8 -30    5.80   11.10
   9   1  23   -5.90    9.20
  -9  -1 -23   37.90   16.70
  -9  -1 -23   13.50   10.10
   8   0  24   47.60   10.00
  -8   0 -24   40.70   15.60
  -8   0 -24   31.90    9.80
   7  -1  25   74.89   10.70
   7  -1  25   72.79   11.80
  -7   1 -25   86.59   15.50
  -7   1 -25   62.19   11.20
   6  -2  26  117.39   13.10
   6  -2  26  109.59   12.30
  -6   2 -26  121.19   16.20
  -6   2 -26   90.49   13.10
   5  -3  27   74.89   13.00
   5  -3  27   80.19   11.20
  -5   3 -27   75.39   13.40
   4  -4  28   11.80   10.70
   4  -4  28   -6.80   11.00
  -4   4 -28    0.60   10.10
  -4   4 -28    7.20    8.70
   3  -5  29    4.40   11.60
   3  -5  29   -4.60    9.00
  -3   5 -29   -1.70   10.80
  -3   5 -29   18.10    9.60
   2  -6  30   29.10   11.80
   2  -6  30   21.30   11.80
  -2   6 -30   42.10   11.60
  -2   6 -30   44.50   13.00
   1  -7  31   77.29   16.70
  -1   7 -31   48.40   12.10
  -1   7 -31   21.10   12.30
   0  -8  32   24.70   17.80
   0   8 -32   32.80   12.60
   9   3  23    3.80   10.80
  -9  -3 -23   15.80   19.50
  -9  -3 -23  -11.60    9.90
   8   2  24   20.10    9.40
  -8  -2 -24    1.50   19.20
  -8  -2 -24   23.50    9.90
   7   1  25   97.09   10.40
  -7  -1 -25   63.79   10.50
  -7  -1 -25   65.39   19.10
   6   0  26  121.39   11.10
   6   0  26  103.89   12.00
  -6   0 -26  103.89   11.80
  -6   0 -26  109.89   19.30
   5  -1  27   71.19   10.50
   5  -1  27   80.99   11.20
  -5   1 -27   83.09   16.00
  -5   1 -27   65.49   11.00
   4  -2  28    4.90    8.30
   4  -2  28    4.10    9.20
  -4   2 -28    6.50    7.00
  -4   2 -28    3.10   11.80
   3  -3  29   25.60    9.80
   3  -3  29   31.00   10.20
  -3   3 -29   31.60    9.10
  -3   3 -29   30.00   11.70
   2  -4  30   26.30   12.10
   2  -4  30   36.60    9.80
  -2   4 -30   26.30   10.70
  -2   4 -30   47.20   12.00
   1  -5  31   36.60   11.60
   1  -5  31   52.69   12.60
  -1   5 -31   67.69   13.40
  -1   5 -31   64.99   12.90
   0  -6  32   25.00   15.10
   0   6 -32   44.40   13.20
   0   6 -32   40.40   11.40
  -1  -7  33   21.70   18.00
   1   7 -33   41.40   13.60
  -2  -8  34  -37.90   18.10
   2   8 -34   22.20   14.30
   8   4  24   36.60   11.30
  -8  -4 -24   51.69   19.30
  -8  -4 -24   23.20   10.80
   7   3  25   51.99   10.50
  -7  -3 -25   71.59   18.80
  -7  -3 -25   51.79   10.60
   6   2  26  107.79   10.70
  -6  -2 -26  117.99   11.70
  -6  -2 -26  118.59   18.50
   5   1  27   64.69    9.60
   5   1  27   70.49    9.70
  -5  -1 -27   80.09    9.90
  -5  -1 -27   73.39   14.70
   4   0  28    4.30    7.90
   4   0  28    5.80    7.80
  -4   0 -28   17.10   12.30
  -4   0 -28   12.00    8.80
   3  -1  29   37.10    9.40
   3  -1  29   30.10    9.20
  -3   1 -29   47.80    9.40
  -3   1 -29   46.60   13.60
   2  -2  30   83.49   10.40
   2  -2  30   83.59   11.00
  -2   2 -30   95.99   12.90
  -2   2 -30   69.49   13.50
   1  -3  31   62.69   10.70
   1  -3  31   61.29   12.10
  -1   3 -31   56.09   13.50
  -1   3 -31   66.09   13.00
   0  -4  32   43.90   12.60
   0  -4  32   33.90   11.40
   0   4 -32   60.39   11.80
   0   4 -32   41.90   13.80
  -1  -5  33    9.10   14.30
   1   5 -33   32.00   14.20
  -2  -6  34  -10.30   16.30
   2   6 -34   19.20   14.30
  -3  -7  35    3.00   17.90
   3   7 -35   25.40   15.50
   7   5  25   48.30   11.10
  -7  -5 -25   44.50   11.40
   6   4  26   46.90    9.60
  -6  -4 -26   70.29   17.10
  -6  -4 -26   51.29   10.30
   5   3  27   71.79    9.40
  -5  -3 -27   86.49   16.70
  -5  -3 -27   82.49    9.80
   4   2  28    8.30    6.90
   4   2  28   -5.10    7.60
  -4  -2 -28    0.80    6.90
  -4  -2 -28    2.30   11.10
   3   1  29   32.90    8.00
   3   1  29   27.00    8.80
  -3  -1 -29   33.50    9.20
  -3  -1 -29   34.10   10.80
  -3  -1 -29   19.90   11.50
   2   0  30   74.49   10.10
   2   0  30   81.89    9.90
  -2   0 -30   68.09   11.80
  -2   0 -30   76.89   14.40
   1  -1  31   46.30    8.20
   1  -1  31   45.90    8.60
  -1   1 -31   48.00   11.60
  -1   1 -31   28.00   14.70
   0  -2  32   13.20    9.30
   0  -2  32   10.70    9.10
   0   2 -32   -1.60   10.60
   0   2 -32   -0.70   14.40
  -1  -3  33   19.00   12.40
   1   3 -33  -15.60   15.00
   1   3 -33   11.10    9.80
  -2  -4  34    1.80   14.30
   2   4 -34   -7.80   16.20
  -3  -5  35    2.80   15.90
   3   5 -35    2.60   18.10
  -4  -6  36  -27.70   16.80
   4   6 -36   48.30   18.80
  -6  -6 -26  100.39   22.40
  -5  -5 -27   64.19   21.00
   4   4  28    8.20    7.30
  -4  -4 -28    7.90   17.30
  -4  -4 -28   12.70    7.20
   3   3  29   22.50    6.80
   3   3  29   12.80    7.80
  -3  -3 -29   14.90   14.60
  -3  -3 -29   19.30    7.00
   2   2  30   88.39    9.00
   2   2  30   89.29   10.60
  -2  -2 -30   85.29   10.00
  -2  -2 -30   69.49   11.50
  -2  -2 -30   50.49   11.70
  -2  -2 -30   74.69   14.50
   1   1  31   39.50    7.10
   1   1  31   37.70    8.80
  -1  -1 -31   52.19   11.80
  -1  -1 -31   43.30    9.30
  -1  -1 -31   55.09   12.50
   0   0  32    9.00    7.00
   0   0  32    9.90    6.90
   0   0 -32    3.80    7.70
   0   0 -32   15.70    8.90
   0   0 -32    3.70   11.80
  -1  -1  33    9.30    9.70
   1   1 -33   -5.90    8.10
   1   1 -33   -6.80   12.40
   1   1 -33    3.90    8.40
  -2  -2  34  -14.90   10.80
   2   2 -34    7.30   14.20
   2   2 -34   -4.20   10.90
  -3  -3  35   -6.00   12.50
   3   3 -35    8.10   10.90
   3   3 -35    2.60   14.80
  -4  -4  36   -5.40   14.80
   4   4 -36   12.50   17.20
  -5  -5  37   12.60   17.60
   5   5 -37   54.29   18.40
  -5  -7 -27   69.99   30.50
  -4  -6 -28   -8.80   23.10
  -3  -5 -29   -0.80   20.50
  -2  -4 -30   26.10   18.80
  -2  -4 -30   20.30   11.00
  -2  -4 -30   49.20   10.80
  -1  -3 -31   43.80   13.50
  -1  -3 -31   56.29   19.30
  -1  -3 -31   52.59    9.60
   0  -2 -32   17.80   14.90
   0  -2 -32    3.80   13.70
   0  -2 -32   -3.10    9.90
   1  -1 -33   -0.10    7.70
   1  -1 -33   25.60   10.90
   1  -1 -33  -12.00   12.80
   2   0 -34   -7.00   12.50
   2   0 -34   -4.90    8.00
   2   0 -34   12.60    7.60
  -3  -1  35  -16.10    9.00
   3   1 -35  -12.40   13.20
   3   1 -35  -10.50    9.60
  -4  -2  36   -4.70   11.50
   4   2 -36    5.00   14.70
   4   2 -36   -2.30   11.70
  -5  -3  37    6.40   14.00
   5   3 -37   10.30   11.80
   5   3 -37   26.80   18.40
  -6  -4  38    6.30   16.90
   6   4 -38   31.20   18.40
   6   4 -38    8.20   12.00
  -4  -8 -28  -38.50   26.90
  -3  -7 -29    2.80   21.20
  -2  -6 -30   24.50   19.00
  -1  -5 -31   58.19   11.30
  -1  -5 -31   57.09    9.40
  -1  -5 -31   71.49   18.50
   0  -4 -32   48.90   16.40
   0  -4 -32   60.69   12.00
   0  -4 -32   45.70    9.30
   1  -3 -33   12.00   12.30
   1  -3 -33   17.40   11.00
   1  -3 -33   26.10   15.50
   2  -2 -34   12.50   16.70
   2  -2 -34   21.70   15.50
   2  -2 -34    0.50    8.20
   3  -1 -35   -8.70   14.70
   3  -1 -35   12.90    8.20
   4   0 -36    5.90    9.40
   4   0 -36  -13.10   13.50
   5   1 -37   19.80   16.40
   5   1 -37   25.40   12.20
   6   2 -38   11.10   12.20
   6   2 -38   16.30   18.10
  -2  -8 -30    0.70   21.70
   1   7  31   34.70   11.30
  -1  -7 -31   30.10   10.80
  -1  -7 -31   39.90   12.30
  -1  -7 -31   -3.00   19.30
   0   6  32   53.69   12.10
   0  -6 -32   46.20   12.10
   0  -6 -32   47.50   19.20
   0  -6 -32   45.50    9.90
   1  -5 -33   23.60   11.50
   1  -5 -33   11.80    8.40
   1  -5 -33    9.30   15.60
   2  -4 -34    1.40   14.30
   2  -4 -34   12.30   10.90
   2  -4 -34   11.10   10.50
   3  -3 -35   -0.60   12.90
   3  -3 -35  -13.10   12.90
   3  -3 -35    4.50    9.00
   4  -2 -36    5.40    7.80
   4  -2 -36  -21.10   16.40
   5  -1 -37   13.90   17.60
   5  -1 -37   43.70    9.80
   6   0 -38    7.50   11.20
   6   0 -38  -12.40   17.60
   7   1 -39   12.30   12.90
   7   1 -39  -21.80   18.20
   0   8  32   34.00   12.30
   0  -8 -32   17.00   10.70
   0  -8 -32  -10.00   20.40
   0  -8 -32   33.70   13.80
  -1   7  33    0.50   11.10
   1  -7 -33  -20.70   17.90
   1  -7 -33   16.60   11.80
   1  -7 -33   30.70   10.10
   2  -6 -34  -48.30   15.20
   2  -6 -34    6.90   11.60
   2  -6 -34   -6.10    8.40
   3  -5 -35   -9.80   10.50
   3  -5 -35    1.60   10.10
   3  -5 -35  -44.30   14.70
   4  -4 -36   19.10   12.70
   4  -4 -36   10.70    9.90
   5  -3 -37    0.20   16.90
   5  -3 -37   19.80    8.50
   6  -2 -38   13.20    8.90
   6  -2 -38  -11.30   19.10
   7  -1 -39  -24.00   18.00
   7  -1 -39   10.20   11.10
  -2   8  34    5.70   12.10
   2  -8 -34   11.50    9.90
   2  -8 -34   -2.50   12.80
   2  -8 -34  -51.99   19.10
   3  -7 -35    1.80    9.30
   3  -7 -35    8.10   12.30
   4  -6 -36   17.40   11.80
   4  -6 -36    5.00   11.40
   5  -5 -37   13.10   13.60
   5  -5 -37   16.10   10.40
   6  -4 -38   -1.90   16.40
   9  -3  25   29.80   14.40
   9  -3  25   16.10   10.90
  -9   3 -25   16.40   12.60
  -9   3 -25   26.20   14.90
   8  -4  26   14.00   10.70
   8  -4  26   26.60   15.00
  -8   4 -26   27.20   15.20
   7  -5  27   41.60   15.20
   7  -5  27   16.50   13.90
  -7   5 -27   16.30   13.80
   6  -6  28  -13.00   11.40
   6  -6  28    9.60   12.90
  -6   6 -28    5.30   13.10
   5  -7  29   22.60   12.60
  -5   7 -29   21.80   12.00
  -5   7 -29    6.70   14.00
   4  -8  30   33.60   15.00
  -4   8 -30   13.20   12.10
  -4   8 -30   18.90   14.90
   9  -1  25   19.10   10.70
   9  -1  25   12.40   12.70
  -9   1 -25   18.70   11.10
  -9   1 -25   15.10   15.20
   8  -2  26   39.90   12.50
   8  -2  26    9.70   10.90
  -8   2 -26   34.70   15.00
  -8   2 -26   38.40   11.60
   7  -3  27    6.10   11.40
   7  -3  27   15.40   10.10
  -7   3 -27   19.20   12.30
  -7   3 -27    6.50   12.70
   6  -4  28   18.50   12.20
   6  -4  28    3.90   10.90
  -6   4 -28   19.00   11.80
   5  -5  29   18.50   12.20
   5  -5  29  -12.90   12.80
  -5   5 -29    2.00    9.50
  -5   5 -29    3.50   12.30
   4  -6  30   10.50   12.50
   4  -6  30   26.60   11.30
  -4   6 -30   31.70   11.20
  -4   6 -30   31.30   13.80
   3  -7  31   34.30   13.20
  -3   7 -31   26.80   14.40
  -3   7 -31   48.30   12.80
   2  -8  32   25.90   15.80
  -2   8 -32   44.00   14.70
  -2   8 -32   40.70   13.50
   9   1  25   22.60   10.70
  -9  -1 -25   12.30   10.20
  -9  -1 -25   25.50   17.50
   8   0  26   31.90   11.90
   8   0  26   42.30   10.70
  -8   0 -26   31.00   10.20
  -8   0 -26   37.70   16.80
   7  -1  27   38.40   10.50
   7  -1  27   28.40   10.90
  -7   1 -27   44.40   15.70
  -7   1 -27   21.20   10.00
   6  -2  28    6.90   10.00
   6  -2  28    9.80    9.90
  -6   2 -28   17.70   10.80
  -6   2 -28    7.00   12.80
   5  -3  29   -5.00    9.00
   5  -3  29   -6.40   10.60
  -5   3 -29    6.10   11.20
   4  -4  30   18.20   12.10
   4  -4  30   43.50   11.60
  -4   4 -30   34.00   13.00
  -4   4 -30   65.29   11.10
   3  -5  31   38.50   14.40
   3  -5  31   56.39   11.10
  -3   5 -31   50.49   13.80
  -3   5 -31   64.49   11.90
   2  -6  32   67.99   14.60
   2  -6  32   46.10   12.80
  -2   6 -32   56.89   14.20
  -2   6 -32   52.99   12.60
   1  -7  33   36.90   15.40
  -1   7 -33   33.60   13.30
  -1   7 -33   22.10   12.10
   0  -8  34  -30.60   16.70
   0   8 -34   12.30   12.40
   9   3  25   14.80   11.30
  -9  -3 -25   24.20   21.60
  -9  -3 -25   21.30   11.60
   8   2  26   27.40   10.40
  -8  -2 -26   20.40   10.30
  -8  -2 -26   27.00   21.50
   7   1  27   38.10    9.70
  -7  -1 -27   25.40    9.50
  -7  -1 -27   -3.80   18.50
   6   0  28   11.10    8.90
   6   0  28    1.40    9.00
  -6   0 -28    0.30   16.40
  -6   0 -28   10.20    9.20
   5  -1  29   16.30    9.60
   5  -1  29   17.50    9.40
  -5   1 -29    8.20   10.00
  -5   1 -29   -0.30   13.80
   4  -2  30   35.90    9.80
   4  -2  30   52.89   11.70
  -4   2 -30   34.10   13.30
  -4   2 -30   44.30    9.00
   3  -3  31   53.49   11.00
   3  -3  31   37.90   10.80
  -3   3 -31   64.79   11.20
  -3   3 -31   54.99   13.80
   2  -4  32   33.90   12.40
   2  -4  32   34.50    9.60
  -2   4 -32   40.50   12.10
  -2   4 -32   17.80   12.40
   1  -5  33   28.00   12.10
   1  -5  33   15.80   12.00
  -1   5 -33   24.50   12.50
  -1   5 -33   17.90   12.40
   0  -6  34    3.70   14.80
   0   6 -34   23.40   13.10
   0   6 -34   22.50   11.50
  -1  -7  35  -13.90   15.90
   1   7 -35   13.90   13.80
   8   4  26   39.20   11.80
  -8  -4 -26   20.10   11.20
  -8  -4 -26   50.59   19.40
   7   3  27    6.30    9.20
  -7  -3 -27   28.40   10.10
  -7  -3 -27   30.60   17.30
   6   2  28   11.40    8.40
  -6  -2 -28   15.30   14.70
  -6  -2 -28   -0.40    7.80
   5   1  29   11.80    8.30
   5   1  29   20.90    8.80
  -5  -1 -29   11.00   13.00
  -5  -1 -29    9.40    8.40
   4   0  30   68.29   10.80
   4   0  30   61.59   10.30
  -4   0 -30   58.29   14.10
  -4   0 -30   70.89   11.50
   3  -1  31   53.59   10.20
   3  -1  31   43.20   10.40
  -3   1 -31   59.99   10.60
  -3   1 -31   38.90   13.60
   2  -2  32   23.90    9.00
   2  -2  32   35.90    8.90
  -2   2 -32   17.60   12.10
  -2   2 -32   25.40   12.10
   1  -3  33   -8.90    9.70
   1  -3  33    7.10    9.00
  -1   3 -33    6.90   11.90
  -1   3 -33    1.70   12.90
   0  -4  34   12.70   12.30
   0  -4  34    7.50   11.20
   0   4 -34   23.30   14.50
   0   4 -34    0.70   10.90
  -1  -5  35   -2.80   14.10
   1   5 -35    9.80   14.60
  -2  -6  36   10.50   16.50
   2   6 -36   33.10   15.90
  -3  -7  37  -16.90   18.70
   3   7 -37   20.20   16.90
   7   5  27    9.60   10.80
  -7  -5 -27   12.10   10.80
  -7  -5 -27   83.39   19.70
   6   4  28    4.60    8.50
  -6  -4 -28   10.90    8.90
  -6  -4 -28   44.20   17.10
   5   3  29    8.00    8.00
  -5  -3 -29   22.20   13.70
  -5  -3 -29    9.70    7.70
   4   2  30   35.00    8.90
   4   2  30   44.60    8.60
  -4  -2 -30   35.90   12.60
  -4  -2 -30   45.70    8.90
   3   1  31   40.40    9.60
   3   1  31   51.59    9.20
  -3  -1 -31   29.80   14.80
  -3  -1 -31   49.00   10.40
  -3  -1 -31   55.39   12.10
   2   0  32   11.60    8.70
   2   0  32    4.90    7.80
  -2   0 -32   -0.70   12.40
  -2   0 -32   -2.50    9.90
   1  -1  33    2.90    6.70
   1  -1  33    6.90    7.90
  -1   1 -33   -2.40    9.50
  -1   1 -33   11.80   14.10
   0  -2  34    7.20    9.90
   0  -2  34    0.90    9.50
   0   2 -34    2.50   11.00
   0   2 -34  -11.80   14.10
  -1  -3  35   15.90   12.30
   1   3 -35   -2.40   10.40
   1   3 -35  -13.30   14.70
  -2  -4  36   -4.10   13.60
   2   4 -36   12.10   16.60
  -3  -5  37    6.70   16.40
   3   5 -37   37.00   19.70
  -4  -6  38    9.50   18.30
   4   6 -38   51.59   19.70
  -6  -6 -28   88.79   21.60
  -5  -5 -29   30.80   19.50
  -4  -4 -30   30.20    8.10
  -4  -4 -30   31.80   17.20
   3   3  31   43.30    7.90
   3   3  31   43.20    9.40
  -3  -3 -31   39.80    8.40
  -3  -3 -31   54.39   16.20
   2   2  32   34.10    7.60
   2   2  32   33.50    9.30
  -2  -2 -32   22.50   12.50
  -2  -2 -32   21.60   11.50
   1   1  33    6.00    5.90
   1   1  33   -8.70    7.90
  -1  -1 -33    6.30   10.30
  -1  -1 -33   -7.30   11.70
  -1  -1 -33    9.40    8.20
   0   0  34   10.80    7.40
   0   0 -34    4.40    7.70
   0   0 -34    4.80   12.30
   0   0 -34    8.30    8.70
  -1  -1  35   -0.90    9.50
   1   1 -35   -6.30    8.40
   1   1 -35    4.60    9.20
   1   1 -35   -2.10   13.00
  -2  -2  36   44.00   12.40
   2   2 -36   11.10   11.40
   2   2 -36   25.40   14.80
  -3  -3  37   47.20   14.60
   3   3 -37   50.89   16.00
   3   3 -37   43.40   13.40
  -4  -4  38    9.60   15.00
   4   4 -38   46.90   17.20
  -5  -5  39  -12.50   17.00
   5   5 -39   58.29   18.40
  -5  -7 -29   16.80   28.20
  -4  -6 -30   43.30   26.10
  -3  -5 -31   80.09   24.10
  -2  -4 -32    5.00   20.70
  -1  -3 -33   22.90   18.20
  -1  -3 -33   -5.60   14.70
  -1  -3 -33   11.70   10.00
   0  -2 -34  -17.00   13.70
   0  -2 -34   10.90   14.60
   0  -2 -34    0.70    9.60
   1  -1 -35   17.00   13.60
   1  -1 -35   14.10   10.10
   1  -1 -35    5.20    8.00
   2   0 -36   31.20   14.40
   2   0 -36   16.90    9.30
   2   0 -36   39.70    9.20
   3   1 -37   64.29   15.80
   3   1 -37   69.09   12.60
   4   2 -38   39.30   16.20
   4   2 -38   65.29   14.50
  -5  -3  39   14.20   15.20
   5   3 -39   25.90   12.90
   5   3 -39   43.10   18.30
  -4  -8 -30   12.20   28.70
  -3  -7 -31   47.20   25.20
  -2  -6 -32   41.60   20.20
  -1  -5 -33   16.90   11.20
  -1  -5 -33   26.80    9.30
  -1  -5 -33   12.10   17.50
   0  -4 -34    9.30   11.60
   0  -4 -34   -3.30   16.50
   0  -4 -34   11.00    9.20
   1  -3 -35  -51.89   17.60
   1  -3 -35    4.40   11.40
   1  -3 -35    6.30   14.60
   2  -2 -36   10.30   16.90
   2  -2 -36   26.10    9.70
   2  -2 -36   26.10   15.70
   3  -1 -37   63.19   10.10
   3  -1 -37   42.40   16.80
   4   0 -38   83.99   11.60
   4   0 -38   44.40   16.30
   5   1 -39   10.50   16.70
   5   1 -39   19.50   11.60
   6   2 -40   -9.30   12.90
   6   2 -40  -13.00   16.50
  -2  -8 -32    6.90   23.40
  -1  -7 -33   10.80   19.80
   0  -6 -34   14.10    9.50
   0  -6 -34    3.00   17.10
   0  -6 -34   -6.40   11.20
   1  -5 -35    4.30    9.30
   1  -5 -35  -16.30   16.00
   1  -5 -35   19.40   12.00
   2  -4 -36    1.10   15.50
   2  -4 -36   26.40   13.10
   2  -4 -36    6.40   11.80
   3  -3 -37   46.90   17.50
   3  -3 -37   42.50   10.50
   3  -3 -37   68.19   16.20
   4  -2 -38   49.40    9.60
   4  -2 -38   48.00   18.90
   5  -1 -39   32.40   10.10
   5  -1 -39   -3.80   17.10
   6   0 -40  -28.00   17.10
   6   0 -40    4.50   11.10
   0   8  34   -7.20   11.50
   0  -8 -34   -5.10   10.40
   0  -8 -34    2.50   12.50
   0  -8 -34  -36.30   21.90
   1  -7 -35    8.20   12.60
   1  -7 -35   -6.10    9.30
   1  -7 -35  -56.59   19.00
   2  -6 -36  -26.60   18.20
   2  -6 -36   30.30   10.30
   2  -6 -36   -2.20   11.60
   3  -5 -37   31.80   12.80
   3  -5 -37   -4.10   17.40
   3  -5 -37   19.80   12.60
   4  -4 -38   21.10   10.10
   4  -4 -38    4.90   14.00
   5  -3 -39   12.60   19.60
   5  -3 -39   22.90    8.90
   6  -2 -40   -0.30    9.00
   6  -2 -40  -51.09   17.80
   3  -7 -37   21.50   11.30
   3  -7 -37    9.10   13.30
   4  -6 -38   17.90   13.40
   4  -6 -38   10.70   13.20
   5  -5 -39    1.50   14.10
   5  -5 -39    6.40    9.80
   8  -4  28   -4.90   11.00
   8  -4  28   22.10   14.60
  -8   4 -28    0.10   13.90
   7  -5  29   15.70   14.70
   7  -5  29   -7.00   13.70
  -7   5 -29   17.70   14.30
   6  -6  30   23.10   13.10
   6  -6  30   10.90   13.70
  -6   6 -30    2.80   14.70
   5  -7  31   23.50   13.50
   5  -7  31   43.70   13.40
  -5   7 -31   27.30   15.40
  -5   7 -31   25.30   12.70
   9  -1  27   13.50   10.90
   9  -1  27   15.20   12.60
  -9   1 -27   12.60   16.30
  -9   1 -27   -8.10   10.10
   8  -2  28   -7.60   10.80
   8  -2  28    9.80   12.20
  -8   2 -28   -2.30   14.90
  -8   2 -28    0.40   10.60
   7  -3  29   14.60   12.60
   7  -3  29  -13.00   10.10
  -7   3 -29   17.10   13.90
   6  -4  30   18.40   11.70
   6  -4  30   28.00   13.80
  -6   4 -30   25.00   14.00
   5  -5  31    7.40   14.30
   5  -5  31   26.60   12.10
  -5   5 -31   24.30   14.30
  -5   5 -31   40.80   17.40
   4  -6  32   40.40   11.90
   4  -6  32   22.10   14.20
  -4   6 -32   27.40   11.90
  -4   6 -32   33.50   15.00
   3  -7  33   34.70   13.40
  -3   7 -33   12.70   14.50
  -3   7 -33   18.10   12.40
   2  -8  34    6.50   14.40
  -2   8 -34    9.50   13.10
  -2   8 -34   -6.90   13.30
   9   1  27    5.50   10.80
  -9  -1 -27   39.70   19.40
  -9  -1 -27    6.10   10.30
   8   0  28   13.80   11.70
   8   0  28    3.00   10.50
  -8   0 -28   -0.80    9.60
  -8   0 -28   -7.90   16.70
   7  -1  29    7.90   10.30
   7  -1  29   12.10   10.90
  -7   1 -29   -2.20   15.60
  -7   1 -29    1.80    9.70
   6  -2  30   24.80   12.00
   6  -2  30   41.30   11.40
  -6   2 -30   30.70   12.90
  -6   2 -30   21.30   14.80
   5  -3  31   24.30   12.40
   5  -3  31   37.40   10.90
  -5   3 -31   34.50   14.30
   4  -4  32   24.00   13.20
   4  -4  32   41.30   11.60
  -4   4 -32   23.40   13.90
  -4   4 -32   43.10   11.40
   3  -5  33   26.00   10.10
   3  -5  33  -10.80   13.70
  -3   5 -33   19.40   13.40
  -3   5 -33   30.60   11.70
   2  -6  34   15.50   12.00
   2  -6  34    4.30   13.80
  -2   6 -34   30.30   12.30
  -2   6 -34    9.10   13.60
   1  -7  35    3.60   14.10
  -1   7 -35    5.00   12.90
  -1   7 -35   11.10   12.50
   8   2  28   -9.80    9.80
  -8  -2 -28   -3.90   20.10
  -8  -2 -28   15.00   10.10
   7   1  29    5.70   10.00
   7   1  29    5.80    9.90
  -7  -1 -29   11.00   17.70
  -7  -1 -29    7.20    8.90
   6   0  30   22.60   10.30
   6   0  30   14.40   10.10
  -6   0 -30   22.90   17.00
  -6   0 -30   23.60    9.80
   5  -1  31   48.10   11.80
   5  -1  31   38.80   11.00
  -5   1 -31   18.20   11.50
  -5   1 -31   21.90   15.80
   4  -2  32   13.30   11.00
   4  -2  32   26.90    9.80
  -4   2 -32   13.10   13.90
   3  -3  33   19.90    9.90
   3  -3  33    6.80   10.60
  -3   3 -33    5.50   10.10
  -3   3 -33  -15.00   12.50
   2  -4  34   -9.00   11.20
   2  -4  34   -2.70    8.80
  -2   4 -34   -0.30   12.70
  -2   4 -34    0.40   11.70
   1  -5  35   14.80   12.50
   1  -5  35  -13.90   12.60
  -1   5 -35   23.40   13.50
  -1   5 -35    8.60   12.90
   0  -6  36   22.60   15.60
   0   6 -36   24.80   14.50
  -1  -7  37   11.40   17.80
   1   7 -37   12.20   15.00
   8   4  28   -4.90   10.70
  -8  -4 -28    0.60   10.70
  -8  -4 -28   35.10   18.90
   7   3  29    9.70    9.60
  -7  -3 -29    2.00    9.20
  -7  -3 -29   28.50   16.30
   6   2  30   20.20    9.50
  -6  -2 -30   40.50   15.40
  -6  -2 -30   38.90    9.70
   5   1  31   32.00    9.70
   5   1  31   30.30   10.10
  -5  -1 -31   44.60   10.30
  -5  -1 -31   38.80   14.00
   4   0  32   23.30   10.00
   4   0  32   35.80   10.40
  -4   0 -32   13.70   12.20
  -4   0 -32   25.10   11.30
   3  -1  33   10.80    9.50
   3  -1  33   -7.10    8.50
  -3   1 -33    3.90   10.30
  -3   1 -33   -3.40   11.50
   2  -2  34   19.80    9.00
   2  -2  34    9.20    8.50
  -2   2 -34  -11.50   11.40
  -2   2 -34    6.80   13.00
   1  -3  35   -8.20   10.20
   1  -3  35    7.10    9.20
  -1   3 -35   -8.90   14.20
  -1   3 -35   -5.80   12.90
   0  -4  36   28.00   12.50
   0   4 -36   30.80   16.10
   0   4 -36   30.10   13.10
  -1  -5  37   47.00   15.70
   1   5 -37   37.40   16.60
  -2  -6  38   -3.00   17.00
   2   6 -38   61.69   19.00
  -7  -5 -29   40.90   17.10
  -7  -5 -29   21.70   11.20
   6   4  30   13.80    9.40
  -6  -4 -30   27.50    9.80
  -6  -4 -30   25.50   15.80
   5   3  31   24.90    9.10
  -5  -3 -31   41.40    9.30
  -5  -3 -31   53.09   14.90
   4   2  32   19.90    8.30
   4   2  32    1.60    9.00
  -4  -2 -32   21.70    9.00
  -4  -2 -32   28.50   12.60
   3   1  33    0.80    9.30
   3   1  33    8.70    8.40
  -3  -1 -33    1.50   10.50
   2   0  34    1.10    7.80
   2   0  34    0.90    8.50
  -2   0 -34    2.70    9.90
  -2   0 -34    7.80   13.50
   1  -1  35    6.10    6.90
   1  -1  35   -1.30    8.10
  -1   1 -35   12.40   14.00
  -1   1 -35    0.30    9.90
   0  -2  36   25.10   10.40
   0   2 -36    9.50   15.10
   0   2 -36   29.60   11.60
  -1  -3  37   88.09   14.90
   1   3 -37   87.79   18.00
  -2  -4  38   59.09   15.60
   2   4 -38   57.39   16.80
  -3  -5  39   11.20   17.00
   3   5 -39   19.20   17.50
  -6  -6 -30   81.29   21.00
  -5  -5 -31   53.89   18.60
  -4  -4 -32   65.49   17.80
  -3  -3 -33    8.50   13.70
  -2  -2 -34  -23.10   11.20
  -2  -2 -34   11.00   12.50
   1   1  35    0.40    5.90
  -1  -1 -35    0.40   10.10
  -1  -1 -35   -6.70   11.80
   0   0  36   33.10    8.00
   0   0 -36    8.10   12.90
   0   0 -36   22.70    9.60
   0   0 -36   33.30    8.70
  -1  -1  37  110.69   12.70
   1   1 -37  102.89   16.80
   1   1 -37   97.39   12.60
   1   1 -37   96.79   12.20
  -2  -2  38  149.88   15.30
   2   2 -38   87.39   17.00
   2   2 -38  106.89   15.80
  -3  -3  39   45.50   14.70
   3   3 -39   45.40   16.30
  -4  -4  40   16.50   15.60
   4   4 -40   20.80   15.60
  -5  -7 -31   90.09   28.50
  -4  -6 -32   81.29   27.10
  -3  -5 -33   72.09   25.20
  -2  -4 -34  -11.30   19.80
  -1  -3 -35  -32.40   13.60
  -1  -3 -35  -21.20   17.40
  -1  -3 -35    6.30   10.40
   0  -2 -36   22.20   15.40
   0  -2 -36   21.40   10.40
   0  -2 -36   38.70   14.90
   1  -1 -37  101.09   16.70
   1  -1 -37   99.99   13.70
   1  -1 -37  123.49   12.20
   2   0 -38  159.28   13.60
   2   0 -38  188.38   15.40
   2   0 -38  138.99   18.50
   3   1 -39   79.99   12.60
   3   1 -39   47.50   15.70
   4   2 -40   -1.30   14.50
   4   2 -40   12.90   13.00
   5   3 -41   11.00   16.50
   5   3 -41  -12.50   13.10
  -3  -7 -33   24.40   24.50
  -2  -6 -34  -28.00   20.00
  -1  -5 -35   14.80   19.90
  -1  -5 -35   -1.00   11.50
  -1  -5 -35    7.90   14.50
   0  -4 -36   47.80   15.10
   0  -4 -36   38.90   11.10
   0  -4 -36   24.80   19.40
   1  -3 -37   71.89   20.10
   1  -3 -37   79.09   13.60
   1  -3 -37   82.29   21.20
   2  -2 -38  130.89   12.70
   2  -2 -38   89.39   19.90
   3  -1 -39   78.49   10.70
   3  -1 -39   51.89   17.00
   4   0 -40   -5.50   15.30
   4   0 -40   26.70   10.60
   5   1 -41  -23.30   15.20
   5   1 -41   -1.70   11.80
  -2  -8 -34  -11.50   25.20
  -1  -7 -35  -23.60   19.50
   0  -6 -36    7.90    9.70
   0  -6 -36   19.50   12.30
   0  -6 -36  -14.40   18.40
   1  -5 -37   39.70   18.80
   1  -5 -37   30.40   13.40
   1  -5 -37   17.20   10.70
   2  -4 -38   41.00   15.70
   2  -4 -38   61.79   14.80
   2  -4 -38   69.39   18.30
   3  -3 -39   15.70   19.10
   3  -3 -39   54.49   10.90
   3  -3 -39   73.69   18.80
   4  -2 -40    0.30   17.40
   4  -2 -40   24.30    9.30
   5  -1 -41  -33.60   16.70
   5  -1 -41   -7.70    9.30
   6   0 -42   -6.30   11.20
   6   0 -42  -39.00   18.20
   1  -7 -37   12.80   13.40
   1  -7 -37  -17.30   21.40
   1  -7 -37   16.40   10.50
   2  -6 -38   16.00   13.40
   2  -6 -38    5.50   11.10
   2  -6 -38  -38.30   18.50
   3  -5 -39   -0.30   13.00
   3  -5 -39  -34.00   16.90
   3  -5 -39    4.40   13.50
   4  -4 -40    8.10    9.90
   4  -4 -40    6.30   15.80
   5  -3 -41  -35.20   19.10
   5  -3 -41   -2.30    8.50
   7  -5  31   48.30   16.10
   7  -5  31    9.50   14.20
  -7   5 -31   23.30   16.60
   6  -6  32   -3.70   14.70
   6  -6  32   51.09   14.00
  -6   6 -32   25.70   16.00
   9  -1  29   17.50   12.20
   8  -2  30   13.70   12.50
   8  -2  30   13.30   12.10
  -8   2 -30    7.10   11.60
  -8   2 -30   17.90   17.10
   7  -3  31   30.00   13.90
   7  -3  31    8.90   10.70
  -7   3 -31   23.20   15.50
   6  -4  32   30.10   14.10
   6  -4  32   21.60   12.20
  -6   4 -32   40.40   15.70
   5  -5  33   13.10   11.50
   5  -5  33    4.00   13.70
  -5   5 -33   13.90   14.60
   4  -6  34   17.30   10.90
   4  -6  34  -22.90   14.50
  -4   6 -34   16.80   12.40
  -4   6 -34   -3.20   14.10
   3  -7  35   19.30   13.60
  -3   7 -35    9.50   15.00
  -3   7 -35   23.70   13.30
   9   1  29   -8.80   11.40
   8   0  30   35.30   12.30
   8   0  30   19.80   11.80
  -8   0 -30    0.10   10.30
  -8   0 -30    2.40   19.30
   7  -1  31   21.90   12.00
   7  -1  31   23.10   11.50
  -7   1 -31   20.80   11.10
  -7   1 -31   17.00   17.90
   6  -2  32   28.70   12.60
   6  -2  32   17.10   11.40
  -6   2 -32   10.90   16.10
   5  -3  33   20.20   10.70
   5  -3  33   17.70   12.70
  -5   3 -33    8.20   14.30
   4  -4  34    8.60   10.60
   4  -4  34   -2.00   12.50
  -4   4 -34    1.40   10.90
  -4   4 -34    1.20   13.80
   3  -5  35   11.60   10.30
   3  -5  35    3.40   14.20
  -3   5 -35   -6.10   11.00
  -3   5 -35    2.10   13.90
   2  -6  36    9.30   15.40
   2  -6  36   21.70   13.00
  -2   6 -36    8.90   14.60
  -2   6 -36   17.60   13.10
   1  -7  37   23.80   14.80
  -1   7 -37    3.20   16.50
  -1   7 -37   20.20   14.00
   8   2  30   13.40   11.10
  -8  -2 -30   15.20   10.90
  -8  -2 -30    7.90   19.70
   7   1  31   33.80   11.40
   7   1  31   26.10   10.90
  -7  -1 -31    9.10   18.10
  -7  -1 -31   22.60   10.10
   6   0  32   14.20   10.80
   6   0  32   11.60   10.60
  -6   0 -32   30.10   16.90
  -6   0 -32   10.70   10.60
   5  -1  33   11.00   11.10
   5  -1  33    2.80   10.60
  -5   1 -33    6.40   14.90
   4  -2  34    0.50    9.60
   4  -2  34   20.00   11.50
  -4   2 -34   -7.90   14.20
   3  -3  35    3.60    9.30
   3  -3  35   -3.00   10.40
  -3   3 -35   -8.40   14.10
  -3   3 -35   14.40   11.30
   2  -4  36   37.80   10.90
   2  -4  36   24.80   12.40
  -2   4 -36   20.70   14.90
  -2   4 -36    9.00   13.20
   1  -5  37   -7.60   13.70
   1  -5  37   31.80   12.80
  -1   5 -37   41.30   15.70
  -1   5 -37   44.70   15.20
   0  -6  38   28.10   15.60
   0   6 -38   24.90   16.50
  -1  -7  39  -36.60   16.20
   1   7 -39   24.90   16.60
   8   4  30   10.60   11.60
   7   3  31   20.90   10.80
  -7  -3 -31   35.20   16.60
  -7  -3 -31   11.30   10.20
   6   2  32   27.90   10.00
   6   2  32   22.80   10.50
  -6  -2 -32   24.10    9.70
  -6  -2 -32   32.70   15.50
   5   1  33    0.50    9.00
   5   1  33    7.70   10.60
  -5  -1 -33    2.00    9.40
  -5  -1 -33   30.30   13.30
   4   0  34   -4.10   10.20
   4   0  34   -3.30    9.70
  -4   0 -34   -4.00   12.10
   3  -1  35  -15.90    8.50
   3  -1  35  -16.80    9.00
  -3   1 -35   -8.90   11.80
  -3   1 -35   23.20   11.90
   2  -2  36   33.50    9.40
   2  -2  36   25.90    9.80
  -2   2 -36   28.90   12.90
  -2   2 -36   16.70   14.90
   1  -3  37   73.19   11.70
   1  -3  37   62.29   12.70
  -1   3 -37   48.40   15.70
  -1   3 -37   59.39   17.30
   0  -4  38   58.69   13.90
   0   4 -38   68.29   15.30
   0   4 -38   43.00   17.20
  -1  -5  39    9.80   14.60
   1   5 -39   40.50   17.80
  -2  -6  40    3.30   17.10
   2   6 -40   47.20   20.10
  -7  -5 -31   62.89   18.70
   6   4  32   33.40   10.40
  -6  -4 -32   42.80   16.20
  -6  -4 -32   26.10   10.20
   5   3  33   20.30    9.80
   5   3  33   14.00    8.50
  -5  -3 -33   42.40   15.30
  -5  -3 -33   24.00    9.00
   4   2  34   -0.90    8.30
   4   2  34   10.40   10.10
  -4  -2 -34   12.30   12.30
  -4  -2 -34   17.00    9.70
   3   1  35    8.30    9.90
   3   1  35    4.90    8.80
  -3  -1 -35    3.70   10.50
   2   0  36   13.90    8.90
   2   0  36   21.20    8.40
  -2   0 -36   38.20   14.20
  -2   0 -36   22.70   11.30
   1  -1  37  103.09   10.60
   1  -1  37   82.89   14.30
  -1   1 -37  110.39   14.50
  -1   1 -37  128.89   17.30
   0  -2  38  157.58   14.10
   0   2 -38  123.89   15.30
   0   2 -38  144.89   18.80
  -1  -3  39   81.09   14.00
   1   3 -39   99.19   17.80
  -2  -4  40  -11.80   13.60
   2   4 -40   30.10   15.70
  -3  -5  41  -14.60   15.90
   3   5 -41   13.30   16.10
  -6  -6 -32   88.99   21.10
  -5  -5 -33   73.19   20.30
  -4  -4 -34   10.00   15.80
  -3  -3 -35   24.50   14.60
  -2  -2 -36   29.70   13.50
  -2  -2 -36   -4.10   12.20
  -1  -1 -37   87.69   13.60
  -1  -1 -37   73.39   14.60
   0   0 -38  210.28   20.90
   0   0 -38  239.68   18.30
  -1  -1  39  163.78   14.40
   1   1 -39  159.68   16.70
  -2  -2  40   16.80   11.60
   2   2 -40   14.50   14.60
  -3  -3  41  -18.40   12.50
   3   3 -41   17.70   15.10
  -4  -4  42  -12.00   14.70
   4   4 -42   21.50   15.80
  -4  -6 -34   69.49   24.60
  -3  -5 -35   40.80   22.10
  -2  -4 -36   47.40   20.90
  -1  -3 -37   70.39   19.30
  -1  -3 -37   29.80   16.00
   0  -2 -38  151.48   18.80
   0  -2 -38  147.19   14.20
   1  -1 -39  124.79   12.40
   1  -1 -39  106.49   17.60
   2   0 -40   17.60    9.40
   2   0 -40   -2.90   14.90
   3   1 -41    2.50   10.50
   3   1 -41  -26.90   14.00
   4   2 -42   13.50   15.50
   4   2 -42    7.00   12.70
   5   3 -43   28.80   17.50
  -3  -7 -35  -16.00   26.40
  -2  -6 -36   24.70   23.60
  -1  -5 -37   43.40   22.80
  -1  -5 -37   22.50   22.90
   0  -4 -38   82.49   22.70
   0  -4 -38   54.49   17.90
   0  -4 -38   61.19   13.20
   1  -3 -39   43.10   20.10
   1  -3 -39  116.59   21.30
   1  -3 -39   76.79   13.40
   2  -2 -40   17.20    9.50
   2  -2 -40  -15.60   16.50
   3  -1 -41   11.70    9.40
   3  -1 -41  -24.20   14.00
   4   0 -42  -34.30   15.20
   4   0 -42    7.00    9.90
   5   1 -43  -31.50   15.80
   5   1 -43  -14.80   11.40
  -1  -7 -37  -16.80   23.60
   0  -6 -38   18.10   10.40
   0  -6 -38  -12.30   20.30
   0  -6 -38   -0.30   12.60
   1  -5 -39   16.00   14.60
   1  -5 -39   -2.90   19.20
   1  -5 -39    8.00   11.90
   2  -4 -40   27.10   18.90
   2  -4 -40   -2.70   12.10
   2  -4 -40   -3.40   16.40
   3  -3 -41    1.80    9.90
   3  -3 -41  -20.50   18.40
   4  -2 -42   10.40    9.10
   4  -2 -42  -29.00   17.30
   5  -1 -43  -27.00   17.40
   5  -1 -43   18.40   10.20
   1  -7 -39   20.60   11.30
   1  -7 -39   -0.10   13.90
   1  -7 -39  -37.10   21.00
   2  -6 -40   13.60   14.40
   2  -6 -40  -21.20   20.80
   2  -6 -40    4.10   12.10
   3  -5 -41  -37.30   18.50
   3  -5 -41   -6.90   15.00
   3  -5 -41    8.70   13.60
   4  -4 -42  -26.20   17.20
   4  -4 -42  -14.00    9.90
   5  -3 -43  -26.30   19.70
   5  -3 -43   -1.80    8.90
   8  -2  32   27.80   12.80
   8  -2  32   22.50   13.70
  -8   2 -32   -4.40   17.20
  -8   2 -32   19.40   12.90
   7  -3  33    8.40   13.00
   7  -3  33   28.50   11.80
  -7   3 -33   15.70   18.20
   6  -4  34    2.00   12.10
   6  -4  34    9.40   13.30
  -6   4 -34    8.60   15.80
   5  -5  35    0.40   14.00
   5  -5  35   13.40   11.50
  -5   5 -35   -6.00   15.20
   4  -6  36    1.30   17.00
   4  -6  36    8.30   11.30
  -4   6 -36   23.70   15.90
  -4   6 -36   11.00   12.70
   3  -7  37   31.50   13.90
  -3   7 -37   -2.70   15.40
  -3   7 -37   31.20   14.40
   8   0  32    3.20   12.20
   8   0  32   13.80   12.20
  -8   0 -32   -5.40   20.60
  -8   0 -32    5.80   11.20
   7  -1  33   14.70   12.40
   7  -1  33   14.80   11.70
  -7   1 -33   14.20   11.60
  -7   1 -33   -6.50   18.00
   6  -2  34  -12.00   10.80
   6  -2  34   12.00   12.60
  -6   2 -34  -13.60   16.50
   5  -3  35   -8.30   12.00
   5  -3  35   -6.00   10.60
  -5   3 -35    3.20   17.20
   4  -4  36   16.30   13.20
   4  -4  36   40.90   12.00
  -4   4 -36   16.90   12.60
  -4   4 -36   -1.80   15.30
   3  -5  37   49.90   11.80
   3  -5  37    1.40   14.70
  -3   5 -37   25.20   16.20
  -3   5 -37   38.20   13.50
   2  -6  38   15.70   16.80
   2  -6  38   38.30   13.70
  -2   6 -38   32.00   16.50
  -2   6 -38   50.79   15.20
   1  -7  39   -4.70   14.30
  -1   7 -39   22.30   15.10
   8   2  32    0.40   12.20
   8   2  32   23.20   12.30
  -8  -2 -32   22.10   11.20
  -8  -2 -32    7.10   19.80
   7   1  33    3.40   11.30
   7   1  33    7.70   11.20
  -7  -1 -33   -4.10   10.40
  -7  -1 -33    0.20   17.70
   6   0  34   19.20   11.20
   6   0  34   -4.20    9.80
  -6   0 -34   11.80   11.20
  -6   0 -34    7.70   16.80
   5  -1  35    5.90   11.50
   5  -1  35    4.50   10.70
  -5   1 -35    6.00   13.50
   4  -2  36    1.20   10.10
   4  -2  36   21.30   12.50
  -4   2 -36   -3.70   14.30
   3  -3  37   60.09   12.00
   3  -3  37   61.49   12.90
  -3   3 -37   37.70   17.30
  -3   3 -37   74.99   14.60
   2  -4  38   59.59   12.30
   2  -4  38   28.90   13.50
  -2   4 -38   40.50   16.80
  -2   4 -38   54.89   15.60
   1  -5  39   25.90   12.20
  -1   5 -39   53.39   16.90
  -1   5 -39   20.00   15.30
   0  -6  40    3.00   14.80
   0   6 -40    0.90   16.90
   7   3  33   12.50   11.20
  -7  -3 -33    4.40    9.90
  -7  -3 -33   27.70   17.10
   6   2  34   -2.60    9.50
   6   2  34    4.80   10.30
  -6  -2 -34   17.90   15.30
  -6  -2 -34   -1.90    9.30
   5   1  35    9.60   10.50
   5   1  35  -13.20    9.00
  -5  -1 -35  -12.30   10.00
  -5  -1 -35   11.30   12.90
   4   0  36   29.80   11.00
   4   0  36   24.60   11.40
  -4   0 -36   25.30   13.50
   3  -1  37   93.39   12.90
   3  -1  37   78.59   11.90
  -3   1 -37   62.79   23.40
  -3   1 -37   67.99   14.80
   2  -2  38  134.99   13.40
   2  -2  38  117.39   12.00
  -2   2 -38  114.69   17.50
  -2   2 -38  119.39   16.60
   1  -3  39   92.99   12.80
  -1   3 -39  104.79   18.50
  -1   3 -39   70.39   16.40
   0  -4  40   16.60   12.50
   0   4 -40   36.40   17.70
   0   4 -40   31.10   16.60
  -1  -5  41   -4.20   14.80
   1   5 -41   14.80   16.20
  -2  -6  42  -28.30   16.20
   2   6 -42   24.90   18.00
  -6  -4 -34   57.09   16.50
   5   3  35    1.30   11.10
   5   3  35    8.30   10.00
  -5  -3 -35    7.60    9.30
  -5  -3 -35   14.30   14.10
   4   2  36    8.20   10.30
   4   2  36   14.60    9.10
  -4  -2 -36   21.20   10.70
  -4  -2 -36   47.60   13.60
   3   1  37   69.29   12.40
   3   1  37   63.49   11.10
  -3  -1 -37   83.49   14.00
   2   0  38  159.58   15.60
   2   0  38  169.98   13.20
  -2   0 -38  176.58   17.80
  -2   0 -38  149.79   16.00
   1  -1  39  159.68   13.70
  -1   1 -39  167.58   18.60
  -1   1 -39  135.39   15.90
   0  -2  40   42.70   10.90
   0   2 -40   23.30   14.80
   0   2 -40   18.90   11.90
  -1  -3  41   -3.60   11.90
   1   3 -41   27.80   15.30
  -2  -4  42   26.60   14.50
   2   4 -42   16.40   14.60
  -3  -5  43    4.80   16.40
   3   5 -43   49.00   17.90
  -5  -5 -35   63.09   17.80
  -4  -4 -36   29.30   16.00
  -3  -3 -37   75.19   16.90
  -2  -2 -38  130.49   17.10
  -1  -1 -39  113.39   16.10
  -1  -1 -39  136.19   15.70
   0   0 -40   33.10   14.60
   0   0 -40   54.89   11.70
   1   1 -41    7.10   10.20
   1   1 -41    3.80   14.20
   2   2 -42    4.80   14.90
   3   3 -43    5.50   14.10
   4   4 -44   50.99   16.20
  -4  -6 -36   34.40   23.20
  -3  -5 -37   89.69   23.20
  -2  -4 -38   71.49   19.70
  -1  -3 -39   90.99   18.40
  -1  -3 -39   59.99   17.20
   0  -2 -40    1.90   14.80
   0  -2 -40   62.89   14.70
   1  -1 -41   -9.30   14.80
   1  -1 -41   -0.70    8.80
   1  -1 -41   20.70   10.10
   2   0 -42   -8.00   14.80
   2   0 -42   26.00    9.60
   3   1 -43    0.60   10.90
   3   1 -43   -2.20   14.80
   4   2 -44   18.70   16.20
  -3  -7 -37   51.59   27.90
  -2  -6 -38   48.00   26.60
  -1  -5 -39   45.30   24.00
   0  -4 -40    5.60   13.30
   0  -4 -40  -27.90   18.50
   0  -4 -40   43.60   22.50
   1  -3 -41  -10.30   10.40
   1  -3 -41   47.40   18.20
   1  -3 -41  -29.20   17.60
   2  -2 -42   15.30    9.70
   2  -2 -42  -35.40   16.40
   3  -1 -43    1.20    9.70
   3  -1 -43  -36.50   15.40
   4   0 -44  -31.00   15.30
   4   0 -44    6.80   10.30
   5   1 -45  -12.00   11.60
   5   1 -45   -2.90   17.60
  -1  -7 -39  -39.10   23.40
   0  -6 -40   -0.90   14.10
   0  -6 -40   24.90   21.90
   1  -5 -41   15.50   13.20
   1  -5 -41   -5.60   16.00
   1  -5 -41    4.40   20.80
   2  -4 -42  -20.60   19.20
   2  -4 -42   58.29   21.30
   2  -4 -42   22.40   12.50
   3  -3 -43  -39.00   17.90
   3  -3 -43    5.70   10.10
   4  -2 -44  -33.80   17.70
   4  -2 -44   -8.60    9.20
   5  -1 -45  -43.70   18.10
   5  -1 -45   -2.00    9.80
   2  -6 -42  -22.20   14.90
   2  -6 -42    5.90   13.60
   2  -6 -42  -41.10   21.80
   3  -5 -43   21.90   35.70
   3  -5 -43   26.30   13.80
   3  -5 -43   20.80   18.70
   4  -4 -44    5.00   21.40
   4  -4 -44    5.10   10.40
   7  -3  35    5.90   13.90
   7  -3  35  -22.70   10.80
  -7   3 -35    4.10   18.30
   6  -4  36   24.20   13.90
   6  -4  36   -1.30   12.70
  -6   4 -36    2.70   17.80
   5  -5  37    3.60   14.10
   5  -5  37   28.90   13.00
  -5   5 -37   12.80   16.50
   4  -6  38  -17.50   16.40
   4  -6  38   33.80   12.30
  -4   6 -38   17.30   13.70
  -4   6 -38   11.10   17.30
   8   0  34   12.70   12.80
   8   0  34   15.50   13.30
  -8   0 -34  -12.20   20.50
  -8   0 -34    0.20   11.30
   7  -1  35    0.00   12.50
   7  -1  35    6.60   12.90
  -7   1 -35  -25.40   17.80
  -7   1 -35    2.50   12.60
   6  -2  36    2.30   12.50
   6  -2  36   22.90   11.70
  -6   2 -36    7.70   18.60
   5  -3  37   32.20   13.70
   5  -3  37   35.20   12.30
  -5   3 -37    9.40   18.80
   4  -4  38   57.09   14.70
   4  -4  38   46.80   12.70
  -4   4 -38    8.50   17.30
   3  -5  39   17.90   11.30
   3  -5  39    6.20   15.30
  -3   5 -39   37.40   17.60
  -3   5 -39   34.10   14.20
   2  -6  40  -13.60   16.70
   2  -6  40   24.10   13.20
  -2   6 -40   29.20   15.00
  -2   6 -40  -14.20   15.80
   7   1  35   -2.70   11.10
   7   1  35   13.90   12.40
  -7  -1 -35    0.10   11.10
  -7  -1 -35   13.70   18.30
   6   0  36    2.40   11.90
   6   0  36   30.90   12.20
  -6   0 -36   14.90   16.10
  -6   0 -36    8.70   12.10
   5  -1  37   49.00   13.20
   5  -1  37   49.99   13.20
  -5   1 -37   33.70   17.00
   4  -2  38   93.19   14.60
   4  -2  38   68.99   12.20
  -4   2 -38   74.39   17.70
   3  -3  39   57.69   11.80
   3  -3  39   41.30   12.50
  -3   3 -39   18.30   15.60
  -3   3 -39   57.89   14.90
   2  -4  40    7.80   10.00
   2  -4  40   13.40   12.80
  -2   4 -40    1.20   17.00
  -2   4 -40   36.20   16.50
   1  -5  41    8.20   12.20
  -1   5 -41  -10.10   15.60
  -1   5 -41   21.50   17.60
   0  -6  42   -7.30   14.10
   0   6 -42    8.90   18.20
   7   3  35   -1.70   10.50
   7   3  35   12.50   12.20
  -7  -3 -35   27.20   17.20
  -7  -3 -35   -5.00    9.90
   6   2  36    9.50   10.10
   6   2  36   10.60   11.60
  -6  -2 -36   20.00   11.00
  -6  -2 -36   19.20   15.20
   5   1  37   69.39   13.30
   5   1  37   47.70   11.90
  -5  -1 -37   27.20   12.40
  -5  -1 -37   39.80   15.00
   4   0  38  107.39   13.90
   4   0  38   74.39   13.30
  -4   0 -38   97.89   16.50
   3  -1  39  100.39   13.00
   3  -1  39   72.59   12.10
  -3   1 -39   80.99   15.40
   2  -2  40   33.00    9.30
   2  -2  40   38.40   10.80
  -2   2 -40   39.40   14.60
  -2   2 -40   30.90   13.50
   1  -3  41    1.00   10.00
  -1   3 -41   -5.90   13.40
  -1   3 -41   20.50   15.00
   0  -4  42   16.00   12.80
   0   4 -42   15.40   15.30
  -1  -5  43    3.90   14.80
   1   5 -43   22.50   16.10
  -6  -4 -36   62.39   16.80
  -5  -3 -37   52.69   16.00
  -4  -2 -38   59.89   14.60
   3   1  39  108.49   15.20
  -3  -1 -39  100.59   15.40
   2   0  40   44.90    8.70
  -2   0 -40   22.00   11.90
  -2   0 -40   50.49   14.40
   1  -1  41   11.70    7.90
  -1   1 -41   10.10   14.10
  -1   1 -41   10.50   11.60
   0  -2  42   13.00    9.90
   0   2 -42    7.00   11.80
   0   2 -42   28.90   14.80
  -1  -3  43    6.60   12.10
   1   3 -43   22.30   14.70
  -2  -4  44    2.40   14.10
   2   4 -44   23.00   14.50
  -5  -5 -37   78.79   20.00
  -4  -4 -38   83.89   18.00
  -3  -3 -39   71.69   17.10
  -2  -2 -40   49.70   14.00
  -1  -1 -41  -13.90   13.00
  -1  -1 -41   18.40   11.70
   0   0 -42   14.70   14.50
   0   0 -42   19.40   10.80
   1   1 -43   -6.10   14.20
   2   2 -44    0.60   14.60
   3   3 -45   27.40   15.20
  -4  -6 -38   81.19   23.30
  -3  -5 -39   62.19   22.00
  -2  -4 -40   57.99   20.20
  -1  -3 -41   44.00   16.10
   0  -2 -42   35.20   13.70
   0  -2 -42  -41.50   14.50
   1  -1 -43   49.50   11.20
   1  -1 -43   -4.80   15.40
   2   0 -44  -17.90   14.90
   3   1 -45  -11.60   15.00
   4   2 -46    3.10   16.70
  -2  -6 -40   24.60   27.30
  -1  -5 -41   73.49   25.10
   0  -4 -42   76.79   22.20
   0  -4 -42  -28.20   18.40
   1  -3 -43   71.99   17.40
   1  -3 -43   15.80   11.20
   1  -3 -43  -11.20   18.60
   2  -2 -44   -5.90   17.10
   2  -2 -44    4.50    9.80
   3  -1 -45    3.60    9.70
   4   0 -46  -38.80   16.60
   4   0 -46   -5.90   10.20
   0  -6 -42   40.40   25.40
   1  -5 -43    4.50   15.00
   1  -5 -43    3.70   19.60
   1  -5 -43   21.30   23.70
   2  -4 -44   10.40   11.70
   2  -4 -44  -27.40   21.30
   3  -3 -45   15.40   10.60
   3  -3 -45  -43.40   18.60
   4  -2 -46   -6.10    9.60
   4  -2 -46  -42.80   16.70
   7  -3  37   11.90   12.20
  -7   3 -37    6.40   20.90
   6  -4  38   20.00   13.70
   6  -4  38   -2.30   13.00
  -6   4 -38   -6.80   18.60
   5  -5  39  -16.70   13.70
   5  -5  39   36.60   13.40
  -5   5 -39   -5.10   18.50
   7  -1  37   17.10   14.30
   7  -1  37   41.50   13.90
  -7   1 -37   10.60   19.10
   6  -2  38   32.70   12.50
   6  -2  38   24.50   13.40
  -6   2 -38   18.10   18.80
   5  -3  39   39.50   14.20
   5  -3  39   25.10   12.20
  -5   3 -39   12.00   18.60
   4  -4  40   10.50   13.90
   4  -4  40   28.50   12.30
  -4   4 -40  -14.80   17.70
   3  -5  41   31.50   12.80
   3  -5  41   -3.90   14.50
  -3   5 -41   24.10   15.10
  -3   5 -41  -13.00   17.80
   2  -6  42    3.40   13.20
  -2   6 -42   -6.00   17.90
  -2   6 -42   29.90   17.30
   7   1  37   10.50   13.10
   7   1  37   20.60   12.30
  -7  -1 -37   23.00   12.10
  -7  -1 -37   28.80   18.50
   6   0  38   37.40   13.60
   6   0  38   43.70   13.80
  -6   0 -38   34.10   16.50
  -6   0 -38   43.70   14.60
   5  -1  39   37.70   12.50
   5  -1  39   23.90   13.30
  -5   1 -39   39.10   15.90
   4  -2  40   23.80   11.80
   4  -2  40   12.80   10.80
  -4   2 -40   11.50   14.30
   3  -3  41   20.10   10.10
   3  -3  41    7.90   11.50
  -3   3 -41    5.30   15.20
  -3   3 -41   19.60   15.00
   2  -4  42    6.70   10.70
  -2   4 -42   15.00   16.90
  -2   4 -42   12.30   16.50
   1  -5  43   10.90   12.80
  -1   5 -43   19.60   18.00
   7   3  37   15.20   12.40
   7   3  37   -6.90   11.60
  -7  -3 -37   29.60   16.70
   6   2  38   24.70   11.40
   6   2  38   43.90   13.30
  -6  -2 -38   22.30   11.70
  -6  -2 -38   59.39   16.50
   5   1  39   45.10   13.20
   5   1  39   53.19   13.10
  -5  -1 -39   38.60   14.80
   4   0  40   19.60   11.70
   4   0  40   27.30   12.20
  -4   0 -40   14.70   13.60
   3  -1  41   17.70    9.70
   3  -1  41   -1.60    9.90
  -3   1 -41   -2.60   12.30
   2  -2  42   25.60    9.20
  -2   2 -42   15.20   13.00
  -2   2 -42   52.09   15.00
   1  -3  43   13.20   10.80
  -1   3 -43   44.40   15.70
  -1   3 -43   20.10   14.40
   0  -4  44    8.30   12.50
   0   4 -44   31.00   15.70
  -1  -5  45  -18.20   14.20
   1   5 -45   28.20   15.80
  -6  -4 -38   41.10   16.40
  -5  -3 -39   47.70   15.10
  -4  -2 -40   25.50   13.60
  -3  -1 -41    6.20   12.20
  -2   0 -42   31.70   12.50
  -2   0 -42   50.89   17.30
  -1   1 -43   10.40   12.30
  -1   1 -43   43.20   14.40
   0  -2  44    9.20   10.10
   0   2 -44   11.20   11.90
   0   2 -44   35.70   14.90
  -1  -3  45    0.90   11.80
   1   3 -45   33.20   14.80
  -2  -4  46  -13.40   13.50
   2   4 -46   21.30   14.40
  -5  -5 -39   51.29   17.80
  -4  -4 -40   43.40   18.00
  -3  -3 -41   59.19   16.20
  -2  -2 -42   35.20   13.50
  -1  -1 -43   29.00   12.10
  -1  -1 -43  -14.70   13.30
   0   0 -44   -2.40   14.20
   0   0 -44   14.90   11.30
   1   1 -45   12.50   14.90
   2   2 -46   17.70   14.70
   3   3 -47   25.80   15.30
  -3  -5 -41   49.99   19.70
  -2  -4 -42   61.99   17.60
  -1  -3 -43   73.29   16.40
   0  -2 -44   34.60   13.40
   0  -2 -44  -48.60   14.60
   1  -1 -45  -28.70   14.90
   1  -1 -45   39.00   11.30
   2   0 -46  -25.90   15.00
   3   1 -47  -29.30   15.10
  -2  -6 -42   57.19   24.90
  -1  -5 -43   57.99   23.50
   2  -2 -46    6.20   10.00
   2  -2 -46  -42.60   16.60
   3  -1 -47   -3.60    9.60
   1  -5 -45   56.39   25.60
   1  -5 -45  -18.00   22.30
   2  -4 -46    2.90   11.70
   2  -4 -46  -35.30   21.10
   3  -3 -47    5.60   10.70
   3  -3 -47  -56.29   19.10
   7  -1  39    9.10   13.10
   7  -1  39   24.90   14.20
  -7   1 -39   -8.70   18.80
   6  -2  40   26.20   13.80
   6  -2  40    4.90   12.20
  -6   2 -40   25.60   19.90
   5  -3  41  -13.30   11.90
   5  -3  41   27.10   13.20
  -5   3 -41  -28.00   16.50
   4  -4  42  -12.70   13.10
   4  -4  42   44.60   12.30
  -4   4 -42    7.90   17.90
   3  -5  43   28.20   12.70
   3  -5  43   -6.50   14.70
  -3   5 -43   26.10   15.70
  -3   5 -43  -23.80   18.30
   7   1  39   35.50   14.20
   7   1  39    8.00   12.30
  -7  -1 -39   19.70   18.10
  -7  -1 -39   18.30   13.00
   6   0  40   13.10   13.50
   6   0  40   23.30   13.30
  -6   0 -40   18.90   16.50
   5  -1  41  -18.30   11.10
   5  -1  41   10.80   12.70
  -5   1 -41   -5.80   13.60
   4  -2  42   19.60   11.70
   4  -2  42   11.40   11.10
  -4   2 -42   -2.90   14.60
   3  -3  43   26.30   10.60
   3  -3  43   -1.00   11.80
  -3   3 -43   -0.10   14.30
   2  -4  44   15.50   11.50
  -2   4 -44   -5.30   16.20
  -2   4 -44   15.20   16.50
   1  -5  45    7.30   13.00
  -1   5 -45   39.60   18.30
   6   2  40   16.60   12.60
  -6  -2 -40   12.80   15.10
   5   1  41    7.90   11.40
   5   1  41    2.00   12.50
  -5  -1 -41   15.00   14.80
   4   0  42   30.90   12.10
   4   0  42   22.40   12.50
  -4   0 -42   26.20   15.00
   3  -1  43   19.50    9.80
  -3   1 -43   12.80   13.30
   2  -2  44   21.20    9.70
  -2   2 -44    3.70   13.10
  -2   2 -44   31.40   14.30
   1  -3  45   12.60   10.90
  -1   3 -45   -2.20   13.80
  -1   3 -45   35.90   15.00
   0  -4  46   -9.10   12.70
   0   4 -46   45.70   16.20
  -5  -3 -41   35.40   14.90
  -4  -2 -42   52.29   15.10
  -3  -1 -43   17.80   12.90
  -2   0 -44    9.90   12.00
  -1   1 -45   41.50   14.40
  -1   1 -45   19.60   12.40
   0   2 -46   30.20   14.80
   1   3 -47   14.30   14.10
  -4  -4 -42   53.19   17.10
  -3  -3 -43   51.29   15.60
  -2  -2 -44   22.20   13.00
  -1  -1 -45  -17.80   13.70
  -1  -1 -45   16.60   12.20
   0   0 -46    2.50   10.80
   0   0 -46  -13.30   13.90
   1   1 -47    8.50   15.60
   2   2 -48    2.70   14.90
  -3  -5 -43   75.79   19.40
  -2  -4 -44   74.39   18.60
  -1  -3 -45   53.79   16.20
   0  -2 -46   49.30   13.60
   1  -1 -47  -38.40   15.70
   2   0 -48  -26.20   15.50
   3   1 -49   -0.40   16.20
  -1  -5 -45   98.79   24.70
   0  -4 -46  -50.59   23.50
   2  -2 -48  -58.99   17.30
   3  -1 -49  -45.50   16.80
   6  -2  42    7.10   12.10
  -6   2 -42   12.20   17.80
   5  -3  43   28.90   13.30
   5  -3  43   23.70   12.80
  -5   3 -43    5.00   17.40
   4  -4  44   -7.60   13.60
   4  -4  44   35.80   12.10
  -4   4 -44   -0.80   17.40
   6   0  42   -1.70   13.10
   6   0  42   17.70   13.20
  -6   0 -42   11.90   16.00
   5  -1  43   27.30   13.60
   5  -1  43   -1.00   11.90
  -5   1 -43   11.00   15.10
   4  -2  44   36.90   11.80
   4  -2  44   -4.80   11.10
  -4   2 -44   16.50   14.80
   3  -3  45   20.50   10.20
  -3   3 -45   31.30   16.50
   2  -4  46   19.70   12.10
  -2   4 -46   47.00   17.00
  -2   4 -46  -22.00   14.60
  -5  -1 -43   12.40   14.80
  -4   0 -44   16.90   14.30
   3  -1  45   48.20   10.90
  -3   1 -45   -2.90   12.50
   2  -2  46   23.80    9.90
  -2   2 -46   51.29   15.00
  -2   2 -46   -2.40   12.60
   1  -3  47    2.40   10.80
  -1   3 -47   32.50   15.00
  -1   3 -47  -12.90   13.50
  -5  -3 -43   37.90   15.50
  -4  -2 -44   16.80   14.20
  -3  -1 -45   -3.10   12.50
  -2   0 -46   10.80   12.80
  -1   1 -47   18.80   13.80
  -1   1 -47    0.20   11.90
   0   2 -48   20.80   14.20
   1   3 -49   42.30   15.10
  -4  -4 -44   61.39   16.90
  -3  -3 -45   32.50   14.70
  -2  -2 -46   32.90   13.60
  -1  -1 -47   31.90   12.80
   0   0 -48   19.40   11.70
   0   0 -48    1.70   15.10
   1   1 -49   13.30   16.00
  -2  -4 -46   43.90   16.80
  -1  -3 -47   66.49   16.40
   0  -2 -48   47.70   13.70
   1  -1 -49  -15.20   16.40
   2   0 -50   -7.60   16.70
   1  -3 -49  -60.49   18.00
   5  -1  45   20.20   13.40
   5  -1  45   -0.40   12.00
  -5   1 -45    6.30   15.10
   4  -2  46   26.80   11.60
  -4   2 -46  -14.60   13.60
   3  -3  47   29.40   11.40
  -3   3 -47   -6.60   14.90
  -5  -1 -45    5.60   14.40
  -4   0 -46   12.50   14.50
  -3   1 -47   13.50   14.30
  -2   2 -48   -5.50   12.40
  -4  -2 -46   35.30   14.40
  -3  -1 -47   12.70   13.40
  -2   0 -48   11.10   13.30
  -1   1 -49   10.60   13.00
  -1   1 -49   48.70   14.60
   0   2 -50   54.79   14.90
  -3  -3 -47   39.00   15.00
  -2  -2 -48   26.40   13.90
  -1  -1 -49   28.40   13.00
   0   0 -50   33.40   16.60
  -1  -3 -49   70.59   16.10
   0  -2 -50   56.09   14.10
   0  -2 -50  -39.30   16.10
  -3   1 -49    1.20   13.90
  -3  -1 -49   35.50   14.90
  -2   0 -50   12.40   13.90
  -1   1 -51   17.80   13.40
   0   0   0    0.00    0.00


_computing_structure_solution     'SHELXT 2018/2 (Sheldrick, 2018)'
_computing_structure_solution     'SHELXT 2018/2 (Sheldrick, 2018)'
;
_shelx_hkl_checksum   64757
