# Supplementary material for: Are Mixed-Halide Ruddlesden–Popper Perovskites Really Mixed?
Source: ACS Energy Lett. 2022 Oct 31;7(12):4242–7. doi: 10.1021/acsenergylett.2c01967 (PMC9748757; doi:10.1021/acsenergylett.2c01967)
Supplement: Supplementary file 2 — nz2c01967_si_002.zip [file nz2c01967_si_002.zip › (BA)2MAPb2Br7.cif]

data_2ml_br_rt
_audit_creation_date               2022-05-02
_audit_creation_method
;
Olex2 1.5
(compiled 2022.04.07 svn.rca3783a0 for OlexSys, GUI svn.r6498)
;
_shelx_SHELXL_version_number       '2018/3'
_audit_contact_author_address      ?
_audit_contact_author_email        ?
_audit_contact_author_name         ''
_audit_contact_author_phone        ?
_publ_contact_author_id_orcid      ?
_publ_section_references
;
Dolomanov, O.V., Bourhis, L.J., Gildea, R.J, Howard, J.A.K. & Puschmann, H.
 (2009), J. Appl. Cryst. 42, 339-341.

Sheldrick, G.M. (2015). Acta Cryst. A71, 3-8.

Sheldrick, G.M. (2015). Acta Cryst. C71, 3-8.
;

_vrf_PLAT430_2ml_br_rt
;
RESPONSE: N2 is the notrogen of a methyl amine cation that is disordered within
a cavity in the lattice. This contact is a result of misinterpretation by the
checking software of a common disorder in this class of compounds. This disorder
results in a number of further alerts. Notably a mismatch in the atom count. 
hydrogen atoms could not be reliably modeled on this disordered cation. The correct
value has been included in the chemical formula.
;

_chemical_name_common              ?
_chemical_name_systematic          ?
_chemical_formula_moiety           
'Br7 Pb2, C6 H19 N2, 2(C0.50 N0.50), 2(C H2.50)'
_chemical_formula_sum              'C9 H30 Br7 N3 Pb2'
_chemical_formula_weight           1154.11
_chemical_absolute_configuration   ?
_chemical_melting_point            ?
loop_
  _atom_type_symbol
  _atom_type_description
  _atom_type_scat_dispersion_real
  _atom_type_scat_dispersion_imag
  _atom_type_scat_source
 'C' 'C' 0.0033 0.0016 'International Tables Vol C Tables 4.2.6.8 and 6.1.1.4'
 'H' 'H' 0.0000 0.0000 'International Tables Vol C Tables 4.2.6.8 and 6.1.1.4'
 'N' 'N' 0.0061 0.0033 'International Tables Vol C Tables 4.2.6.8 and 6.1.1.4'
 'Br' 'Br' -0.2901 2.4595
 'International Tables Vol C Tables 4.2.6.8 and 6.1.1.4'
 'Pb' 'Pb' -3.3944 10.1111
 'International Tables Vol C Tables 4.2.6.8 and 6.1.1.4'

_shelx_space_group_comment
;
The symmetry employed for this shelxl refinement is uniquely defined
by the following loop, which should always be used as a source of
symmetry information in preference to the above space-group names.
They are only intended as comments.
;
_space_group_crystal_system        'orthorhombic'
_space_group_IT_number             37
_space_group_name_H-M_alt          'C c c 2'
_space_group_name_Hall             'C 2 -2c'
loop_
  _space_group_symop_operation_xyz
 'x, y, z'
 '-x, -y, z'
 'x, -y, z+1/2'
 '-x, y, z+1/2'
 'x+1/2, y+1/2, z'
 '-x+1/2, -y+1/2, z'
 'x+1/2, -y+1/2, z+1/2'
 '-x+1/2, y+1/2, z+1/2'

_cell_length_a                     8.2823(2)
_cell_length_b                     39.2488(10)
_cell_length_c                     8.3845(2)
_cell_angle_alpha                  90
_cell_angle_beta                   90
_cell_angle_gamma                  90
_cell_volume                       2725.55(12)
_cell_formula_units_Z              4
_cell_measurement_reflns_used      9924
_cell_measurement_temperature      293.03
_cell_measurement_theta_max        27.92
_cell_measurement_theta_min        3.11
_shelx_estimated_absorpt_T_max     0.636
_shelx_estimated_absorpt_T_min     0.098
_exptl_absorpt_coefficient_mu      22.598
_exptl_absorpt_correction_T_max    0.6491
_exptl_absorpt_correction_T_min    0.0721
_exptl_absorpt_correction_type     numerical
_exptl_absorpt_process_details
;
SADABS-2016/2 (Bruker,2016/2) was used for absorption correction.
wR2(int) was 0.1017 before and 0.0595 after correction.
The Ratio of minimum to maximum transmission is 0.1111.
The \l/2 correction factor is Not present.
;
_exptl_absorpt_special_details     ?
_exptl_crystal_colour              orange
_exptl_crystal_density_diffrn      2.813
_exptl_crystal_density_meas        ?
_exptl_crystal_density_method      ?
_exptl_crystal_description         plate
_exptl_crystal_F_000               2056
loop_
  _exptl_crystal_face_index_h
  _exptl_crystal_face_index_k
  _exptl_crystal_face_index_l
  _exptl_crystal_face_perp_dist
 1.00 -1.00 -1.00 0.0780
 1.00 -1.00 0.00 0.0940
 1.00 -1.00 1.00 0.0800
 0.00 -2.00 0.00 0.0110
 0.00 2.00 0.00 0.0040
 0.00 0.00 1.00 0.0610
 0.00 0.00 -1.00 0.0890
 -1.00 1.00 1.00 0.0680
 -1.00 1.00 -1.00 0.0930
 -1.00 -1.00 0.00 0.0930

_exptl_crystal_size_max            0.192
_exptl_crystal_size_mid            0.159
_exptl_crystal_size_min            0.022
_exptl_transmission_factor_max     ?
_exptl_transmission_factor_min     ?
_diffrn_reflns_av_R_equivalents    0.0464
_diffrn_reflns_av_unetI/netI       0.0258
_diffrn_reflns_Laue_measured_fraction_full  0.999
_diffrn_reflns_Laue_measured_fraction_max  0.999
_diffrn_reflns_limit_h_max         10
_diffrn_reflns_limit_h_min         -10
_diffrn_reflns_limit_k_max         51
_diffrn_reflns_limit_k_min         -51
_diffrn_reflns_limit_l_max         10
_diffrn_reflns_limit_l_min         -11
_diffrn_reflns_number              29949
_diffrn_reflns_point_group_measured_fraction_full  0.998
_diffrn_reflns_point_group_measured_fraction_max  0.998
_diffrn_reflns_theta_full          25.242
_diffrn_reflns_theta_max           27.929
_diffrn_reflns_theta_min           2.076
_diffrn_ambient_temperature        293.03
_diffrn_detector_area_resol_mean   8.33
_diffrn_measured_fraction_theta_full  0.999
_diffrn_measured_fraction_theta_max  0.999
_diffrn_measurement_device_type    'Bruker APEX-II CCD'
_diffrn_measurement_method         '\f and \w scans'
_diffrn_radiation_type             MoK\a
_diffrn_radiation_wavelength       0.71073
_diffrn_source                     'fine-focus sealed-tube'
_diffrn_source_current             35.0
_diffrn_source_power               1.75
_diffrn_source_voltage             50.0
_diffrn_standards_number           0
_reflns_Friedel_coverage           0.862
_reflns_Friedel_fraction_full      0.996
_reflns_Friedel_fraction_max       0.995
_reflns_number_gt                  2426
_reflns_number_total               3274
_reflns_special_details
;
 Reflections were merged by SHELXL according to the crystal
 class for the calculation of statistics and refinement.
 
 _reflns_Friedel_fraction is defined as the number of unique
 Friedel pairs measured divided by the number that would be
 possible theoretically, ignoring centric projections and
 systematic absences. Completness statistics refer to single and
 composite reflections containing twin component 1 only.
;
_reflns_threshold_expression       'I > 2\s(I)'
_computing_cell_refinement         'SAINT V8.40B (Bruker, 2021)'
_computing_data_collection         'APEX-4 (Bruker, 2021)'
_computing_data_reduction          'SAINT V8.40B (Bruker, 2021)'
_computing_molecular_graphics      'Olex2 1.5 (Dolomanov et al., 2009)'
_computing_publication_material    'Olex2 1.5 (Dolomanov et al., 2009)'
_computing_structure_refinement    'SHELXL 2018/3 (Sheldrick, 2015)'
_computing_structure_solution      'SHELXT 2018/2 (Sheldrick, 2018)'
_refine_diff_density_max           1.981
_refine_diff_density_min           -1.081
_refine_diff_density_rms           0.154
_refine_ls_abs_structure_details
;
 Refined as an inversion twin.
;
_refine_ls_abs_structure_Flack     0.55(6)
_refine_ls_extinction_coef         .
_refine_ls_extinction_method       none
_refine_ls_goodness_of_fit_ref     1.077
_refine_ls_hydrogen_treatment      constr
_refine_ls_matrix_type             full
_refine_ls_number_parameters       84
_refine_ls_number_reflns           3274
_refine_ls_number_restraints       5
_refine_ls_R_factor_all            0.0525
_refine_ls_R_factor_gt             0.0337
_refine_ls_restrained_S_all        1.076
_refine_ls_shift/su_max            0.003
_refine_ls_shift/su_mean           0.000
_refine_ls_structure_factor_coef   Fsqd
_refine_ls_weighting_details      
 'w=1/[\s^2^(Fo^2^)+(0.0346P)^2^+25.3714P] where P=(Fo^2^+2Fc^2^)/3'
_refine_ls_weighting_scheme        calc
_refine_ls_wR_factor_gt            0.0761
_refine_ls_wR_factor_ref           0.0845
_refine_special_details
;
 Refined as a 2-component inversion twin.
;
_olex2_refinement_description
;
1. Twinned data refinement
 Scales: 0.45(6)
 0.55(6)
2. Fixed Uiso
 At 1.2 times of:
  All C(H,H) groups, All C(H,H,H,H) groups, All N(H,H,H) groups
 At 1.5 times of:
  All C(H,H,H) groups
3. Shared sites
{C5, N2}
4. Restrained distances
 N1-C1 = C1-C2 = C2-C3A = C3A-C4A
 1.5 with sigma of 0.01
5. Uiso/Uaniso restraints and constraints
Uiso(C5) = Uiso(N2)
6. Others
 Fixed Sof: N2(0.5) C5(0.5) H2BC(0.5) H2BD(0.5) H2AA(0.5) H2AB(0.5) C3A(0.5)
 H3AA(0.5) H3AB(0.5) C4A(0.5) H4AA(0.5) H4AB(0.5) H4AC(0.5) C4(0.5) H4A(0.5)
 H4B(0.5) H4C(0.5) C3(0.5) H3A(0.5) H3B(0.5) Br1(0.5) Br1A(0.5)
7.a Secondary CH2 refined with riding coordinates:
 C1(H1D,H1E), C2(H2BC,H2BD), C2(H2AA,H2AB), C3A(H3AA,H3AB), C3(H3A,H3B)
7.b Me refined with riding coordinates:
 N1(H1A,H1B,H1C), C4A(H4AA,H4AB,H4AC), C4(H4A,H4B,H4C)
;
_atom_sites_solution_hydrogens     geom
_atom_sites_solution_primary       dual
_atom_sites_solution_secondary     difmap
loop_
  _atom_site_label
  _atom_site_type_symbol
  _atom_site_fract_x
  _atom_site_fract_y
  _atom_site_fract_z
  _atom_site_U_iso_or_equiv
  _atom_site_adp_type
  _atom_site_occupancy
  _atom_site_site_symmetry_order
  _atom_site_calc_flag
  _atom_site_refinement_flags_posn
  _atom_site_refinement_flags_adp
  _atom_site_refinement_flags_occupancy
  _atom_site_disorder_assembly
  _atom_site_disorder_group
 Pb1 Pb 0.24999(16) 0.67194(2) -0.2198(6) 0.03102(13) Uani 1 1 d . . . . .
 Br2 Br 0.250000 0.750000 -0.220(2) 0.0588(4) Uani 1 2 d S T P D .
 Br3 Br 0.5429(4) 0.67347(7) -0.0083(4) 0.0707(14) Uani 1 1 d . . . . .
 Br4 Br 0.0450(4) 0.67389(6) 0.0787(4) 0.0600(12) Uani 1 1 d . . . . .
 N2 N -0.198(3) 0.7437(6) -0.161(3) 0.101(8) Uiso 0.5 1 d . . P . .
 C5 C -0.198(3) 0.7437(6) -0.161(3) 0.101(8) Uiso 0.5 1 d . . P . .
 N1 N 0.311(2) 0.6137(4) 0.215(2) 0.075(5) Uiso 1 1 d D . . . .
 H1A H 0.297594 0.635911 0.231161 0.090 Uiso 1 1 calc R U . . .
 H1B H 0.414969 0.608418 0.224803 0.090 Uiso 1 1 calc R U . . .
 H1C H 0.277615 0.608381 0.116925 0.090 Uiso 1 1 calc R U . . .
 C1 C 0.215(3) 0.5941(5) 0.334(3) 0.097(8) Uiso 1 1 d D . . . .
 H1D H 0.100847 0.599528 0.324820 0.117 Uiso 1 1 calc R U . . .
 H1E H 0.249825 0.599568 0.441827 0.117 Uiso 1 1 calc R U . . .
 C2 C 0.244(5) 0.5572(5) 0.299(6) 0.110(9) Uiso 1 1 d D . . . .
 H2BC H 0.353527 0.550778 0.325577 0.132 Uiso 0.5 1 calc R U P A 2
 H2BD H 0.225343 0.552444 0.186542 0.132 Uiso 0.5 1 calc R U P A 2
 H2AA H 0.138085 0.547774 0.275561 0.132 Uiso 0.5 1 calc R U P B 1
 H2AB H 0.277180 0.547180 0.399051 0.132 Uiso 0.5 1 calc R U P B 1
 C3A C 0.124(8) 0.5384(17) 0.401(9) 0.16(4) Uiso 0.5 1 d D . P C 2
 H3AA H 0.149209 0.542254 0.512687 0.198 Uiso 0.5 1 calc R U P C 2
 H3AB H 0.016472 0.546963 0.380718 0.198 Uiso 0.5 1 calc R U P C 2
 C4A C 0.130(7) 0.5009(18) 0.366(10) 0.18(4) Uiso 0.5 1 d D . P C 2
 H4AA H 0.053590 0.489248 0.432122 0.275 Uiso 0.5 1 calc R U P C 2
 H4AB H 0.104303 0.497143 0.255817 0.275 Uiso 0.5 1 calc R U P C 2
 H4AC H 0.236784 0.492443 0.387532 0.275 Uiso 0.5 1 calc R U P C 2
 C4 C 0.372(6) 0.5029(16) 0.150(8) 0.12(2) Uiso 0.5 1 d . . P C 1
 H4A H 0.441105 0.492416 0.072084 0.184 Uiso 0.5 1 calc R U P C 1
 H4B H 0.401951 0.495451 0.254460 0.184 Uiso 0.5 1 calc R U P C 1
 H4C H 0.261801 0.496480 0.128882 0.184 Uiso 0.5 1 calc R U P C 1
 C3 C 0.386(6) 0.5378(12) 0.140(7) 0.088(17) Uiso 0.5 1 d . . P C 1
 H3A H 0.356208 0.545674 0.034279 0.105 Uiso 0.5 1 calc R U P C 1
 H3B H 0.496989 0.544640 0.160423 0.105 Uiso 0.5 1 calc R U P C 1
 Br1 Br 0.2280(8) 0.5976(3) -0.1796(13) 0.059(2) Uani 0.5 1 d . . P D 1
 Br1A Br 0.2714(8) 0.5978(2) -0.2581(13) 0.052(2) Uani 0.5 1 d . . P D 2

loop_
  _atom_site_aniso_label
  _atom_site_aniso_U_11
  _atom_site_aniso_U_22
  _atom_site_aniso_U_33
  _atom_site_aniso_U_23
  _atom_site_aniso_U_13
  _atom_site_aniso_U_12
 Pb1 0.02493(17) 0.0420(2) 0.02614(18) -0.0049(5) -0.00086(13) -0.0011(5)
 Br2 0.0689(11) 0.0403(8) 0.0671(11) 0.000 0.000 -0.002(3)
 Br3 0.055(3) 0.108(2) 0.049(3) -0.0167(14) -0.030(2) 0.0125(17)
 Br4 0.046(2) 0.0774(17) 0.056(3) -0.0035(13) 0.025(2) 0.0080(14)
 Br1 0.061(5) 0.058(5) 0.058(5) -0.002(4) 0.006(4) -0.010(3)
 Br1A 0.063(5) 0.031(3) 0.061(6) 0.006(4) -0.005(4) -0.010(3)

_geom_special_details
;
 All esds (except the esd in the dihedral angle between two l.s. planes)
 are estimated using the full covariance matrix.  The cell esds are taken
 into account individually in the estimation of esds in distances, angles
 and torsion angles; correlations between esds in cell parameters are only
 used when they are defined by crystal symmetry.  An approximate (isotropic)
 treatment of cell esds is used for estimating esds involving l.s. planes.
;
loop_
  _geom_bond_atom_site_label_1
  _geom_bond_atom_site_label_2
  _geom_bond_distance
  _geom_bond_site_symmetry_2
  _geom_bond_publ_flag
 Pb1 Br2 3.0639(4) . ?
 Pb1 Br3 2.966(6) 4_654 ?
 Pb1 Br3 3.006(5) . ?
 Pb1 Br4 3.025(6) . ?
 Pb1 Br4 2.972(5) 4_554 ?
 Pb1 Br1 2.943(11) . ?
 Pb1 Br1A 2.934(9) . ?
 N1 H1A 0.8900 . ?
 N1 H1B 0.8900 . ?
 N1 H1C 0.8900 . ?
 N1 C1 1.494(12) . ?
 C1 H1D 0.9700 . ?
 C1 H1E 0.9700 . ?
 C1 C2 1.499(13) . ?
 C2 H2BC 0.9700 . ?
 C2 H2BD 0.9700 . ?
 C2 H2AA 0.9700 . ?
 C2 H2AB 0.9700 . ?
 C2 C3A 1.504(14) . ?
 C2 C3 1.93(5) . ?
 C3A H3AA 0.9700 . ?
 C3A H3AB 0.9700 . ?
 C3A C4A 1.500(14) . ?
 C4A H4AA 0.9600 . ?
 C4A H4AB 0.9600 . ?
 C4A H4AC 0.9600 . ?
 C4 H4A 0.9600 . ?
 C4 H4B 0.9600 . ?
 C4 H4C 0.9600 . ?
 C4 C3 1.38(6) . ?
 C3 H3A 0.9700 . ?
 C3 H3B 0.9700 . ?

loop_
  _geom_angle_atom_site_label_1
  _geom_angle_atom_site_label_2
  _geom_angle_atom_site_label_3
  _geom_angle
  _geom_angle_site_symmetry_1
  _geom_angle_site_symmetry_3
  _geom_angle_publ_flag
 Br3 Pb1 Br2 88.8(3) 4_654 . ?
 Br3 Pb1 Br2 88.9(2) . . ?
 Br3 Pb1 Br3 90.80(5) 4_654 . ?
 Br3 Pb1 Br4 90.6(2) 4_654 4_554 ?
 Br3 Pb1 Br4 87.96(19) . . ?
 Br3 Pb1 Br4 177.14(8) 4_654 . ?
 Br4 Pb1 Br2 88.5(2) 4_554 . ?
 Br4 Pb1 Br2 88.6(3) . . ?
 Br4 Pb1 Br3 176.98(11) 4_554 . ?
 Br4 Pb1 Br4 90.48(5) 4_554 . ?
 Br1 Pb1 Br2 172.6(4) . . ?
 Br1 Pb1 Br3 90.12(17) . . ?
 Br1 Pb1 Br3 98.58(19) . 4_654 ?
 Br1 Pb1 Br4 92.28(17) . 4_554 ?
 Br1 Pb1 Br4 84.01(19) . . ?
 Br1A Pb1 Br2 172.8(4) . . ?
 Br1A Pb1 Br3 92.04(16) . . ?
 Br1A Pb1 Br4 98.6(2) . . ?
 Pb1 Br2 Pb1 179.9(7) . 6_565 ?
 Pb1 Br3 Pb1 161.4(2) 4_655 . ?
 Pb1 Br4 Pb1 158.63(19) 4 . ?
 H1A N1 H1B 109.5 . . ?
 H1A N1 H1C 109.5 . . ?
 H1B N1 H1C 109.5 . . ?
 C1 N1 H1A 109.5 . . ?
 C1 N1 H1B 109.5 . . ?
 C1 N1 H1C 109.5 . . ?
 N1 C1 H1D 110.5 . . ?
 N1 C1 H1E 110.5 . . ?
 N1 C1 C2 106(2) . . ?
 H1D C1 H1E 108.7 . . ?
 C2 C1 H1D 110.5 . . ?
 C2 C1 H1E 110.5 . . ?
 C1 C2 H2BC 110.8 . . ?
 C1 C2 H2BD 110.8 . . ?
 C1 C2 H2AA 105.3 . . ?
 C1 C2 H2AB 105.3 . . ?
 C1 C2 C3A 105(4) . . ?
 C1 C2 C3 128(3) . . ?
 H2BC C2 H2BD 108.9 . . ?
 H2AA C2 H2AB 106.0 . . ?
 C3A C2 H2BC 110.8 . . ?
 C3A C2 H2BD 110.8 . . ?
 C3 C2 H2AA 105.3 . . ?
 C3 C2 H2AB 105.3 . . ?
 C2 C3A H3AA 109.6 . . ?
 C2 C3A H3AB 109.6 . . ?
 H3AA C3A H3AB 108.1 . . ?
 C4A C3A C2 110(5) . . ?
 C4A C3A H3AA 109.6 . . ?
 C4A C3A H3AB 109.6 . . ?
 C3A C4A H4AA 109.5 . . ?
 C3A C4A H4AB 109.5 . . ?
 C3A C4A H4AC 109.5 . . ?
 H4AA C4A H4AB 109.5 . . ?
 H4AA C4A H4AC 109.5 . . ?
 H4AB C4A H4AC 109.5 . . ?
 H4A C4 H4B 109.5 . . ?
 H4A C4 H4C 109.5 . . ?
 H4B C4 H4C 109.5 . . ?
 C3 C4 H4A 109.5 . . ?
 C3 C4 H4B 109.5 . . ?
 C3 C4 H4C 109.5 . . ?
 C2 C3 H3A 110.3 . . ?
 C2 C3 H3B 110.3 . . ?
 C4 C3 C2 107(4) . . ?
 C4 C3 H3A 110.3 . . ?
 C4 C3 H3B 110.3 . . ?
 H3A C3 H3B 108.5 . . ?

loop_
  _geom_torsion_atom_site_label_1
  _geom_torsion_atom_site_label_2
  _geom_torsion_atom_site_label_3
  _geom_torsion_atom_site_label_4
  _geom_torsion
  _geom_torsion_site_symmetry_1
  _geom_torsion_site_symmetry_2
  _geom_torsion_site_symmetry_3
  _geom_torsion_site_symmetry_4
  _geom_torsion_publ_flag
 N1 C1 C2 C3A -170(5) . . . . ?
 N1 C1 C2 C3 4(5) . . . . ?
 C1 C2 C3A C4A 175(6) . . . . ?

_shelx_res_file
;
TITL 2ml_br_rt_a.res in Ccc2
    2ml_br_rt.res
    created by SHELXL-2018/3 at 22:28:11 on 02-May-2022
REM Old TITL 2ML_Br_RT in Ccca
REM SHELXT solution in Ccc2: R1 0.157, Rweak 0.003, Alpha 0.029
REM <I/s> 0.799 for 121 systematic absences, Orientation as input
REM Flack x = 0.498 ( 0.008 ) from 911 Parsons' quotients
REM Formula found by SHELXT: N2 Br7 Pb2
CELL 0.71073 8.2823 39.2488 8.3845 90 90 90
ZERR 4 0.0002 0.001 0.0002 0 0 0
LATT -7
SYMM -X,-Y,+Z
SYMM +X,-Y,0.5+Z
SYMM -X,+Y,0.5+Z
SFAC C H N Br Pb
UNIT 36 120 12 28 8
DFIX 1.5 0.01 N1 C1 C1 C2 C2 C3A C3A C4A
EADP C5 N2
EXYZ C5 N2

L.S. 100 0 0
PLAN  25
SIZE 0.022 0.159 0.192
TEMP 19.88
CONF
BOND
list 4
MORE -1
BOND $H
fmap 2 53
acta
TWIN -1 0 0 0 -1 0 0 0 -1 2
REM <olex2.extras>
REM <HklSrc "%.\\2ML_Br_RT.hkl">
REM </olex2.extras>

WGHT    0.034600   25.371399
BASF   0.54745
FVAR       0.08292
PB1   5    0.249993    0.671937   -0.219799    11.00000    0.02493    0.04199 =
         0.02614   -0.00491   -0.00086   -0.00112
BR2   4    0.250000    0.750000   -0.220152    10.50000    0.06889    0.04027 =
         0.06710    0.00000    0.00000   -0.00166
BR3   4    0.542942    0.673466   -0.008279    11.00000    0.05532    0.10799 =
         0.04880   -0.01669   -0.03037    0.01254
BR4   4    0.044987    0.673887    0.078671    11.00000    0.04642    0.07742 =
         0.05620   -0.00347    0.02514    0.00804
N2    3   -0.197954    0.743688   -0.161309    10.50000    0.10086
C5    1   -0.197954    0.743688   -0.161309    10.50000    0.10086
N1    3    0.310949    0.613686    0.214734    11.00000    0.07541
AFIX  33
H1A   2    0.297594    0.635911    0.231161    11.00000   -1.20000
H1B   2    0.414969    0.608418    0.224803    11.00000   -1.20000
H1C   2    0.277615    0.608381    0.116925    11.00000   -1.20000
AFIX   0
C1    1    0.214720    0.594129    0.334434    11.00000    0.09747
AFIX  23
H1D   2    0.100847    0.599528    0.324820    11.00000   -1.20000
H1E   2    0.249825    0.599568    0.441827    11.00000   -1.20000
AFIX   0
C2    1    0.243793    0.557208    0.298589    11.00000    0.11028
PART 2
AFIX  23
H2BC  2    0.353527    0.550778    0.325577    10.50000   -1.20000
H2BD  2    0.225343    0.552444    0.186542    10.50000   -1.20000
AFIX  23
PART 1
H2AA  2    0.138085    0.547774    0.275561    10.50000   -1.20000
H2AB  2    0.277180    0.547180    0.399051    10.50000   -1.20000
AFIX   0
PART 2
C3A   1    0.124380    0.538398    0.401078    10.50000    0.16475
AFIX  23
H3AA  2    0.149209    0.542254    0.512687    10.50000   -1.20000
H3AB  2    0.016472    0.546963    0.380718    10.50000   -1.20000
AFIX   0
C4A   1    0.130297    0.500935    0.365977    10.50000    0.18359
AFIX  33
H4AA  2    0.053590    0.489248    0.432122    10.50000   -1.50000
H4AB  2    0.104303    0.497143    0.255817    10.50000   -1.50000
H4AC  2    0.236784    0.492443    0.387532    10.50000   -1.50000
AFIX   0
PART 1
C4    1    0.371684    0.502890    0.149564    10.50000    0.12236
AFIX  33
H4A   2    0.441105    0.492416    0.072084    10.50000   -1.50000
H4B   2    0.401951    0.495451    0.254460    10.50000   -1.50000
H4C   2    0.261801    0.496480    0.128882    10.50000   -1.50000
AFIX   0
C3    1    0.386330    0.537838    0.139888    10.50000    0.08781
AFIX  23
H3A   2    0.356208    0.545674    0.034279    10.50000   -1.20000
H3B   2    0.496989    0.544640    0.160423    10.50000   -1.20000
AFIX   0

BR1   4    0.228034    0.597587   -0.179599    10.50000    0.06087    0.05818 =
         0.05805   -0.00246    0.00614   -0.00960
PART 2
BR1A  4    0.271443    0.597772   -0.258144    10.50000    0.06340    0.03132 =
         0.06101    0.00646   -0.00465   -0.00981
HKLF 4


REM  2ml_br_rt_a.res in Ccc2
REM wR2 = 0.0845, GooF = S = 1.077, Restrained GooF = 1.076 for all data
REM R1 = 0.0337 for 2426 Fo > 4sig(Fo) and 0.0525 for all 3274 data
REM 84 parameters refined using 5 restraints

END

WGHT      0.0346     25.3698

REM Highest difference peak  1.981,  deepest hole -1.081,  1-sigma level  0.154
Q1    1  -0.0027  0.6608  0.0221  11.00000  0.05    1.98
Q2    1   0.4985  0.6620  0.0356  11.00000  0.05    1.62
Q3    1  -0.1536  0.7600 -0.3221  11.00000  0.05    0.87
Q4    1   0.1966  0.6655 -0.2174  11.00000  0.05    0.73
Q5    1   0.2992  0.6674 -0.2203  11.00000  0.05    0.73
Q6    1   0.2760  0.6960 -0.2312  11.00000  0.05    0.72
Q7    1   0.2501  0.6372  0.2802  11.00000  0.05    0.70
Q8    1  -0.1529  0.7408 -0.1150  11.00000  0.05    0.69
Q9    1   0.1686  0.6209  0.3677  11.00000  0.05    0.48
Q10   1   0.2793  0.6790 -0.1455  11.00000  0.05    0.47
Q11   1   0.3209  0.5632  0.2589  11.00000  0.05    0.42
Q12   1  -0.0160  0.6591  0.1757  11.00000  0.05    0.41
Q13   1   0.3261  0.5976 -0.1616  11.00000  0.05    0.41
Q14   1   0.5542  0.6387 -0.0055  11.00000  0.05    0.40
Q15   1   0.2258  0.6771 -0.2917  11.00000  0.05    0.40
Q16   1   0.0000  0.5000  0.5397  10.50000  0.05    0.38
Q17   1   0.1987  0.5595  0.3922  11.00000  0.05    0.37
Q18   1   0.0632  0.7003 -0.2388  11.00000  0.05    0.36
Q19   1   0.3372  0.4997  0.1665  11.00000  0.05    0.36
Q20   1   0.1344  0.6180 -0.1196  11.00000  0.05    0.35
Q21   1  -0.0034  0.6995  0.1448  11.00000  0.05    0.34
Q22   1   0.0570  0.6386  0.0846  11.00000  0.05    0.34
Q23   1   0.1749  0.5982 -0.2824  11.00000  0.05    0.34
Q24   1   0.2789  0.5847 -0.2825  11.00000  0.05    0.34
Q25   1  -0.2271  0.7565 -0.2142  11.00000  0.05    0.34
;
_shelx_res_checksum                37675
_shelx_hkl_file
;
   1  -1   0    0.90    0.80
   1  -1   0   -1.30    0.80
   1  -1   0    0.50    0.80
   1  -1   0   -0.40    1.00
  -1   1   0   -0.30    0.90
  -1   1   0    0.70    0.80
  -1   1   0   -1.60    1.00
  -1   1   0   -0.90    0.80
  -1   1   0   -0.20    0.70
   2  -2   0  102.79    5.00
   2  -2   0   97.19    5.30
   2  -2   0  100.29    4.60
   2  -2   0   98.99    4.90
   2  -2   0  103.89    5.00
  -2   2   0  101.69    5.00
  -2   2   0  106.39    5.00
  -2   2   0   96.19    4.60
  -2   2   0   97.89    5.00
  -2   2   0   98.99    5.50
   3  -3   0    2.20    1.90
   3  -3   0    1.80    1.80
   3  -3   0   -0.50    1.80
   3  -3   0    0.40    1.50
  -3   3   0   -0.30    2.10
  -3   3   0    3.20    2.00
  -3   3   0   -2.40    1.40
  -3   3   0    3.50    2.00
  -3   3   0   -2.80    1.80
   4  -4   0  515.25   21.40
   4  -4   0  524.55   21.00
   4  -4   0  509.65   21.00
   4  -4   0  528.25   20.50
   4  -4   0  508.35   21.00
  -4   4   0  539.75   21.10
  -4   4   0  505.15   21.40
  -4   4   0  523.35   20.70
  -4   4   0  532.95   21.10
  -4   4   0  514.45   21.10
   5  -5   0   -4.10    2.50
   5  -5   0    3.50    2.70
  -5   5   0   -0.30    2.50
  -5   5   0    1.20    2.50
  -5   5   0   -3.00    3.10
  -5   5   0    3.50    2.70
  -5   5   0   -1.60    1.90
   6  -6   0  417.56   17.90
   6  -6   0  399.86   17.00
  -6   6   0  403.86   17.90
  -6   6   0  394.16   17.90
  -6   6   0  409.36   17.00
  -6   6   0  405.06   18.20
  -6   6   0  405.76   18.70
   7  -7   0   -1.60    3.10
  -7   7   0   -3.90    2.60
  -7   7   0   -4.20    3.30
  -7   7   0   -0.40    3.90
  -7   7   0   -4.20    4.40
   8  -8   0   56.39    6.40
  -8   8   0   50.79    6.00
  -8   8   0   70.49    7.70
  -8   8   0   59.19    7.30
  -8   8   0   52.69    7.20
   9  -9   0    0.70    4.70
  -9   9   0   -0.60    4.70
  -9   9   0    0.80    5.40
  -9   9   0    6.70    6.40
  -9   9   0   -3.30    3.50
  10 -10   0   14.70    5.90
 -10  10   0    3.50    6.50
 -10  10   0   12.90    5.90
 -10  10   0   17.90    7.20
 -10  10   1    4.80    6.70
 -10  10   1   -2.90    6.50
 -10  10   1   -8.10    5.20
 -10  10   1    0.70    4.60
  10 -10  -1    6.10    5.30
  -9   9   1   15.30    5.50
  -9   9   1   17.00    5.30
  -9   9   1    9.90    6.10
  -9   9   1   20.40    6.30
   9  -9  -1   16.10    5.50
  -8   8   1   26.90    6.90
  -8   8   1   30.40    5.70
  -8   8   1   24.10    6.00
  -8   8   1   21.80    4.70
   8  -8  -1   34.10    5.80
  -7   7   1  337.87   16.50
  -7   7   1  376.56   19.50
  -7   7   1  344.87   17.50
  -7   7   1  334.37   15.70
   7  -7  -1  345.77   16.50
  -6   6   1    8.70    4.20
  -6   6   1   14.50    3.40
  -6   6   1   15.50    3.40
   6  -6  -1   10.60    3.50
  -5   5   1  252.67   11.80
  -5   5   1  251.97   11.80
  -5   5   1  244.68   11.30
  -5   5   1  250.17   11.80
   5  -5  -1  251.77   11.40
   5  -5  -1  233.38   11.70
   5  -5  -1  261.87   11.90
  -4   4   1  443.06   18.20
  -4   4   1  436.96   18.40
  -4   4   1  442.96   18.50
   4  -4  -1  450.35   18.40
   4  -4  -1  480.95   18.90
   4  -4  -1  464.65   18.60
   4  -4  -1  434.16   18.50
  -3   3   1    4.50    2.10
  -3   3   1   -0.50    1.80
  -3   3   1   -0.20    2.40
   3  -3  -1    0.30    1.70
   3  -3  -1    0.60    2.00
   3  -3  -1   -2.40    1.70
   3  -3  -1    1.90    1.80
  -2   2   1  191.58    8.20
  -2   2   1  189.98    8.40
  -2   2   1  199.48    8.30
  -2   2   1  200.38    8.30
   2  -2  -1  190.08    8.20
   2  -2  -1  193.88    8.40
   2  -2  -1  197.48    8.30
  -1   1   1 2781.52  105.49
  -1   1   1 2938.41  106.29
  -1   1   1 2898.51  105.49
  -1   1   1 2782.12  105.69
  -1   1   1 2792.32  105.69
   1  -1  -1 2826.92  105.49
   1  -1  -1 2844.12  105.49
   1  -1  -1 2852.61  105.79
   1  -1  -1 2895.11  105.59
   0   0   1    3.00    0.90
   0   0   1    4.80    2.20
   0   0   1    3.40    0.80
   0   0  -1    3.10    1.00
   0   0  -1    4.70    1.10
   1  -1   1 2803.02  104.59
   1  -1   1 2796.22  104.59
   1  -1   1 2741.93  104.89
  -1   1  -1 2806.02  104.89
  -1   1  -1 2837.82  104.69
  -1   1  -1 2874.61  104.99
  -1   1  -1 2854.81  104.69
  -1   1  -1 2900.51  104.69
   2  -2   1  196.38    8.40
   2  -2   1  192.38    8.10
   2  -2   1  201.68    8.10
   2  -2   1  194.58    8.50
  -2   2  -1  188.08    7.70
  -2   2  -1  198.78    8.50
  -2   2  -1  189.48    8.20
  -2   2  -1  189.08    8.60
  -2   2  -1  200.98    8.20
   3  -3   1    0.30    1.40
   3  -3   1    2.80    2.00
   3  -3   1   -1.20    1.80
   3  -3   1    1.80    1.70
  -3   3  -1    5.40    2.10
  -3   3  -1    2.80    2.20
  -3   3  -1    1.50    1.30
  -3   3  -1    0.30    2.40
  -3   3  -1   -0.80    1.80
   4  -4   1  453.45   18.70
   4  -4   1  460.95   18.40
   4  -4   1  459.05   18.90
   4  -4   1  437.76   17.70
   4  -4   1  456.35   18.40
  -4   4  -1  445.66   18.50
  -4   4  -1  445.46   18.50
  -4   4  -1  455.85   18.90
  -4   4  -1  447.06   18.70
  -4   4  -1  451.95   17.60
   5  -5   1  248.98   11.40
   5  -5   1  234.28   10.50
  -5   5  -1  247.78   11.90
  -5   5  -1  250.97   12.20
  -5   5  -1  252.27   11.60
  -5   5  -1  240.58   11.50
  -5   5  -1  246.08   10.40
   6  -6   1   16.90    3.40
  -6   6  -1   10.10    3.10
  -6   6  -1   16.60    4.30
  -6   6  -1   13.70    3.50
  -6   6  -1   19.60    4.30
  -6   6  -1   14.10    2.60
   7  -7   1  332.07   15.80
   7  -7   1  316.87   14.80
  -7   7  -1  336.87   16.20
  -7   7  -1  344.07   17.00
  -7   7  -1  343.67   14.40
  -7   7  -1  331.87   16.20
  -7   7  -1  352.86   16.70
   8  -8   1   26.40    4.90
   8  -8   1   20.80    5.30
  -8   8  -1   32.60    4.10
  -8   8  -1   42.00    6.30
  -8   8  -1   45.30    6.80
  -8   8  -1   29.60    6.40
   9  -9   1    4.40    8.80
  -9   9  -1   12.90    5.40
  -9   9  -1   19.70    6.70
  -9   9  -1   29.00    6.90
  -9   9  -1   16.00    3.80
  10 -10   1    3.30    5.20
 -10  10  -1    4.60    3.60
 -10  10  -1    6.60    7.10
 -10  10  -1    6.40    5.70
 -10  10   2    7.40    7.80
 -10  10   2    0.50    5.90
 -10  10   2    8.20    5.20
  10 -10  -2    2.30    5.40
  -9   9   2    4.70    4.90
  -9   9   2    8.60    6.40
  -9   9   2   14.90    5.30
  -9   9   2    3.60    5.60
  -8   8   2  218.18   12.60
  -8   8   2  186.28   13.40
  -8   8   2  212.38   12.00
  -8   8   2  182.88   12.70
   8  -8  -2  201.78   12.60
  -7   7   2    0.90    3.60
  -7   7   2   -1.10    3.30
  -7   7   2    3.20    4.40
   7  -7  -2   -2.20    3.50
  -6   6   2  386.06   17.20
  -6   6   2  403.76   20.00
  -6   6   2  384.96   17.40
  -6   6   2  375.66   17.30
   6  -6  -2  386.86   17.50
   6  -6  -2  383.86   17.40
  -5   5   2   12.90    3.20
  -5   5   2    9.70    3.20
  -5   5   2   10.10    4.00
   5  -5  -2   11.10    3.20
   5  -5  -2    7.40    3.10
  -4   4   2  111.09    7.00
  -4   4   2  102.89    6.20
  -4   4   2   97.79    6.00
  -4   4   2   98.89    6.30
  -4   4   2  110.69    6.90
   4  -4  -2  104.49    6.30
   4  -4  -2  104.19    6.30
   4  -4  -2  112.99    6.50
   4  -4  -2   94.29    6.20
  -3   3   2   80.39    5.40
  -3   3   2   81.79    5.00
  -3   3   2   89.09    5.00
  -3   3   2   97.79    6.00
   3  -3  -2   86.09    5.80
   3  -3  -2   90.19    5.00
   3  -3  -2   88.19    6.20
   3  -3  -2   87.79    5.20
   3  -3  -2   87.59    5.20
  -2   2   2 1797.42   67.39
  -2   2   2 1790.02   67.39
  -2   2   2 1790.72   67.99
   2  -2  -2 1797.32   67.49
   2  -2  -2 1822.62   67.49
   2  -2  -2 1808.22   67.49
   2  -2  -2 1817.72   67.99
  -1   1   2    8.50    1.50
  -1   1   2    7.40    1.10
  -1   1   2    9.20    2.30
  -1   1   2    6.70    1.10
  -1   1   2   12.00    2.30
   1  -1  -2    5.90    1.30
   1  -1  -2    9.20    1.30
   1  -1  -2    7.00    2.00
   1  -1  -2   10.90    2.20
   1  -1  -2    6.20    2.10
   0   0   2 2769.82  103.79
   0   0   2 2715.23  103.69
   0   0  -2 2786.32  103.69
   0   0  -2 2881.51  104.29
   0   0  -2 2802.32  103.79
   1  -1   2    6.20    1.50
  -1   1  -2    7.30    2.40
  -1   1  -2    5.60    1.50
  -1   1  -2    8.80    1.00
  -1   1  -2    5.60    1.90
  -1   1  -2    7.10    0.90
  -1   1  -2    6.30    1.90
   2  -2   2 1777.22   66.89
   2  -2   2 1785.42   66.19
  -2   2  -2 1776.12   66.19
  -2   2  -2 1807.82   66.39
  -2   2  -2 1765.32   66.39
  -2   2  -2 1760.12   66.99
  -2   2  -2 1782.72   66.89
  -2   2  -2 1778.12   66.89
   3  -3   2   89.99    4.20
   3  -3   2   86.29    5.10
  -3   3  -2   86.49    4.20
  -3   3  -2   88.99    5.00
  -3   3  -2   89.99    5.60
  -3   3  -2   90.69    5.60
  -3   3  -2   93.69    5.00
   4  -4   2  100.59    6.40
   4  -4   2   98.99    5.60
   4  -4   2  116.29    5.50
  -4   4  -2   99.99    6.00
  -4   4  -2  111.69    6.70
  -4   4  -2  109.99    6.80
  -4   4  -2  100.49    4.80
  -4   4  -2   99.49    6.00
   5  -5   2   16.80    4.60
   5  -5   2    9.30    2.50
  -5   5  -2    7.50    2.80
  -5   5  -2   13.50    2.80
  -5   5  -2    9.70    3.40
  -5   5  -2   12.10    1.90
   6  -6   2  395.46   17.30
   6  -6   2  412.16   18.60
  -6   6  -2  403.66   18.50
  -6   6  -2  388.86   17.70
  -6   6  -2  405.16   16.00
  -6   6  -2  397.76   17.70
   7  -7   2    1.90    3.10
   7  -7   2   12.80    6.60
  -7   7  -2    4.30    4.70
  -7   7  -2    9.10    4.50
  -7   7  -2    5.60    2.20
  -7   7  -2    7.50    3.90
  -7   7  -2   -0.30    3.70
   8  -8   2  192.48   11.40
  -8   8  -2  192.38   13.30
  -8   8  -2  202.18   13.40
  -8   8  -2  197.58   12.80
  -8   8  -2  196.88   12.40
  -8   8  -2  202.08    9.20
   9  -9   2    7.70    4.10
  -9   9  -2    3.70    2.60
  -9   9  -2    1.40    5.60
  -9   9  -2    3.70    5.00
  -9   9  -2    3.30    5.90
 -10  10  -2   -6.20    6.30
 -10  10  -2    6.00    6.70
 -10  10  -2    6.20    3.30
 -10  10  -2   12.10    6.20
 -10  10   3    0.60    6.60
 -10  10   3    5.00    7.50
 -10  10   3    2.10    5.80
 -10  10   3    6.60    5.90
  10 -10  -3    5.10    6.20
  -9   9   3   17.60    5.80
  -9   9   3   16.70    6.60
  -9   9   3   18.30    7.30
  -9   9   3   12.60    5.70
   9  -9  -3   15.60    6.30
  -8   8   3   -1.10    4.40
  -8   8   3    1.60    5.50
  -8   8   3    1.60    4.60
  -8   8   3    8.80    5.20
   8  -8  -3    3.00    4.80
  -7   7   3   92.29    7.90
  -7   7   3   92.69    9.60
  -7   7   3  106.89    9.70
  -7   7   3   90.59    8.30
   7  -7  -3   97.99    9.80
  -6   6   3   12.20    4.60
  -6   6   3   13.30    4.30
  -6   6   3    7.80    4.60
  -6   6   3    8.30    3.40
   6  -6  -3    5.30    3.40
   6  -6  -3   14.50    4.00
  -5   5   3  774.22   32.90
  -5   5   3  813.22   33.80
  -5   5   3  809.92   31.80
  -5   5   3  829.72   33.00
   5  -5  -3  792.32   32.00
   5  -5  -3  772.12   32.00
  -4   4   3   77.49    6.10
  -4   4   3   86.89    6.90
  -4   4   3   96.69   10.60
  -4   4   3   87.69    5.50
   4  -4  -3   80.19    5.40
   4  -4  -3   91.99    5.80
   4  -4  -3   93.89    5.90
  -3   3   3    1.30    3.80
  -3   3   3   -1.40    2.40
  -3   3   3   -0.10    1.70
  -3   3   3   -4.70    2.30
   3  -3  -3    0.30    1.80
   3  -3  -3   -1.60    2.00
   3  -3  -3   -1.10    1.90
  -2   2   3   48.20    4.70
  -2   2   3   59.09    3.80
  -2   2   3   57.29    4.60
  -2   2   3   54.99    3.10
  -2   2   3   51.49    3.30
   2  -2  -3   58.19    5.10
   2  -2  -3   58.29    3.70
   2  -2  -3   54.79    3.60
   2  -2  -3   56.19    6.90
  -1   1   3 3119.49  115.79
  -1   1   3 3057.09  116.49
  -1   1   3 3083.39  116.29
   1  -1  -3 3177.78  115.29
   1  -1  -3 3172.08  116.29
   1  -1  -3 3088.69  116.29
   1  -1  -3 3008.70  115.79
   1  -1  -3 3177.08  115.29
   0   0   3    2.50    1.70
   0   0   3    6.50   11.90
   0   0  -3    1.70    2.50
   0   0  -3    0.70    1.90
   0   0  -3    0.80    1.60
   1  -1   3 3178.08  119.29
   1  -1   3 3209.08  119.59
  -1   1  -3 3204.78  119.59
  -1   1  -3 3227.88  119.29
  -2   2  -3   54.29    4.20
  -2   2  -3   57.59    4.40
  -2   2  -3   55.79    3.10
  -2   2  -3   53.99    3.10
  -2   2  -3   56.49    3.50
  -2   2  -3   55.09    3.40
  -2   2  -3   52.69    4.30
   3  -3   3    1.10    1.30
   3  -3   3    0.00    2.10
   3  -3   3    1.00    1.30
  -3   3  -3   -0.10    2.30
  -3   3  -3    2.50    1.30
  -3   3  -3    4.60    3.30
  -3   3  -3    1.50    1.60
  -3   3  -3    0.10    1.70
  -3   3  -3    1.60    2.20
   4  -4   3   79.89    4.70
  -4   4  -3   83.99    6.20
  -4   4  -3   78.09    5.30
  -4   4  -3   86.09    4.30
  -4   4  -3   91.89    6.40
  -4   4  -3   90.49    5.30
   5  -5   3  782.82   30.70
   5  -5   3  785.62   29.80
  -5   5  -3  794.02   31.30
  -5   5  -3  806.12   32.10
  -5   5  -3  772.42   29.80
  -5   5  -3  781.72   31.90
  -5   5  -3  780.52   31.20
   6  -6   3    8.80    3.00
   6  -6   3   14.70    1.90
  -6   6  -3   12.90    4.30
  -6   6  -3    8.40    4.40
  -6   6  -3   13.80    3.50
  -6   6  -3   12.80    1.90
   7  -7   3   91.89    4.60
   7  -7   3   81.09    6.60
  -7   7  -3   94.39    8.80
  -7   7  -3   79.09    7.70
  -7   7  -3   78.39    8.50
  -7   7  -3   87.69    4.50
  -7   7  -3   92.99    7.60
   8  -8   3    5.50    3.40
  -8   8  -3    6.00    5.30
  -8   8  -3    6.50    5.50
  -8   8  -3    1.50    4.30
  -8   8  -3   11.40    4.50
   9  -9   3   13.90    6.40
  -9   9  -3   21.30    6.90
  -9   9  -3   11.60    6.10
  -9   9  -3    6.50    5.50
 -10  10  -3    0.20    6.60
 -10  10  -3    1.30    5.70
 -10  10  -3    5.20    6.80
  -9   9   4   28.30    6.80
  -9   9   4   44.50   12.30
  -9   9   4   20.80    7.50
  -9   9   4   17.60    5.60
   9  -9  -4   26.30    7.10
  -8   8   4  114.39   14.80
  -8   8   4  103.29   11.70
  -8   8   4   95.19    8.60
  -8   8   4   93.39    9.70
   8  -8  -4   99.19    9.90
  -7   7   4   -3.30    4.20
  -7   7   4   -5.20    3.10
  -7   7   4    1.10    5.10
  -7   7   4  -16.30    8.50
   7  -7  -4    2.60    4.40
   7  -7  -4   -6.00    3.80
  -6   6   4  189.88   12.30
  -6   6   4  194.28   16.60
  -6   6   4  181.88   11.40
  -6   6   4  189.58   10.20
   6  -6  -4  182.18   10.80
   6  -6  -4  210.98   11.20
  -5   5   4    5.70    6.90
  -5   5   4   14.60    3.10
   5  -5  -4   17.00    3.80
   5  -5  -4    8.70    3.20
  -4   4   4  164.58    9.60
  -4   4   4  167.68   10.00
  -4   4   4  163.98    8.20
  -4   4   4  191.48   10.00
   4  -4  -4  170.18    8.50
   4  -4  -4  174.18    9.80
   4  -4  -4  169.18    8.80
  -3   3   4   86.19    6.80
  -3   3   4   90.29    4.90
  -3   3   4   99.59    5.60
  -3   3   4   92.09    6.70
   3  -3  -4  105.39    6.10
   3  -3  -4   81.99    5.40
   3  -3  -4   93.89    5.60
  -2   2   4  262.17   12.50
  -2   2   4  254.27   12.10
  -2   2   4  254.87   10.10
  -2   2   4  255.27   11.10
   2  -2  -4  267.87   11.00
   2  -2  -4  268.57   12.20
   2  -2  -4  267.07   11.00
   2  -2  -4  284.27   14.90
  -1   1   4  157.78    9.30
  -1   1   4  155.48    7.90
  -1   1   4  147.69    7.10
   1  -1  -4  154.28    6.30
   1  -1  -4  147.29    6.30
   1  -1  -4  147.99    7.90
   1  -1  -4  151.38    7.90
   1  -1  -4  151.88    7.10
   0   0   4 4078.79  154.08
   0   0   4 4112.29  153.78
   0   0  -4 4160.18  154.08
   0   0  -4 4126.99  154.58
   0   0  -4 4173.98  153.88
   1  -1   4  153.68    7.80
   1  -1   4  155.28    8.30
   1  -1   4  146.99    7.50
  -1   1  -4  149.88    7.30
  -1   1  -4  157.78    7.70
  -2   2  -4  265.17   12.10
  -2   2  -4  302.07   14.70
  -2   2  -4  268.97   13.10
  -2   2  -4  266.37   12.00
  -2   2  -4  280.77   12.30
  -2   2  -4  261.87   10.70
  -2   2  -4  272.97   11.50
  -3   3  -4   90.19    5.00
  -3   3  -4  103.59    5.00
  -3   3  -4   95.29    6.50
  -3   3  -4   81.49    6.10
  -3   3  -4   92.19    5.00
  -3   3  -4   99.19    6.00
   4  -4   4  186.58    7.90
  -4   4  -4  183.18    9.90
  -4   4  -4  160.78    8.30
  -4   4  -4  181.58    8.00
  -4   4  -4  158.58    8.40
  -4   4  -4  174.68    7.60
  -4   4  -4  173.18    9.50
  -5   5  -4   14.10    3.20
  -5   5  -4   18.50    2.00
  -5   5  -4   22.70    5.00
  -5   5  -4   17.60    4.70
  -5   5  -4   18.00    2.10
  -6   6  -4  198.38   10.30
  -6   6  -4  188.08   10.40
  -6   6  -4  186.68   11.50
  -7   7  -4    3.20    4.60
  -7   7  -4    2.00    3.50
  -7   7  -4    5.20    3.40
  -7   7  -4   -0.80    4.70
  -8   8  -4   92.29   10.20
  -8   8  -4  103.19   10.60
  -8   8  -4  103.19    9.20
  -8   8  -4  102.89    9.40
  -9   9  -4   21.90    6.00
  -9   9  -4   26.80    7.00
  -9   9  -4   19.80    6.70
  -9   9   5    9.80    6.10
  -9   9   5    0.40    7.80
  -9   9   5   -7.00    6.30
   9  -9  -5    5.60    6.10
  -8   8   5   20.80    8.60
  -8   8   5   18.80    7.10
  -8   8   5   16.30    6.30
  -8   8   5    7.20    4.10
   8  -8  -5    8.30    5.10
  -7   7   5  489.85   22.80
  -7   7   5  474.05   20.90
  -7   7   5  495.35   23.90
   7  -7  -5  470.25   22.00
   7  -7  -5  446.16   21.90
  -6   6   5    1.40    4.50
  -6   6   5   -4.00    4.90
  -6   6   5    3.60    4.70
  -6   6   5    1.40    2.80
   6  -6  -5    1.00    3.80
   6  -6  -5    0.90    3.30
  -5   5   5   31.40    5.40
  -5   5   5   39.30    6.10
  -5   5   5   37.10    4.40
  -5   5   5   46.00    6.10
   5  -5  -5   43.10    5.00
   5  -5  -5   39.70    5.60
  -4   4   5    6.40    2.80
   4  -4  -5    2.10    4.50
   4  -4  -5    3.10    3.00
   4  -4  -5    1.10    2.70
  -3   3   5   43.30    5.60
  -3   3   5   44.90    4.10
  -3   3   5   37.90    3.10
   3  -3  -5   39.90    4.30
   3  -3  -5   55.59    6.30
   3  -3  -5   44.90    4.40
  -2   2   5    0.20    2.00
  -2   2   5    3.30    3.50
  -2   2   5   -0.50    2.90
   2  -2  -5    1.90    1.70
   2  -2  -5   -2.40    1.70
  -1   1   5 1025.90   40.40
  -1   1   5  910.71   37.30
  -1   1   5  921.51   36.50
   1  -1  -5  937.41   36.60
   1  -1  -5  943.41   35.50
   1  -1  -5  938.71   35.50
   0   0   5   -4.10    6.10
   0   0   5   -0.60    2.40
   0   0   5    1.10    2.20
   0   0  -5   -0.40    1.90
   0   0  -5    1.60    2.70
   1  -1   5  947.21   37.50
   1  -1   5  935.01   37.40
   1  -1   5  913.01   38.00
  -1   1  -5 1066.49   39.50
  -1   1  -5  942.41   37.30
  -2   2  -5   -1.30    1.10
  -2   2  -5    2.10    2.10
  -2   2  -5    4.90    2.20
  -2   2  -5    0.80    2.70
  -2   2  -5    3.10    1.30
  -2   2  -5    0.00    2.50
  -3   3  -5   43.10    3.60
  -3   3  -5   42.30    4.40
  -3   3  -5   40.20    3.40
  -3   3  -5   39.30    3.80
  -3   3  -5   40.90    5.50
  -4   4  -5    4.60    6.50
  -4   4  -5    8.00    3.90
  -4   4  -5    5.70    2.10
  -4   4  -5    4.70    3.40
  -4   4  -5   -0.50    2.10
  -5   5  -5   41.20    4.70
  -5   5  -5   37.00    3.50
  -5   5  -5   32.30    3.10
  -5   5  -5   40.40    5.60
  -5   5  -5   43.10    5.80
  -5   5  -5   35.70    4.20
  -6   6  -5    4.40    4.40
  -6   6  -5    1.30    3.40
  -6   6  -5    4.10    4.40
  -6   6  -5   -2.20    2.60
  -7   7  -5  483.45   22.10
  -7   7  -5  460.15   20.60
  -7   7  -5  449.06   20.70
  -7   7  -5  442.26   22.20
  -8   8  -5   11.00    5.90
  -8   8  -5   11.20    5.80
  -8   8  -5    9.40    4.90
  -9   9  -5   -5.50    4.70
  -9   9  -5    5.30    6.10
  -9   9  -5    0.50    6.20
  -8   8   6   43.30    9.10
  -8   8   6   22.60    7.20
  -8   8   6   33.50    7.20
   8  -8  -6   45.00    7.50
  -7   7   6   -2.20    5.20
  -7   7   6   -5.50    5.10
  -7   7   6    8.80    6.60
   7  -7  -6    7.50    5.00
  -6   6   6  386.06   20.20
  -6   6   6  380.66   17.50
  -6   6   6  446.06   19.90
  -6   6   6  403.26   21.10
   6  -6  -6  392.36   18.80
   6  -6  -6  413.96   19.00
  -5   5   6   18.20    4.00
  -5   5   6   13.10    5.40
  -5   5   6   20.30    5.20
   5  -5  -6   24.70    4.30
   5  -5  -6   24.30    4.40
  -4   4   6   31.80    4.00
  -4   4   6   28.20    5.70
  -4   4   6   32.70    5.90
   4  -4  -6   27.70    3.90
   4  -4  -6   24.40    4.10
  -3   3   6  113.29    6.80
  -3   3   6  115.19    8.80
   3  -3  -6  121.19    6.90
   3  -3  -6  117.59    6.80
  -2   2   6  353.56   18.40
  -2   2   6  329.07   14.90
   2  -2  -6  343.87   16.20
   2  -2  -6  393.36   16.60
   2  -2  -6  328.87   14.30
  -1   1   6   47.30    5.90
  -1   1   6   42.50    4.50
  -1   1   6   52.49   13.20
   1  -1  -6   44.80    3.10
   1  -1  -6   39.80    3.10
   0   0   6  993.80   40.30
   0   0   6 1151.68   44.30
   0   0   6  968.20   40.70
   1  -1   6   53.79    6.40
   1  -1   6   50.89    5.40
  -2   2  -6  356.46   16.20
  -2   2  -6  347.57   16.10
  -3   3  -6  117.79    7.30
  -3   3  -6  119.09    9.60
  -3   3  -6  132.59    6.60
  -3   3  -6  128.39    7.00
  -3   3  -6  104.79    5.90
  -3   3  -6  129.29    8.30
  -4   4  -6   28.80    3.50
  -4   4  -6   26.00    3.40
  -4   4  -6   26.50    5.00
  -4   4  -6   27.40    4.70
  -4   4  -6   31.90    3.90
  -4   4  -6   15.20    6.10
  -5   5  -6   14.60    5.00
  -5   5  -6   16.70    3.70
  -5   5  -6   12.60    3.80
  -5   5  -6   11.90    3.10
  -5   5  -6   20.50    2.80
  -6   6  -6  404.56   18.00
  -6   6  -6  384.96   15.70
  -6   6  -6  401.36   19.50
  -6   6  -6  407.26   18.10
  -6   6  -6  418.46   20.20
  -7   7  -6   -1.40    3.80
  -7   7  -6   -0.50    3.40
  -7   7  -6    5.60    5.10
  -7   7  -6    1.50    5.20
  -8   8  -6   44.60    8.30
  -8   8  -6   40.60    6.40
  -8   8   7    5.60    4.80
  -8   8   7    8.00    6.40
  -8   8   7   -7.40    6.70
   8  -8  -7    3.60    5.70
  -7   7   7   50.59   10.10
   7  -7  -7   49.99    7.50
  -6   6   7    2.80    3.70
  -6   6   7   -7.10    4.80
  -6   6   7    8.00    6.60
   6  -6  -7   -9.00    3.90
   6  -6  -7    1.70    4.00
  -5   5   7  312.77   14.80
  -5   5   7  333.17   18.50
  -5   5   7  347.27   17.70
   5  -5  -7  292.57   15.30
   5  -5  -7  321.17   15.40
  -4   4   7   24.30    6.00
  -4   4   7   28.50    4.20
  -4   4   7   38.50    7.50
   4  -4  -7   24.40    4.20
   4  -4  -7   30.90    4.50
  -3   3   7   17.10    7.10
  -3   3   7   21.00    5.00
  -3   3   7   20.20    3.70
   3  -3  -7   14.40    3.40
   3  -3  -7   14.40    3.30
  -2   2   7   22.80    5.30
  -2   2   7   34.80    4.20
   2  -2  -7   21.00    3.10
   2  -2  -7   29.40    3.30
  -1   1   7  677.83   27.20
  -1   1   7  643.44   28.30
   1  -1  -7  662.63   25.70
   1  -1  -7  687.53   25.70
   0   0   7    6.40    5.60
   0   0   7    2.90    3.10
   1  -1   7  694.53   28.80
  -2   2  -7   20.00    4.10
  -2   2  -7   24.30    5.50
  -2   2  -7   28.30    4.90
  -3   3  -7   21.60    4.70
  -3   3  -7   18.80    4.10
  -3   3  -7   13.30    2.40
  -3   3  -7   14.20    4.60
  -3   3  -7   16.60    2.40
  -4   4  -7   28.50    6.20
  -4   4  -7   31.40    6.00
  -4   4  -7   27.60    3.50
  -4   4  -7   29.60    3.60
  -4   4  -7   24.30    5.20
  -5   5  -7  314.87   14.20
  -5   5  -7  342.67   15.00
  -5   5  -7  352.66   17.70
  -5   5  -7  319.87   14.80
  -5   5  -7  346.17   15.70
  -5   5  -7  321.47   16.80
  -6   6  -7    3.30    5.10
  -6   6  -7    1.50    5.20
  -6   6  -7    0.30    3.30
  -6   6  -7    4.10    2.20
  -6   6  -7   -3.60    3.40
  -6   6  -7    8.40    2.10
  -7   7  -7   37.60    8.70
  -7   7  -7   58.99    7.90
  -7   7  -7   36.80    5.50
  -7   7  -7   42.30    6.10
  -8   8  -7   -7.10    5.30
  -8   8  -7    0.20    6.30
  -8   8  -7    2.50    4.90
  -7   7   8   -3.50    6.40
  -7   7   8   15.40    8.00
  -7   7   8    8.80    4.50
   7  -7  -8   -4.10    4.90
  -6   6   8   60.39    9.90
  -6   6   8   86.19   10.90
   6  -6  -8   89.39    8.80
  -5   5   8   -4.20    3.30
  -5   5   8   -0.10    5.50
  -5   5   8   -3.10    5.90
   5  -5  -8   -5.30    3.70
   5  -5  -8   -4.10    3.70
  -4   4   8   27.20    6.70
  -4   4   8   19.80    7.00
  -4   4   8   29.00    8.30
   4  -4  -8   33.20    4.80
   4  -4  -8   22.30    4.50
  -3   3   8   21.10    5.60
  -3   3   8   42.00   10.40
   3  -3  -8   27.20    4.20
   3  -3  -8   25.80    4.10
  -2   2   8  198.48   11.80
  -2   2   8  208.08   12.80
  -2   2   8  204.88   26.80
   2  -2  -8  222.58    9.80
   2  -2  -8  197.78    9.70
  -1   1   8   11.90    4.90
  -1   1   8   22.30   10.60
  -1   1   8   12.80    4.00
   1  -1  -8   14.90    2.50
   1  -1  -8   11.60    2.40
   0   0   8  236.08   13.50
   0   0   8  259.47   15.70
   1  -1   8   17.60    4.90
  -1   1  -8   11.60    4.20
  -2   2  -8  233.68   12.90
  -2   2  -8  209.08   12.50
  -3   3  -8   45.50    6.10
  -3   3  -8   32.60    6.00
  -3   3  -8   32.10    3.20
  -3   3  -8   35.10    3.60
  -3   3  -8   28.30    5.10
  -4   4  -8   33.30    6.00
  -4   4  -8   26.80    3.60
  -4   4  -8   28.10    3.60
  -4   4  -8   25.30    5.90
  -4   4  -8   28.80    6.50
  -5   5  -8   -1.20    3.10
  -5   5  -8   -2.60    3.00
  -5   5  -8   -7.20    5.30
  -5   5  -8    5.40    5.30
  -5   5  -8    0.80    4.60
  -6   6  -8   85.29    7.40
  -6   6  -8   77.59   13.90
  -6   6  -8   70.69    5.30
  -6   6  -8   80.49    7.10
  -6   6  -8   91.89   10.10
  -7   7  -8    9.50    6.00
  -7   7  -8    1.30    4.20
  -7   7  -8   -4.60    6.00
  -6   6   9    1.70    8.00
  -6   6   9   -5.10    6.10
  -6   6   9    1.00    4.60
   6  -6  -9   -7.10    4.70
  -5   5   9   38.00   11.10
  -5   5   9   38.60    8.00
  -5   5   9   48.50    7.80
   5  -5  -9   53.89    6.70
   5  -5  -9   45.30    6.30
  -4   4   9   20.80    8.70
  -4   4   9   30.00   10.50
   4  -4  -9   21.60    4.50
  -3   3   9   23.70    6.30
  -3   3   9    3.20   13.60
   3  -3  -9   17.00    4.00
   3  -3  -9   24.60    4.10
  -2   2   9    7.40    5.50
  -2   2   9    8.40    4.60
  -2   2   9   -4.20   15.60
   2  -2  -9    4.20    5.00
   2  -2  -9    5.60    2.90
  -1   1   9  200.08   17.60
  -1   1   9  208.08   11.70
  -1   1   9  189.18   12.90
   1  -1  -9  215.28   10.20
   1  -1  -9  195.28    9.10
   0   0   9    7.70    5.70
   0   0   9    1.50    4.70
  -1   1  -9  208.98   13.60
  -1   1  -9  217.98   12.50
  -2   2  -9    3.60    4.50
  -2   2  -9   -2.40    4.30
  -2   2  -9    9.50    4.80
  -3   3  -9   17.80    5.30
  -3   3  -9   25.50    3.30
  -3   3  -9   19.20    5.60
  -3   3  -9   18.50    2.60
  -3   3  -9   18.20    5.20
  -4   4  -9   18.20    3.70
  -4   4  -9   26.90    6.70
  -4   4  -9   23.30    5.90
  -4   4  -9   25.20    3.60
  -5   5  -9   40.90    7.00
  -5   5  -9   58.59    5.90
  -5   5  -9   46.90    7.50
  -5   5  -9   52.19   10.50
  -6   6  -9    5.80    6.10
  -6   6  -9    1.60    3.70
  -6   6  -9   -3.20    3.70
  -6   6  -9    1.00    5.90
  -4   4  10   38.00   16.50
  -4   4  10   11.60    6.90
  -4   4  10   13.20    4.70
   4  -4 -10   10.80    4.40
   4  -4 -10   12.10    4.40
  -3   3  10    3.60    4.20
  -3   3  10   15.30    6.40
  -3   3  10  -13.90   15.00
   3  -3 -10    6.00    3.60
   3  -3 -10    7.10    3.70
  -2   2  10   33.90   12.60
  -2   2  10   42.80    9.20
  -2   2  10   44.90    6.10
   2  -2 -10   46.80    5.10
  -1   1  10    6.10    7.50
  -1   1  10    5.60    5.60
   1  -1 -10   -0.70    2.40
   0   0  10  285.87   16.50
   0   0  10  298.27   17.60
   0   0 -10  265.97   14.80
  -1   1 -10    0.50    5.00
  -1   1 -10    1.70    4.90
  -1   1 -10    1.30    4.40
  -2   2 -10   33.20    6.70
  -2   2 -10   39.50    6.90
  -2   2 -10   55.59    7.70
  -3   3 -10    5.10    5.10
  -3   3 -10    2.90    5.30
  -4   4 -10   13.60    7.70
  -4   4 -10   12.90    3.10
  -4   4 -10   11.60    2.90
  -4   4 -10   10.60    5.80
  -4   4 -10   15.10    6.30
   1  -1 -11   95.59    9.10
   0   0 -11   -1.20    4.60
  -1   1 -11   89.09   11.00
  -1   1 -11   85.59   11.00
  -1   1 -11   81.29    9.60
   0   2 -11    1.90    4.70
   1   1 -11   77.89    8.90
  -4   6 -10  157.68   11.80
  -4   6 -10  132.29    7.60
  -4   6 -10  158.18   14.10
  -4   6 -10  135.59    7.70
  -4   6 -10  128.69   13.70
  -3   5 -10   -4.10    4.80
  -3   5 -10    0.00    5.10
  -3   5 -10    2.60    4.60
  -3   5 -10    3.50    2.20
  -2   4 -10   20.50    5.70
  -2   4 -10    5.70    5.00
  -2   4 -10    0.20    4.70
  -1   3 -10    2.20    4.60
  -1   3 -10    7.10    5.10
   0   2 -10  118.39    9.90
   0  -2  10  138.99   11.60
   1   1 -10    6.30    4.30
  -1  -1  10   20.20    7.50
  -1  -1  10   -0.40    5.40
  -2   0  10   85.89   10.80
  -2   0  10   87.79   14.30
   3  -1 -10    3.80    3.50
   3  -1 -10    6.90    3.60
  -3   1  10    0.10   18.30
  -3   1  10   -5.60    5.50
   4  -2 -10   63.29    7.20
   4  -2 -10   51.59    6.90
  -4   2  10   75.79   10.40
  -6   8  -9    5.10    6.30
  -6   8  -9    8.20    4.60
  -6   8  -9    0.80    5.60
  -6   8  -9    4.60    4.10
  -5   7  -9   72.29    6.50
  -5   7  -9   73.69    6.60
  -5   7  -9   89.59    9.80
  -5   7  -9   86.19    9.90
  -4   6  -9   -5.80    5.60
  -4   6  -9   -0.30    5.10
  -4   6  -9    2.60    2.80
  -4   6  -9    4.30    4.90
  -3   5  -9  152.28   11.90
  -3   5  -9  140.59   10.90
  -3   5  -9  140.09   10.50
  -3   5  -9  139.59    7.00
  -3   5  -9  138.59    7.00
  -2   4  -9   14.00    5.10
  -2   4  -9    9.60    4.70
  -2   4  -9    9.70    4.70
  -1   3  -9   18.90    5.50
  -1   3  -9   22.30    5.10
   0   2  -9    2.80    3.80
   0  -2   9   -5.00    4.50
   0  -2   9    6.80    5.30
   1   1  -9  197.08    9.20
  -1  -1   9  237.48   16.60
  -1  -1   9  198.18   13.10
   2   0  -9   -1.80    2.70
  -2   0   9    2.10    5.00
  -2   0   9   -0.70   13.40
  -2   0   9   -3.80    3.30
   3  -1  -9  219.38   11.40
   3  -1  -9  229.88   11.30
  -3   1   9  221.48   28.00
  -3   1   9  236.68   15.00
  -3   1   9  230.58   11.90
   4  -2  -9   15.40    5.50
   4  -2  -9   23.50    4.60
  -4   2   9   28.50    4.70
  -4   2   9   36.10   11.60
  -4   2   9   24.10    6.90
   5  -3  -9   10.40    4.60
   5  -3  -9   11.50    4.50
  -5   3   9   14.90    6.90
  -5   3   9   11.10    4.00
  -5   3   9   22.70    9.20
   6  -4  -9   14.60    5.90
  -6   4   9    8.90    4.10
  -6   4   9    7.90    8.80
  -6   4   9   14.80    7.50
  -7   9  -8   -0.20    4.20
  -7   9  -8   -4.00    5.40
  -7   9  -8    4.60    6.40
  -6   8  -8   35.90    5.30
  -6   8  -8   35.70    6.80
  -6   8  -8   29.60    4.90
  -5   7  -8    4.30    5.60
  -5   7  -8    2.00    3.20
  -5   7  -8    3.70    3.10
  -5   7  -8    3.90    4.70
  -5   7  -8   -6.90    4.10
  -4   6  -8  280.57   14.60
  -4   6  -8  277.07   15.30
  -4   6  -8  251.47   12.00
  -4   6  -8  269.27   12.10
  -4   6  -8  259.47   15.20
  -3   5  -8   21.90    5.20
  -3   5  -8   29.40    5.30
  -3   5  -8   27.90    3.10
  -3   5  -8   24.20    3.10
  -3   5  -8   27.50    6.60
  -2   4  -8   32.90    6.40
  -2   4  -8   35.30    5.50
   1  -3   8   60.69    7.20
   0  -2   8  101.99    8.70
   1   1  -8   11.90    2.40
   1   1  -8   15.90    2.60
  -1  -1   8   23.80    8.60
  -1  -1   8   22.00    5.20
   2   0  -8  474.55   18.90
   2   0  -8  469.15   18.90
  -2   0   8  369.06   36.60
  -2   0   8  478.75   19.90
  -2   0   8  462.35   21.80
   3  -1  -8   -0.30    2.90
   3  -1  -8   -0.10    3.00
  -3   1   8  -12.90    8.10
  -3   1   8    4.70    4.90
  -3   1   8    4.60    3.20
   4  -2  -8  134.59    8.60
   4  -2  -8  128.89    8.70
  -4   2   8  131.69    8.10
  -4   2   8  121.99   14.10
  -4   2   8  138.99   11.40
   5  -3  -8   13.50    4.40
   5  -3  -8   16.00    4.70
  -5   3   8   16.30    6.40
  -5   3   8   16.10    3.80
  -5   3   8    7.20    7.00
   6  -4  -8    9.10    5.90
  -6   4   8   17.20    4.80
  -6   4   8    6.50    6.70
  -6   4   8   10.90    6.10
   7  -5  -8    1.00    5.40
  -7   5   8   -3.10    5.60
  -7   5   8   11.00    7.70
  -7   5   8    7.70    5.00
  -8  10  -7   -0.50    6.30
  -8  10  -7   -1.50    5.50
  -8  10  -7    3.60    5.10
  -7   9  -7    2.70    5.40
  -7   9  -7    0.90    3.70
  -7   9  -7   -2.40    4.00
  -7   9  -7   -0.10    5.80
  -6   8  -7    1.00    4.70
  -6   8  -7    4.20    3.50
  -6   8  -7    3.80    3.70
  -6   8  -7    0.00    5.20
  -5   7  -7  512.95   23.40
  -5   7  -7  514.55   21.30
  -5   7  -7  549.74   24.40
  -5   7  -7  517.15   20.70
  -5   7  -7  512.45   21.70
  -5   7  -7  512.95   21.70
  -4   6  -7    1.60    4.70
  -4   6  -7    6.20    2.90
  -4   6  -7    5.40    2.70
  -4   6  -7    6.50    4.60
  -4   6  -7    0.90    4.60
  -4   6  -7    7.10    2.90
  -3   5  -7   80.39    4.90
  -3   5  -7   86.19    8.00
  -3   5  -7   84.39    5.00
  -3   5  -7   87.39    6.80
  -3   5  -7   80.89    7.30
  -2   4  -7   12.80    4.40
  -2   4  -7   13.80    1.90
  -2   4  -7   12.40    1.80
  -1   3  -7   44.40    5.70
   1  -3   7   44.40    5.90
   0  -2   7    6.80    5.40
   0  -2   7   -3.60    3.20
   1   1  -7  673.63   25.20
   1   1  -7  653.43   25.20
  -1  -1   7  645.24   27.90
  -1  -1   7  586.04   37.60
  -1  -1   7  680.83   26.60
   2   0  -7   -1.60    2.10
   2   0  -7   -2.10    2.10
  -2   0   7    0.50    3.80
  -2   0   7    2.40    8.90
  -2   0   7   -0.50    2.60
   3  -1  -7  210.68   10.00
   3  -1  -7  193.58   10.00
  -3   1   7  198.58   10.00
  -3   1   7  198.18   12.30
  -3   1   7  227.18   15.20
   4  -2  -7    3.20    3.30
   4  -2  -7    8.90    3.50
  -4   2   7    8.10    4.70
  -4   2   7   11.80    5.70
  -4   2   7    7.50    3.10
   5  -3  -7   28.70    4.90
   5  -3  -7   21.80    4.70
  -5   3   7   21.90    6.50
  -5   3   7   23.60    4.10
  -5   3   7   25.30    6.90
   6  -4  -7   -2.10    3.60
   6  -4  -7   -0.10    4.20
  -6   4   7    2.10    6.20
  -6   4   7    1.10    3.40
  -6   4   7    9.50    5.50
   7  -5  -7   20.70    5.80
  -7   5   7   34.40    8.40
  -7   5   7   25.70    4.80
  -7   5   7   31.30    9.60
   8  -6  -7    5.30    5.30
  -8   6   7    3.10    4.40
  -8   6   7   -6.50    6.30
  -8   6   7   -0.40    6.80
  -8  10  -6    9.00    5.80
  -8  10  -6   11.30    6.60
  -8  10  -6   13.60    5.20
  -7   9  -6    8.20    5.40
  -7   9  -6    9.70    5.70
  -7   9  -6   16.60    4.60
  -7   9  -6   12.00    4.20
  -6   8  -6  180.38   10.50
  -6   8  -6  183.18   11.80
  -6   8  -6  179.78   12.50
  -6   8  -6  191.38   10.40
  -5   7  -6   -1.40    2.90
  -5   7  -6    4.30    4.70
  -5   7  -6    8.60    2.00
  -5   7  -6    0.60    4.30
  -5   7  -6    2.10    2.80
  -5   7  -6    4.40    2.20
  -4   6  -6  237.88   10.60
  -4   6  -6  218.38   12.10
  -4   6  -6  229.38   10.20
  -4   6  -6  229.28   10.50
  -4   6  -6  221.58   12.60
  -3   5  -6   10.30    2.70
  -3   5  -6   10.90    2.30
  -3   5  -6   15.80    2.50
  -3   5  -6   17.30    3.30
  -3   5  -6   17.70    3.80
  -3   5  -6   12.90    4.40
  -2   4  -6   72.49    3.70
  -2   4  -6   65.39    3.70
  -2   4  -6   61.19    6.10
  -2   4  -6   69.19    7.10
  -1   3  -6  215.78   10.70
   1  -3   6  216.78   10.80
   0  -2   6  399.16   18.90
   0  -2   6  358.56   16.50
   0  -2   6  360.66   16.00
   1   1  -6   40.80    3.10
   1   1  -6   48.40    4.40
   1   1  -6   43.20    3.10
  -1  -1   6   45.60    5.60
  -1  -1   6   38.70   13.60
  -1  -1   6   43.50    4.40
   2   0  -6 1007.60   39.70
   2   0  -6 1120.39   41.50
  -2   0   6  995.00   40.10
   3  -1  -6   44.70    4.70
   3  -1  -6   41.20    4.40
  -3   1   6   45.80    6.30
  -3   1   6   56.99    7.60
  -3   1   6   50.09    4.40
   4  -2  -6  161.88    8.90
   4  -2  -6  166.08    9.10
   4  -2  -6  146.79    8.60
  -4   2   6  159.68   11.30
  -4   2   6  163.78   10.60
  -4   2   6  168.58    8.40
   5  -3  -6    5.30    3.70
   5  -3  -6   -3.50    3.00
  -5   3   6   -1.20    4.30
  -5   3   6    1.90    2.90
  -5   3   6   -4.50    2.30
  -5   3   6   -3.10    4.70
   6  -4  -6   51.99    6.30
   6  -4  -6   55.09    6.50
  -6   4   6   54.39    7.60
  -6   4   6   69.89    8.90
  -6   4   6   41.70    5.40
   7  -5  -6   17.80    5.40
   7  -5  -6   16.80    5.90
  -7   5   6   29.60    6.60
  -7   5   6   11.90    6.70
  -7   5   6   21.90    5.00
   8  -6  -6   79.09    9.90
  -8   6   6   82.59   10.50
  -8   6   6   67.69    9.90
  -8   6   6   97.79    9.70
   9  -7  -6   -3.70    5.80
  -9   7   6    2.80    7.50
  -9   7   6   -1.70    6.50
  -9   7   6    1.80    6.10
  -9  11  -5   44.20    7.90
  -9  11  -5   30.90    6.80
  -9  11  -5   48.50    8.90
  -8  10  -5   11.00    5.90
  -8  10  -5   10.90    5.80
  -8  10  -5   17.40    5.40
  -7   9  -5   55.19    6.60
  -7   9  -5   49.10    6.40
  -7   9  -5   36.10    6.70
  -7   9  -5   44.40    6.80
  -6   8  -5    1.20    3.30
  -6   8  -5    1.30    4.30
  -6   8  -5    0.40    4.30
  -6   8  -5    3.00    3.00
  -5   7  -5   33.90    4.60
  -5   7  -5   49.00    6.40
  -5   7  -5   44.70    5.10
  -5   7  -5   40.20    5.70
  -4   6  -5    8.90    3.40
  -4   6  -5   -1.50    2.10
  -4   6  -5   -0.50    2.20
  -4   6  -5   -1.90    3.80
  -4   6  -5   -2.30    3.30
  -4   6  -5    0.70    1.60
  -3   5  -5  810.42   31.40
  -3   5  -5  793.62   31.30
  -3   5  -5  829.62   33.30
  -3   5  -5  826.62   31.70
  -3   5  -5  847.72   32.60
  -3   5  -5  784.72   31.30
  -2   4  -5    4.40    2.80
  -2   4  -5   23.80    8.00
  -2   4  -5    2.70    2.60
  -2   4  -5    4.60    1.40
  -2   4  -5    5.90    1.50
  -1   3  -5   15.70    2.80
  -1   3  -5   25.20    3.30
  -1   3  -5   24.20    4.30
   1  -3   5   17.70    3.00
   0   2  -5   -2.50    1.80
   0   2  -5    1.20    2.40
   0  -2   5   -3.10    4.70
   0  -2   5    2.70    2.20
   0  -2   5    0.90    2.40
   1   1  -5  901.31   35.20
   1   1  -5  941.01   35.30
   1   1  -5  945.11   36.20
   1   1  -5  916.21   36.90
  -1  -1   5 1024.00   40.30
  -1  -1   5  932.11   36.10
  -1  -1   5  910.21   36.90
   2   0  -5   -0.40    1.70
   2   0  -5   -1.20    1.70
   2   0  -5   -2.10    2.90
  -2   0   5    3.70    2.00
  -2   0   5    2.00    2.80
  -2   0   5   -3.30    3.30
   3  -1  -5 1931.81   69.29
   3  -1  -5 1798.02   68.59
   3  -1  -5 1863.81   68.69
  -3   1   5 1763.02   67.69
  -3   1   5 1825.82   69.99
  -3   1   5 1785.12   70.19
  -3   1   5 1735.13   68.39
   4  -2  -5    3.30    2.60
   4  -2  -5    0.40    3.00
   4  -2  -5    0.00    2.50
  -4   2   5    5.50    4.00
  -4   2   5    2.80    2.40
   5  -3  -5   -2.20    3.10
   5  -3  -5   -1.20    3.30
   5  -3  -5   -1.20    3.10
  -5   3   5   -0.60    4.20
  -5   3   5    2.80    4.40
  -5   3   5    0.20    2.30
   6  -4  -5   -4.40    3.40
   6  -4  -5    0.60    3.50
  -6   4   5   10.00    4.50
  -6   4   5    5.30    3.00
  -6   4   5    4.90    4.90
  -6   4   5   -0.20    4.20
   7  -5  -5  308.07   16.20
   7  -5  -5  309.87   16.10
  -7   5   5  310.97   17.70
  -7   5   5  305.07   16.80
  -7   5   5  298.77   14.80
   8  -6  -5    2.60    5.00
  -8   6   5    1.10    5.30
  -8   6   5    4.70    4.10
  -8   6   5   -3.40    5.80
  -8   6   5    3.80    7.60
   9  -7  -5   61.19    8.00
  -9   7   5   58.09   11.90
  -9   7   5   73.49    9.40
  -9   7   5   72.19   10.50
  -9  11  -4    4.20    5.10
  -9  11  -4    6.50    6.40
  -9  11  -4   -3.40    5.90
  -8  10  -4   14.80    5.00
  -8  10  -4   17.50    5.30
  -8  10  -4   18.80    5.80
  -8  10  -4   25.70    6.60
  -7   9  -4    7.70    5.00
  -7   9  -4    5.40    4.70
  -7   9  -4    7.60    4.00
  -7   9  -4    7.10    3.70
  -6   8  -4  108.89    7.60
  -6   8  -4   93.29    8.60
  -6   8  -4  101.39    8.50
  -6   8  -4   92.59    7.20
  -5   7  -4    2.20    2.40
  -5   7  -4    1.50    3.80
  -5   7  -4   -0.30    2.80
  -5   7  -4    0.90    3.50
  -4   6  -4  788.72   31.70
  -4   6  -4  784.92   32.50
  -4   6  -4  818.22   30.80
  -4   6  -4  831.12   33.00
  -4   6  -4  798.52   31.80
  -4   6  -4  790.92   30.90
   4  -6   4  899.51   32.50
  -3   5  -4  137.99    6.30
  -3   5  -4  156.08    7.30
  -3   5  -4  142.09    7.70
  -3   5  -4  136.69    6.70
  -3   5  -4  140.89    6.70
  -3   5  -4  132.99    8.00
  -2   4  -4   74.79    3.70
  -2   4  -4   70.39    5.30
  -2   4  -4   74.29    4.90
  -2   4  -4   71.69    4.30
  -2   4  -4   68.59    3.70
  -2   4  -4   69.79    5.20
  -2   4  -4   68.79    9.20
  -1   3  -4  519.35   20.20
  -1   3  -4  511.25   20.40
  -1   3  -4  509.65   20.90
   1  -3   4  492.35   20.20
   0   2  -4 1129.29   43.30
   0   2  -4 1128.99   42.80
   0  -2   4 1110.49   47.10
   0  -2   4 1123.89   42.80
   0  -2   4 1119.79   43.10
   1   1  -4  152.08    7.00
   1   1  -4  143.59    6.30
   1   1  -4  153.48    6.40
   1   1  -4  156.28    7.90
  -1  -1   4  148.19    7.80
  -1  -1   4  175.78    9.50
  -1  -1   4  140.49    6.90
   2   0  -4 1342.37   50.19
   2   0  -4 1346.17   50.19
   2   0  -4 1327.27   52.89
   2   0  -4 1344.77   51.29
  -2   0   4 1291.97   50.19
  -2   0   4 1349.66   51.39
  -2   0   4 1311.87   49.60
  -2   0   4 1340.17   51.49
   3  -1  -4    1.70    2.10
   3  -1  -4    2.40    2.10
   3  -1  -4    0.30    2.20
  -3   1   4    2.00    3.00
  -3   1   4    0.70    1.60
  -3   1   4    2.10    1.80
  -3   1   4    3.40    2.80
   4  -2  -4  525.65   21.50
   4  -2  -4  520.75   21.90
  -4   2   4  523.65   21.40
  -4   2   4  585.84   22.30
  -4   2   4  520.45   22.70
   5  -3  -4    5.20    3.20
   5  -3  -4    1.20    2.80
   5  -3  -4    2.40    2.60
  -5   3   4    0.60    3.90
  -5   3   4    6.20    2.70
  -5   3   4   -0.50    5.50
   6  -4  -4   47.60    5.80
   6  -4  -4   48.50    6.30
  -6   4   4   37.90    4.80
  -6   4   4   40.00    5.80
  -6   4   4   48.00    6.90
  -6   4   4   63.59   11.90
   7  -5  -4   -3.80    4.00
   7  -5  -4   10.70    4.50
  -7   5   4    3.00    5.40
  -7   5   4    0.50    9.00
  -7   5   4    8.70    5.20
  -7   5   4   -4.10    3.20
   8  -6  -4  204.28   13.30
  -8   6   4  208.08   13.30
  -8   6   4  204.38   14.60
  -8   6   4  223.18   12.40
  -8   6   4  167.98   18.00
   9  -7  -4    0.00    4.80
  -9   7   4    1.90    4.80
  -9   7   4   -1.30    5.30
  -9   7   4   17.10    9.50
  -9   7   4    7.50    6.80
  10  -8  -4   74.09   10.00
 -10   8   4   65.99   10.50
 -10   8   4  100.89   15.20
 -10   8   4   76.59   10.60
 -10  12  -3    0.70    6.30
 -10  12  -3   -8.70    5.50
 -10  12  -3    2.70    6.70
  -9  11  -3  113.19   11.70
  -9  11  -3  117.39   12.00
  -9  11  -3  109.09   11.00
  -8  10  -3   33.30    6.60
  -8  10  -3   26.20    6.40
  -8  10  -3   37.50    6.10
   8 -10   3   20.50    4.70
  -7   9  -3    4.50    4.60
  -7   9  -3   13.50    3.90
  -7   9  -3   -3.10    3.60
  -7   9  -3    1.20    4.40
   7  -9   3    5.30    3.20
  -6   8  -3   65.59    7.20
  -6   8  -3   63.19    6.00
  -6   8  -3   59.89    7.10
  -6   8  -3   72.19    6.40
   6  -8   3   60.69    5.40
  -5   7  -3  945.81   37.60
  -5   7  -3  984.50   38.20
  -5   7  -3  974.90   37.60
  -5   7  -3  934.21   38.50
   5  -7   3  953.50   37.20
  -4   6  -3    7.30    2.30
  -4   6  -3    7.40    1.30
  -4   6  -3    9.50    1.30
  -4   6  -3    2.80    2.60
  -4   6  -3    7.70    2.90
  -4   6  -3   13.50    2.60
   4  -6   3    4.60    2.90
   4  -6   3    5.00    1.90
  -3   5  -3  154.78    7.20
  -3   5  -3  141.09    8.10
  -3   5  -3  153.48    7.90
  -3   5  -3  136.99    7.10
  -3   5  -3  173.18    7.20
  -3   5  -3  157.48    6.40
   3  -5   3  164.98    6.90
  -2   4  -3   74.39    5.10
  -2   4  -3   76.19    4.00
  -2   4  -3   77.59    5.20
  -2   4  -3   77.09    3.90
  -2   4  -3   69.59    5.00
  -2   4  -3   78.09    4.00
  -2   4  -3   76.89    3.90
  -1   3  -3   15.70    2.40
  -1   3  -3   28.60    6.90
  -1   3  -3   14.60    2.30
  -1   3  -3   16.30    2.10
  -1   3  -3   16.10    2.50
   1  -3   3   19.90    2.30
   0   2  -3    0.70    1.50
   0   2  -3    0.80    1.70
   0   2  -3    2.50    1.90
   0  -2   3   -2.10    1.60
   0  -2   3   -6.50    8.50
   0  -2   3   -0.70    1.90
   1   1  -3 3036.70  116.29
   1   1  -3 3130.79  115.99
   1   1  -3 3087.39  116.79
   1   1  -3 3248.77  115.99
   1   1  -3 3140.29  116.89
  -1  -1   3 3102.69  116.29
  -1  -1   3 3153.38  116.89
   2   0  -3    2.20    1.60
   2   0  -3   -3.80    1.50
   2   0  -3   -2.50    2.10
   2   0  -3   -1.20    2.80
  -2   0   3   -3.00    1.20
  -2   0   3    0.10    2.30
  -2   0   3   -1.70    1.10
  -2   0   3   -3.10    1.40
  -2   0   3    1.60    2.40
   3  -1  -3  827.42   31.70
   3  -1  -3  849.41   32.00
   3  -1  -3  824.42   32.00
   3  -1  -3  854.11   32.80
  -3   1   3  811.92   32.70
  -3   1   3  809.82   31.70
  -3   1   3  810.52   32.60
   4  -2  -3  140.29    6.80
   4  -2  -3  130.39    7.30
   4  -2  -3  134.99    7.40
  -4   2   3  127.69    7.80
  -4   2   3  132.09    7.00
  -4   2   3  122.69    8.00
  -4   2   3  146.79   11.40
   5  -3  -3   20.20    3.20
   5  -3  -3   14.90    3.60
   5  -3  -3   15.10    3.40
  -5   3   3   18.20    4.40
  -5   3   3   19.80    3.40
  -5   3   3   21.40    4.50
   6  -4  -3  117.49    8.30
   6  -4  -3  114.89    8.20
  -6   4   3  126.49    8.50
  -6   4   3  116.89    7.80
  -6   4   3  121.19    8.80
  -6   4   3  109.59    9.20
  -7   5   3   85.39    8.00
  -7   5   3   75.89    7.30
  -7   5   3   72.69    8.90
  -7   5   3   81.99    8.00
   8  -6  -3   -1.20    4.10
  -8   6   3    3.60    7.30
  -8   6   3   -0.80    5.10
  -8   6   3   -4.90    4.40
  -8   6   3   -3.00    4.50
   9  -7  -3  169.78   13.10
  -9   7   3  167.38   12.20
  -9   7   3  202.08   12.80
  -9   7   3  214.08   14.90
  -9   7   3  194.88   13.40
  10  -8  -3    1.70    6.00
 -10   8   3   15.10    6.20
 -10   8   3   18.50    8.00
 -10   8   3    1.20    5.60
 -10   8   3    3.10    6.70
 -10  12  -2   73.79    9.80
 -10  12  -2   85.79   10.70
 -10  12  -2   70.49   10.10
  -9  11  -2    5.40    5.90
  -9  11  -2   20.90    4.30
  -9  11  -2   18.00    6.40
  -9  11  -2   22.00    6.00
   9 -11   2   14.20    5.20
  -8  10  -2   21.20    5.80
  -8  10  -2   12.50    5.50
  -8  10  -2    7.30    4.60
  -8  10  -2   14.40    3.00
   8 -10   2   22.90    4.20
   8 -10   2    6.90    4.20
  -7   9  -2   23.30    5.20
  -7   9  -2   14.50    4.80
  -7   9  -2   29.90    3.10
  -7   9  -2   36.30    5.00
  -7   9  -2   26.10    4.80
   7  -9   2   26.00    4.80
   7  -9   2   23.20    4.40
  -6   8  -2  217.48   11.80
  -6   8  -2  201.78   10.90
  -6   8  -2  212.58   11.80
  -6   8  -2  208.98    8.80
  -6   8  -2  214.38   11.10
   6  -8   2  207.98   10.50
   6  -8   2  199.88   11.00
  -5   7  -2    2.60    2.80
  -5   7  -2    3.30    2.50
  -5   7  -2    1.70    1.30
  -5   7  -2    1.60    3.10
  -5   7  -2    0.30    3.10
   5  -7   2    6.40    2.70
   5  -7   2    4.80    2.20
  -4   6  -2   98.89    6.50
  -4   6  -2   99.89    4.30
  -4   6  -2  104.39    6.50
  -4   6  -2   95.79    5.90
  -4   6  -2   89.39    6.10
   4  -6   2   91.09    5.40
   4  -6   2  101.69    4.40
   4  -6   2   94.69    6.20
  -3   5  -2    4.90    1.80
  -3   5  -2    8.50    2.20
  -3   5  -2    3.20    1.00
  -3   5  -2   10.00    2.60
  -3   5  -2    7.90    2.50
   3  -5   2    6.40    1.70
   3  -5   2    5.00    1.80
  -2   4  -2  878.71   32.60
  -2   4  -2  834.02   32.30
  -2   4  -2  843.92   32.60
  -2   4  -2  858.11   33.10
  -2   4  -2  877.71   32.50
  -2   4  -2  880.81   32.90
   2  -4   2  855.01   32.40
   2  -4   2  849.52   32.90
  -1   3  -2  396.06   16.50
  -1   3  -2  415.26   15.90
  -1   3  -2  467.85   16.30
  -1   3  -2  407.46   16.40
  -1   3  -2  441.46   16.80
  -1   3  -2  407.36   16.10
   1  -3   2  408.76   16.10
   0   2  -2  101.09    4.70
   0   2  -2  111.19    5.30
   0   2  -2  100.19    4.90
   0  -2   2  106.59    4.80
   0  -2   2   98.09    4.90
   0  -2   2   87.09   11.50
   1   1  -2    9.50    1.60
   1   1  -2    5.30    1.90
   1   1  -2    5.90    1.30
   1   1  -2    7.00    1.30
   1   1  -2   10.10    2.20
  -1  -1   2   10.00    2.10
  -1  -1   2    7.10    2.00
  -1  -1   2    7.40    1.30
  -1  -1   2    6.00    1.10
  -1  -1   2    5.80    1.10
   2   0  -2 9388.26  358.66
   2   0  -2 9969.70  358.86
   2   0  -2 9764.82  359.36
  -2   0   2 9822.82  358.76
  -2   0   2 9341.57  359.46
  -2   0   2 9721.53  359.26
  -2   0   2 9878.81  358.76
   3  -1  -2   81.59    5.70
   3  -1  -2   91.59    5.20
   3  -1  -2   82.69    5.80
   3  -1  -2   89.39    4.70
   3  -1  -2   78.19    5.10
  -3   1   2   82.99    5.70
  -3   1   2   85.19    4.90
  -3   1   2   85.19    5.40
  -3   1   2   91.99    5.20
  -3   1   2   90.89    5.00
   4  -2  -2  255.17   11.10
   4  -2  -2  237.48   11.10
   4  -2  -2  242.08   11.00
   4  -2  -2  236.08   10.60
  -4   2   2  228.38   10.80
  -4   2   2  254.77   11.90
  -4   2   2  257.17   11.00
  -4   2   2  227.48   11.10
  -4   2   2  244.38   10.90
   5  -3  -2    1.20    2.70
   5  -3  -2    5.60    2.40
   5  -3  -2    2.60    2.70
  -5   3   2    2.80    2.60
  -5   3   2    6.20    2.80
  -5   3   2    7.40    2.90
   6  -4  -2  102.19    7.80
   6  -4  -2  114.69    7.90
  -6   4   2  118.59    7.60
  -6   4   2  111.59    7.60
  -6   4   2  105.49    7.60
   7  -5  -2   29.70    4.90
  -7   5   2   25.80    4.80
  -7   5   2   18.50    4.80
  -7   5   2   22.50    4.50
  -7   5   2   27.90    5.80
   8  -6  -2  354.86   17.60
  -8   6   2  338.37   17.20
  -8   6   2  333.27   18.50
  -8   6   2  351.86   17.60
  -8   6   2  346.67   16.90
   9  -7  -2   -1.40    5.60
  -9   7   2    3.50    4.70
  -9   7   2    2.80    4.70
  -9   7   2    0.70    5.60
  -9   7   2    0.60    5.20
  10  -8  -2   27.10    6.80
 -10   8   2   27.30    7.30
 -10   8   2   34.20    8.10
 -10   8   2   35.50    6.50
 -10  12  -1    4.60    6.90
 -10  12  -1    1.00    3.10
 -10  12  -1   -8.20    6.20
 -10  12  -1   -0.60    5.40
  10 -12   1   -2.30    4.50
  -9  11  -1   87.69   11.30
  -9  11  -1   97.49    6.70
  -9  11  -1  100.59   11.60
  -9  11  -1  101.49   10.30
   9 -11   1   96.29    9.70
  -8  10  -1   43.80    6.30
  -8  10  -1   47.60    7.00
  -8  10  -1   29.10    6.70
  -8  10  -1   37.50    4.70
   8 -10   1   41.00    5.80
   8 -10   1   47.90    6.00
  -7   9  -1   51.69    5.80
  -7   9  -1   37.30    5.70
  -7   9  -1   49.60    6.50
  -7   9  -1   47.10    4.40
  -7   9  -1   44.80    6.20
   7  -9   1   49.40    6.30
   7  -9   1   54.69    6.40
  -6   8  -1   78.19    4.70
  -6   8  -1   75.79    6.40
  -6   8  -1   75.29    7.30
  -6   8  -1   62.49    6.30
   6  -8   1   72.39    6.20
  -5   7  -1  174.98    9.10
  -5   7  -1  178.98    9.70
  -5   7  -1  181.78    9.20
  -5   7  -1  169.28    9.50
  -5   7  -1  174.68    7.70
   5  -7   1  167.18    8.90
   5  -7   1  178.58    7.80
  -4   6  -1   33.50    3.90
  -4   6  -1   33.10    2.60
  -4   6  -1   34.50    4.30
  -4   6  -1   33.20    4.00
  -4   6  -1   38.00    4.70
   4  -6   1   34.30    3.80
   4  -6   1   34.80    2.80
   4  -6   1   36.40    3.60
   4  -6   1   30.30    3.70
  -3   5  -1  903.81   35.10
  -3   5  -1  913.21   34.80
  -3   5  -1  906.41   34.00
  -3   5  -1  899.91   35.00
  -3   5  -1  931.51   34.80
   3  -5   1  934.61   34.70
   3  -5   1  896.01   34.70
   3  -5   1  871.61   34.00
  -2   4  -1  337.47   12.90
  -2   4  -1  347.17   13.60
  -2   4  -1  338.77   13.60
  -2   4  -1  329.27   13.80
  -2   4  -1  335.87   13.80
   2  -4   1  348.67   13.60
   2  -4   1  338.97   13.80
   2  -4   1  334.27   13.50
   2  -4   1  371.86   13.10
  -1   3  -1   13.10    1.80
  -1   3  -1   11.60    1.30
  -1   3  -1    9.60    0.80
  -1   3  -1   11.20    1.60
  -1   3  -1   11.00    1.20
   1  -3   1   10.50    1.40
   1  -3   1   11.70    1.30
   1  -3   1    7.50    1.50
   0   2  -1   -0.40    0.90
   0   2  -1    2.20    0.70
   0   2  -1    1.40    0.80
   0  -2   1    1.10    1.70
   1   1  -1 2875.11  106.09
   1   1  -1 2814.72  105.99
   1   1  -1 2882.31  106.09
   1   1  -1 2865.21  106.29
  -1  -1   1 2838.42  106.29
  -1  -1   1 2883.61  106.09
  -1  -1   1 2871.21  106.39
  -1  -1   1 2881.31  106.29
  -1  -1   1 2856.41  106.09
   2   0  -1    3.90    1.80
   2   0  -1    0.70    1.40
   2   0  -1    0.00    1.50
   2   0  -1    1.90    2.10
  -2   0   1    0.80    1.50
  -2   0   1    4.00    1.50
  -2   0   1    1.50    1.90
  -2   0   1    5.40    1.60
  -2   0   1    3.40    2.00
   3  -1  -1 3362.36  122.79
   3  -1  -1 3313.07  122.69
   3  -1  -1 3317.57  122.49
  -3   1   1 3368.86  122.69
  -3   1   1 3275.87  122.69
  -3   1   1 3215.98  123.09
  -3   1   1 3252.67  122.49
  -3   1   1 3219.08  122.79
   4  -2  -1  315.97   13.60
   4  -2  -1  322.47   13.60
   4  -2  -1  315.17   13.30
  -4   2   1  319.67   13.60
  -4   2   1  304.57   13.50
  -4   2   1  312.87   14.10
  -4   2   1  310.87   13.40
  -4   2   1  312.57   13.40
   5  -3  -1   -2.10    2.10
   5  -3  -1    0.40    2.80
   5  -3  -1    4.10    2.40
  -5   3   1   -3.10    2.20
  -5   3   1   -0.10    2.80
  -5   3   1   -0.30    2.60
  -5   3   1   -2.80    2.20
  -5   3   1   -1.00    2.40
   6  -4  -1  203.28   10.50
  -6   4   1  192.88    9.90
  -6   4   1  200.08   10.40
  -6   4   1  186.98   10.40
   7  -5  -1  306.27   14.80
  -7   5   1  291.67   14.70
  -7   5   1  293.07   14.00
  -7   5   1  305.47   16.00
   8  -6  -1    5.50    3.90
  -8   6   1   13.20    4.20
  -8   6   1   12.20    5.20
  -8   6   1    0.00    4.30
  -8   6   1    1.90    5.60
   9  -7  -1  155.48   11.60
  -9   7   1  157.48   10.30
  -9   7   1  150.28   11.70
  -9   7   1  156.78   13.50
  -9   7   1  160.58   12.40
  10  -8  -1    3.50    5.50
 -10   8   1    1.80    6.60
 -10   8   1    5.10    6.40
 -10   8   1   -2.10    4.60
 -10   8   1   -7.60    6.00
 -10  12   0  233.88   15.40
 -10  12   0  218.98   12.00
 -10  12   0  178.58   17.80
 -10  12   0  216.98   16.60
  10 -12   0  240.28   15.10
  -9  11   0  -10.90    5.00
  -9  11   0   -2.70    4.50
  -9  11   0   -2.30    5.50
  -9  11   0   -0.30    4.80
   9 -11   0    1.70    4.50
  -8  10   0   18.60    6.30
  -8  10   0   11.60    5.40
  -8  10   0   13.40    4.70
  -8  10   0   18.60    3.90
   8 -10   0   14.70    5.00
  -7   9   0   -3.10    2.50
  -7   9   0    0.10    4.40
  -7   9   0    0.00    4.20
  -7   9   0   -1.20    3.50
   7  -9   0    3.90    3.50
  -6   8   0  281.87   13.80
  -6   8   0  285.37   13.80
  -6   8   0  287.17   12.70
  -6   8   0  289.67   14.60
  -6   8   0  288.17   14.20
   6  -8   0  296.07   13.80
   6  -8   0  296.47   12.80
  -5   7   0    0.60    1.90
  -5   7   0    0.50    3.30
  -5   7   0   -2.90    2.50
  -5   7   0   -3.10    2.70
  -5   7   0   -1.10    2.40
   5  -7   0   -0.50    2.10
  -4   6   0  995.60   37.80
  -4   6   0  989.00   38.80
  -4   6   0 1005.60   38.50
  -4   6   0  993.40   38.50
  -4   6   0  987.90   38.60
   4  -6   0  979.90   37.90
   4  -6   0  996.00   38.90
   4  -6   0 1010.90   38.60
   4  -6   0  991.60   38.40
  -3   5   0   -0.40    1.90
  -3   5   0    0.20    2.10
  -3   5   0    0.70    1.90
  -3   5   0   -1.70    2.20
  -3   5   0    0.20    1.30
   3  -5   0    1.40    1.70
   3  -5   0    2.00    2.00
   3  -5   0    0.00    1.40
   3  -5   0    1.20    1.90
  -2   4   0  150.08    7.10
  -2   4   0  155.08    6.80
  -2   4   0  150.98    6.30
  -2   4   0  145.69    6.80
  -2   4   0  165.48    7.10
   2  -4   0  156.98    7.10
   2  -4   0  146.99    6.80
   2  -4   0  149.79    6.80
   2  -4   0  149.69    6.30
   2  -4   0  150.88    6.90
  -1   3   0    0.40    0.90
  -1   3   0    0.20    1.10
  -1   3   0   -0.40    1.10
  -1   3   0    1.40    0.90
  -1   3   0    0.00    0.70
   1  -3   0   -0.30    1.10
   1  -3   0    0.90    1.20
   1  -3   0    1.20    0.70
   1  -3   0    1.70    1.00
   1  -3   0    1.10    1.10
   1   1   0    0.60    0.80
   1   1   0    0.20    1.10
  -1  -1   0   -0.90    0.70
  -1  -1   0    1.00    0.90
  -1  -1   0   -0.20    0.90
  -1  -1   0   -0.90    0.70
  -1  -1   0    1.10    0.90
   2   0   0 3039.60  112.49
   2   0   0 3048.09  112.59
   2   0   0 3041.80  112.59
   2   0   0 3123.09  112.69
  -2   0   0 3048.40  112.89
  -2   0   0 2951.10  112.49
  -2   0   0 3027.00  112.69
  -2   0   0 2932.71  112.59
  -2   0   0 3060.69  112.69
   3  -1   0    0.00    1.70
   3  -1   0    2.70    1.90
   3  -1   0    0.00    1.60
   3  -1   0    1.50    1.80
  -3   1   0   -0.80    2.00
  -3   1   0    1.60    1.90
  -3   1   0    0.60    1.60
  -3   1   0    2.70    2.00
  -3   1   0   -0.30    2.30
   4  -2   0  997.70   38.40
   4  -2   0  996.90   37.90
   4  -2   0  999.30   37.90
   4  -2   0  957.00   37.90
  -4   2   0 1000.60   38.00
  -4   2   0  972.00   37.90
  -4   2   0  970.70   38.40
  -4   2   0  966.50   37.90
  -4   2   0  972.30   37.60
   5  -3   0   -0.30    2.50
   5  -3   0   -1.70    2.30
   5  -3   0    0.00    2.40
  -5   3   0   -0.40    2.40
  -5   3   0    0.60    2.50
  -5   3   0   -1.40    2.40
  -5   3   0   -1.90    2.00
  -5   3   0   -0.30    2.90
   6  -4   0  110.29    7.60
   6  -4   0  120.99    6.80
  -6   4   0  109.39    7.70
  -6   4   0  107.89    7.50
  -6   4   0  116.89    6.70
  -6   4   0  110.39    8.50
   7  -5   0    3.70    3.20
  -7   5   0    0.80    2.80
  -7   5   0    5.00    4.70
  -7   5   0   -4.60    3.40
   8  -6   0  126.99    9.60
  -8   6   0  117.99   10.00
  -8   6   0  128.69    8.20
  -8   6   0  122.19   10.80
  -8   6   0  128.19    9.90
   9  -7   0    5.70    4.70
  -9   7   0   -5.60    5.60
  -9   7   0    2.90    5.40
  -9   7   0   -2.40    3.60
  -9   7   0   -5.70    5.00
  10  -8   0  135.09   11.90
 -10   8   0  112.19   13.00
 -10   8   0  150.38   13.60
 -10   8   0  156.28   12.70
 -10  12   1    0.80    4.40
 -10  12   1    0.20    6.90
 -10  12   1   -2.10    6.10
 -10  12   1    6.30    6.90
  10 -12  -1   -0.90    5.40
  -9  11   1  111.89   11.60
  -9  11   1   98.59   10.20
  -9  11   1   87.29   11.30
   9 -11  -1   83.09   11.10
  -8  10   1   36.60    6.00
  -8  10   1   39.30    6.70
  -8  10   1   32.20    6.50
  -8  10   1   48.20    5.60
   8 -10  -1   52.29    6.70
  -7   9   1   55.49    7.30
  -7   9   1   50.79    6.50
  -7   9   1   41.80    5.70
  -7   9   1   40.60    5.60
   7  -9  -1   53.99    6.90
  -6   8   1   69.49    7.00
  -6   8   1   75.89    5.70
  -6   8   1   68.19    6.30
  -6   8   1   66.19    8.50
   6  -8  -1   71.99    6.40
  -5   7   1  186.98    8.70
  -5   7   1  162.88    9.00
  -5   7   1  163.68    9.20
  -5   7   1  165.38    9.70
  -5   7   1  183.08    9.40
   5  -7  -1  171.68    9.20
   5  -7  -1  166.68    9.10
   5  -7  -1  181.98    8.60
  -4   6   1   23.10    3.00
  -4   6   1   31.90    4.20
  -4   6   1   34.60    4.30
  -4   6   1   30.70    3.70
  -4   6   1   34.30    4.10
   4  -6  -1   29.50    3.90
   4  -6  -1   33.10    3.60
   4  -6  -1   30.80    3.50
  -3   5   1  914.41   35.50
  -3   5   1  956.10   35.50
  -3   5   1  912.01   35.80
  -3   5   1  904.91   35.40
   3  -5  -1  925.51   35.30
   3  -5  -1  915.31   35.40
   3  -5  -1  917.11   35.40
   3  -5  -1  931.11   35.50
  -2   4   1  315.67   13.50
  -2   4   1  340.07   13.40
  -2   4   1  349.67   13.40
  -2   4   1  324.27   13.40
   2  -4  -1  341.17   13.50
   2  -4  -1  326.87   13.40
   2  -4  -1  342.67   13.50
   2  -4  -1  333.77   13.40
  -1   3   1    1.10    4.50
  -1   3   1   11.90    2.00
  -1   3   1    7.00    1.60
  -1   3   1   12.50    1.40
  -1   3   1   10.90    1.40
   1  -3  -1   11.70    1.70
   1  -3  -1   11.40    1.40
   1  -3  -1    8.90    2.50
   1  -3  -1   11.10    1.40
   0   2   1   -0.30    2.80
   0   2   1   -0.40    0.90
   0   2   1    0.90    0.90
   0  -2  -1    2.90    2.40
   0  -2  -1   -0.40    0.90
   0  -2  -1    0.50    0.90
   1   1   1 2769.72  105.99
   1   1   1 2912.91  105.69
   1   1   1 2923.61  105.99
   1   1   1 2826.12  105.89
  -1  -1  -1 2902.11  106.09
  -1  -1  -1 2725.53  105.99
  -1  -1  -1 2908.01  105.69
  -1  -1  -1 2866.51  105.69
   2   0   1    4.10    1.70
   2   0   1    0.80    1.50
   2   0   1    3.60    1.40
   2   0   1    2.60    2.70
  -2   0  -1    2.90    1.80
  -2   0  -1    1.40    1.50
  -2   0  -1    3.10    1.50
  -2   0  -1    0.10    1.90
  -2   0  -1    2.80    1.40
   3  -1   1 3364.86  122.59
   3  -1   1 3249.18  122.79
   3  -1   1 3219.58  122.29
   3  -1   1 3398.16  122.59
  -3   1  -1 3309.67  122.59
  -3   1  -1 3311.07  122.79
  -3   1  -1 3218.18  122.89
  -3   1  -1 3249.07  122.19
   4  -2   1  305.77   13.40
   4  -2   1  323.57   13.40
   4  -2   1  302.17   12.90
   4  -2   1  313.17   13.90
   4  -2   1  328.37   13.70
  -4   2  -1  321.17   13.50
  -4   2  -1  322.77   13.50
  -4   2  -1  314.37   13.70
  -4   2  -1  323.37   14.10
  -4   2  -1  308.87   12.80
   5  -3   1   -1.60    2.30
   5  -3   1   -2.30    1.70
  -5   3  -1    0.80    3.20
  -5   3  -1   -0.40    2.60
  -5   3  -1    3.50    2.00
  -5   3  -1   -2.70    2.20
  -5   3  -1   -0.40    2.50
   6  -4   1  193.58   10.00
   6  -4   1  185.18   10.00
  -6   4  -1  208.28   11.30
  -6   4  -1  202.38    9.00
  -6   4  -1  187.28   10.20
  -6   4  -1  167.18   10.30
  -6   4  -1  186.18   10.20
   7  -5   1  287.47   13.80
   7  -5   1  296.17   14.50
  -7   5  -1  309.17   15.00
  -7   5  -1  301.37   14.90
  -7   5  -1  306.47   15.10
  -7   5  -1  300.17   13.20
  -7   5  -1  303.77   15.70
   8  -6   1    8.60    3.90
  -8   6  -1    6.00    5.00
  -8   6  -1    2.10    2.90
  -8   6  -1   11.30    4.90
  -8   6  -1    2.30    4.90
  -9   7  -1  153.28   11.70
  -9   7  -1  128.59   12.50
  -9   7  -1  165.48   12.50
  -9   7  -1  156.58    8.90
  10  -8   1   -2.80    4.70
 -10   8  -1   -5.60    5.80
 -10   8  -1    3.50    5.60
 -10   8  -1   -6.10    6.60
 -10  12   2   88.39   11.80
 -10  12   2  114.09   13.50
 -10  12   2   86.59    9.40
  10 -12  -2   99.89   12.10
  -9  11   2   23.70    5.50
  -9  11   2   14.90    6.20
  -9  11   2   19.60    5.90
  -9  11   2   37.40    8.20
   9 -11  -2   23.50    7.40
  -8  10   2    5.80    4.30
  -8  10   2    9.40    5.30
  -8  10   2   11.60    6.00
  -8  10   2    7.30    4.40
   8 -10  -2   20.10    5.40
  -7   9   2   19.90    4.40
  -7   9   2   15.90    5.70
  -7   9   2   21.20    8.30
  -7   9   2   22.70    4.50
   7  -9  -2   27.20    5.70
  -6   8   2  217.78   11.30
  -6   8   2  225.28   11.80
  -6   8   2  229.48   12.50
  -6   8   2  226.68   13.10
   6  -8  -2  212.78   11.60
   6  -8  -2  209.88   11.50
  -5   7   2    0.50    2.90
  -5   7   2   -0.10    2.50
  -5   7   2    3.30    3.50
  -5   7   2    0.70    2.80
   5  -7  -2   -0.40    2.60
   5  -7  -2    2.10    2.80
  -4   6   2   89.79    6.20
  -4   6   2   96.99    6.00
  -4   6   2  100.19    6.80
  -4   6   2   96.39    6.10
   4  -6  -2   84.59    5.90
   4  -6  -2  100.89    6.10
   4  -6  -2  106.69    6.00
   4  -6  -2  101.09    6.10
  -3   5   2    6.90    2.10
  -3   5   2    2.00    1.70
  -3   5   2    2.60    2.30
  -3   5   2    3.90    2.90
  -3   5   2    5.70    2.40
   3  -5  -2    1.90    2.00
   3  -5  -2    4.60    2.00
   3  -5  -2    4.40    2.10
   3  -5  -2    4.80    2.40
  -2   4   2  863.31   34.00
  -2   4   2  865.31   33.30
  -2   4   2  883.51   33.30
  -2   4   2  871.21   33.80
   2  -4  -2  877.51   33.40
   2  -4  -2  863.61   33.40
   2  -4  -2  919.41   33.80
  -1   3   2  397.16   16.40
  -1   3   2  400.66   15.50
  -1   3   2  381.26   15.90
  -1   3   2  411.96   15.40
  -1   3   2  397.86   16.20
   1  -3  -2  409.96   15.60
   1  -3  -2  406.26   15.60
   1  -3  -2  438.76   16.50
   0   2   2  106.99    5.20
   0   2   2   98.59    4.90
   0   2   2  125.39   11.20
   0  -2  -2  100.69    5.00
   1   1   2    8.40    1.90
  -1  -1  -2    3.10    2.10
  -1  -1  -2    4.10    0.70
  -1  -1  -2    7.30    1.60
  -1  -1  -2    6.30    1.60
  -1  -1  -2    6.90    1.80
  -1  -1  -2    5.10    2.60
   2   0   2 9473.35  354.06
   2   0   2 9178.88  354.66
   2   0   2 9642.34  353.86
  -2   0  -2 9999.00  354.06
   3  -1   2   84.79    6.00
   3  -1   2   85.79    4.50
  -3   1  -2   86.39    4.40
  -3   1  -2   91.09    5.70
  -3   1  -2   86.19    4.80
  -3   1  -2   85.39    5.50
  -3   1  -2   81.89    4.80
   4  -2   2  253.67   10.80
   4  -2   2  274.97   11.60
   4  -2   2  247.28   11.60
  -4   2  -2  240.68   11.80
  -4   2  -2  253.77   11.10
  -4   2  -2  239.58   11.00
  -4   2  -2  240.78   10.20
  -4   2  -2  242.48   11.60
   5  -3   2    4.10    2.40
   5  -3   2    8.30    5.30
  -5   3  -2    1.40    2.40
  -5   3  -2    1.10    2.60
  -5   3  -2    8.40    1.90
  -5   3  -2    6.30    3.20
  -5   3  -2    5.10    3.10
   6  -4   2  120.49    7.40
  -6   4  -2  113.09    9.20
  -6   4  -2  113.29    8.70
  -6   4  -2  122.69    7.90
  -6   4  -2  111.99    7.80
  -6   4  -2  124.79    6.20
   7  -5   2   23.40    4.00
  -7   5  -2   29.60    5.70
  -7   5  -2   18.20    4.60
  -7   5  -2   26.60    4.70
  -7   5  -2   33.60    5.60
  -7   5  -2   27.50    3.30
   8  -6   2  296.07   18.30
   8  -6   2  334.87   15.80
  -8   6  -2  328.77   14.00
  -8   6  -2  336.57   17.10
  -8   6  -2  308.47   16.50
  -8   6  -2  316.27   16.40
  -8   6  -2  343.57   17.60
   9  -7   2   -1.30    3.90
  -9   7  -2    0.70    4.90
  -9   7  -2   -2.00    5.50
  -9   7  -2   -3.70    5.20
  -9   7  -2   -4.60    2.60
 -10   8  -2   29.10    6.90
 -10   8  -2   37.00    4.90
 -10   8  -2   46.80    8.30
 -10   8  -2   36.60    8.00
 -10  12   3   -6.00    6.70
 -10  12   3    0.90    6.90
 -10  12   3    5.20    5.70
 -10  12   3    0.10    5.70
  10 -12  -3   -0.80    5.80
  -9  11   3   79.29   12.20
  -9  11   3  100.39    9.90
  -9  11   3   98.39    9.90
  -9  11   3  125.09   12.40
   9 -11  -3  125.69   11.30
  -8  10   3   26.50    5.90
  -8  10   3   43.10    7.80
  -8  10   3   33.10    6.70
  -8  10   3   31.30    6.10
   8 -10  -3   38.40    6.70
  -7   9   3    9.10    4.40
  -7   9   3    8.20    4.10
  -7   9   3   17.80    5.90
   7  -9  -3    4.30    4.20
  -6   8   3   63.19    6.80
  -6   8   3   58.79    6.10
  -6   8   3   69.89    8.00
   6  -8  -3   74.99    6.90
   6  -8  -3   63.69    7.90
  -5   7   3  995.40   40.30
  -5   7   3  968.70   38.70
  -5   7   3 1013.50   41.20
  -5   7   3 1002.80   40.10
   5  -7  -3  965.50   39.00
   5  -7  -3  982.70   39.00
  -4   6   3    4.80    6.30
  -4   6   3    6.50    2.30
  -4   6   3    7.80    3.20
  -4   6   3    1.60    2.70
   4  -6  -3    9.00    2.70
   4  -6  -3    6.30    2.70
  -3   5   3  145.89    8.30
  -3   5   3  143.39    8.20
  -3   5   3  147.99    7.10
   3  -5  -3  160.38    7.50
   3  -5  -3  151.58    7.40
   3  -5  -3  158.18    7.80
  -2   4   3   70.29    5.10
  -2   4   3   70.99    5.60
  -2   4   3   67.29    3.80
  -2   4   3   76.19    3.80
   2  -4  -3   75.59    8.60
   2  -4  -3   70.69    5.20
   2  -4  -3   71.59    4.20
   2  -4  -3   72.29    4.20
  -1   3   3   17.60    2.30
  -1   3   3   23.80    3.60
  -1   3   3   11.80    2.60
   1  -3  -3   13.50    1.50
   1  -3  -3   14.50    2.90
   1  -3  -3   18.10    2.90
   1  -3  -3   16.30    2.00
   1  -3  -3   16.60    2.40
   0   2   3   -5.80    9.30
   0   2   3    1.80    2.10
   0   2   3    0.10    1.80
   0  -2  -3    0.20    1.60
   0  -2  -3   -3.70    2.70
   0  -2  -3   -0.40    1.90
   1   1   3 3104.79  118.19
   1   1   3 3150.38  118.29
   1   1   3 3144.39  118.89
  -1  -1  -3 3205.28  118.19
  -1  -1  -3 3191.08  121.79
  -1  -1  -3 3224.28  118.39
  -2   0  -3    1.10    2.10
  -2   0  -3   -0.50    1.20
  -2   0  -3    3.40    2.30
  -2   0  -3   -2.10    1.40
  -2   0  -3   -1.00    1.60
  -2   0  -3   -1.20    2.40
   3  -1   3  826.92   31.00
   3  -1   3  810.62   31.00
   3  -1   3  798.62   32.40
  -3   1  -3  819.42   31.30
  -3   1  -3  811.02   32.30
  -3   1  -3  845.82   34.20
  -3   1  -3  830.12   31.50
  -3   1  -3  829.32   31.50
  -3   1  -3  825.12   32.30
   4  -2   3  127.19    6.00
   4  -2   3  129.69    6.30
  -4   2  -3  131.39    6.80
  -4   2  -3  138.99    7.90
  -4   2  -3  123.19    6.20
  -4   2  -3  148.79    7.00
  -4   2  -3  125.79    7.70
   5  -3   3   21.30    2.40
   5  -3   3   21.90    3.00
  -5   3  -3   20.40    3.40
  -5   3  -3   16.70    3.50
  -5   3  -3   19.10    2.40
  -5   3  -3   28.30    4.50
  -5   3  -3   27.90    4.50
   6  -4   3  115.59    5.70
   6  -4   3  108.59    6.80
  -6   4  -3  101.19    5.50
  -6   4  -3  111.69    7.50
  -6   4  -3  111.99    8.50
   7  -5   3   83.79    4.80
   7  -5   3   65.89    6.10
  -7   5  -3   68.69    8.20
  -7   5  -3   65.09    7.00
  -7   5  -3   87.69    7.50
  -7   5  -3   62.99    6.10
  -7   5  -3   72.39    8.60
   8  -6   3    2.40    3.20
   8  -6   3    1.90    2.00
  -8   6  -3   -2.80    4.60
  -8   6  -3   -2.90    3.90
  -8   6  -3    3.40    5.40
  -8   6  -3   -3.20    4.10
   9  -7   3  171.88   11.40
  -9   7  -3  183.88   13.60
  -9   7  -3  184.68   12.80
  -9   7  -3  187.08    8.90
  -9   7  -3  178.88   13.80
 -10   8  -3   12.90    7.00
 -10   8  -3   -1.30    5.40
 -10   8  -3    7.20    6.80
  -9  11   4    2.10    4.60
  -9  11   4   -7.80    4.90
  -9  11   4   14.80   10.30
  -9  11   4   -1.80    6.50
   9 -11  -4    5.30    5.40
  -8  10   4   16.00   10.50
  -8  10   4   19.20    5.70
  -8  10   4   23.00    5.20
  -8  10   4   11.50    6.40
   8 -10  -4   13.20    5.20
  -7   9   4   12.50    6.20
  -7   9   4    4.30    4.50
  -7   9   4   -0.30    3.40
   7  -9  -4    6.50    4.70
   7  -9  -4   15.50    4.90
  -6   8   4   99.99   12.40
  -6   8   4  111.49    9.90
  -6   8   4  108.79    8.70
  -6   8   4  106.49    7.40
   6  -8  -4  106.89    8.20
   6  -8  -4   91.79    8.00
  -5   7   4   -0.90    3.60
  -5   7   4    3.80    4.80
  -5   7   4   -8.00    5.30
  -5   7   4    0.40    2.40
   5  -7  -4   -1.80    3.40
   5  -7  -4   -1.20    2.80
  -4   6   4  807.52   32.00
  -4   6   4  799.02   33.30
  -4   6   4  891.31   34.20
  -4   6   4  779.62   33.60
   4  -6  -4  861.51   32.60
   4  -6  -4  815.52   32.50
   4  -6  -4  806.52   32.50
  -3   5   4  144.39    8.40
  -3   5   4  141.99    6.80
  -3   5   4  139.89    7.60
  -3   5   4  141.19    8.70
   3  -5  -4  152.68    7.40
   3  -5  -4  159.48    8.40
   3  -5  -4  136.39    7.30
  -2   4   4   70.09    4.70
  -2   4   4   70.29    6.00
  -2   4   4   72.59    3.60
  -2   4   4   65.79    5.60
   2  -4  -4   72.09    4.20
   2  -4  -4   68.29    4.30
   2  -4  -4   95.89    9.50
  -1   3   4  533.15   22.40
  -1   3   4  524.35   20.50
  -1   3   4  514.05   21.10
   1  -3  -4  516.45   19.70
   1  -3  -4  515.25   21.30
   1  -3  -4  506.55   20.60
   1  -3  -4  515.45   21.10
   1  -3  -4  500.85   19.70
   0   2   4 1099.19   42.70
   0   2   4 1012.20   49.99
   0   2   4 1087.19   43.00
   0  -2  -4 1229.88   44.10
   0  -2  -4 1111.49   42.70
   0  -2  -4 1142.69   43.00
   1   1   4  158.68    7.70
   1   1   4  168.38    8.90
   1   1   4  143.99    7.50
  -1  -1  -4  128.29   14.00
  -1  -1  -4  144.59    7.60
  -1  -1  -4  148.29    7.40
  -2   0  -4 1373.46   50.39
  -2   0  -4 1316.17   49.50
  -2   0  -4 1301.47   50.39
  -2   0  -4 1307.57   49.70
  -2   0  -4 1336.37   51.09
  -3   1  -4    2.00    1.70
  -3   1  -4    4.40    1.80
  -3   1  -4    3.00    2.40
  -3   1  -4    1.70    2.70
  -3   1  -4    5.70    3.80
  -3   1  -4    1.00    1.70
   4  -2   4  551.84   20.80
  -4   2  -4  559.24   21.80
  -4   2  -4  529.65   21.20
  -4   2  -4  531.45   22.70
  -4   2  -4  531.25   22.80
  -4   2  -4  542.25   21.70
  -4   2  -4  541.65   21.70
   5  -3   4    3.70    2.50
  -5   3  -4    6.20    5.50
  -5   3  -4    4.30    2.50
  -5   3  -4    4.30    1.90
  -5   3  -4    8.70    2.10
  -5   3  -4    1.70    3.40
  -6   4  -4   44.00    5.40
  -6   4  -4   52.99    7.70
  -6   4  -4   39.50    3.30
  -6   4  -4   48.10    5.80
  -6   4  -4   41.60    3.50
  -6   4  -4   38.00    5.80
  -7   5  -4   -2.20    3.50
  -7   5  -4    0.00    4.70
  -7   5  -4    0.60    1.80
  -7   5  -4    6.80    4.70
  -7   5  -4   -1.80    3.30
  -7   5  -4    0.20    1.60
  -8   6  -4  232.98   13.00
  -8   6  -4  204.18   14.00
  -8   6  -4  229.68   12.90
  -8   6  -4  202.08   14.00
  -9   7  -4   13.70    6.80
  -9   7  -4    4.00    5.00
  -9   7  -4    0.50    5.80
 -10   8  -4   57.19    8.40
 -10   8  -4   58.49    9.60
 -10   8  -4   86.59   10.80
  -9  11   5   44.70    9.20
  -9  11   5   40.80    7.80
  -9  11   5   33.00    8.60
   9 -11  -5   39.90    7.40
  -8  10   5    7.00    6.70
  -8  10   5    1.50    5.70
  -8  10   5    5.40    7.10
  -8  10   5   -2.20    3.90
   8 -10  -5    1.00    4.70
  -7   9   5   46.50    7.00
  -7   9   5   33.10    9.70
  -7   9   5   33.50    5.20
  -7   9   5   57.89    8.50
   7  -9  -5   45.30    6.90
   7  -9  -5   40.10    6.40
  -6   8   5    3.70    2.80
  -6   8   5    6.40    5.60
  -6   8   5   -3.10    4.40
  -6   8   5    2.30    5.60
   6  -8  -5   -0.70    3.70
   6  -8  -5    2.80    3.60
  -5   7   5   50.49    6.40
  -5   7   5   47.60    6.90
  -5   7   5   44.70    6.00
  -5   7   5   35.50    4.40
   5  -7  -5   47.40    5.40
  -4   6   5    1.40    2.80
  -4   6   5   -6.80    6.20
  -4   6   5   12.30    5.90
   4  -6  -5    3.30    2.80
  -3   5   5  809.72   33.40
  -3   5   5  769.32   31.70
  -3   5   5  769.72   32.80
  -3   5   5  810.22   30.80
   3  -5  -5  804.32   31.50
   3  -5  -5  880.01   34.10
   3  -5  -5  809.22   31.60
  -2   4   5    6.40    3.80
  -2   4   5    7.80    3.90
  -2   4   5    2.50    2.30
   2  -4  -5   11.20    3.80
  -1   3   5   23.70    6.30
  -1   3   5   20.80    3.10
  -1   3   5   24.60    3.90
   1  -3  -5   20.80    2.30
   1  -3  -5   20.90    2.40
   1  -3  -5   26.30    3.30
   0   2   5    5.00    7.80
   0   2   5    0.10    2.50
   0   2   5    1.90    2.30
   0  -2  -5   -1.10    1.90
   1   1   5  937.21   36.70
   1   1   5  924.81   36.70
   1   1   5  962.80   37.90
  -1  -1  -5  926.21   36.60
  -2   0  -5    0.10    1.10
  -2   0  -5    0.90    2.10
  -2   0  -5   -0.80    2.70
  -2   0  -5   -1.60    2.20
  -2   0  -5    1.20    1.10
  -3   1  -5 1853.81   69.39
  -3   1  -5 1845.12   69.59
  -3   1  -5 1814.72   68.49
  -3   1  -5 1834.72   70.19
  -3   1  -5 1804.52   69.99
  -3   1  -5 1806.92   68.49
  -4   2  -5    5.80    3.40
  -4   2  -5    2.00    3.90
  -4   2  -5    8.10    7.60
  -4   2  -5    5.20    2.20
  -4   2  -5    0.90    2.20
  -5   3  -5    3.10    2.10
  -5   3  -5   -0.60    3.60
  -5   3  -5    7.80    2.60
  -5   3  -5    7.70    2.80
  -5   3  -5    9.70    4.80
  -5   3  -5    8.20    3.10
  -6   4  -5    2.10    4.60
  -6   4  -5    2.60    2.00
  -6   4  -5    1.70    1.90
  -6   4  -5    4.20    3.40
  -6   4  -5    3.30    3.10
  -6   4  -5   -2.40    4.00
  -7   5  -5  307.27   16.80
  -7   5  -5  303.67   17.00
  -7   5  -5  315.67   15.40
  -7   5  -5  322.17   15.60
  -8   6  -5   -0.20    4.10
  -8   6  -5   -0.60    5.30
  -8   6  -5   -3.40    5.10
  -8   6  -5    1.00    4.30
  -9   7  -5   72.99    9.60
  -9   7  -5   73.79    9.60
  -9   7  -5   72.19    8.60
  -8  10   6   13.90    6.80
  -8  10   6    2.70    6.10
  -8  10   6    1.80    6.90
   8 -10  -6    7.10    5.60
  -7   9   6   20.80    6.30
  -7   9   6   -0.10    5.80
  -7   9   6   14.40    5.80
   7  -9  -6    8.10    5.10
  -6   8   6  182.28   11.30
  -6   8   6  169.38    9.60
  -6   8   6  167.08   13.30
  -6   8   6  201.38   12.80
   6  -8  -6  193.18   11.40
   6  -8  -6  169.48   10.90
  -5   7   6    8.90    4.80
  -5   7   6    8.00    3.90
  -5   7   6    6.70    5.10
   5  -7  -6    6.10    3.50
   5  -7  -6    4.20    3.60
  -4   6   6  241.78   14.20
  -4   6   6  231.08   11.50
  -4   6   6  228.08   13.20
   4  -6  -6  244.98   11.60
   4  -6  -6  232.78   11.50
  -3   5   6   12.30    4.40
  -3   5   6   13.80    3.20
   3  -5  -6   18.20    3.20
   3  -5  -6   10.00    2.90
  -2   4   6   77.79    9.50
  -2   4   6   68.09    5.50
  -2   4   6   61.99    6.80
   2  -4  -6   60.39    4.50
   2  -4  -6   61.99    4.50
  -1   3   6  217.38   10.30
  -1   3   6  209.08   11.30
   1  -3  -6  212.28    8.80
   1  -3  -6  207.38    8.80
   0   2   6  392.16   16.30
   0   2   6  358.36   21.20
   0   2   6  355.56   17.60
   1   1   6   49.60    6.80
   1   1   6   44.40    5.40
   1   1   6   45.30    5.40
  -2   0  -6 1004.00   40.20
  -2   0  -6 1008.10   39.50
  -3   1  -6   39.40    3.50
  -3   1  -6   53.39    6.30
  -3   1  -6   48.00    5.20
  -3   1  -6   50.49    6.90
  -4   2  -6  181.38   12.10
  -4   2  -6  157.08    8.10
  -4   2  -6  162.88    8.20
  -4   2  -6  157.48   10.20
  -4   2  -6  160.58    8.30
  -4   2  -6  172.28   10.60
  -5   3  -6    5.80    4.30
  -5   3  -6    8.60    3.40
  -5   3  -6   -0.80    2.80
  -5   3  -6    0.70    3.40
  -5   3  -6   -1.90    4.00
  -6   4  -6   56.49    6.40
  -6   4  -6   56.79    4.40
  -6   4  -6   67.39    9.10
  -6   4  -6   53.39    6.50
  -6   4  -6   61.99    8.50
  -6   4  -6   64.99    6.70
  -7   5  -6   11.20    4.40
  -7   5  -6   12.30    4.40
  -7   5  -6    5.00    5.50
  -7   5  -6    9.80    5.50
  -8   6  -6   81.39    9.80
  -8   6  -6   65.39    8.30
  -8   6  -6   78.09    9.70
  -9   7  -6    3.90    6.20
  -9   7  -6   -2.80    6.60
  -9   7  -6   -4.70    4.80
  -8  10   7    0.20    5.20
  -8  10   7    4.60    8.00
  -8  10   7   -2.30    6.30
   8 -10  -7    2.30    5.80
  -7   9   7    8.40    7.50
  -7   9   7   11.10    4.90
   7  -9  -7    1.00    4.90
  -6   8   7   -0.10    4.00
  -6   8   7   -5.30    5.70
  -6   8   7    2.10    5.20
   6  -8  -7   -5.10    4.20
   6  -8  -7    1.80    4.00
  -5   7   7  534.75   25.50
  -5   7   7  521.95   22.30
  -5   7   7  518.25   24.60
   5  -7  -7  501.15   22.40
   5  -7  -7  515.15   22.70
  -4   6   7    5.10    4.50
  -4   6   7    4.40    3.70
  -4   6   7    4.90    5.90
   4  -6  -7    4.60    3.40
   4  -6  -7    4.40    3.40
  -3   5   7   86.59   11.00
  -3   5   7   76.69    8.30
  -3   5   7   74.69    6.40
   3  -5  -7   85.69    6.10
   3  -5  -7   83.89    6.10
  -2   4   7    5.60    4.20
  -2   4   7    7.90    3.30
  -2   4   7   20.40    8.50
   2  -4  -7   12.50    2.70
   2  -4  -7   15.20    2.80
  -1   3   7   40.00   15.10
  -1   3   7   41.80    5.60
  -1   3   7   43.30    5.30
   1  -3  -7   39.30    3.40
   1  -3  -7   35.30    3.30
   0   2   7    5.40    3.80
   0   2   7    6.40    3.80
   0   2   7    1.00    6.20
   1   1   7  659.03   28.30
   1   1   7  698.63   28.50
   1   1   7  690.53   29.50
  -2   0  -7   -6.50    3.50
  -3   1  -7  196.98    8.80
  -3   1  -7  191.68    8.80
  -3   1  -7  210.08   12.00
  -3   1  -7  204.28   11.00
  -3   1  -7  222.58   13.10
  -4   2  -7    4.70    2.50
  -4   2  -7   10.30    4.80
  -4   2  -7    7.70    4.80
  -4   2  -7    0.60    3.80
  -4   2  -7    1.60    2.50
  -5   3  -7   20.80    4.90
  -5   3  -7   22.20    3.90
  -5   3  -7   18.10    3.90
  -5   3  -7   23.80    5.40
  -5   3  -7   29.90    6.00
  -5   3  -7   26.20    5.70
  -6   4  -7    4.00    3.40
  -6   4  -7    3.40    5.60
  -6   4  -7    0.60    3.50
  -6   4  -7   14.50    5.80
  -6   4  -7   -0.60    2.60
  -7   5  -7   37.00   12.20
  -7   5  -7   28.30    5.30
  -7   5  -7   24.50    5.80
  -7   5  -7   24.00    6.70
  -8   6  -7   -2.60    4.40
  -8   6  -7   -3.30    5.90
  -8   6  -7    4.50    6.60
  -7   9   8   18.00    7.90
  -7   9   8   11.40    6.50
   7  -9  -8    0.60    5.30
  -6   8   8   25.90    6.80
  -6   8   8   27.60    5.20
   6  -8  -8   32.40    5.80
  -5   7   8    0.30    5.00
  -5   7   8   -1.00    6.10
  -5   7   8    1.60    4.30
   5  -7  -8   -0.20    4.20
   5  -7  -8    0.40    3.90
  -4   6   8  264.57   13.40
  -4   6   8  277.37   18.60
  -4   6   8  269.57   15.90
   4  -6  -8  276.67   13.40
   4  -6  -8  268.87   13.30
  -3   5   8   22.30    5.80
  -3   5   8    8.70    8.60
  -3   5   8   27.00    4.70
   3  -5  -8   23.80    4.00
   3  -5  -8   21.40    3.90
  -2   4   8   22.10    4.40
  -2   4   8   27.70    6.00
  -2   4   8   12.10   13.70
   2  -4  -8   23.60    3.40
   2  -4  -8   33.50    3.70
  -1   3   8   43.40   14.90
  -1   3   8   57.39    6.50
  -1   3   8   58.99    7.00
   1  -3  -8   59.19    4.20
   1  -3  -8   55.79    4.10
   0   2   8  104.29    9.30
   0   2   8  134.99   12.60
   0   2   8  113.99    9.40
  -2   0  -8  479.95   22.10
  -2   0  -8  464.55   21.40
  -3   1  -8    0.30    3.90
  -3   1  -8   12.00    4.60
  -3   1  -8    4.70    4.60
  -3   1  -8    1.10    2.00
  -3   1  -8   -0.30    2.10
  -4   2  -8  137.79    7.50
  -4   2  -8  144.79   10.80
  -4   2  -8  157.08   12.60
  -4   2  -8  123.59    8.00
  -4   2  -8  139.29   11.10
  -5   3  -8   14.60    3.60
  -5   3  -8   12.30    5.60
  -5   3  -8   17.50    8.00
  -5   3  -8   16.60    3.70
  -5   3  -8   10.50    5.60
  -6   4  -8    5.10    5.60
  -6   4  -8    4.80    3.40
  -6   4  -8   10.40    4.00
  -6   4  -8    6.10    9.20
  -6   4  -8    5.20    3.90
  -7   5  -8   -4.50    4.10
  -7   5  -8    0.40    4.10
  -7   5  -8    0.70    5.90
  -7   5  -8    1.30    6.00
  -6   8   9    7.60    8.80
  -6   8   9    0.90    4.30
  -6   8   9    3.60    6.70
   6  -8  -9    3.10    5.00
  -5   7   9   82.99    8.00
  -5   7   9   67.49    9.70
  -5   7   9   91.39   15.60
   5  -7  -9   81.39    8.30
   5  -7  -9   75.69    8.00
  -4   6   9    8.10    4.20
  -4   6   9   -9.10    8.20
   4  -6  -9    4.30    3.90
  -3   5   9  154.78   12.20
  -3   5   9  141.09    9.40
  -3   5   9  146.59   20.10
   3  -5  -9  136.39    8.50
   3  -5  -9  136.79    8.40
  -2   4   9   14.20    4.50
  -2   4   9   14.20    5.80
  -2   4   9    6.70   12.40
   2  -4  -9    9.40    3.10
  -1   3   9   25.90    5.90
  -1   3   9   25.50    5.00
  -1   3   9   37.60   10.90
   1  -3  -9   23.90    4.90
   1  -3  -9   20.00    2.80
   0   2   9    8.70    6.50
   0   2   9    3.80    4.80
  -1  -1  -9  196.08   12.00
  -2   0  -9   -1.90    4.20
  -2   0  -9   -0.40    4.80
  -2   0  -9   -6.80    4.00
  -3   1  -9  222.68    9.60
  -3   1  -9  221.98   13.80
  -3   1  -9  220.58    9.60
  -3   1  -9  240.88   13.30
  -3   1  -9  208.18   13.50
  -4   2  -9   28.20    3.70
  -4   2  -9   29.80    6.30
  -4   2  -9   24.10    3.50
  -4   2  -9   22.70    6.30
  -5   3  -9    7.60    3.50
  -5   3  -9   10.70    5.90
  -5   3  -9   14.40   10.50
  -6   4  -9    0.80    6.20
  -6   4  -9   15.80    4.30
  -6   4  -9   10.30    6.40
  -6   4  -9   11.80    4.20
  -4   6  10  157.98   14.00
  -4   6  10  173.18   24.00
  -4   6  10  143.09   10.10
   4  -6 -10  133.89    9.50
   4  -6 -10  143.39    9.60
  -3   5  10   28.70   15.20
  -3   5  10   -1.70    4.30
  -3   5  10   -2.50    5.70
   3  -5 -10    5.60    3.60
   3  -5 -10    2.90    3.50
  -2   4  10    2.60    4.30
  -2   4  10    3.20   12.90
   2  -4 -10   -0.10    3.70
   2  -4 -10   -1.70    2.90
  -1   3  10   11.10    8.70
  -1   3  10    3.30    5.80
  -1   3  10    9.80    4.90
   1  -3 -10    2.80    2.40
   1  -3 -10    1.30    2.40
   0   2  10  124.59   12.80
  -1  -1 -10    9.90    5.50
  -1  -1 -10   -1.50    4.10
  -1  -1 -10   -2.50    5.00
  -2   0 -10  101.69   10.50
  -2   0 -10   91.39    9.70
  -2   0 -10   86.59    9.80
  -3   1 -10   13.80    5.60
  -3   1 -10    3.20    5.10
  -3   1 -10    1.60    5.10
  -4   2 -10   68.39    8.60
  -4   2 -10   58.59    5.00
  -4   2 -10   54.49    4.90
  -4   2 -10   67.69    9.70
  -4   2 -10   70.09    9.30
   0  -2 -11   -5.40    4.30
  -1  -1 -11   97.59   11.60
  -1  -1 -11   74.59    9.60
  -1  -1 -11   94.59   10.60
   0   4 -11   -3.60    4.40
   0   4 -11   10.80    5.80
  -4   8 -10   57.99    5.50
  -4   8 -10   90.89   11.40
  -4   8 -10   55.39    5.50
  -4   8 -10   67.89    8.90
  -3   7 -10   -2.90    5.10
  -3   7 -10   -0.30    4.70
  -3   7 -10    0.00    5.10
  -3   7 -10    0.90    2.30
  -3   7 -10   -0.60    2.20
  -2   6 -10  112.09    9.80
  -2   6 -10  114.99   10.00
  -2   6 -10   97.79   10.20
  -1   5 -10    3.70    4.70
  -1   5 -10    1.30    4.50
   0   4 -10   20.90    5.30
   0  -4  10   27.50    6.40
   1   3 -10    0.30    2.40
   1   3 -10   10.70    4.60
   1   3 -10    0.40    2.30
  -1  -3  10   10.40    6.70
  -1  -3  10    2.40    5.80
   2   2 -10   42.50    5.20
  -2  -2  10   60.29    8.80
  -2  -2  10   71.19   11.70
   3   1 -10   -3.00    3.30
  -3  -1  10   -6.60   15.40
  -3  -1  10   12.30    6.60
   4   0 -10  122.39    9.20
   4   0 -10  130.99    9.20
  -4   0  10  159.88   25.60
  -4   0  10  127.49   12.70
  -5   9  -9    4.10    3.40
  -5   9  -9    5.30    3.50
  -5   9  -9    5.00    5.30
  -4   8  -9    8.90    4.90
  -4   8  -9    6.90    5.60
  -4   8  -9    3.70    3.40
  -4   8  -9    7.20    3.10
  -3   7  -9  226.48   10.30
  -3   7  -9  222.68   10.30
  -3   7  -9  233.48   13.40
  -3   7  -9  247.38   14.20
  -3   7  -9  250.57   14.80
  -2   6  -9   -4.10    4.00
  -2   6  -9    4.70    4.50
  -2   6  -9    2.30    4.20
  -2   6  -9    4.70    1.90
  -1   5  -9  124.19    9.60
  -1   5  -9  145.89   10.30
   1  -5   9  129.39   10.20
   0   4  -9   -3.10    3.60
   0  -4   9   -1.80    4.40
   0  -4   9    2.80    4.80
   1   3  -9   20.90    3.00
   1   3  -9   28.00    4.60
   1   3  -9   22.20    4.70
  -1  -3   9   16.50    5.60
   2   2  -9    2.50    2.80
  -2  -2   9    6.90    5.30
  -2  -2   9    3.10   10.90
   3   1  -9  222.98   11.40
   3   1  -9  235.68   11.40
  -3  -1   9  241.48   14.80
  -3  -1   9  163.48   25.30
  -3  -1   9  221.98   11.40
   4   0  -9   -0.30    4.70
   4   0  -9   -4.00    3.40
  -4   0   9    4.20    5.70
  -4   0   9    5.40   10.40
  -4   0   9   -3.10    3.10
   5  -1  -9   73.49    8.20
   5  -1  -9   66.29    7.70
  -5   1   9   70.99   12.20
  -5   1   9   81.19    6.40
  -5   1   9   96.69   11.30
   6  -2  -9   15.20    5.60
  -6   2   9    4.10    8.10
  -6   2   9   10.50    7.30
  -7  11  -8   -6.20    5.00
  -7  11  -8   -0.90    4.30
  -7  11  -8   -2.40    6.20
  -6  10  -8    7.60    5.30
  -6  10  -8   -0.20    7.00
  -6  10  -8   12.80    4.30
  -6  10  -8   14.10    4.30
  -5   9  -8    3.80    3.30
  -5   9  -8   10.20    3.50
  -5   9  -8    9.70    4.90
  -5   9  -8    0.60    5.20
  -4   8  -8  126.19    9.40
  -4   8  -8  113.39   10.30
  -4   8  -8  118.99    7.10
  -4   8  -8  100.59   10.20
  -4   8  -8  104.29    6.80
  -3   7  -8   12.80    4.10
  -3   7  -8    2.60    4.00
  -3   7  -8    4.70    4.40
  -3   7  -8    2.30    2.40
  -2   6  -8  468.35   19.90
  -2   6  -8  404.66   16.80
  -2   6  -8  421.86   19.60
  -2   6  -8  425.46   16.90
  -1   5  -8   20.80    4.70
  -1   5  -8   14.20    4.70
   0   4  -8    7.60    3.60
   0  -4   8   11.60    4.40
   1   3  -8   53.99    4.10
   1   3  -8   61.59    4.20
  -1  -3   8   48.10    6.40
   2   2  -8  212.48    9.60
   2   2  -8  193.38    9.50
  -2  -2   8  144.89   23.40
  -2  -2   8  205.88   12.60
  -2  -2   8  198.28   10.30
   3   1  -8   -1.70    2.90
  -3  -1   8    2.90    5.10
  -3  -1   8   12.80    9.30
  -3  -1   8    5.30    3.10
   4   0  -8  327.87   15.00
   4   0  -8  311.97   15.00
  -4   0   8  351.96   20.80
  -4   0   8  313.87   17.60
  -4   0   8  296.57   14.00
   5  -1  -8    4.70    4.00
   5  -1  -8    4.20    4.20
  -5   1   8    7.20    6.80
  -5   1   8    9.00    3.40
  -5   1   8    8.60    5.70
   6  -2  -8   54.99    9.00
  -6   2   8   48.80    9.40
  -6   2   8   34.10    7.90
  -6   2   8   43.00    5.40
   7  -3  -8   -1.00    4.90
  -7   3   8    0.40    6.20
  -7   3   8    0.40    3.70
  -7   3   8   -0.40    6.80
  -8  12  -7    3.10    5.10
  -8  12  -7   -2.70    5.70
  -8  12  -7    0.30    6.20
  -7  11  -7   44.20    7.00
  -7  11  -7   31.60    7.40
  -7  11  -7   40.00    6.10
  -7  11  -7   31.70    5.70
  -6  10  -7   10.90    5.10
  -6  10  -7    9.80    4.10
  -6  10  -7   12.10    5.90
  -6  10  -7    9.10    4.60
  -5   9  -7   42.30    6.10
  -5   9  -7   39.90    4.70
  -5   9  -7   41.70    4.90
  -5   9  -7   44.70    3.50
  -5   9  -7   37.50    3.70
  -5   9  -7   37.20    6.70
  -4   8  -7   23.60    3.40
  -4   8  -7   10.20    5.30
  -4   8  -7   25.50    3.50
  -4   8  -7   18.90    4.50
  -4   8  -7   24.80    5.60
  -4   8  -7   18.50    3.40
  -3   7  -7  141.79    9.80
  -3   7  -7  130.19    8.00
  -3   7  -7  125.99    6.60
  -3   7  -7  127.19    6.70
  -3   7  -7  127.69    9.40
  -2   6  -7    1.50    1.70
  -2   6  -7    0.50    3.20
  -2   6  -7    2.90    1.70
  -1   5  -7  322.87   16.00
   0   4  -7   -0.10    2.90
   0  -4   7    9.60    4.50
   0  -4   7   -1.80    3.40
   1   3  -7   37.00    3.40
   1   3  -7   33.00    3.30
  -1  -3   7   40.90    4.90
  -1  -3   7   55.79    7.30
  -1  -3   7   35.40   10.90
   2   2  -7   26.20    3.20
   2   2  -7   17.40    2.90
   2   2  -7   32.50    5.10
  -2  -2   7   18.40    4.80
  -2  -2   7   25.20    3.60
  -2  -2   7   20.60    9.80
   3   1  -7  208.28   10.10
   3   1  -7  198.78   10.00
  -3  -1   7  229.68   15.10
  -3  -1   7  201.38   12.40
  -3  -1   7  199.08    9.70
   4   0  -7   -1.50    3.00
   4   0  -7   -2.90    3.20
   4   0  -7   -3.80    3.00
  -4   0   7    0.30    5.10
  -4   0   7    2.90    2.60
  -4   0   7   -5.70    3.70
   5  -1  -7  545.95   24.00
   5  -1  -7  560.04   24.10
  -5   1   7  550.34   22.80
  -5   1   7  569.64   26.80
  -5   1   7  576.74   26.00
   6  -2  -7   14.50    5.00
   6  -2  -7   13.30    4.70
  -6   2   7   19.00    6.70
  -6   2   7   20.00    6.00
  -6   2   7   18.30    3.80
   7  -3  -7    0.90    4.80
  -7   3   7   -1.80    8.50
  -7   3   7    5.20    3.70
  -7   3   7   11.80    6.80
   8  -4  -7   -3.10    5.20
  -8   4   7    5.80    6.60
  -8   4   7    2.80    7.20
  -8   4   7    3.20    4.90
  -8  12  -6   97.89   11.80
  -8  12  -6   89.39    9.50
  -8  12  -6   87.79   10.50
  -7  11  -6   -6.00    4.90
  -7  11  -6   -3.00    4.80
  -7  11  -6   -0.30    3.50
  -7  11  -6    2.90    4.20
  -6  10  -6   35.10    4.90
  -6  10  -6   30.40    6.20
  -6  10  -6   26.90    5.70
  -6  10  -6   30.00    4.80
  -5   9  -6    7.30    4.70
  -5   9  -6   16.80    5.30
  -5   9  -6   15.20    3.60
  -5   9  -6   11.40    3.60
  -4   8  -6  103.69    5.50
  -4   8  -6  106.39    6.30
  -4   8  -6   99.19    8.50
  -4   8  -6   94.69    8.40
  -4   8  -6  100.19    6.40
  -3   7  -6    3.70    2.40
  -3   7  -6    2.30    2.00
  -3   7  -6    1.60    3.90
  -3   7  -6    1.90    2.10
  -3   7  -6    1.30    2.50
  -3   7  -6    7.70    3.30
  -2   6  -6  563.24   23.10
  -2   6  -6  563.84   21.60
  -2   6  -6  541.95   21.50
  -2   6  -6  565.14   22.60
   2  -6   6  542.25   22.60
  -1   5  -6  139.99    8.00
   1  -5   6  138.99    8.00
   0   4  -6   60.59    7.90
   0  -4   6   53.39    5.70
   0  -4   6   68.99    7.30
   1   3  -6  228.88   10.00
   1   3  -6  212.38    8.80
   1   3  -6  208.68    8.80
  -1  -3   6  209.18    9.90
  -1  -3   6  170.78   19.10
  -1  -3   6  203.58   11.00
   2   2  -6  335.87   14.20
   2   2  -6  347.37   14.90
  -2  -2   6  378.06   18.80
  -2  -2   6  328.07   14.40
  -2  -2   6  343.97   17.30
   3   1  -6   37.00    4.50
   3   1  -6   42.10    4.50
  -3  -1   6   43.70    4.10
  -3  -1   6   51.19    6.70
  -3  -1   6   51.69    6.20
   4   0  -6  510.25   20.40
   4   0  -6  476.95   20.10
   4   0  -6  458.75   19.50
  -4   0   6  495.45   22.30
  -4   0   6  461.45   21.70
  -4   0   6  458.25   19.30
   5  -1  -6    0.00    2.90
   5  -1  -6   12.80    3.60
   5  -1  -6    1.10    3.50
  -5   1   6    0.40    2.50
  -5   1   6    3.70    2.60
  -5   1   6   -0.80    4.40
  -5   1   6    3.70    5.10
   6  -2  -6  198.28   11.90
   6  -2  -6  195.78   11.70
  -6   2   6  182.48   10.30
  -6   2   6  213.78   10.50
  -6   2   6  218.58   13.90
  -6   2   6  217.28   13.40
   7  -3  -6   -1.60    4.50
   7  -3  -6   10.80    5.10
  -7   3   6    0.40    5.70
  -7   3   6    8.00    5.30
  -7   3   6    9.00    3.90
   8  -4  -6    9.60    5.60
  -8   4   6   34.50   15.20
  -8   4   6   12.80    6.60
   9  -5  -6   -2.10    5.20
  -9   5   6    1.20    7.00
  -9   5   6    4.10    6.70
  -9   5   6    8.40    5.50
  -9  13  -5   96.59   10.70
  -9  13  -5  103.09   11.50
  -9  13  -5   85.19   11.00
  -8  12  -5   -0.90    4.90
  -8  12  -5    5.80    4.70
  -8  12  -5    2.60    5.90
  -7  11  -5  225.38   14.30
  -7  11  -5  233.48   13.60
  -7  11  -5  242.48   12.70
  -7  11  -5  207.78   12.70
  -6  10  -5   10.10    3.50
  -6  10  -5   10.30    5.00
  -6  10  -5   13.70    4.00
  -6  10  -5   15.50    5.00
  -5   9  -5   -1.00    3.90
  -5   9  -5    5.60    3.80
  -5   9  -5    6.20    3.00
  -5   9  -5    4.30    2.90
  -4   8  -5   11.20    1.70
  -4   8  -5    8.00    2.70
  -4   8  -5   10.90    2.60
  -4   8  -5    6.40    2.80
  -4   8  -5   13.90    3.70
  -3   7  -5 1122.59   42.30
  -3   7  -5 1107.19   43.20
  -3   7  -5 1088.19   42.50
  -3   7  -5 1069.89   41.60
  -3   7  -5 1073.69   42.40
  -3   7  -5 1087.29   41.50
  -2   6  -5    6.00    6.40
  -2   6  -5    0.80    2.20
  -2   6  -5   -1.20    2.50
  -2   6  -5    1.00    1.90
  -2   6  -5    1.30    1.40
  -2   6  -5    2.40    1.60
   2  -6   5   -2.60    2.00
  -1   5  -5  251.27   10.00
  -1   5  -5  253.37   11.40
  -1   5  -5  264.67   11.60
  -1   5  -5  249.18   11.50
  -1   5  -5  262.77   12.40
   1  -5   5  253.97   11.50
   0   4  -5    3.60    2.20
   0   4  -5    0.20    2.10
   0   4  -5    0.50    2.80
   0  -4   5    2.80    2.60
   0  -4   5    5.00    4.00
   1   3  -5   19.00    2.00
   1   3  -5   18.30    2.00
   1   3  -5   24.90    3.30
   1   3  -5   23.70    2.80
  -1  -3   5   19.30    3.60
  -1  -3   5   24.10    2.90
  -1  -3   5   18.60    6.70
   2   2  -5    4.50    2.90
   2   2  -5    1.10    1.70
   2   2  -5    0.90    1.80
  -2  -2   5   -0.20    2.80
  -2  -2   5    3.20    2.00
  -2  -2   5    1.50    3.50
   3   1  -5 1790.32   67.79
   3   1  -5 1808.42   67.79
   3   1  -5 1842.02   67.79
  -3  -1   5 1782.82   66.79
  -3  -1   5 1792.02   69.19
  -3  -1   5 1750.62   67.29
  -3  -1   5 1768.82   68.99
   4   0  -5   -4.10    2.60
   4   0  -5   -2.70    2.30
   4   0  -5    0.40    2.20
  -4   0   5    8.80    4.00
  -4   0   5   -0.10    2.10
   5  -1  -5  139.99    7.70
   5  -1  -5  150.88    9.00
   5  -1  -5  132.19    8.70
  -5   1   5  151.88   10.20
  -5   1   5  153.38    7.90
  -5   1   5  151.48    8.00
   6  -2  -5   22.00    4.40
   6  -2  -5   16.40    4.50
  -6   2   5   24.60    5.60
  -6   2   5   32.30    4.90
  -6   2   5   17.70    3.70
  -6   2   5   17.80    5.10
   7  -3  -5   16.40    5.00
   7  -3  -5   18.40    5.20
  -7   3   5   15.40    5.60
  -7   3   5    9.50    5.30
  -7   3   5   12.60    4.20
  -7   3   5   13.60    6.10
   8  -4  -5   12.50    5.80
  -8   4   5   14.40    5.90
  -8   4   5    7.40    6.50
  -8   4   5   31.50   13.50
  -8   4   5   13.60    4.60
   9  -5  -5   59.39    8.50
  -9   5   5   50.19   10.70
  -9   5   5   46.30    9.40
  -9   5   5   50.79    8.20
  -9  13  -4   -8.40    5.80
  -9  13  -4    1.10    5.70
  -9  13  -4   -7.60    4.80
  -8  12  -4  239.68   15.40
  -8  12  -4  252.17   15.10
  -8  12  -4  258.57   14.50
  -7  11  -4   45.00    6.80
  -7  11  -4   41.50    5.80
  -7  11  -4   40.90    5.50
  -7  11  -4   38.90    7.00
  -6  10  -4   13.00    3.90
  -6  10  -4   14.60    3.60
  -6  10  -4   10.30    4.60
  -5   9  -4    4.90    2.80
  -5   9  -4    4.20    2.50
  -5   9  -4    3.50    3.70
  -5   9  -4    4.00    3.40
  -4   8  -4  413.86   18.40
  -4   8  -4  415.56   17.10
  -4   8  -4  407.06   17.70
  -4   8  -4  414.66   17.20
  -3   7  -4   16.30    2.40
  -3   7  -4   17.40    2.60
  -3   7  -4   17.80    2.50
  -3   7  -4   15.90    2.10
  -3   7  -4   20.80    3.20
  -3   7  -4   18.50    3.60
  -2   6  -4  146.59    6.50
  -2   6  -4  143.09    7.70
  -2   6  -4  139.89    7.30
  -2   6  -4  153.28    6.60
  -2   6  -4  147.59    7.80
  -2   6  -4  148.99    6.70
   2  -6   4  150.68    6.80
  -1   5  -4  147.49    7.20
  -1   5  -4  150.48    6.10
  -1   5  -4  143.49    7.40
  -1   5  -4  151.18    6.20
  -1   5  -4  176.68    9.50
   1  -5   4  149.99    7.30
   0   4  -4  408.16   17.20
   0   4  -4  430.46   16.90
   0  -4   4  398.06   17.20
   0  -4   4  452.85   20.20
   1   3  -4  512.75   19.70
   1   3  -4  514.15   21.00
   1   3  -4  487.55   19.70
   1   3  -4  523.35   20.10
   1   3  -4  509.65   20.70
  -1  -3   4  520.05   20.10
  -1  -3   4  561.74   22.20
  -1  -3   4  497.25   20.90
   2   2  -4  266.67   12.00
   2   2  -4  258.07   11.00
   2   2  -4  261.37   11.00
  -2  -2   4  275.37   10.50
  -2  -2   4  263.57   12.20
  -2  -2   4  268.27   12.40
  -2  -2   4  260.17   10.80
   3   1  -4    1.20    2.00
   3   1  -4    1.00    2.10
   3   1  -4    4.00    1.90
  -3  -1   4    3.60    1.80
  -3  -1   4   -0.60    1.60
  -3  -1   4    3.00    3.10
  -3  -1   4    2.60    2.60
   4   0  -4 2242.98   84.59
   4   0  -4 2228.08   83.89
  -4   0   4 2215.98   85.29
  -4   0   4 2321.57   84.19
  -4   0   4 2150.48   85.49
  -4   0   4 2254.27   84.09
   5  -1  -4   19.50    3.90
   5  -1  -4   18.50    3.10
   5  -1  -4   16.90    3.50
  -5   1   4   17.50    5.10
  -5   1   4   17.10    3.20
  -5   1   4   28.60    5.50
   6  -2  -4  151.28    9.70
   6  -2  -4  170.98   11.00
  -6   2   4  162.08   10.50
  -6   2   4  149.88    8.90
  -6   2   4  151.48   11.10
  -6   2   4  150.28   17.10
   7  -3  -4   34.60    5.50
   7  -3  -4   27.10    5.20
  -7   3   4   37.40    6.00
  -7   3   4   30.90    6.20
  -7   3   4   10.70   10.10
  -7   3   4   30.30    4.80
   8  -4  -4   23.70    5.70
  -8   4   4   40.10    5.80
  -8   4   4   53.69    8.20
  -8   4   4   33.00   11.30
  -8   4   4   34.90    6.80
   9  -5  -4   42.10    7.70
  -9   5   4   22.50    6.80
  -9   5   4   35.50   10.20
  -9   5   4   25.50    6.10
  -9   5   4   20.70    9.70
  10  -6  -4  132.99   12.70
 -10   6   4  113.19   12.50
 -10   6   4  144.09   15.00
 -10  14  -3   -6.70    5.70
 -10  14  -3    4.50    7.00
 -10  14  -3   -4.80    6.40
  -9  13  -3  259.77   16.00
  -9  13  -3  235.38   15.00
  -8  12  -3   16.70    5.10
  -8  12  -3   15.20    5.10
  -8  12  -3   10.80    5.50
  -8  12  -3   13.00    5.70
   8 -12   3   14.50    6.00
  -7  11  -3  103.49    8.50
  -7  11  -3   99.09    9.30
  -7  11  -3   91.19    8.10
  -7  11  -3   99.19    9.20
   7 -11   3  110.89    8.00
  -6  10  -3   53.69    7.00
  -6  10  -3   53.59    6.20
  -6  10  -3   56.09    6.00
  -6  10  -3   66.39    7.30
   6 -10   3   65.49    5.50
  -5   9  -3  146.29    8.80
  -5   9  -3  139.99    8.20
  -5   9  -3  148.49    8.40
   5  -9   3  145.59    7.60
  -4   8  -3   33.50    4.50
  -4   8  -3   36.10    4.50
  -4   8  -3   26.30    3.20
  -4   8  -3   29.80    3.90
   4  -8   3   26.90    3.20
   4  -8   3   27.00    3.70
  -3   7  -3   46.20    3.70
  -3   7  -3   49.80    4.30
  -3   7  -3   38.30    4.50
  -3   7  -3   45.50    3.70
   3  -7   3   39.10    3.50
  -2   6  -3    9.30    2.00
  -2   6  -3    8.40    2.50
  -2   6  -3    8.20    1.40
  -2   6  -3    8.90    1.70
  -2   6  -3    9.50    1.70
   2  -6   3    7.30    1.20
   2  -6   3    7.90    1.10
  -1   5  -3  906.71   35.00
  -1   5  -3  903.21   35.20
  -1   5  -3  903.21   34.40
  -1   5  -3  937.91   34.90
  -1   5  -3  890.21   35.20
  -1   5  -3 1008.90   34.80
   1  -5   3  883.91   34.80
   0   4  -3    0.40    1.60
   0   4  -3    1.10    0.80
   0   4  -3    3.50    1.70
   0   4  -3    1.90    1.50
   0  -4   3   -0.90    1.90
   0  -4   3  -12.20    5.90
   1   3  -3   16.40    2.10
   1   3  -3   11.00    2.40
   1   3  -3   11.90    2.30
   1   3  -3   12.60    1.60
   1   3  -3   16.10    1.70
  -1  -3   3   15.30    1.70
  -1  -3   3   12.50    2.80
  -1  -3   3   16.70    2.60
   2   2  -3   53.29    3.90
   2   2  -3   60.69    3.70
   2   2  -3   53.99    4.40
   2   2  -3   51.19    4.20
   2   2  -3   48.00    3.50
  -2  -2   3   50.69    3.10
  -2  -2   3   53.89    3.00
  -2  -2   3   54.99    4.50
  -2  -2   3   52.19    3.20
   3   1  -3  828.82   32.20
   3   1  -3  807.92   31.50
   3   1  -3  804.22   30.90
   3   1  -3  846.22   31.50
  -3  -1   3  797.82   32.20
  -3  -1   3  795.52   32.10
  -3  -1   3  809.22   31.20
   4   0  -3   -1.60    1.70
   4   0  -3    1.40    2.50
   4   0  -3    3.60    2.20
  -4   0   3   -1.70    1.90
  -4   0   3   -2.70    2.60
  -4   0   3  -10.30    5.10
   5  -1  -3 1911.31   73.29
   5  -1  -3 1910.21   72.59
   5  -1  -3 1922.31   73.29
  -5   1   3 1885.81   74.09
  -5   1   3 1924.41   73.09
  -5   1   3 1973.10   73.59
   6  -2  -3   35.00    4.90
   6  -2  -3   35.50    4.80
  -6   2   3   36.40    4.60
  -6   2   3   36.80    5.30
  -6   2   3   47.40    6.60
  -7   3   3    3.70    4.00
  -7   3   3    2.00    3.60
  -7   3   3    3.90    4.60
   8  -4  -3   26.40    5.70
  -8   4   3   26.20    8.60
  -8   4   3   20.40    6.30
  -8   4   3   31.20    7.20
   9  -5  -3  104.29   11.00
  -9   5   3  153.38   11.40
  -9   5   3  143.69   11.10
  -9   5   3  131.19   13.30
  -9   5   3  134.49   11.20
  10  -6  -3   -3.30    5.60
 -10   6   3    0.10    6.00
 -10   6   3   -2.70    5.30
 -10   6   3   -0.80    5.10
 -10   6   3   18.80    7.80
 -10  14  -2   71.59    9.90
 -10  14  -2   63.99    9.40
 -10  14  -2   54.49    8.20
  -9  13  -2   -2.90    5.20
  -9  13  -2    2.10    5.60
  -9  13  -2   -2.80    5.70
   9 -13   2   -3.00    4.00
  -8  12  -2  390.96   19.90
  -8  12  -2  406.96   19.40
  -8  12  -2  395.86   20.20
   8 -12   2  392.26   15.80
   8 -12   2  392.06   18.50
  -7  11  -2    2.30    1.60
  -7  11  -2   -0.60    4.30
  -7  11  -2    6.50    4.50
  -7  11  -2    5.30    3.90
   7 -11   2    1.00    3.10
   7 -11   2    6.10    2.50
  -6  10  -2   34.40    4.70
  -6  10  -2   25.80    4.10
  -6  10  -2   24.10    4.60
  -6  10  -2   28.20    2.40
  -6  10  -2   36.40    5.20
   6 -10   2   35.60    4.40
   6 -10   2   29.70    3.70
  -5   9  -2    4.30    3.10
  -5   9  -2    5.00    3.30
  -5   9  -2    6.10    2.70
  -5   9  -2   -0.70    2.50
   5  -9   2    8.10    2.70
  -4   8  -2  102.29    6.20
  -4   8  -2  107.29    6.70
  -4   8  -2  116.09    6.80
  -4   8  -2  114.49    7.00
   4  -8   2  102.19    6.50
   4  -8   2   98.39    5.80
  -3   7  -2   -1.20    1.80
  -3   7  -2    2.30    2.10
  -3   7  -2    4.00    1.80
  -3   7  -2    2.70    2.20
   3  -7   2    0.70    1.60
   3  -7   2    0.40    1.60
   3  -7   2    1.60    2.20
  -2   6  -2 1730.03   66.09
  -2   6  -2 1745.03   65.59
  -2   6  -2 1753.72   65.59
  -2   6  -2 1758.32   65.69
   2  -6   2 1756.62   65.79
   2  -6   2 1775.62   65.59
  -1   5  -2  139.89    6.10
  -1   5  -2  144.89    5.90
  -1   5  -2  138.99    5.90
  -1   5  -2  138.69    7.10
  -1   5  -2  142.79    6.50
   1  -5   2  141.39    5.70
   1  -5   2  141.49    5.90
   1  -5   2  139.49    6.50
   1  -5   2  146.49    5.60
   0   4  -2  122.29    5.30
   0   4  -2  119.69    5.00
   0   4  -2  121.89    5.40
   0   4  -2  126.89    5.50
   0   4  -2  124.19    5.60
   0   4  -2  121.59    5.00
   0  -4   2  117.29    5.60
   0  -4   2  129.39    8.70
   1   3  -2  421.86   15.50
   1   3  -2  396.66   16.10
   1   3  -2  417.16   15.90
   1   3  -2  391.36   15.30
   1   3  -2  392.06   15.50
  -1  -3   2  390.96   15.90
  -1  -3   2  415.16   15.40
  -1  -3   2  400.56   16.10
  -1  -3   2  406.06   15.30
  -1  -3   2  400.86   16.00
   2   2  -2 1806.02   67.29
   2   2  -2 1819.42   67.29
   2   2  -2 1823.12   67.69
   2   2  -2 1781.92   66.89
  -2  -2   2 1784.92   67.19
  -2  -2   2 1786.92   67.69
  -2  -2   2 1784.72   67.19
   3   1  -2   80.69    5.00
   3   1  -2   85.99    5.70
   3   1  -2   83.59    4.30
   3   1  -2   83.59    5.30
   3   1  -2   83.79    5.00
  -3  -1   2   87.89    4.60
  -3  -1   2   79.59    5.60
  -3  -1   2   75.09    5.30
  -3  -1   2   75.79    4.70
  -3  -1   2   73.09    4.70
   4   0  -2 1559.94   59.79
   4   0  -2 1598.14   59.69
   4   0  -2 1585.14   59.09
   4   0  -2 1608.24   59.59
  -4   0   2 1548.55   59.49
  -4   0   2 1528.85   60.09
  -4   0   2 1538.05   59.19
  -4   0   2 1564.94   59.49
  -4   0   2 1556.04   59.79
   5  -1  -2    6.50    3.00
   5  -1  -2    9.60    2.50
   5  -1  -2    8.60    3.10
  -5   1   2    7.10    2.90
  -5   1   2    2.80    2.30
  -5   1   2   17.30    3.60
  -5   1   2   11.20    4.00
   6  -2  -2  275.57   13.40
   6  -2  -2  277.07   13.50
  -6   2   2  280.77   19.70
  -6   2   2  277.07   13.10
  -6   2   2  265.97   13.10
   7  -3  -2    9.50    3.80
  -7   3   2    9.60    5.10
  -7   3   2   10.10    4.30
  -7   3   2    9.20    4.20
  -7   3   2    6.40    3.70
   8  -4  -2   47.80    6.80
  -8   4   2   61.79    7.50
  -8   4   2   56.89    7.60
  -8   4   2   54.99    6.70
  -8   4   2   64.29    7.20
   9  -5  -2    4.80    4.60
  -9   5   2   -2.40    4.50
  -9   5   2    1.70    5.10
  -9   5   2   -8.20    5.10
  -9   5   2    0.50    6.20
  10  -6  -2   71.39    8.50
 -10   6   2   70.59    8.40
 -10   6   2   95.49   11.40
 -10   6   2   80.69    9.70
 -10   6   2   73.49   10.30
 -10  14  -1    4.80    3.10
 -10  14  -1    3.20    6.60
 -10  14  -1   -0.80    6.80
 -10  14  -1    5.00    5.80
  10 -14   1   -1.20    4.60
  -9  13  -1  234.38   14.90
  -9  13  -1  245.08   16.00
  -9  13  -1  234.98   15.60
  -9  13  -1  228.58   11.10
   9 -13   1  256.57   14.10
  -8  12  -1    6.30    4.50
  -8  12  -1    3.10    2.70
  -8  12  -1   10.90    5.30
  -8  12  -1    6.70    5.40
   8 -12   1   -3.90    5.30
   8 -12   1    7.10    4.30
  -7  11  -1  242.18   13.10
  -7  11  -1  242.48   10.70
  -7  11  -1  241.28   13.60
  -7  11  -1  249.48   13.90
   7 -11   1  231.38   12.60
  -6  10  -1  202.08    9.70
  -6  10  -1  189.58   12.30
  -6  10  -1  203.58   10.80
  -6  10  -1  191.78   11.20
   6 -10   1  205.58   10.40
   6 -10   1  194.68    8.90
  -5   9  -1   43.00    3.20
  -5   9  -1   44.00    5.50
  -5   9  -1   40.90    4.90
  -5   9  -1   53.39    6.10
  -5   9  -1   36.30    4.80
   5  -9   1   46.70    3.40
   5  -9   1   51.09    4.80
  -4   8  -1  170.88    8.50
  -4   8  -1  163.08    8.40
  -4   8  -1  167.18    7.10
  -4   8  -1  174.38    9.00
  -4   8  -1  174.08    8.90
   4  -8   1  167.18    8.40
   4  -8   1  175.48    7.20
   4  -8   1  180.38    8.40
   4  -8   1  168.58    8.80
  -3   7  -1  784.32   29.20
  -3   7  -1  768.42   30.40
  -3   7  -1  790.42   30.30
  -3   7  -1  778.22   30.10
  -3   7  -1  777.12   30.10
   3  -7   1  760.02   30.00
   3  -7   1  795.02   30.20
  -2   6  -1   14.80    2.10
  -2   6  -1   14.40    2.10
  -2   6  -1   16.10    2.30
   2  -6   1   15.40    2.10
   2  -6   1   10.60    1.80
   2  -6   1   12.40    2.20
  -1   5  -1  976.10   37.00
  -1   5  -1  983.10   36.70
  -1   5  -1  951.00   36.40
  -1   5  -1  976.70   36.80
  -1   5  -1  976.50   36.80
   1  -5   1 1014.40   36.80
   1  -5   1  989.70   36.90
   1  -5   1  987.30   37.00
   1  -5   1  994.40   36.70
   1  -5   1  960.80   36.40
   0   4  -1   -1.90    0.90
   0   4  -1   -1.10    0.90
   0   4  -1   -0.20    0.80
   0   4  -1    0.20    0.80
   0   4  -1   -0.10    0.60
   0  -4   1    1.10    0.80
   0  -4   1   -0.80    0.80
   0  -4   1   -1.20    1.20
   0  -4   1   -1.70    0.90
   1   3  -1   11.70    1.70
   1   3  -1   10.60    1.40
   1   3  -1    8.90    1.30
  -1  -3   1   11.80    1.40
  -1  -3   1    9.80    1.90
  -1  -3   1   12.90    1.50
  -1  -3   1    9.10    1.50
   2   2  -1  202.48    9.60
   2   2  -1  192.78    8.70
   2   2  -1  194.98    7.90
   2   2  -1  196.18    8.50
   2   2  -1  197.98    8.40
  -2  -2   1  195.28    8.70
  -2  -2   1  195.48    8.50
  -2  -2   1  194.68    8.30
  -2  -2   1  191.38    7.90
  -2  -2   1  201.18    8.40
   3   1  -1 3359.36  122.69
   3   1  -1 3385.66  122.69
   3   1  -1 3357.86  122.99
   3   1  -1 3271.97  122.29
  -3  -1   1 3261.37  122.59
  -3  -1   1 3247.48  122.99
  -3  -1   1 3205.48  122.29
  -3  -1   1 3278.37  122.59
  -3  -1   1 3226.38  122.69
   4   0  -1    0.40    2.20
   4   0  -1   -1.90    2.00
   4   0  -1   -4.40    2.00
   4   0  -1   -0.40    2.80
   4   0  -1   -0.10    1.80
  -4   0   1   -1.10    2.70
  -4   0   1    4.70    2.40
  -4   0   1   -1.00    2.10
  -4   0   1    3.80    2.20
  -4   0   1    1.20    2.00
   5  -1  -1 1045.40   41.50
   5  -1  -1 1063.99   41.10
   5  -1  -1 1058.19   40.80
   5  -1  -1 1063.89   41.00
  -5   1   1 1054.29   41.70
  -5   1   1 1015.30   41.10
  -5   1   1 1050.89   40.90
  -5   1   1 1042.20   40.90
  -5   1   1 1090.19   41.20
   6  -2  -1  202.48   10.40
  -6   2   1  191.28   10.30
  -6   2   1  189.98   10.30
  -6   2   1  194.78   10.00
   7  -3  -1   -0.40    3.70
  -7   3   1    3.10    4.00
  -7   3   1   -0.70    3.70
  -7   3   1    7.40    5.00
   8  -4  -1   59.69    7.60
  -8   4   1   55.09    7.90
  -8   4   1   50.59    6.40
  -8   4   1   60.29    7.10
  -8   4   1   48.70    6.60
   9  -5  -1  115.59   10.30
  -9   5   1  123.19   10.50
  -9   5   1  129.99   12.10
  -9   5   1  113.19   10.90
  -9   5   1  114.29    9.30
  10  -6  -1   -2.70    5.00
 -10   6   1    7.00    7.50
 -10   6   1   -2.00    4.60
 -10   6   1   -6.30    5.80
 -10  14   0  194.78   15.60
 -10  14   0  217.68   16.10
 -10  14   0  219.28   15.50
 -10  14   0  210.48   11.80
  10 -14   0  211.68   14.60
  -9  13   0   -3.40    5.90
  -9  13   0    2.50    3.50
  -9  13   0    0.30    5.80
  -9  13   0   -4.40    4.50
   9 -13   0    0.30    4.60
  -8  12   0  221.68   11.00
  -8  12   0  227.78   14.10
  -8  12   0  222.08   13.10
  -8  12   0  202.78   13.70
   8 -12   0  217.18   12.90
  -7  11   0   -1.30    4.30
  -7  11   0    2.00    2.80
  -7  11   0   -1.20    3.60
  -7  11   0   -5.50    3.80
   7 -11   0    2.10    3.50
   7 -11   0    7.90    2.80
  -6  10   0    7.70    2.70
  -6  10   0    9.70    3.80
  -6  10   0   14.80    3.90
  -6  10   0   10.00    4.00
   6 -10   0    5.20    3.40
   6 -10   0   12.00    2.70
  -5   9   0   -2.40    2.60
  -5   9   0    3.70    3.20
  -5   9   0    4.00    3.20
  -5   9   0    1.80    2.50
  -5   9   0   -0.60    1.90
   5  -9   0    0.00    2.80
  -4   8   0  710.23   28.30
  -4   8   0  704.83   28.10
  -4   8   0  700.53   27.30
  -4   8   0  675.63   28.30
  -4   8   0  720.73   28.10
   4  -8   0  727.23   28.30
   4  -8   0  700.03   27.30
   4  -8   0  697.53   28.00
   4  -8   0  714.53   28.40
   4  -8   0  736.43   29.10
  -3   7   0    0.00    1.80
  -3   7   0    1.70    1.50
  -3   7   0   -2.20    1.80
  -3   7   0    0.20    2.00
  -3   7   0    4.20    2.40
   3  -7   0    0.30    1.80
   3  -7   0    0.20    2.10
   3  -7   0   -0.10    1.90
   3  -7   0   -1.90    1.40
  -2   6   0  318.47   13.50
  -2   6   0  337.17   13.40
  -2   6   0  338.17   13.40
  -2   6   0  349.37   13.60
  -2   6   0  332.77   12.90
   2  -6   0  341.07   13.60
   2  -6   0  331.47   13.40
   2  -6   0  320.87   12.90
   2  -6   0  324.67   13.50
  -1   5   0    0.40    0.90
  -1   5   0   -1.00    1.20
  -1   5   0   -2.20    1.20
  -1   5   0    3.50    1.50
  -1   5   0    0.80    1.20
   1  -5   0    0.80    1.30
   1  -5   0   -0.20    1.20
   1  -5   0   -1.90    1.20
   0   4   0 1520.75   61.59
   0   4   0 1579.14   60.89
   0   4   0 1601.64   61.19
   0  -4   0 1685.33   61.99
   0  -4   0 1738.53   60.99
   0  -4   0 1618.84   61.19
   1   3   0   -0.10    1.10
   1   3   0   -0.10    0.80
   1   3   0   -0.20    1.40
   1   3   0   -0.30    0.90
   1   3   0    3.00    1.20
  -1  -3   0   -0.80    0.90
  -1  -3   0    1.70    1.20
  -1  -3   0    1.50    0.90
  -1  -3   0   -1.30    1.00
   2   2   0  101.39    5.00
   2   2   0   98.39    5.50
   2   2   0  100.59    5.00
   2   2   0  100.79    4.70
  -2  -2   0   96.49    4.70
  -2  -2   0   95.79    4.90
  -2  -2   0   95.29    4.90
  -2  -2   0   96.29    5.30
  -2  -2   0   99.79    4.90
   3   1   0   -0.20    1.70
   3   1   0    1.50    2.00
   3   1   0   -0.20    1.70
   3   1   0   -1.50    1.70
  -3  -1   0    0.50    3.20
  -3  -1   0   -2.50    1.70
  -3  -1   0   -1.00    1.90
  -3  -1   0   -3.00    2.20
  -3  -1   0   -3.10    1.60
   4   0   0 4827.42  176.68
   4   0   0 4802.62  177.18
   4   0   0 4712.83  176.58
  -4   0   0 4800.22  176.68
  -4   0   0 4685.03  177.08
  -4   0   0 4761.22  176.68
  -4   0   0 4630.74  176.28
  -4   0   0 4712.93  176.58
   5  -1   0   -1.50    2.00
   5  -1   0    0.80    2.10
   5  -1   0    0.20    2.30
  -5   1   0   -1.10    2.40
  -5   1   0    0.40    2.20
  -5   1   0    0.80    2.30
  -5   1   0    0.50    2.40
  -5   1   0    0.00    3.10
   6  -2   0  333.57   14.80
   6  -2   0  325.67   14.20
  -6   2   0  313.67   14.10
  -6   2   0  308.07   15.60
  -6   2   0  324.97   14.90
  -6   2   0  316.37   14.70
  -6   2   0  315.77   14.80
   7  -3   0   -1.90    3.00
  -7   3   0   -2.60    3.50
  -7   3   0   -1.60    2.90
  -7   3   0    0.60    4.10
  -7   3   0   -0.10    4.20
   8  -4   0   26.20    5.30
  -8   4   0   26.60    6.80
  -8   4   0   32.90    6.30
  -8   4   0   28.50    5.50
   9  -5   0   -0.90    4.10
  -9   5   0    2.00    4.00
  -9   5   0   -1.90    5.10
  -9   5   0   -2.50    6.10
  -9   5   0   -3.50    5.00
  10  -6   0  239.98   15.20
 -10   6   0  250.47   16.30
 -10   6   0  271.87   17.70
 -10   6   0  253.47   13.70
 -10   6   0  257.77   16.30
 -10  14   1    5.70    9.30
 -10  14   1   -1.00    6.70
 -10  14   1   -0.60    5.20
 -10  14   1    2.80    4.50
  10 -14  -1    3.20    5.70
  -9  13   1  246.48   14.50
  -9  13   1  251.87   16.30
  -9  13   1  238.58   15.10
  -9  13   1  263.67   16.60
  -8  12   1   11.50    4.50
  -8  12   1    8.00    3.80
  -8  12   1   -1.40    4.90
  -8  12   1   12.00    6.10
   8 -12  -1    2.30    4.10
  -7  11   1  228.88   13.50
  -7  11   1  237.88   13.50
  -7  11   1  246.78   12.90
  -7  11   1  220.98   11.50
   7 -11  -1  222.28   12.70
  -6  10   1  198.18   11.50
  -6  10   1  201.98    9.90
  -6  10   1  186.98   11.20
  -6  10   1  203.08   10.80
   6 -10  -1  185.48   10.50
  -5   9   1   40.40    4.20
  -5   9   1   48.10    5.60
  -5   9   1   51.69    5.20
  -5   9   1   41.50    5.40
   5  -9  -1   38.00    4.90
   5  -9  -1   48.30    5.00
   5  -9  -1   42.90    4.30
  -4   8   1  177.98    9.10
  -4   8   1  171.88    9.30
  -4   8   1  170.08    8.70
  -4   8   1  162.08    8.20
  -4   8   1  169.78    8.60
   4  -8  -1  179.58    8.70
   4  -8  -1  178.88    8.70
   4  -8  -1  175.48    8.70
  -3   7   1  756.12   30.70
  -3   7   1  784.52   31.00
  -3   7   1  815.52   30.60
  -3   7   1  782.62   30.50
   3  -7  -1  792.62   30.70
   3  -7  -1  771.02   30.30
   3  -7  -1  790.12   31.50
   3  -7  -1  816.52   30.60
  -2   6   1   11.00    2.30
  -2   6   1   12.80    2.20
  -2   6   1   17.60    3.00
  -2   6   1   15.60    2.10
  -2   6   1   12.10    1.90
   2  -6  -1   15.90    2.00
   2  -6  -1    9.50    1.80
   2  -6  -1   10.90    2.20
   2  -6  -1   12.60    2.20
   2  -6  -1   18.40    2.40
  -1   5   1 1038.70   37.00
  -1   5   1  971.60   37.00
  -1   5   1  984.30   37.20
  -1   5   1  872.91   39.70
  -1   5   1  955.20   37.30
   1  -5  -1  990.00   37.00
   1  -5  -1 1065.39   38.30
   1  -5  -1  990.60   37.20
   1  -5  -1  991.50   37.00
   0   4   1   -0.20    0.80
   0   4   1    1.60    1.20
   0   4   1    2.30    3.70
   0  -4  -1    0.30    0.70
   0  -4  -1   -0.10    0.90
   0  -4  -1   -0.30    1.00
   0  -4  -1    2.20    1.10
   1   3   1   10.60    1.70
   1   3   1   10.30    1.10
   1   3   1   12.90    2.00
  -1  -3  -1   10.00    1.20
  -1  -3  -1   12.00    2.70
  -1  -3  -1    9.40    1.20
  -1  -3  -1    8.70    1.80
   2   2   1  198.18    8.20
   2   2   1  201.58    8.20
   2   2   1  223.88   10.00
  -2  -2  -1  194.88    8.60
  -2  -2  -1  191.18    8.40
  -2  -2  -1  186.88    8.20
  -2  -2  -1  196.58    8.80
  -2  -2  -1  202.18    8.30
  -2  -2  -1  192.18    8.50
   3   1   1 3349.36  121.39
   3   1   1 3311.27  121.39
   3   1   1 3170.38  121.29
  -3  -1  -1 3303.37  121.49
  -3  -1  -1 3263.37  121.59
  -3  -1  -1 3220.38  121.19
  -3  -1  -1 3189.48  121.79
   4   0   1    2.50    2.50
   4   0   1    1.20    2.00
   4   0   1   -0.60    1.80
   4   0   1    1.30    2.00
   4   0   1    2.80    2.10
  -4   0  -1    2.10    2.10
  -4   0  -1   -0.10    2.60
  -4   0  -1   -0.30    1.90
  -4   0  -1    0.30    2.30
  -4   0  -1    1.10    1.80
   5  -1   1 1022.30   40.60
  -5   1  -1 1042.30   41.40
  -5   1  -1 1054.59   40.10
  -5   1  -1 1061.79   40.80
  -5   1  -1 1071.99   40.90
  -5   1  -1 1031.20   40.90
   6  -2   1  204.98   10.30
   6  -2   1  197.18    9.90
  -6   2  -1  184.28   11.30
  -6   2  -1  203.58   10.60
  -6   2  -1  210.98   10.90
  -6   2  -1  197.48    9.50
  -6   2  -1  206.98   10.50
   7  -3   1    5.90    3.40
   7  -3   1   -0.40    3.60
  -7   3  -1    8.40    4.00
  -7   3  -1    7.80    5.00
  -7   3  -1    6.90    3.90
  -7   3  -1    5.00    4.10
  -7   3  -1    5.40    3.00
   8  -4   1   52.79    6.90
  -8   4  -1   63.69    8.10
  -8   4  -1   53.49    7.10
  -8   4  -1   51.09    5.60
  -8   4  -1   55.89    7.80
   9  -5   1  117.99   13.60
  -9   5  -1  116.99    8.00
  -9   5  -1  111.29   11.60
  -9   5  -1  127.59   11.30
  -9   5  -1  112.19   10.50
  10  -6   1    6.00    5.20
 -10   6  -1   -6.30    5.80
 -10   6  -1    5.30    6.80
 -10   6  -1   -1.50    3.70
 -10   6  -1   -1.50    5.50
 -10  14   2   62.89    7.70
 -10  14   2   73.29   10.40
 -10  14   2   61.89   10.10
 -10  14   2   46.60    9.00
  10 -14  -2   63.09    9.20
  -9  13   2    2.50    4.70
  -9  13   2    0.60    4.20
  -9  13   2    0.00    6.20
  -9  13   2   -5.50    5.40
   9 -13  -2    5.90    5.60
  -8  12   2  405.46   18.80
  -8  12   2  415.26   21.00
  -8  12   2  385.56   19.90
  -8  12   2  417.76   19.50
   8 -12  -2  372.96   19.40
  -7  11   2    2.90    4.60
  -7  11   2    3.30    3.60
  -7  11   2    1.60    4.70
  -7  11   2   -3.30    3.70
  -6  10   2   25.50    5.40
  -6  10   2   26.40    4.40
  -6  10   2   28.30    5.00
  -6  10   2   26.40    5.40
   6 -10  -2   31.60    4.70
   6 -10  -2   27.80    4.70
  -5   9   2    4.70    3.20
  -5   9   2    7.10    2.90
  -5   9   2    4.30    2.90
  -5   9   2    4.10    3.30
   5  -9  -2    2.00    2.80
   5  -9  -2    5.90    2.60
  -4   8   2  103.79    6.80
  -4   8   2  101.69    6.40
  -4   8   2   94.99    6.10
   4  -8  -2  108.39    6.40
   4  -8  -2  108.89    6.40
   4  -8  -2  102.29    6.20
   4  -8  -2   99.59    6.30
  -3   7   2    0.00    1.80
  -3   7   2    3.50    2.30
  -3   7   2   -1.30    1.90
  -3   7   2    2.30    3.20
  -3   7   2    3.00    2.60
   3  -7  -2    3.10    2.20
   3  -7  -2   -1.40    1.90
   3  -7  -2    3.40    2.20
  -2   6   2 1745.13   67.89
  -2   6   2 1759.22   67.49
  -2   6   2 1866.71   67.49
  -2   6   2 1748.03   68.19
   2  -6  -2 1795.92   67.59
   2  -6  -2 1767.52   67.59
   2  -6  -2 1938.61   68.39
  -1   5   2  144.29    7.30
  -1   5   2  150.68    6.40
  -1   5   2  151.18    7.00
  -1   5   2  136.79    7.00
   1  -5  -2  141.99    6.40
   1  -5  -2  163.28    8.10
   1  -5  -2  152.88    6.30
   1  -5  -2  139.09    7.10
   0   4   2  121.79   11.50
   0   4   2  123.09    5.90
   0   4   2  117.79    5.80
   0  -4  -2  139.49    8.70
   0  -4  -2  115.99    4.80
   0  -4  -2  118.59    5.70
   0  -4  -2  121.69    4.80
   0  -4  -2  119.59    5.90
   1   3   2  402.56   16.60
  -1  -3  -2  447.16   17.60
  -1  -3  -2  417.46   16.50
  -1  -3  -2  398.46   16.50
  -1  -3  -2  412.36   16.70
  -1  -3  -2  407.76   15.80
  -1  -3  -2  460.15   16.10
   2   2   2 1828.92   67.49
   2   2   2 1799.92   67.99
  -2  -2  -2 1775.72   67.69
  -2  -2  -2 1716.63   68.39
  -2  -2  -2 1981.90   69.49
  -2  -2  -2 1797.42   67.69
   3   1   2   85.99    5.00
  -3  -1  -2   73.89    4.70
  -3  -1  -2   73.49    5.50
  -3  -1  -2   91.69    4.90
  -3  -1  -2   87.89    4.70
  -3  -1  -2   86.49    5.30
   4   0   2 1637.54   61.19
   4   0   2 1586.44   59.69
  -4   0  -2 1569.44   60.49
  -4   0  -2 1640.04   59.89
  -4   0  -2 1545.85   60.29
  -4   0  -2 1546.55   59.79
  -4   0  -2 1526.55   59.29
   5  -1   2   16.40    7.50
   5  -1   2    8.90    2.50
  -5   1  -2    5.00    2.70
  -5   1  -2   15.10    3.80
  -5   1  -2   11.80    2.30
  -5   1  -2    9.70    2.90
  -5   1  -2    6.40    3.20
   6  -2   2  266.77   12.70
  -6   2  -2  281.27   13.20
  -6   2  -2  277.27   11.80
  -6   2  -2  263.47   13.20
  -6   2  -2  280.67   15.10
   7  -3   2   14.80    8.10
   7  -3   2   13.30    3.40
  -7   3  -2   12.40    2.90
  -7   3  -2   14.20    3.70
  -7   3  -2   10.00    5.10
  -7   3  -2   10.70    4.20
   8  -4   2   47.00    5.70
   8  -4   2   72.89   10.40
  -8   4  -2   58.49    7.30
  -8   4  -2   49.30    7.00
  -8   4  -2   61.69    7.20
  -8   4  -2   63.39    5.20
  -8   4  -2   38.90    5.70
   9  -5   2   -0.70    3.70
  -9   5  -2    3.20    3.10
  -9   5  -2    8.50    5.50
  -9   5  -2   -1.00    4.20
  -9   5  -2    0.40    5.70
 -10   6  -2   89.29   10.10
 -10   6  -2   72.69    9.70
 -10   6  -2   67.29    6.30
 -10   6  -2  106.09   13.70
 -10  14   3   -1.30    5.20
 -10  14   3    7.60    7.50
 -10  14   3   12.60    7.90
 -10  14   3    5.40    6.20
  10 -14  -3   -0.90    6.30
  -9  13   3  243.78   14.50
  -9  13   3  239.58   17.00
  -9  13   3  255.07   14.90
   9 -13  -3  248.08   15.50
  -8  12   3   19.70    5.50
  -8  12   3   10.10    6.30
  -8  12   3    8.90    4.50
  -8  12   3   19.90    6.60
   8 -12  -3   11.10    5.40
  -7  11   3   97.49    9.90
  -7  11   3   92.99    8.30
  -7  11   3   82.09    7.70
  -7  11   3   74.19    9.70
  -6  10   3   59.99    6.50
  -6  10   3   56.09    7.40
  -6  10   3   58.79    6.20
  -6  10   3   58.79    7.80
   6 -10  -3   65.99    7.40
   6 -10  -3   54.29    6.40
  -5   9   3  160.98   11.10
  -5   9   3  145.79    8.40
   5  -9  -3  144.59    8.80
   5  -9  -3  156.58    8.90
  -4   8   3   29.40    3.80
  -4   8   3   14.90    7.40
  -4   8   3   27.10    3.90
  -4   8   3   29.10    4.30
   4  -8  -3   29.30    4.60
   4  -8  -3   28.00    3.60
   4  -8  -3   26.20    3.50
  -3   7   3   44.20    3.80
  -3   7   3   42.60    6.80
  -3   7   3   49.10    4.80
  -3   7   3   48.10    5.30
   3  -7  -3   45.10    4.10
   3  -7  -3   44.90    4.90
   3  -7  -3   49.20    4.10
  -2   6   3    3.60    2.50
  -2   6   3    6.80    1.70
  -2   6   3    5.80    1.80
  -2   6   3    2.80    2.90
  -2   6   3    7.80    2.50
   2  -6  -3   11.30    2.90
   2  -6  -3    8.00    1.80
   2  -6  -3    6.40    1.90
   2  -6  -3   10.60    5.20
   2  -6  -3    4.40    2.10
  -1   5   3  833.32   34.00
  -1   5   3  899.81   34.50
  -1   5   3  888.81   34.90
   1  -5  -3  895.51   33.50
   1  -5  -3  900.31   33.50
   1  -5  -3  910.11   34.30
   0   4   3    1.40    1.90
   0   4   3    2.10    8.50
   0   4   3    0.90    2.00
   0  -4  -3   -0.80    1.70
   0  -4  -3   -1.70    1.90
   0  -4  -3   -3.20    3.30
   1   3   3    8.50    2.20
  -1  -3  -3   16.90    6.70
  -1  -3  -3   17.40    2.50
  -1  -3  -3   12.00    2.20
  -1  -3  -3   12.40    2.50
   2   2   3   50.29    4.50
  -2  -2  -3   49.10    3.00
  -2  -2  -3   51.49    6.00
  -2  -2  -3   53.49    4.00
  -2  -2  -3   51.79    4.40
  -2  -2  -3   56.39    4.80
  -2  -2  -3   58.99    3.70
  -2  -2  -3   53.99    3.10
   3   1   3  804.22   31.00
   3   1   3  828.82   30.60
   3   1   3  810.22   32.10
   3   1   3  801.12   30.50
  -3  -1  -3  801.52   31.90
  -3  -1  -3  790.42   31.90
  -3  -1  -3  829.72   31.10
  -3  -1  -3  815.72   31.00
   4   0   3    1.00    1.60
   4   0   3    0.30    1.50
  -4   0  -3    0.00    1.90
  -4   0  -3   -2.60    2.40
  -4   0  -3   -2.80    2.80
  -4   0  -3    3.30    2.10
  -4   0  -3   -0.90    2.00
   5  -1   3 1901.61   70.59
   5  -1   3 1671.33   70.19
  -5   1  -3 1933.21   71.09
  -5   1  -3 1864.31   71.79
  -5   1  -3 1971.60   71.09
   6  -2   3   33.70    4.00
  -6   2  -3   36.20    4.70
  -6   2  -3   35.00    3.70
  -6   2  -3   41.00    5.70
  -6   2  -3   41.70    5.50
   7  -3   3   -2.60    2.70
  -7   3  -3    4.90    2.40
  -7   3  -3    8.30    4.30
  -7   3  -3    1.60    3.40
  -7   3  -3   -0.90    3.70
  -7   3  -3    2.60    4.60
   8  -4   3   24.30    4.40
  -8   4  -3   19.90    6.20
  -8   4  -3   22.50    5.50
  -8   4  -3   26.30    5.50
  -8   4  -3   19.90    3.20
  -8   4  -3   27.10    5.80
   9  -5   3  122.29    9.60
  -9   5  -3  138.29    7.20
  -9   5  -3  125.39   12.10
  -9   5  -3  138.59   11.00
  -9   5  -3  126.69   11.60
 -10   6  -3    6.20    6.10
 -10   6  -3   -3.60    6.20
 -10   6  -3   -5.10    6.40
  -9  13   4   -5.50   10.00
  -9  13   4    8.20    5.60
  -9  13   4    2.50    5.20
  -9  13   4   -1.00    6.70
   9 -13  -4   -1.30    5.60
  -8  12   4  245.08   13.70
  -8  12   4  257.97   14.70
  -8  12   4  245.28   16.20
   8 -12  -4  241.18   14.80
  -7  11   4   48.10    5.80
  -7  11   4   35.10   10.30
  -7  11   4   28.40    6.60
  -7  11   4   43.30    6.40
   7 -11  -4   50.49    6.60
   7 -11  -4   36.40    5.40
  -6  10   4   19.80    7.10
  -6  10   4   11.10    3.70
  -6  10   4   14.90    4.80
  -6  10   4   13.40    5.20
   6 -10  -4   21.20    4.60
   6 -10  -4   10.70    4.10
  -5   9   4    6.00    2.80
  -5   9   4    6.10    4.40
  -5   9   4    4.20    5.40
  -5   9   4    0.90    3.80
   5  -9  -4    9.20    3.30
  -4   8   4  422.06   19.30
  -4   8   4  449.56   18.90
  -4   8   4  412.06   20.40
  -4   8   4  427.16   17.50
   4  -8  -4  415.96   17.90
   4  -8  -4  401.46   17.80
  -3   7   4   17.50    3.60
  -3   7   4    8.60    3.40
  -3   7   4   17.10    2.40
  -3   7   4   26.50    4.50
   3  -7  -4   23.70    4.50
   3  -7  -4   18.20    2.80
  -2   6   4  140.29    8.10
  -2   6   4  144.39    8.60
  -2   6   4  137.79    7.40
   2  -6  -4  149.59    6.90
   2  -6  -4  148.59    6.90
   2  -6  -4  156.58   11.90
  -1   5   4  144.09    8.00
  -1   5   4  153.18    7.60
  -1   5   4  169.68    9.70
   1  -5  -4  145.59    6.50
   1  -5  -4  145.49    6.60
   1  -5  -4  150.18    8.60
   1  -5  -4  172.28   10.30
   0   4   4  406.86   17.70
   0   4   4  403.86   17.40
   0   4   4  483.25   24.30
   0  -4  -4  407.06   17.40
   0  -4  -4  481.35   19.50
   0  -4  -4  405.76   17.70
   1   3   4  510.15   21.50
   1   3   4  578.34   23.30
  -1  -3  -4  533.95   21.60
  -1  -3  -4  521.55   21.60
   2   2   4  261.97   12.20
  -2  -2  -4  282.57   10.90
  -2  -2  -4  262.37   12.40
  -2  -2  -4  306.27   14.90
  -2  -2  -4  260.47   11.60
  -2  -2  -4  253.57   10.50
  -2  -2  -4  258.77   11.60
  -3  -1  -4    3.50    1.70
  -3  -1  -4    0.00    1.70
  -3  -1  -4    3.70    2.90
  -3  -1  -4    2.80    2.70
  -3  -1  -4    2.20    1.90
  -3  -1  -4    3.10    2.70
   4   0   4 2274.97   84.29
  -4   0  -4 2157.48   86.19
  -4   0  -4 2180.98   84.89
  -4   0  -4 2241.88   85.09
  -4   0  -4 2481.65   86.09
  -4   0  -4 2293.17   85.19
  -4   0  -4 2226.88   86.29
  -5   1  -4   22.50    3.00
  -5   1  -4   12.60    3.00
  -5   1  -4   18.10    4.50
  -5   1  -4   17.70    2.60
  -6   2  -4  143.29    8.90
  -6   2  -4  147.69    7.50
  -6   2  -4  160.98   10.60
  -6   2  -4  154.68    9.20
  -6   2  -4  164.48   10.70
  -7   3  -4   36.70    3.70
  -7   3  -4   37.40    6.20
  -7   3  -4   31.30    6.30
  -7   3  -4   37.60    5.40
  -7   3  -4   35.90    5.10
  -8   4  -4   41.30    7.30
  -8   4  -4   42.10    6.50
  -8   4  -4   29.80    6.70
  -8   4  -4   45.30    6.10
  -9   5  -4   20.30    7.10
  -9   5  -4   11.20    5.10
 -10   6  -4  121.49   11.90
 -10   6  -4  112.59   13.10
 -10   6  -4  109.69   12.90
  -9  13   5   88.09   11.10
  -9  13   5  112.99   12.60
  -9  13   5  121.99   14.20
   9 -13  -5   85.59   11.30
  -8  12   5    3.30    5.60
  -8  12   5    7.80    7.90
  -8  12   5   -4.70    5.50
  -8  12   5    6.10    6.70
   8 -12  -5    1.60    5.00
  -7  11   5  235.58   12.30
  -7  11   5  236.08   15.80
  -7  11   5  201.18   16.00
  -7  11   5  232.98   14.00
   7 -11  -5  226.68   13.50
  -6  10   5   10.50    3.30
  -6  10   5    9.00    5.60
  -6  10   5    8.00    5.00
  -6  10   5    3.10    7.40
   6 -10  -5    8.60    4.00
   6 -10  -5   13.80    4.50
  -5   9   5    0.10    4.20
  -5   9   5    2.40    4.40
  -5   9   5   -1.10    2.40
  -5   9   5    1.40    5.40
   5  -9  -5   -4.40    3.10
   5  -9  -5   -2.20    3.00
  -4   8   5    1.10    4.10
  -4   8   5   13.20    3.90
  -4   8   5    8.30    4.40
   4  -8  -5    8.50    3.20
   4  -8  -5   10.60    3.20
  -3   7   5 1042.30   42.30
  -3   7   5 1174.98   41.50
  -3   7   5 1095.49   43.30
  -3   7   5 1084.49   43.80
   3  -7  -5 1058.79   41.90
   3  -7  -5 1063.99   41.90
  -2   6   5    1.70    3.50
  -2   6   5    3.40    2.40
  -2   6   5    3.20    3.80
   2  -6  -5   -0.40    1.70
   2  -6  -5   -6.50    3.20
  -1   5   5  257.07   12.20
  -1   5   5  258.87   11.60
   1  -5  -5  245.58   10.30
   1  -5  -5  264.27   11.80
   1  -5  -5  247.88   10.30
   0   4   5    0.80    2.60
   0   4   5   -4.20    7.20
   0   4   5    0.60    2.30
   1   3   5   27.10    5.10
   1   3   5   30.70    3.90
   2   2   5   -2.00    2.70
  -2  -2  -5    2.10    2.20
  -2  -2  -5   -1.50    1.10
  -2  -2  -5    2.20    1.20
  -2  -2  -5    3.70    3.10
  -2  -2  -5    0.00    2.30
  -3  -1  -5 1818.12   70.39
  -3  -1  -5 1855.11   68.69
  -3  -1  -5 1844.02   69.39
  -3  -1  -5 1791.02   68.69
  -3  -1  -5 1851.51   70.39
  -3  -1  -5 1833.22   69.79
  -4   0  -5   -2.70    2.00
  -4   0  -5   -0.70    3.30
  -4   0  -5    0.40    2.10
  -4   0  -5   -0.30    3.30
  -4   0  -5   -0.70   11.00
  -5   1  -5  144.59    8.00
  -5   1  -5  128.89   10.60
  -5   1  -5  138.69    7.90
  -5   1  -5  145.49    8.00
  -5   1  -5  144.99    9.80
  -6   2  -5   28.10    5.90
  -6   2  -5   26.10    3.10
  -6   2  -5   26.50    3.30
  -6   2  -5   21.30    4.00
  -6   2  -5   19.70    5.30
  -6   2  -5   17.10    4.10
  -7   3  -5   20.30    6.10
  -7   3  -5   24.10    6.00
  -7   3  -5   20.30    2.70
  -7   3  -5   11.70    4.40
  -7   3  -5   24.00    4.70
  -8   4  -5   23.60    6.70
  -8   4  -5    7.30    5.80
  -8   4  -5   15.00    4.60
  -8   4  -5   16.70    5.00
  -9   5  -5   43.60    8.20
  -9   5  -5   48.40    8.80
  -9   5  -5   48.80    7.20
  -8  12   6   90.09   11.50
  -8  12   6   86.39   13.10
  -8  12   6   70.99   10.00
   8 -12  -6   75.99    9.00
  -7  11   6    5.60    6.50
  -7  11   6   12.30    5.80
  -7  11   6    9.60    6.30
  -6  10   6   29.60    4.50
  -6  10   6   27.90    7.20
  -6  10   6   22.40    6.20
   6 -10  -6   34.80    5.40
   6 -10  -6   26.80    5.30
  -5   9   6   21.90    6.20
  -5   9   6   13.20    4.30
  -5   9   6   19.40    5.20
  -5   9   6   13.60    3.50
   5  -9  -6   10.00    4.00
   5  -9  -6    9.20    4.00
  -4   8   6  109.99    9.30
  -4   8   6  102.59    9.80
  -4   8   6  119.49    7.80
   4  -8  -6   97.99    7.30
   4  -8  -6  109.99    7.40
  -3   7   6    0.70    4.00
  -3   7   6    2.30    4.30
  -3   7   6    1.20    2.80
   3  -7  -6   -1.60    2.30
   3  -7  -6    1.30    2.50
  -2   6   6  500.55   21.90
  -2   6   6  561.84   25.50
  -2   6   6  496.95   27.40
   2  -6  -6  550.44   21.20
   2  -6  -6  543.35   21.80
  -1   5   6  134.69    7.90
  -1   5   6  121.79   16.50
  -1   5   6  133.79    8.80
   1  -5  -6  137.99    6.20
   1  -5  -6  133.69    6.20
   0   4   6   39.20   10.90
   0   4   6   48.60    5.20
   0   4   6   49.80    6.60
   1   3   6  239.38   13.50
   1   3   6  222.38   11.40
  -2  -2  -6  332.97   15.00
  -3  -1  -6   49.50    5.50
  -3  -1  -6   40.70    3.60
  -3  -1  -6   56.59    8.90
  -3  -1  -6   51.59    6.40
  -4   0  -6  497.25   20.10
  -4   0  -6  465.65   20.10
  -4   0  -6  487.05   22.20
  -4   0  -6  553.14   23.80
  -5   1  -6    1.00    3.00
  -5   1  -6    8.20    4.20
  -5   1  -6    3.50    4.30
  -5   1  -6    1.80    3.00
  -5   1  -6    4.60    2.60
  -5   1  -6   -0.70    4.30
  -6   2  -6  192.98    9.60
  -6   2  -6  205.68   11.10
  -6   2  -6  186.38   12.90
  -6   2  -6  201.28   10.90
  -6   2  -6  194.08    9.50
  -6   2  -6  212.08   13.10
  -7   3  -6    6.10    4.10
  -7   3  -6    1.90    3.90
  -7   3  -6    6.40    2.70
  -7   3  -6   15.90    5.90
  -7   3  -6    1.80    5.10
  -8   4  -6   14.00    5.60
  -8   4  -6   10.20    6.20
  -8   4  -6    4.20    6.00
  -9   5  -6    7.90    5.40
  -9   5  -6    0.10    6.10
  -9   5  -6    3.30    6.50
  -8  12   7   -0.30    6.40
  -8  12   7   -1.00    5.40
  -8  12   7    7.60    7.70
   8 -12  -7   -2.50    5.40
  -7  11   7   26.00    8.30
  -7  11   7   46.90    9.70
  -7  11   7   41.70    6.90
  -6  10   7    8.00    6.30
  -6  10   7   13.40    4.70
  -6  10   7   10.70    6.30
   6 -10  -7    5.40    4.50
   6 -10  -7   -0.20    4.00
  -5   9   7   36.60    6.70
  -5   9   7   33.00    7.30
   5  -9  -7   39.40    5.40
   5  -9  -7   40.30    5.40
  -4   8   7   24.20    6.90
  -4   8   7   22.80    4.30
  -4   8   7   14.70    5.80
   4  -8  -7   21.40    4.00
   4  -8  -7   20.80    4.10
  -3   7   7  148.79   13.00
  -3   7   7  137.49    9.50
  -3   7   7  141.79   10.40
   3  -7  -7  135.99    7.90
   3  -7  -7  133.29    7.90
  -2   6   7    5.60    4.10
  -2   6   7    2.20    7.40
   2  -6  -7   -0.10    2.30
   2  -6  -7   -1.80    2.30
  -1   5   7  341.57   27.50
  -1   5   7  325.57   15.90
  -1   5   7  342.27   16.10
   1  -5  -7  302.17   13.00
   1  -5  -7  318.67   13.10
   0   4   7   -0.40    3.10
   0   4   7    1.40    8.10
   1   3   7   38.50    5.70
  -2  -2  -7   16.50    4.10
  -3  -1  -7  211.38    9.00
  -3  -1  -7  211.68   12.10
  -3  -1  -7  204.88   11.30
  -3  -1  -7  209.58   13.30
  -3  -1  -7  191.08    8.90
  -4   0  -7   -1.00    2.40
  -4   0  -7    0.30    4.00
  -4   0  -7    0.70    2.40
  -4   0  -7   -5.60    4.40
  -4   0  -7   -2.50    4.00
  -5   1  -7  580.94   24.20
  -5   1  -7  580.14   26.40
  -5   1  -7  592.54   26.70
  -5   1  -7  648.94   27.80
  -5   1  -7  557.34   24.10
  -6   2  -7   10.00    5.60
  -6   2  -7   14.40    3.90
  -6   2  -7   16.10    4.00
  -6   2  -7   19.40    3.80
  -6   2  -7    9.20    5.50
  -7   3  -7    0.30    3.80
  -7   3  -7    3.10    4.50
  -7   3  -7    8.30    5.70
  -8   4  -7    3.20    6.20
  -8   4  -7   -4.50    4.40
  -8   4  -7   -4.80    5.80
  -7  11   8    9.10    7.00
  -7  11   8    0.50    4.70
  -7  11   8    9.30    7.70
   7 -11  -8   -4.80    5.20
  -6  10   8   23.50    8.00
  -6  10   8   15.70    4.90
  -6  10   8    6.80    6.20
   6 -10  -8   17.50    5.30
  -5   9   8   12.20    5.90
  -5   9   8    6.30    7.10
  -5   9   8    5.20    4.10
   5  -9  -8    5.20    4.00
   5  -9  -8    2.60    4.20
  -4   8   8  124.69   11.20
  -4   8   8  138.59   14.20
   4  -8  -8  115.59    9.50
   4  -8  -8  104.19    8.10
  -3   7   8   18.90    8.30
  -3   7   8   13.70    5.20
   3  -7  -8    2.20    3.10
   3  -7  -8    6.70    3.30
  -2   6   8  420.66   20.60
  -2   6   8  373.16   30.00
   2  -6  -8  441.06   17.70
   2  -6  -8  434.56   17.70
  -1   5   8   29.50    5.90
  -1   5   8   30.10   11.50
  -1   5   8   18.00    4.40
   1  -5  -8   27.60    2.90
   1  -5  -8   19.40    2.80
   0   4   8   12.60    7.70
   0   4   8    9.80    4.10
   0   4   8    8.40    4.70
   1   3   8   56.79    7.40
  -2  -2  -8  208.98   12.40
  -2  -2  -8  226.48   13.60
  -3  -1  -8    4.40    2.10
  -3  -1  -8    3.60    2.10
  -3  -1  -8   -0.40    4.40
  -3  -1  -8    8.80    4.60
  -3  -1  -8   -0.10    4.60
  -4   0  -8  309.67   17.00
  -4   0  -8  319.67   17.10
  -4   0  -8  348.67   17.40
  -4   0  -8  307.47   13.70
  -5   1  -8   12.00    3.60
  -5   1  -8    8.60    3.20
  -5   1  -8   17.90   16.60
  -5   1  -8   -3.10    4.70
  -5   1  -8    2.60    5.00
  -6   2  -8   38.50    5.50
  -6   2  -8   47.60    5.40
  -6   2  -8   42.60    7.70
  -6   2  -8   37.90    5.60
  -7   3  -8   -7.70    3.70
  -7   3  -8   -1.80    6.00
  -7   3  -8   -4.30    5.90
  -7   3  -8   -2.90    4.00
  -5   9   9    2.90    4.50
  -5   9   9    1.50    7.90
  -5   9   9    7.50    6.90
   5  -9  -9    3.90    5.60
   5  -9  -9   10.00    4.70
  -4   8   9    3.90    6.60
  -4   8   9   -1.20    9.70
  -4   8   9    8.40    4.50
   4  -8  -9   10.80    4.20
   4  -8  -9    7.80    4.60
  -3   7   9  226.38   15.20
  -3   7   9  194.38   24.60
  -3   7   9  228.58   12.60
   3  -7  -9  221.18   11.50
   3  -7  -9  247.48   11.60
  -2   6   9   -3.30    4.90
  -2   6   9    6.80    4.30
  -2   6   9   12.50   11.00
   2  -6  -9   -0.80    2.80
  -1   5   9  126.49    9.40
  -1   5   9   83.89   16.10
  -1   5   9  128.29   11.00
   1  -5  -9  124.49    6.50
   0   4   9    0.20    4.20
   0   4   9    1.80    7.20
  -1  -3  -9   19.00    5.60
  -2  -2  -9    6.10    5.40
  -2  -2  -9   10.60    4.90
  -2  -2  -9    1.90    4.70
  -3  -1  -9  221.58   14.30
  -3  -1  -9  250.07   14.40
  -3  -1  -9  227.18   13.80
  -4   0  -9   -5.70    2.50
  -4   0  -9   -2.30    5.20
  -4   0  -9    2.40    5.10
  -4   0  -9   -4.00    4.70
  -4   0  -9   -3.90    2.50
  -5   1  -9   71.79    6.40
  -5   1  -9   77.09   10.10
  -5   1  -9   56.49   20.70
  -5   1  -9   99.29   16.20
  -6   2  -9    2.80    3.90
  -6   2  -9    3.60    6.40
  -6   2  -9    2.30    6.10
  -6   2  -9    7.70    4.10
  -4   8  10   80.19   17.70
  -4   8  10   61.79    8.20
  -4   8  10   74.89    9.90
   4  -8 -10   71.79    7.40
   4  -8 -10   61.49    7.40
  -3   7  10    5.90    6.00
  -3   7  10    5.30    4.60
   3  -7 -10    2.60    3.70
   3  -7 -10   -0.50    3.50
  -2   6  10   96.79    9.20
  -2   6  10  111.09   13.10
  -2   6  10  100.19   16.20
   2  -6 -10   89.89    6.70
   2  -6 -10   99.59    6.70
  -1   5  10    1.10    5.20
  -1   5  10   -2.20    4.60
  -1   5  10    5.80    9.40
   1  -5 -10    0.30    2.40
   1  -5 -10    0.10    2.40
   0   4  10   23.80    8.30
  -1  -3 -10    5.70    6.40
  -1  -3 -10    9.90    5.80
  -1  -3 -10    9.50    4.90
  -2  -2 -10   57.49    7.90
  -2  -2 -10   46.10    7.90
  -2  -2 -10   53.69    8.00
  -3  -1 -10   -0.60    5.00
  -3  -1 -10    7.30    5.50
  -3  -1 -10   -1.20    5.00
  -4   0 -10  116.89    6.90
  -4   0 -10  118.19    6.80
  -4   0 -10  143.29   13.30
  -4   0 -10  137.99   12.30
  -4   0 -10  145.69   12.20
   0  -4 -11    1.40    4.70
   0  -4 -11   -5.50    5.70
  -4  10 -10   22.10    3.70
  -4  10 -10    2.00    9.40
  -4  10 -10   11.10    5.30
  -4  10 -10   16.20    7.20
  -4  10 -10   13.70    3.50
  -3   9 -10    5.20    4.60
  -3   9 -10    3.90    5.40
  -3   9 -10    3.00    5.40
  -3   9 -10    7.60    2.90
  -3   9 -10    6.40    2.60
  -2   8 -10   39.10    5.00
  -2   8 -10   38.80    6.40
  -2   8 -10   48.20    6.90
  -2   8 -10   49.00    6.90
  -1   7 -10    5.50    4.80
  -1   7 -10    0.00    4.50
   1  -7  10   -0.90    4.70
   0   6 -10  280.57   12.20
   0   6 -10  289.27   15.10
   0  -6  10  322.37   16.90
   1   5 -10    1.10    2.40
   1   5 -10    3.30    4.20
   1   5 -10   -1.20    2.50
  -1  -5  10    7.60    5.60
  -1  -5  10    9.70    6.10
   2   4 -10    5.10    4.00
   2   4 -10   13.30    4.30
   2   4 -10    2.30    3.50
  -2  -4  10    4.30    5.60
  -2  -4  10    3.30    7.40
   3   3 -10    7.90    6.40
   3   3 -10    5.70    3.70
   3   3 -10   10.00    3.80
  -3  -3  10    0.40   13.20
  -3  -3  10    8.50    6.50
   4   2 -10   55.29    5.90
   4   2 -10   50.79    6.10
  -4  -2  10   67.79   21.90
  -4  -2  10   57.59    9.10
  -5  11  -9   40.10    6.80
  -5  11  -9   49.20    7.00
  -5  11  -9   50.89    6.20
  -5  11  -9   43.80    5.40
  -4  10  -9   23.20    5.40
  -4  10  -9   31.60    6.50
  -4  10  -9    6.40    6.90
  -4  10  -9   18.60    4.60
  -3   9  -9   10.10    4.30
  -3   9  -9    8.30    2.70
  -3   9  -9   11.40    5.00
  -3   9  -9    0.10    4.70
  -2   8  -9    9.40    4.30
  -2   8  -9    3.50    4.60
  -2   8  -9   10.50    2.30
  -2   8  -9    7.30    2.40
  -1   7  -9  214.48   12.40
  -1   7  -9  220.48   12.70
   1  -7   9  221.38   13.00
   0   6  -9    1.50    1.90
   0   6  -9    0.40    2.10
   0  -6   9    2.40    4.70
   0  -6   9   -2.00    4.30
   1   5  -9  125.09    6.60
   1   5  -9  109.19    6.50
   1   5  -9  123.49    8.50
  -1  -5   9  146.29   11.80
  -1  -5   9  129.99   10.50
   2   4  -9   13.10    3.90
   2   4  -9   10.80    3.20
   2   4  -9   11.30    3.60
  -2  -4   9   19.90   10.60
  -2  -4   9   20.40    6.40
   3   3  -9   15.40    4.00
  -3  -3   9    8.20   14.00
  -3  -3   9   32.50    7.10
   4   2  -9   22.00    4.70
   4   2  -9   22.20    7.10
  -4  -2   9   30.00    7.20
  -4  -2   9   33.80   12.40
   5   1  -9   89.39    8.50
   5   1  -9   66.29    7.80
  -5  -1   9  107.59   14.30
  -5  -1   9   84.49   10.70
  -5  -1   9   88.89    6.00
   6   0  -9   -6.80    4.50
  -6   0   9   -0.40    3.30
  -6   0   9  -12.10    5.80
  -6   0   9   -1.40    7.80
  -7  13  -8   -8.90    5.80
  -6  12  -8   77.29    7.60
  -6  12  -8   90.69   11.80
  -6  12  -8   78.79    9.00
  -6  12  -8   68.09    7.60
  -5  11  -8   12.00    3.70
  -5  11  -8   11.10    3.70
  -5  11  -8   15.80    5.80
  -5  11  -8   13.00    4.90
  -4  10  -8   32.10    4.10
  -4  10  -8   28.90    6.70
  -4  10  -8   48.40    6.80
  -4  10  -8   33.60    4.20
  -3   9  -8   29.40    4.90
  -3   9  -8   32.70    3.60
  -3   9  -8   32.80    3.60
  -3   9  -8   26.00    5.50
  -3   9  -8   29.80    4.80
  -2   8  -8  212.18    9.30
  -2   8  -8  195.98    9.00
  -2   8  -8  208.78   11.90
  -2   8  -8  206.98   11.50
  -1   7  -8    2.00    3.00
  -1   7  -8   -1.90    2.50
  -1   7  -8    1.10    3.60
  -1   7  -8    7.00    4.60
   1  -7   8    9.50    4.80
   0   6  -8  209.78    9.30
   0   6  -8  206.88    9.00
   0   6  -8  224.18   11.30
   0  -6   8  206.98   12.10
   0  -6   8  198.98   12.20
   1   5  -8   24.60    4.10
   1   5  -8   20.50    2.80
   1   5  -8   24.40    2.90
  -1  -5   8   25.90    5.30
   2   4  -8   32.00    3.80
  -2  -4   8   49.10   13.40
   3   3  -8   25.80    4.20
   3   3  -8   31.40    4.20
  -3  -3   8   29.20   11.20
  -3  -3   8   35.00    4.10
  -3  -3   8   35.40    6.50
   4   2  -8  117.99    8.20
   4   2  -8  117.09    7.60
   4   2  -8  120.69    8.60
  -4  -2   8  139.79   11.10
  -4  -2   8  144.49   14.70
  -4  -2   8  121.89    7.10
   5   1  -8    3.60    4.00
   5   1  -8   14.00    4.50
  -5  -1   8   10.30    2.90
  -5  -1   8   -6.20    6.20
  -5  -1   8    7.20    5.80
  -6   0   8   86.89    6.10
  -6   0   8  111.19   13.00
  -6   0   8   88.29   11.20
   7  -1  -8   -2.70    5.00
  -7   1   8    1.50    3.00
  -7   1   8    4.70    6.80
  -7   1   8   -0.40    7.10
  -7  13  -7   64.69    8.10
  -7  13  -7   72.19    8.50
  -7  13  -7   68.59    9.40
  -6  12  -7   11.20    5.90
  -6  12  -7    8.40    4.10
  -6  12  -7    5.70    4.80
  -6  12  -7    1.30    4.00
  -5  11  -7  257.67   14.50
  -5  11  -7  224.78   11.80
  -5  11  -7  228.38   11.70
  -4  10  -7   12.60    3.40
  -4  10  -7   22.30    3.10
  -4  10  -7    9.30    4.70
  -4  10  -7   19.50    5.20
  -4  10  -7   18.70    4.50
  -4  10  -7   15.40    3.30
  -3   9  -7    5.80    3.30
  -3   9  -7   -1.30    3.00
  -3   9  -7    2.50    3.10
  -3   9  -7    0.40    3.80
  -3   9  -7   -3.30    2.10
  -3   9  -7    2.30    2.40
  -2   8  -7    6.10    2.00
  -2   8  -7    8.80    2.40
  -2   8  -7    2.50    3.20
   2  -8   7    2.40    3.10
  -1   7  -7  452.85   17.90
  -1   7  -7  452.75   17.80
  -1   7  -7  454.25   19.90
   1  -7   7  461.75   20.90
   0   6  -7    2.30    2.00
   0   6  -7    0.90    2.80
   0   6  -7    1.90    1.50
   0  -6   7    2.40    3.60
   0  -6   7    4.60    3.90
   1   5  -7  323.57   13.10
  -1  -5   7  309.97   20.90
   2   4  -7   10.80    2.70
   2   4  -7   21.60    4.50
   2   4  -7   12.00    2.70
  -2  -4   7   16.80    4.90
  -2  -4   7    7.20    9.80
  -2  -4   7   14.10    3.10
   3   3  -7   13.40    3.20
   3   3  -7   18.30    3.50
  -3  -3   7   12.70    2.90
  -3  -3   7   18.70    4.90
   4   2  -7    8.00    3.60
   4   2  -7    6.70    3.60
  -4  -2   7    6.60    2.50
  -4  -2   7    5.60    5.80
  -4  -2   7    4.60    4.50
   5   1  -7  555.24   24.10
   5   1  -7  534.05   22.60
   5   1  -7  578.34   24.30
  -5  -1   7  547.35   22.50
  -5  -1   7  588.44   27.00
  -5  -1   7  581.94   26.10
   6   0  -7    0.00    3.80
   6   0  -7   -2.40    4.10
  -6   0   7    6.60    6.00
  -6   0   7    6.10    5.90
  -6   0   7    0.90    2.70
   7  -1  -7   44.30    6.90
  -7   1   7   53.49   10.40
  -7   1   7   56.79    8.90
  -7   1   7   48.10    5.40
   8  -2  -7    5.60    5.80
  -8   2   7    1.20    6.80
  -8   2   7    7.50    4.70
  -8   2   7   -1.40    5.80
  -8  14  -6   77.49    9.30
  -8  14  -6   69.39    8.50
  -8  14  -6   66.79    9.90
  -7  13  -6   -4.10    4.40
  -7  13  -6    0.40    4.10
  -7  13  -6    6.40    3.90
  -7  13  -6    4.10    5.60
  -6  12  -6  375.06   18.50
  -6  12  -6  383.06   17.80
  -6  12  -6  386.76   17.70
  -6  12  -6  401.06   19.90
  -5  11  -6   -0.90    4.00
  -5  11  -6    2.50    2.90
  -5  11  -6   -0.90    3.00
  -5  11  -6    6.50    4.00
  -4  10  -6   35.80    4.60
  -4  10  -6   35.20    4.40
  -4  10  -6   34.90    5.60
  -4  10  -6   30.50    3.80
  -4  10  -6   29.80    4.70
  -4  10  -6   35.00    3.10
  -3   9  -6   44.90    4.50
  -3   9  -6   49.00    6.30
  -3   9  -6   43.40    4.00
  -3   9  -6   42.40    4.10
  -3   9  -6   43.20    4.20
  -3   9  -6   50.59    5.30
  -2   8  -6  239.28   10.80
  -2   8  -6  227.48    9.90
  -2   8  -6  238.28   11.30
   2  -8   6  234.28   10.90
  -1   7  -6   22.40    3.60
  -1   7  -6   19.70    2.30
  -1   7  -6   25.50    3.80
  -1   7  -6   19.40    2.30
  -1   7  -6   23.00    3.80
   1  -7   6   21.00    3.60
   0   6  -6  503.35   22.40
   0   6  -6  572.54   22.50
   0   6  -6  549.65   21.10
   0   6  -6  581.84   23.10
   0   6  -6  550.64   22.50
   0  -6   6  554.84   23.10
   0  -6   6  558.94   23.70
   1   5  -6  133.69    6.40
   1   5  -6  141.89    6.40
   1   5  -6  134.59    7.20
  -1  -5   6  137.49    8.60
  -1  -5   6  149.39   14.50
   2   4  -6   78.29    6.10
   2   4  -6   61.19    4.50
   2   4  -6   62.19    4.50
  -2  -4   6   62.49    4.50
  -2  -4   6   60.89    7.00
  -2  -4   6   74.69    8.90
   3   3  -6  141.69    7.30
   3   3  -6  103.29    6.90
   3   3  -6  121.59    6.90
  -3  -3   6  118.39    6.20
  -3  -3   6  119.39    8.90
  -3  -3   6  135.49   10.10
   4   2  -6  158.48    7.90
   4   2  -6  167.88    9.00
   4   2  -6  157.88    9.00
  -4  -2   6  159.58   10.90
  -4  -2   6  164.88    7.70
   5   1  -6    2.70    3.40
   5   1  -6    3.30    3.60
  -5  -1   6    4.20    2.50
  -5  -1   6   -2.40    4.10
  -5  -1   6   -1.20    2.30
  -5  -1   6    7.20    4.90
   6   0  -6  645.64   27.30
   6   0  -6  639.64   27.30
   6   0  -6  611.04   25.40
  -6   0   6  649.24   25.60
  -6   0   6  646.54   26.60
  -6   0   6  639.24   28.60
  -6   0   6  625.64   29.10
   7  -1  -6    4.00    4.60
   7  -1  -6   -1.10    4.30
  -7   1   6   -0.40    5.10
  -7   1   6    2.60    3.30
  -7   1   6   -4.20    5.70
   8  -2  -6   34.40    6.60
  -8   2   6   45.50    8.30
  -8   2   6   34.30   11.80
   9  -3  -6   19.50    6.60
  -9   3   6   17.10    7.40
  -9   3   6   21.10    6.00
  -9   3   6   32.60    8.80
  -9  15  -5   27.00    6.70
  -9  15  -5   18.10    7.40
  -9  15  -5   24.10    6.90
  -8  14  -5   -3.90    6.40
  -8  14  -5    0.10    5.10
  -8  14  -5    1.90    4.40
  -7  13  -5  572.44   26.20
  -7  13  -5  543.55   24.60
  -7  13  -5  569.04   25.30
  -7  13  -5  552.04   24.60
  -6  12  -5   10.10    3.30
  -6  12  -5    5.30    5.20
  -6  12  -5   13.30    4.90
  -6  12  -5    6.30    3.70
  -5  11  -5   96.59    8.50
  -5  11  -5   94.09    6.50
  -5  11  -5   78.89    6.70
  -4  10  -5    2.00    2.40
  -4  10  -5    0.20    2.40
  -4  10  -5    4.20    2.90
  -3   9  -5  114.89    6.80
  -3   9  -5  126.49    7.10
  -3   9  -5  122.19    8.00
  -3   9  -5  115.29    5.80
  -3   9  -5  102.29    9.90
  -3   9  -5  126.39    6.40
  -3   9  -5  119.19    6.10
  -2   8  -5    5.50    2.90
  -2   8  -5    2.50    1.90
  -2   8  -5    4.50    2.10
  -2   8  -5    8.00    5.70
  -2   8  -5    0.60    2.20
   2  -8   5    2.90    2.10
  -1   7  -5  266.97   12.10
  -1   7  -5  271.17   10.90
  -1   7  -5  299.37   12.30
  -1   7  -5  271.57   12.00
  -1   7  -5  277.37   11.00
  -1   7  -5  268.27   12.50
  -1   7  -5  278.97   12.20
   1  -7   5  256.27   12.00
   0   6  -5   -2.30    2.10
   0   6  -5    1.20    2.00
   0   6  -5    1.20    2.20
   0   6  -5   -0.60    1.20
   0  -6   5   -3.40    2.30
   0  -6   5    1.20    3.20
   1   5  -5  262.97   10.50
   1   5  -5  242.48   10.50
   1   5  -5  258.47   11.70
   1   5  -5  264.27   11.00
  -1  -5   5  253.07   12.00
   2   4  -5    3.10    2.30
   2   4  -5    5.10    2.00
   2   4  -5    5.50    2.90
  -2  -4   5    4.10    3.60
  -2  -4   5    4.20    3.10
  -2  -4   5    0.10    1.70
   3   3  -5   36.20    3.90
   3   3  -5   41.90    3.60
   3   3  -5   34.30    4.20
  -3  -3   5   35.80    2.90
  -3  -3   5   48.90    5.80
  -3  -3   5   43.80    3.40
  -3  -3   5   45.00    5.30
   4   2  -5   -0.30    2.50
   4   2  -5   -1.10    2.80
   4   2  -5    1.30    2.00
  -4  -2   5    2.80    3.80
   5   1  -5  138.39    7.20
   5   1  -5  138.59    8.80
   5   1  -5  137.99    9.10
  -5  -1   5  152.98   10.20
  -5  -1   5  143.19    7.30
  -5  -1   5  124.59    7.50
  -5  -1   5  144.99   10.00
   6   0  -5   -2.40    2.60
   6   0  -5   -1.20    3.30
   6   0  -5    2.20    3.70
  -6   0   5   -3.50    2.70
  -6   0   5    5.50    4.50
  -6   0   5   -1.40    2.90
  -6   0   5    4.90    4.80
   7  -1  -5  582.04   25.90
   7  -1  -5  617.74   26.10
  -7   1   5  568.94   24.80
  -7   1   5  557.64   26.40
  -7   1   5  593.94   27.40
   8  -2  -5    7.70    5.20
  -8   2   5   -1.50    3.90
  -8   2   5    3.60    5.50
  -8   2   5    3.30    6.10
  -8   2   5    7.20    5.90
   9  -3  -5    9.10    6.20
  -9   3   5   15.20    7.40
  -9   3   5   -0.90    6.40
  -9   3   5   13.20    6.50
  -9  15  -4    1.80    6.30
  -9  15  -4   -1.10    4.90
  -9  15  -4    0.70    5.80
  -8  14  -4  207.98   14.20
  -8  14  -4  191.28   13.10
  -8  14  -4  179.88   12.50
  -7  13  -4   -0.30    4.60
  -7  13  -4   -2.80    4.40
  -7  13  -4    3.90    4.10
  -7  13  -4   -3.60    3.50
  -6  12  -4  354.26   16.50
  -6  12  -4  325.47   17.90
  -6  12  -4  362.36   17.80
  -6  12  -4  391.16   20.50
  -5  11  -4   13.00    3.80
  -5  11  -4    9.40    4.00
  -5  11  -4   11.80    3.00
  -5  11  -4    9.80    3.30
  -4  10  -4   48.80    4.70
  -4  10  -4   47.50    4.70
  -4  10  -4   63.79    6.20
  -4  10  -4   46.20    5.30
  -3   9  -4  179.88    8.70
  -3   9  -4  191.78    7.90
  -3   9  -4  171.68    8.20
  -3   9  -4  168.78    9.30
  -3   9  -4  163.98    8.20
  -3   9  -4  177.08    7.30
   3  -9   4  190.38    7.30
  -2   8  -4  118.09    6.10
  -2   8  -4  113.09    5.60
  -2   8  -4  110.49    6.70
  -2   8  -4  114.69    5.80
  -2   8  -4  115.89    5.50
  -2   8  -4  105.59    8.40
  -2   8  -4  108.59    7.30
   2  -8   4  116.69    5.60
  -1   7  -4   22.00    2.90
  -1   7  -4   21.00    3.60
  -1   7  -4   21.20    2.20
  -1   7  -4   20.20    2.50
  -1   7  -4   18.40    2.10
  -1   7  -4   19.80    2.60
   1  -7   4   17.70    2.60
   0   6  -4 1202.08   45.80
   0   6  -4 1221.18   46.70
   0   6  -4 1201.98   46.50
   0   6  -4 1219.58   47.60
   0   6  -4 1222.28   46.00
   0  -6   4 1203.08   46.90
   0  -6   4 1328.07   48.40
   1   5  -4  151.68    7.50
   1   5  -4  151.88    6.60
   1   5  -4  149.29    6.70
   1   5  -4  157.78    8.00
   1   5  -4  153.78    6.80
  -1  -5   4  158.38    9.30
  -1  -5   4  155.98    6.80
  -1  -5   4  150.38    7.90
   2   4  -4   55.99    6.60
   2   4  -4   68.69    4.20
   2   4  -4   70.49    4.20
   2   4  -4   63.89    5.00
  -2  -4   4   68.49    3.70
  -2  -4   4   72.69    5.60
  -2  -4   4   61.89    5.30
   3   3  -4   93.69    4.60
   3   3  -4   87.99    5.40
   3   3  -4   87.59    5.50
  -3  -3   4   88.49    4.80
  -3  -3   4   90.39    4.40
  -3  -3   4   83.69    6.40
  -3  -3   4   81.69    6.30
   4   2  -4  540.65   20.80
   4   2  -4  526.45   21.80
  -4  -2   4  512.55   22.70
  -4  -2   4  516.45   22.60
  -4  -2   4  538.55   21.40
  -4  -2   4  550.84   21.00
   5   1  -4   17.60    2.80
   5   1  -4   13.70    3.50
   5   1  -4   17.00    3.80
  -5  -1   4   18.10    3.30
  -5  -1   4   19.80    5.50
  -5  -1   4   15.00    4.10
   6   0  -4  540.85   22.50
   6   0  -4  580.64   24.00
   6   0  -4  585.54   25.30
  -6   0   4  541.05   24.90
  -6   0   4  568.04   23.40
  -6   0   4  523.15   24.20
   7  -1  -4   21.70    5.10
   7  -1  -4   23.80    5.30
  -7   1   4   21.90    4.40
  -7   1   4   33.10   10.70
  -7   1   4   19.60    5.20
  -7   1   4   19.90    5.90
   8  -2  -4  122.79   10.30
  -8   2   4  118.09   10.60
  -8   2   4  108.19   11.60
  -8   2   4  109.09    9.10
  -8   2   4  155.48   15.40
   9  -3  -4   19.80    6.30
  -9   3   4   22.00    5.90
  -9   3   4   15.50    6.30
  -9   3   4   28.80    9.90
  10  -4  -4   12.20    6.10
 -10   4   4   49.30   12.40
 -10   4   4   18.20    8.30
 -10   4   4   24.70    9.00
  -9  15  -3   45.80    8.60
  -9  15  -3   48.40    7.60
  -9  15  -3   59.59    8.60
  -8  14  -3   19.70    5.60
  -8  14  -3    7.70    4.80
  -8  14  -3   20.40    6.00
  -8  14  -3   12.80    5.90
  -7  13  -3  265.97   14.20
  -7  13  -3  268.47   15.20
  -7  13  -3  277.97   14.80
  -7  13  -3  289.97   14.60
  -6  12  -3   11.10    4.30
  -6  12  -3    8.10    4.30
  -6  12  -3    3.40    3.20
  -6  12  -3    8.00    3.70
   6 -12   3    2.30    2.70
  -5  11  -3  567.74   24.10
  -5  11  -3  561.54   23.40
  -5  11  -3  577.14   23.60
  -5  11  -3  547.55   24.30
   5 -11   3  566.14   22.90
  -4  10  -3  142.79    7.50
  -4  10  -3  137.09    7.80
  -4  10  -3  139.89    7.50
  -4  10  -3  146.79    9.40
   4 -10   3  142.89    7.90
   4 -10   3  140.69    7.10
  -3   9  -3   19.40    3.00
  -3   9  -3   24.30    2.70
  -3   9  -3   23.90    2.90
  -3   9  -3   22.70    3.30
   3  -9   3   27.00    3.10
  -2   8  -3   38.30    3.30
  -2   8  -3   34.20    3.00
  -2   8  -3   34.00    3.90
  -2   8  -3   37.10    2.40
  -2   8  -3   43.10    3.30
   2  -8   3   36.70    2.40
   2  -8   3   37.10    4.00
   2  -8   3   36.00    2.40
   2  -8   3   32.80    3.70
   2  -8   3   41.10    3.30
  -1   7  -3  868.41   34.20
  -1   7  -3  994.70   36.30
  -1   7  -3  888.81   34.50
  -1   7  -3  946.01   35.20
  -1   7  -3  895.41   34.90
  -1   7  -3  900.81   34.50
   1  -7   3  886.21   34.50
   0   6  -3   -0.20    1.40
   0   6  -3   -1.70    1.60
   0   6  -3    2.40    1.50
   0   6  -3    2.20    1.50
   0   6  -3    0.70    1.20
   0   6  -3    1.00    1.10
   0  -6   3    0.90    4.00
   0  -6   3    2.10    1.60
   1   5  -3  915.81   34.90
   1   5  -3  926.31   34.50
   1   5  -3  915.61   34.30
   1   5  -3  928.21   35.20
   1   5  -3  856.41   34.40
  -1  -5   3  925.71   34.00
  -1  -5   3  938.91   35.20
  -1  -5   3  899.31   35.20
   2   4  -3   70.89    4.30
   2   4  -3   75.79    5.00
   2   4  -3   78.09    4.30
   2   4  -3   80.19    5.10
   2   4  -3   75.29    3.70
  -2  -4   3   80.59    5.40
  -2  -4   3   72.59    3.40
  -2  -4   3   73.59    4.00
  -2  -4   3   71.49    5.00
  -2  -4   3   67.59    4.20
   3   3  -3    0.30    2.70
   3   3  -3    0.10    1.30
   3   3  -3   -3.30    1.80
  -3  -3   3   -1.20    2.60
  -3  -3   3   -1.20    1.60
  -3  -3   3    1.50    2.40
  -3  -3   3    1.20    1.60
   4   2  -3  123.59    7.20
   4   2  -3  132.59    7.40
   4   2  -3  134.19    6.30
  -4  -2   3  136.89    7.00
  -4  -2   3  142.99    8.10
  -4  -2   3  120.49   10.70
  -4  -2   3  128.09    8.00
   5   1  -3 1931.51   72.59
   5   1  -3 1870.61   71.69
   5   1  -3 1937.81   72.59
  -5  -1   3 1972.50   72.49
  -5  -1   3 1892.81   72.29
  -5  -1   3 1855.91   72.99
  -5  -1   3 1842.22   73.19
   6   0  -3   -2.30    3.20
   6   0  -3   -2.90    3.20
   6   0  -3    2.50    3.80
  -6   0   3   -4.30    3.10
  -6   0   3    5.10    6.50
  -6   0   3   -2.30    3.90
  -6   0   3   -0.50    3.00
   7  -1  -3  221.98   13.90
  -7   1   3  233.28   12.40
  -7   1   3  249.38   13.20
  -7   1   3  239.88   14.00
  -7   1   3  236.28   12.50
   8  -2  -3   47.40    6.90
  -8   2   3   42.30    6.50
  -8   2   3   54.29    7.80
  -8   2   3   55.79   10.50
   9  -3  -3    4.80    5.20
  -9   3   3    1.10    5.20
  -9   3   3   11.30    6.10
  -9   3   3   -2.40    4.60
  -9   3   3    8.80    5.50
  10  -4  -3    7.10    5.60
 -10   4   3    5.50    6.30
 -10   4   3   10.90    6.20
 -10   4   3   11.40    5.80
 -10   4   3   -1.40    6.90
 -10  16  -2    5.80    6.80
 -10  16  -2    2.70    7.30
 -10  16  -2   -4.50    5.80
  -9  15  -2    2.40    5.30
  -9  15  -2    4.20    6.20
  -9  15  -2   19.10    6.40
   9 -15   2    6.90    4.60
  -8  14  -2  321.17   18.10
  -8  14  -2  342.17   18.00
  -8  14  -2  356.16   17.50
   8 -14   2  321.57   16.40
  -7  13  -2    0.50    3.60
  -7  13  -2   -2.50    3.50
  -7  13  -2    5.00    4.70
  -7  13  -2    2.60    4.20
   7 -13   2   -2.60    2.90
  -6  12  -2  757.12   30.50
  -6  12  -2  712.73   30.60
  -6  12  -2  722.63   30.10
  -6  12  -2  741.03   30.10
   6 -12   2  727.43   29.70
  -5  11  -2   10.20    3.00
  -5  11  -2    9.50    3.50
  -5  11  -2   12.80    3.40
  -5  11  -2    6.30    2.90
   5 -11   2    5.30    2.60
  -4  10  -2    5.20    2.90
  -4  10  -2    7.00    2.90
  -4  10  -2    1.90    2.30
  -4  10  -2    7.70    2.40
   4 -10   2    3.20    2.00
   4 -10   2    6.90    2.60
  -3   9  -2   10.70    2.80
  -3   9  -2   10.60    2.50
  -3   9  -2    8.60    2.20
  -3   9  -2   10.30    2.20
   3  -9   2   11.40    2.10
   3  -9   2    8.70    2.10
   3  -9   2    7.30    2.00
  -2   8  -2 1268.57   48.30
  -2   8  -2 1271.77   48.40
  -2   8  -2 1306.77   48.40
  -2   8  -2 1264.67   48.80
   2  -8   2 1319.67   49.10
   2  -8   2 1261.37   48.30
  -1   7  -2    4.70    3.60
  -1   7  -2    8.70    2.00
  -1   7  -2   10.80    1.40
  -1   7  -2   11.40    1.60
  -1   7  -2    9.00    1.30
   1  -7   2   10.80    1.90
   1  -7   2    9.90    1.80
   1  -7   2    7.60    1.40
   0   6  -2  268.27   10.90
   0   6  -2  275.47   10.80
   0   6  -2  280.87   11.00
   0   6  -2  284.27   11.00
   0   6  -2  270.37   11.10
   0  -6   2  272.27   10.90
   0  -6   2  281.57   11.20
   0  -6   2  270.87   10.70
   0  -6   2  275.87   10.70
   0  -6   2  295.77   12.40
   1   5  -2  147.09    6.30
   1   5  -2  137.29    6.70
   1   5  -2  143.29    6.20
   1   5  -2  143.99    6.10
  -1  -5   2  139.89    6.40
  -1  -5   2  138.49    6.70
   2   4  -2  894.41   33.30
   2   4  -2  883.61   33.30
   2   4  -2  862.01   33.50
  -2  -4   2  861.91   33.60
  -2  -4   2  884.11   33.20
  -2  -4   2  870.01   33.70
  -2  -4   2  858.41   33.10
   3   3  -2   92.09    4.30
   3   3  -2   92.89    5.40
   3   3  -2   88.89    5.30
   3   3  -2   87.89    6.30
   3   3  -2   92.89    5.50
  -3  -3   2   81.09    5.00
  -3  -3   2   92.49    4.60
  -3  -3   2   85.39    5.80
  -3  -3   2   88.59    5.60
  -3  -3   2   86.89    5.00
   4   2  -2  251.37   11.00
   4   2  -2  238.48   10.20
   4   2  -2  241.08   11.10
  -4  -2   2  250.77   10.90
  -4  -2   2  239.48   11.60
  -4  -2   2  240.78   11.20
  -4  -2   2  235.58   10.80
  -4  -2   2  220.88   10.70
   5   1  -2   10.00    2.50
   5   1  -2    6.30    2.80
   5   1  -2    3.50    2.90
  -5  -1   2    8.30    3.40
  -5  -1   2   13.60    3.50
  -5  -1   2   12.60    3.10
  -5  -1   2   15.60    3.00
   6   0  -2 1206.48   46.60
   6   0  -2 1206.28   46.60
  -6   0   2 1130.99   48.40
  -6   0   2 1209.18   46.00
  -6   0   2 1178.88   46.40
  -6   0   2 1164.28   47.40
   7  -1  -2    0.30    3.50
  -7   1   2   -1.50    3.30
  -7   1   2   -4.80    4.10
  -7   1   2   -4.70    5.80
   8  -2  -2  168.98   11.80
  -8   2   2  193.38   11.90
  -8   2   2  186.18   11.40
  -8   2   2  201.78   13.50
   9  -3  -2   19.10    7.10
  -9   3   2   10.70    6.60
  -9   3   2   15.50    5.50
  -9   3   2   24.30    5.70
  -9   3   2   18.10    5.80
  10  -4  -2    4.80    5.50
 -10   4   2   14.30    7.50
 -10   4   2   17.00    5.90
 -10   4   2   11.00    6.30
 -10   4   2   15.10    7.00
 -10  16  -1   -5.60    5.60
 -10  16  -1   15.60    7.80
 -10  16  -1    1.10    6.50
  10 -16   1    6.80    6.00
  -9  15  -1   73.79    9.40
  -9  15  -1   71.89    8.60
  -9  15  -1   68.09    9.30
  -9  15  -1   53.39    5.00
   9 -15   1   54.89    7.70
  -8  14  -1    3.20    5.20
  -8  14  -1    5.00    4.10
  -8  14  -1    4.90    5.30
  -8  14  -1    2.70    2.60
  -7  13  -1  773.82   32.50
  -7  13  -1  790.82   32.10
  -7  13  -1  764.52   29.70
  -7  13  -1  746.73   32.30
   7 -13   1  752.42   31.60
  -6  12  -1   56.99    6.10
  -6  12  -1   50.19    6.30
  -6  12  -1   52.69    3.90
  -6  12  -1   60.09    6.70
  -6  12  -1   51.19    7.00
   6 -12   1   58.29    4.00
   6 -12   1   55.09    5.90
  -5  11  -1  269.67   12.70
  -5  11  -1  263.17   12.70
  -5  11  -1  281.47   11.10
  -5  11  -1  259.87   13.00
  -5  11  -1  288.47   13.40
   5 -11   1  275.47   12.60
   5 -11   1  270.67   11.10
  -4  10  -1  313.77   13.90
  -4  10  -1  329.47   14.40
  -4  10  -1  328.37   12.60
  -4  10  -1  315.67   14.10
  -4  10  -1  335.27   14.10
   4 -10   1  312.57   13.80
   4 -10   1  325.27   12.60
   4 -10   1  309.47   14.10
  -3   9  -1  240.98   10.30
  -3   9  -1  229.98   10.30
  -3   9  -1  235.48   10.30
   3  -9   1  229.08    9.60
   3  -9   1  238.68   10.80
   3  -9   1  217.98   10.10
  -2   8  -1   81.99    4.90
  -2   8  -1   79.29    5.00
  -2   8  -1   82.89    4.50
  -2   8  -1   74.69    4.40
   2  -8   1   76.79    4.40
   2  -8   1   79.59    4.50
   2  -8   1   82.99    4.50
  -1   7  -1  455.85   17.10
  -1   7  -1  475.95   16.70
  -1   7  -1  423.16   17.00
  -1   7  -1  417.56   16.50
  -1   7  -1  422.46   16.80
   1  -7   1  436.46   17.00
   1  -7   1  449.06   17.20
   1  -7   1  404.66   16.40
   1  -7   1  428.66   16.80
   0   6  -1    3.50    1.20
   0   6  -1   -0.90    1.30
   0   6  -1    1.40    1.90
   0   6  -1   -0.30    1.20
   0  -6   1    1.10    1.10
   0  -6   1    0.70    1.30
   0  -6   1   -0.10    1.40
   0  -6   1    2.60    1.10
   1   5  -1  945.11   37.00
   1   5  -1  992.00   37.20
   1   5  -1 1003.60   37.00
   1   5  -1 1002.00   37.00
  -1  -5   1 1009.10   37.00
  -1  -5   1  975.80   36.90
  -1  -5   1  970.30   37.00
  -1  -5   1  979.40   37.20
   2   4  -1  345.27   13.80
   2   4  -1  330.17   13.80
   2   4  -1  343.87   13.60
   2   4  -1  340.97   13.00
  -2  -4   1  339.77   13.60
  -2  -4   1  342.87   13.00
  -2  -4   1  333.27   13.80
  -2  -4   1  341.17   13.80
  -2  -4   1  331.77   13.60
   3   3  -1    1.20    1.90
   3   3  -1    1.50    2.20
   3   3  -1    2.80    1.50
   3   3  -1   -3.60    1.70
  -3  -3   1    2.10    1.60
  -3  -3   1    1.00    2.10
  -3  -3   1    4.20    2.30
  -3  -3   1    0.30    2.00
  -3  -3   1    0.60    1.90
   4   2  -1  311.67   13.70
   4   2  -1  321.37   13.80
   4   2  -1  311.37   13.20
   4   2  -1  336.97   14.30
   4   2  -1  312.37   13.70
  -4  -2   1  327.87   13.30
  -4  -2   1  314.77   14.30
  -4  -2   1  322.27   13.70
  -4  -2   1  304.37   13.60
  -4  -2   1  322.87   13.70
   5   1  -1 1099.19   41.80
   5   1  -1 1086.99   41.60
   5   1  -1 1066.49   41.10
  -5  -1   1 1053.79   41.60
  -5  -1   1 1062.79   41.20
  -5  -1   1 1042.20   41.40
  -5  -1   1 1062.79   41.50
  -5  -1   1 1046.80   42.10
   6   0  -1   -1.30    3.00
  -6   0   1    2.80    3.30
  -6   0   1    0.50    3.10
  -6   0   1    0.90    2.90
   7  -1  -1  744.73   31.10
  -7   1   1  772.52   30.90
  -7   1   1  743.13   30.70
  -7   1   1  773.12   32.20
  -7   1   1  727.03   31.10
   8  -2  -1   32.80    5.60
  -8   2   1   36.60    6.20
  -8   2   1   40.20    7.50
  -8   2   1   30.20    4.90
  -8   2   1   28.80    5.50
   9  -3  -1    6.70    5.10
  -9   3   1    1.40    4.70
  -9   3   1   15.50    6.20
  -9   3   1   12.40    4.80
  -9   3   1   -3.90    5.00
  10  -4  -1    3.90    5.60
 -10   4   1   -4.90    5.90
 -10   4   1    0.30    4.80
 -10   4   1  -13.90    6.10
 -10  16   0   -0.90    5.90
 -10  16   0    9.20    7.50
 -10  16   0    2.90    6.10
 -10  16   0   -1.60    6.60
  10 -16   0    3.50    6.00
  -9  15   0   -1.70    5.90
  -9  15   0   -6.40    5.00
  -9  15   0    3.20    3.50
  -9  15   0   -2.90    5.20
   9 -15   0   -0.70    4.60
  -8  14   0  151.68   11.00
  -8  14   0  139.19    8.30
  -8  14   0  156.78   12.00
  -8  14   0  120.39   11.20
   8 -14   0  153.98   10.60
  -7  13   0    6.50    4.70
  -7  13   0    4.40    3.80
  -7  13   0    1.30    2.70
   7 -13   0    4.70    3.70
   7 -13   0    7.00    2.70
  -6  12   0  807.42   32.00
  -6  12   0  798.02   33.90
  -6  12   0  800.92   34.90
  -6  12   0  839.72   33.40
   6 -12   0  819.82   33.20
   6 -12   0  850.51   33.20
  -5  11   0   -1.70    3.00
  -5  11   0    0.20    2.80
  -5  11   0   -1.00    2.90
  -5  11   0    1.50    2.00
  -5  11   0    1.20    2.60
   5 -11   0    3.20    4.80
  -4  10   0   21.70    3.40
  -4  10   0   17.90    3.20
  -4  10   0   20.00    2.80
  -4  10   0   25.00    3.30
  -4  10   0   25.40    3.40
   4 -10   0   22.90    3.20
   4 -10   0   24.80    2.70
   4 -10   0   20.30    3.00
   4 -10   0   20.30    3.40
  -3   9   0    0.60    1.90
  -3   9   0   -2.30    2.10
  -3   9   0   -2.40    1.80
  -3   9   0    3.00    2.40
  -3   9   0    0.50    1.50
   3  -9   0   -1.10    2.10
   3  -9   0    1.70    2.00
   3  -9   0   -0.50    2.10
   3  -9   0   -2.50    1.30
  -2   8   0   43.20    4.30
  -2   8   0   31.50    3.40
  -2   8   0   34.10    2.60
  -2   8   0   35.80    3.30
  -2   8   0   34.50    3.30
   2  -8   0   32.80    3.30
   2  -8   0   28.90    3.20
   2  -8   0   32.80    3.30
   2  -8   0   34.20    3.40
   2  -8   0   29.70    2.50
  -1   7   0    2.20    1.40
  -1   7   0    1.90    1.70
  -1   7   0    1.80    1.30
  -1   7   0   -0.50    1.30
   1  -7   0    1.30    1.50
   1  -7   0    3.30    1.30
   1  -7   0   -0.30    1.20
   0   6   0 3216.48  125.29
   0   6   0 3281.67  123.39
   0   6   0 3251.77  123.09
   0   6   0 3211.38  123.39
   0   6   0 3198.78  123.39
   0  -6   0 3285.57  123.49
   0  -6   0 3500.15  123.59
   0  -6   0 3431.36  123.69
   0  -6   0 3377.76  123.49
   1   5   0    0.00    1.20
   1   5   0    0.00    1.00
   1   5   0   -0.60    1.30
   1   5   0   -1.60    1.10
  -1  -5   0    0.30    1.70
  -1  -5   0   -0.30    1.10
  -1  -5   0   -0.40    1.00
  -1  -5   0    0.90    1.40
   2   4   0  157.58    7.10
   2   4   0  150.08    6.80
  -2  -4   0  147.89    7.00
  -2  -4   0  158.08    6.60
  -2  -4   0  154.28    6.80
  -2  -4   0  147.49    6.60
  -2  -4   0  152.18    6.80
  -2  -4   0  150.58    7.10
   3   3   0    1.40    2.30
   3   3   0    3.40    2.00
   3   3   0   -1.20    1.80
  -3  -3   0    4.50    1.90
  -3  -3   0   -2.50    2.00
  -3  -3   0    3.30    1.90
  -3  -3   0   -0.50    2.10
  -3  -3   0    1.80    1.80
   4   2   0  991.20   37.90
   4   2   0  982.90   37.90
   4   2   0  979.90   38.30
  -4  -2   0  993.10   38.00
  -4  -2   0 1007.60   38.00
  -4  -2   0  980.20   38.40
  -4  -2   0  957.40   37.70
  -4  -2   0  954.10   37.70
   5   1   0   -0.70    2.40
   5   1   0    2.40    2.30
   5   1   0    1.10    2.30
  -5  -1   0    1.20    2.40
  -5  -1   0   -1.80    2.50
  -5  -1   0    0.30    2.30
  -5  -1   0   -1.90    2.10
  -5  -1   0   -3.50    2.90
   6   0   0 1360.16   53.39
  -6   0   0 1384.46   53.49
  -6   0   0 1411.16   53.49
  -6   0   0 1380.06   54.09
  -6   0   0 1346.67   52.79
  -6   0   0 1363.26   53.19
   7  -1   0   -2.70    3.00
  -7   1   0   -4.30    4.20
  -7   1   0   -2.30    3.90
  -7   1   0    0.40    3.40
  -7   1   0    0.70    3.00
   8  -2   0   66.19    7.60
  -8   2   0   85.39    8.40
  -8   2   0   95.59   10.00
  -8   2   0   68.29    6.80
  -8   2   0   82.39    8.60
   9  -3   0   -4.50    4.00
  -9   3   0   -3.20    3.80
  -9   3   0   -1.20    5.20
  -9   3   0   -1.90    5.30
  10  -4   0   34.70    6.50
 -10   4   0   33.60    7.50
 -10   4   0   41.00    8.90
 -10   4   0   27.90    7.00
 -10  16   1    2.30    7.40
 -10  16   1    5.90    4.80
 -10  16   1    7.60    6.90
 -10  16   1   -0.10    5.60
  -9  15   1   71.69   10.00
  -9  15   1   63.99    8.00
  -9  15   1   75.99    9.50
  -8  14   1   10.70    5.00
  -8  14   1    3.70    3.80
  -8  14   1    8.40    5.50
  -8  14   1    3.00    5.50
   8 -14  -1    2.60    4.40
  -7  13   1  787.62   32.30
  -7  13   1  760.02   32.30
  -7  13   1  750.62   31.60
  -7  13   1  708.73   30.30
   7 -13  -1  769.92   31.60
  -6  12   1   49.99    5.20
  -6  12   1   62.79    6.40
   6 -12  -1   57.09    6.20
  -5  11   1  270.47   12.00
  -5  11   1  260.37   13.00
  -5  11   1  261.77   12.60
  -5  11   1  254.77   15.90
   5 -11  -1  270.87   12.60
   5 -11  -1  265.17   11.90
   5 -11  -1  272.97   12.70
  -4  10   1  323.57   14.10
  -4  10   1  319.07   13.70
  -4  10   1  323.47   14.60
  -4  10   1  336.37   14.20
  -4  10   1  318.37   14.50
   4 -10  -1  308.27   14.00
   4 -10  -1  342.67   14.30
  -3   9   1  235.08   10.20
  -3   9   1  237.28   10.70
  -3   9   1  227.58   10.20
  -3   9   1  223.28   10.50
  -3   9   1  223.98   10.00
   3  -9  -1  228.48   10.30
   3  -9  -1  234.58   10.30
   3  -9  -1  231.28   10.60
   3  -9  -1  218.78   10.40
  -2   8   1   82.89    4.60
  -2   8   1   83.29    4.60
  -2   8   1   77.39    5.00
  -2   8   1   76.79    4.60
  -2   8   1   80.39    5.30
   2  -8  -1   79.59    4.60
   2  -8  -1   80.49    5.20
   2  -8  -1   72.39    4.40
   2  -8  -1   81.29    4.80
  -1   7   1  422.76   16.60
  -1   7   1  393.16   19.60
  -1   7   1  422.26   16.40
  -1   7   1  417.26   16.70
  -1   7   1  441.46   16.40
   1  -7  -1  424.86   16.80
   1  -7  -1  423.06   16.40
   1  -7  -1  425.06   16.50
   1  -7  -1  411.56   16.30
   0   6   1    1.10    1.10
   0   6   1    3.50    4.80
   0   6   1    0.40    1.30
   0   6   1   -0.10    1.30
   0  -6  -1   -1.30    1.40
   0  -6  -1    4.90    4.30
   0  -6  -1    2.00    1.50
   0  -6  -1    1.80    1.20
   1   5   1 1003.20   37.50
   1   5   1  992.10   37.80
  -1  -5  -1  953.60   37.50
  -1  -5  -1 1096.59   39.10
  -1  -5  -1  991.50   38.00
  -1  -5  -1  994.50   37.50
  -1  -5  -1  987.00   37.80
   2   4   1  392.46   15.90
   2   4   1  335.17   13.70
   2   4   1  349.17   14.10
   2   4   1  348.07   13.70
  -2  -4  -1  330.77   14.20
  -2  -4  -1  331.67   13.70
  -2  -4  -1  358.76   14.30
  -2  -4  -1  351.36   13.80
  -2  -4  -1  336.57   14.00
   3   3   1   -0.50    1.70
   3   3   1    1.40    1.70
   3   3   1    7.90    2.40
  -3  -3  -1    0.80    2.00
  -3  -3  -1    2.20    1.90
  -3  -3  -1    1.60    1.90
  -3  -3  -1    4.10    2.30
   4   2   1  313.07   13.40
   4   2   1  313.27   13.40
   4   2   1  313.27   14.00
  -4  -2  -1  332.07   13.50
  -4  -2  -1  322.47   13.60
  -4  -2  -1  302.57   14.10
  -4  -2  -1  319.97   13.70
  -4  -2  -1  315.17   13.20
   5   1   1 1067.09   40.40
   5   1   1  966.40   40.90
  -5  -1  -1 1079.29   40.60
  -5  -1  -1 1040.90   40.00
  -5  -1  -1 1024.10   41.10
  -5  -1  -1 1025.50   40.60
  -5  -1  -1 1076.89   40.60
   6   0   1    1.80    2.60
   6   0   1   -1.60    2.90
  -6   0  -1    1.50    3.00
  -6   0  -1   -0.90    2.90
  -6   0  -1    1.10    3.00
  -6   0  -1    1.60    2.40
  -6   0  -1    1.00    4.00
   7  -1   1  773.72   31.40
  -7   1  -1  773.02   31.70
  -7   1  -1  783.22   32.70
  -7   1  -1  770.42   31.80
  -7   1  -1  738.93   30.50
  -7   1  -1  767.52   31.90
   8  -2   1   32.80    5.00
  -8   2  -1   29.80    4.50
  -8   2  -1   26.20    5.30
  -8   2  -1   28.10    6.80
   9  -3   1    8.90    5.40
  -9   3  -1   13.50    6.50
  -9   3  -1    5.30    3.90
  -9   3  -1   -5.60    4.80
  -9   3  -1    1.70    5.10
  10  -4   1    5.30    4.90
 -10   4  -1   -1.50    6.40
 -10   4  -1   -5.60    5.10
 -10   4  -1    8.10    6.40
 -10  16   2    4.40    5.20
 -10  16   2   -3.30    7.30
 -10  16   2    3.60    8.00
 -10  16   2    1.00    5.90
  10 -16  -2    4.40    6.50
  -9  15   2    5.00    6.50
  -9  15   2   12.00    5.60
  -9  15   2   17.70    7.20
  -9  15   2    4.60    4.70
   9 -15  -2   12.20    5.80
  -8  14   2  336.87   16.60
  -8  14   2  357.16   19.10
  -8  14   2  355.06   18.50
  -8  14   2  327.77   17.30
   8 -14  -2  339.37   19.20
  -7  13   2    0.20    4.60
  -7  13   2    5.70    4.70
  -7  13   2   -1.70    3.50
  -7  13   2   -5.30    3.30
   7 -13  -2   -5.00    3.80
  -6  12   2  710.63   30.20
  -6  12   2  719.23   32.20
  -6  12   2  754.82   31.60
   6 -12  -2  798.82   35.60
   6 -12  -2  753.52   30.70
  -5  11   2   12.50    3.80
  -5  11   2   11.90    3.30
  -5  11   2    9.80    3.90
  -5  11   2    9.70    3.30
   5 -11  -2    7.40    3.10
   5 -11  -2    8.20    3.00
  -4  10   2    8.90    3.50
  -4  10   2    3.70    2.60
  -4  10   2    4.90    3.30
  -4  10   2    3.10    2.50
   4 -10  -2    2.20    2.40
   4 -10  -2    2.00    2.30
   4 -10  -2    8.70    2.70
  -3   9   2    0.20    3.50
  -3   9   2    6.00    2.90
  -3   9   2    7.20    2.20
  -3   9   2   10.50    2.30
  -3   9   2    5.00    2.40
   3  -9  -2    9.80    2.80
   3  -9  -2    7.20    2.60
   3  -9  -2    7.40    2.10
   3  -9  -2    6.70    2.30
   3  -9  -2   13.50    2.60
  -2   8   2 1328.77   49.80
  -2   8   2 1273.37   50.19
  -2   8   2 1433.76   52.19
  -2   8   2 1254.57   50.39
  -2   8   2 1278.97   49.80
   2  -8  -2 1285.17   49.80
   2  -8  -2 1290.57   49.90
   2  -8  -2 1421.96   51.29
  -1   7   2    5.60    2.50
  -1   7   2   11.30    2.10
  -1   7   2    4.10    2.40
  -1   7   2   12.30    2.90
   1  -7  -2   12.00    3.80
   1  -7  -2    9.10    1.80
   1  -7  -2    7.90    1.60
   0   6   2  271.27   10.40
   0   6   2  282.17   10.40
   0  -6  -2  260.27   10.60
   0  -6  -2  268.97   11.30
   0  -6  -2  280.07   10.80
   1   5   2  147.39    5.60
   1   5   2  133.49    6.60
   1   5   2  138.29    6.80
   1   5   2  143.59    5.60
  -1  -5  -2  153.98    6.90
  -1  -5  -2  142.69    6.80
  -1  -5  -2  139.99    6.70
  -1  -5  -2  146.09    5.90
   2   4   2  853.41   34.00
   2   4   2  907.31   33.90
   2   4   2  898.41   33.30
  -2  -4  -2  840.02   34.20
  -2  -4  -2  875.41   33.40
  -2  -4  -2  959.90   36.00
  -2  -4  -2  863.61   33.40
   3   3   2   97.29    5.90
   3   3   2   85.59    5.70
  -3  -3  -2   81.29    5.50
  -3  -3  -2   95.59    5.00
  -3  -3  -2  100.19    5.80
  -3  -3  -2   92.89    5.60
  -3  -3  -2   88.79    6.00
  -3  -3  -2   86.79    5.00
   4   2   2  234.98   10.30
  -4  -2  -2  236.78   10.70
  -4  -2  -2  258.37   11.50
  -4  -2  -2  220.58   11.00
  -4  -2  -2  237.08   10.60
  -4  -2  -2  236.08   10.40
   5   1   2   11.30    2.60
  -5  -1  -2    9.70    2.50
  -5  -1  -2    7.10    3.10
  -5  -1  -2    9.20    3.50
  -5  -1  -2    6.40    2.80
  -5  -1  -2   10.10    2.50
   6   0   2 1069.69   48.90
   6   0   2 1199.98   45.50
  -6   0  -2 1164.98   47.30
  -6   0  -2 1188.08   45.90
  -6   0  -2 1224.18   46.00
  -6   0  -2 1163.38   44.90
   7  -1   2   -1.00    2.70
   7  -1   2   -7.90    7.70
  -7   1  -2    0.10    2.60
  -7   1  -2   -5.10    4.30
  -7   1  -2    2.30    4.10
  -7   1  -2    0.40    3.30
   8  -2   2  188.68   10.80
  -8   2  -2  193.18   12.10
  -8   2  -2  182.38   12.90
  -8   2  -2  178.28    9.50
  -8   2  -2  172.08   11.60
  -8   2  -2  187.78   11.80
  -9   3  -2   20.10    6.70
  -9   3  -2   14.60    5.10
  -9   3  -2   21.60    6.10
  -9   3  -2   20.30    4.00
 -10   4  -2   10.50    7.20
 -10   4  -2   11.90    4.10
 -10   4  -2    5.50    5.60
  -9  15   3   50.59    7.40
  -9  15   3   50.89    7.70
  -9  15   3   71.89   10.40
  -9  15   3   65.99   10.20
   9 -15  -3   67.79    8.90
  -8  14   3   15.20    6.60
  -8  14   3   12.60    6.90
  -8  14   3    6.20    4.20
  -8  14   3   13.20    5.10
   8 -14  -3    9.10    5.10
  -7  13   3  287.37   14.20
  -7  13   3  268.57   14.20
  -7  13   3  262.47   16.10
  -7  13   3  262.17   16.30
   7 -13  -3  292.17   16.20
  -6  12   3    2.40    4.00
  -6  12   3    1.90    8.90
  -6  12   3    0.40    3.10
  -6  12   3    5.70    4.50
   6 -12  -3    6.90    3.90
   6 -12  -3    8.60    3.90
  -5  11   3  565.14   25.90
  -5  11   3  542.55   23.00
  -5  11   3  550.54   24.60
   5 -11  -3  570.04   23.50
  -4  10   3  139.59    7.40
  -4  10   3  109.29   12.30
  -4  10   3  150.48    8.30
   4 -10  -3  128.59    7.60
   4 -10  -3  141.39    7.70
  -3   9   3   26.20    3.70
  -3   9   3   20.80    3.80
  -3   9   3   28.00    5.40
  -3   9   3   21.80    2.80
   3  -9  -3   19.60    2.80
   3  -9  -3   27.80    4.30
   3  -9  -3   22.40    3.00
  -2   8   3   45.90    5.50
  -2   8   3   33.50    4.50
  -2   8   3   42.70    3.30
  -2   8   3   37.90    4.30
   2  -8  -3   35.40    4.30
   2  -8  -3   36.90    3.50
   2  -8  -3   33.10    3.30
   2  -8  -3   29.50    3.80
  -1   7   3  887.11   34.00
  -1   7   3  913.11   35.70
  -1   7   3  886.21   35.10
  -1   7   3  835.52   34.80
  -1   7   3  980.60   34.20
   1  -7  -3  936.01   35.80
   1  -7  -3  887.51   34.20
   1  -7  -3  897.01   34.20
   1  -7  -3  908.91   35.20
   0   6   3   -0.70    6.50
   0   6   3    0.50    1.90
   0   6   3   -0.30    2.10
   0  -6  -3    1.30    1.90
   0  -6  -3    0.10    1.10
   0  -6  -3    0.60    1.00
   0  -6  -3    2.80    4.60
   0  -6  -3    1.40    2.00
   1   5   3 1029.80   37.70
   1   5   3  906.11   36.00
  -1  -5  -3  903.11   36.00
  -1  -5  -3  957.80   35.20
  -1  -5  -3  885.91   35.90
  -1  -5  -3  913.31   36.00
  -1  -5  -3  993.40   40.40
  -1  -5  -3  916.01   34.90
   2   4   3   75.39    5.10
  -2  -4  -3   68.79    3.80
  -2  -4  -3   82.69    5.70
  -2  -4  -3   77.19    6.00
  -2  -4  -3   65.19    4.90
  -2  -4  -3   80.19    5.20
  -2  -4  -3   73.09    3.80
   3   3   3   -1.30    1.50
   3   3   3   -0.70    1.20
   3   3   3   -0.20    1.10
   3   3   3    0.80    2.20
  -3  -3  -3   -1.40    1.60
  -3  -3  -3   10.60    6.80
  -3  -3  -3   -2.40    2.40
   4   2   3  120.59    6.20
  -4  -2  -3  134.09    7.80
  -4  -2  -3  123.79    6.90
  -4  -2  -3  146.89    7.20
  -4  -2  -3  135.79    6.90
  -4  -2  -3  131.89    8.10
   5   1   3 1938.61   71.69
  -5  -1  -3 1886.41   73.89
  -5  -1  -3 1966.30   72.29
  -5  -1  -3 1853.81   72.89
  -5  -1  -3 1907.21   72.19
  -5  -1  -3 1841.82   71.59
  -6   0  -3    2.50    2.50
  -6   0  -3    4.40    3.80
  -6   0  -3    0.70    2.80
   7  -1   3  243.38   11.90
   7  -1   3  248.08   11.60
  -7   1  -3  248.68   14.20
  -7   1  -3  238.38   11.00
  -7   1  -3  231.88   12.80
  -7   1  -3  239.98   13.50
  -7   1  -3  250.67   12.70
   8  -2   3   50.89    6.10
   8  -2   3   42.60    5.30
  -8   2  -3   32.60    5.40
  -8   2  -3   44.40    4.80
  -8   2  -3   46.00    6.30
  -8   2  -3   44.60    7.20
  -8   2  -3   52.09    6.90
   9  -3   3    1.50    4.10
  -9   3  -3    9.10    5.10
  -9   3  -3    0.40    5.80
  -9   3  -3   12.40    5.90
  -9   3  -3    6.60    3.00
 -10   4  -3   12.00    3.40
 -10   4  -3   17.40    6.60
 -10   4  -3    6.90    5.80
 -10   4  -3    3.20    6.80
  -9  15   4   -5.80    6.80
  -9  15   4   11.50   10.50
  -9  15   4    5.00    7.10
  -9  15   4   -6.80    4.90
   9 -15  -4    3.50    5.70
  -8  14   4  187.88   12.40
  -8  14   4  179.88   11.70
  -8  14   4  185.48   14.50
  -8  14   4  147.69   18.70
   8 -14  -4  169.48   12.60
  -7  13   4    0.40    4.50
  -7  13   4    1.00    5.20
  -7  13   4   -8.40    7.00
  -7  13   4   -0.60    3.30
   7 -13  -4   -0.20    4.20
   7 -13  -4    4.90    4.70
  -6  12   4  339.57   17.10
  -6  12   4  373.66   21.60
  -6  12   4  352.46   16.20
  -6  12   4  364.16   18.50
   6 -12  -4  334.67   16.70
   6 -12  -4  363.46   16.90
  -5  11   4    6.00    4.30
  -5  11   4   13.40    4.80
  -5  11   4    5.70    2.90
   5 -11  -4   12.50    3.70
   5 -11  -4    9.20    3.70
  -4  10   4   44.20    8.10
  -4  10   4   47.70    5.80
  -4  10   4   40.20    4.30
  -4  10   4   49.30    6.70
   4 -10  -4   47.60    5.60
   4 -10  -4   51.69    5.20
  -3   9   4  185.88   10.30
  -3   9   4  183.28    9.70
  -3   9   4  173.88    8.10
  -3   9   4  161.38    9.90
   3  -9  -4  185.18    8.70
   3  -9  -4  164.88    8.50
  -2   8   4   92.19    7.20
  -2   8   4  116.89    7.10
  -2   8   4  116.39    6.70
  -2   8   4  104.59    7.60
   2  -8  -4  100.39   10.80
   2  -8  -4  119.09    5.80
   2  -8  -4  114.59    5.90
  -1   7   4   16.80    4.10
  -1   7   4   13.50    3.00
  -1   7   4   17.30    2.80
   1  -7  -4   18.30    2.40
   1  -7  -4   20.10    3.10
   1  -7  -4   16.10    2.00
   0   6   4 1201.38   47.80
   0   6   4 1172.58   47.60
   0   6   4 1349.16   52.39
   0  -6  -4 1215.18   47.70
   0  -6  -4 1221.68   46.30
   0  -6  -4 1216.68   47.80
   0  -6  -4 1349.96   49.99
   1   5   4  150.68    7.90
   1   5   4  172.38   10.50
  -1  -5  -4  152.68    7.90
  -1  -5  -4  148.49    7.80
  -1  -5  -4  144.39    7.70
  -1  -5  -4  179.48   13.90
   2   4   4   67.89    5.40
  -2  -4  -4   69.49    4.80
  -2  -4  -4   86.59    6.30
  -2  -4  -4   68.99    5.00
  -2  -4  -4   61.69    4.50
  -2  -4  -4   69.49    3.60
  -3  -3  -4   92.19    5.10
  -3  -3  -4   95.29    5.00
  -3  -3  -4   90.79    6.70
  -3  -3  -4  100.39    6.90
   4   2   4  532.85   20.20
  -4  -2  -4  527.15   22.60
  -4  -2  -4  513.85   21.20
  -4  -2  -4  535.35   21.30
  -4  -2  -4  538.25   22.50
  -5  -1  -4   23.20    3.60
  -5  -1  -4   20.20    3.30
  -5  -1  -4   26.30    4.80
  -6   0  -4  577.94   24.90
  -6   0  -4  548.55   23.50
  -6   0  -4  536.75   24.50
  -6   0  -4  572.84   22.50
  -6   0  -4  561.64   23.50
   7  -1   4   33.80    4.40
  -7   1  -4   25.90    4.80
  -7   1  -4   24.00    6.10
  -7   1  -4   18.10    5.30
  -7   1  -4   29.90    4.10
  -7   1  -4   18.20    4.20
   8  -2   4  125.59    9.20
  -8   2  -4  108.79   11.00
  -8   2  -4  113.29    6.50
  -8   2  -4  111.39    9.10
  -8   2  -4   95.19    9.30
  -8   2  -4  115.79   10.90
  -9   3  -4    6.30    6.80
  -9   3  -4   22.60    3.20
  -9   3  -4   22.50    7.80
  -9   3  -4   22.90    5.70
 -10   4  -4   23.50    8.20
 -10   4  -4   21.80    6.70
 -10   4  -4   23.80    7.50
  -9  15   5   24.50    7.70
  -9  15   5   11.40    8.00
  -9  15   5   21.70    7.20
   9 -15  -5   17.40    6.80
  -8  14   5   -4.20    9.70
  -8  14   5    4.70    5.60
  -8  14   5    8.80    6.20
   8 -14  -5    8.70    5.40
  -7  13   5  547.05   27.10
  -7  13   5  546.95   26.90
  -7  13   5  535.25   24.10
  -7  13   5  603.24   26.10
   7 -13  -5  558.74   25.50
   7 -13  -5  557.94   25.20
  -6  12   5   14.80    5.80
  -6  12   5    8.30    3.40
  -6  12   5    3.70    7.50
  -6  12   5   11.90    5.00
   6 -12  -5    7.90    4.20
   6 -12  -5   10.80    4.30
  -5  11   5   76.69    9.20
  -5  11   5  106.09    8.60
  -5  11   5   79.09   10.20
  -5  11   5   76.19    5.90
   5 -11  -5   82.89    7.10
   5 -11  -5   89.29    7.20
  -4  10   5    1.40    3.80
  -4  10   5   -5.00    3.90
  -4  10   5    0.70    4.00
   4 -10  -5   -0.40    2.60
   4 -10  -5    0.80    2.90
  -3   9   5  106.99    8.80
  -3   9   5  112.89    7.40
  -3   9   5  113.59    9.00
   3  -9  -5  110.39    7.20
   3  -9  -5  111.89    6.60
  -2   8   5    1.70    2.60
  -2   8   5   -2.00    3.00
   2  -8  -5   -1.00    1.90
   2  -8  -5    1.10    2.00
  -1   7   5  275.27   16.20
  -1   7   5  256.17   12.80
  -1   7   5  262.97   12.20
   1  -7  -5  273.57   11.00
   1  -7  -5  271.17   11.20
   0   6   5   -1.70    2.60
   0   6   5   11.00    7.20
   0   6   5   -0.60    2.40
   0  -6  -5    2.70    1.10
   0  -6  -5   -1.40    1.80
   1   5   5  253.77   12.30
   1   5   5  279.57   15.00
   2   4   5    4.90    3.00
  -2  -4  -5    3.10    1.30
  -2  -4  -5    2.50    1.30
  -2  -4  -5   -2.70    3.10
  -2  -4  -5    7.40    2.80
  -3  -3  -5   40.90    4.30
  -3  -3  -5   50.29    5.90
  -3  -3  -5   40.20    3.40
  -3  -3  -5   44.00    5.20
  -3  -3  -5   34.00    3.60
  -4  -2  -5    2.20    4.50
  -4  -2  -5    0.20    3.30
  -4  -2  -5    2.10    2.30
  -4  -2  -5    3.60    2.40
  -4  -2  -5   17.30   10.10
  -5  -1  -5  150.08    8.70
  -5  -1  -5  150.18    9.80
  -5  -1  -5  134.29    7.90
  -5  -1  -5  148.09    8.10
  -5  -1  -5  133.49    7.50
  -6   0  -5    3.80    3.10
  -6   0  -5    1.30    4.00
  -6   0  -5    0.70    4.50
  -6   0  -5    0.20    2.30
  -6   0  -5    2.90    2.70
  -6   0  -5    2.90    3.30
  -7   1  -5  542.85   22.70
  -7   1  -5  574.44   22.70
  -7   1  -5  586.54   24.50
  -7   1  -5  557.64   24.50
  -7   1  -5  576.04   26.10
  -7   1  -5  554.84   26.00
  -8   2  -5    1.60    4.30
  -8   2  -5   -3.10    4.20
  -8   2  -5   -0.60    5.40
  -8   2  -5   -1.40    5.00
  -8   2  -5    3.80    2.40
  -9   3  -5    3.30    6.70
  -9   3  -5    0.50    5.90
  -9   3  -5   -0.40    4.70
  -8  14   6   53.19   10.90
  -8  14   6   57.89   10.00
   8 -14  -6   76.99   10.00
  -7  13   6   -2.60    5.70
  -7  13   6   10.40    6.70
  -7  13   6   -7.50    6.10
   7 -13  -6   -1.00    4.70
  -6  12   6  387.46   20.20
  -6  12   6  448.66   20.90
  -6  12   6  382.36   17.80
  -6  12   6  410.56   21.70
   6 -12  -6  380.06   18.80
   6 -12  -6  388.46   18.90
  -5  11   6   -5.40    5.10
  -5  11   6   -0.50    4.50
  -5  11   6   -1.20    3.20
   5 -11  -6   -0.80    3.50
   5 -11  -6    2.20    3.50
  -4  10   6   27.50    6.00
  -4  10   6   37.60    5.20
  -4  10   6   33.50    5.60
   4 -10  -6   26.50    4.20
   4 -10  -6   29.60    4.20
  -3   9   6   56.39    7.50
  -3   9   6   45.10    5.60
  -3   9   6   47.90    5.90
   3  -9  -6   42.00    4.80
   3  -9  -6   45.40    4.90
  -2   8   6  267.57   17.10
  -2   8   6  246.48   14.10
  -2   8   6  246.58   12.20
   2  -8  -6  245.78   12.30
   2  -8  -6  261.27   11.80
  -1   7   6   19.50    9.60
  -1   7   6   14.80    4.20
  -1   7   6   19.30    3.70
   1  -7  -6   19.50    2.40
   1  -7  -6   13.40    2.20
   0   6   6  502.35   28.10
   0   6   6  549.65   22.90
   0   6   6  555.04   23.40
   0  -6  -6  568.74   20.90
   1   5   6  168.78   12.10
   2   4   6   66.59    6.60
  -2  -4  -6   71.99    7.70
  -2  -4  -6   78.79    6.40
  -3  -3  -6  133.09    8.20
  -3  -3  -6  129.39    8.90
  -3  -3  -6  115.49    6.10
  -4  -2  -6  168.78    8.40
  -4  -2  -6  182.88   12.50
  -4  -2  -6  172.08   10.80
  -4  -2  -6  155.48    8.20
  -5  -1  -6   -0.50    2.80
  -5  -1  -6    4.60    4.70
  -5  -1  -6    4.20    3.10
  -5  -1  -6    0.80    4.20
  -5  -1  -6    7.00    5.20
  -6   0  -6  626.74   27.80
  -6   0  -6  625.04   25.80
  -6   0  -6  584.14   25.00
  -6   0  -6  605.34   25.10
  -6   0  -6  659.33   26.00
  -6   0  -6  612.94   27.70
  -7   1  -6    3.10    3.60
  -7   1  -6   -5.30    5.10
  -7   1  -6    4.60    2.70
  -7   1  -6    0.70    3.80
  -7   1  -6   -3.20    5.20
  -8   2  -6   40.00    7.70
  -8   2  -6   37.10    7.70
  -8   2  -6   45.90    7.60
  -9   3  -6   12.20    7.10
  -9   3  -6   10.20    5.40
  -9   3  -6   17.60    7.30
  -7  13   7   65.09   10.20
  -7  13   7   75.09    8.90
  -7  13   7   48.00    8.50
   7 -13  -7   64.39    9.10
  -6  12   7   11.00    6.80
  -6  12   7    9.90    5.00
  -6  12   7    3.60    5.80
   6 -12  -7   10.70    4.80
   6 -12  -7    9.10    4.30
  -5  11   7  236.68   13.20
  -5  11   7  235.98   16.10
  -5  11   7  235.18   14.80
   5 -11  -7  237.28   12.80
   5 -11  -7  248.38   13.00
  -4  10   7   10.20    5.10
  -4  10   7    5.50    5.70
   4 -10  -7   14.50    3.90
   4 -10  -7   19.60    4.20
  -3   9   7   -3.70    3.20
  -3   9   7    4.10    4.30
  -3   9   7    8.00    6.50
   3  -9  -7   -2.10    2.80
  -2   8   7    8.40    4.70
  -2   8   7   -1.90    7.20
  -2   8   7    5.60    3.40
   2  -8  -7    5.40    2.60
  -1   7   7  451.75   21.00
  -1   7   7  458.75   20.20
  -1   7   7  476.95   27.90
   1  -7  -7  452.95   18.30
   1  -7  -7  473.65   18.40
   0   6   7   -1.90    3.80
   0   6   7    0.30    9.70
   0   6   7    1.20    3.30
   0  -6  -7    1.20    1.60
   0  -6  -7    3.10    1.60
   1   5   7  302.67   15.20
  -1  -5  -7  323.87   16.70
   2   4   7   14.10    4.50
  -2  -4  -7   18.10    4.20
  -2  -4  -7   13.00    6.10
  -3  -3  -7   17.00    4.80
  -3  -3  -7   14.60    2.40
  -3  -3  -7   19.70    4.70
  -3  -3  -7   22.00    4.50
  -3  -3  -7   15.50    2.50
  -4  -2  -7    7.60    5.00
  -4  -2  -7    3.90    4.40
  -4  -2  -7    7.70    4.80
  -4  -2  -7    5.20    2.70
  -5  -1  -7  606.24   26.70
  -5  -1  -7  563.04   24.00
  -5  -1  -7  566.74   24.10
  -5  -1  -7  594.54   26.60
  -5  -1  -7  621.34   29.60
  -6   0  -7   -3.30    3.80
  -6   0  -7    1.70    3.60
  -6   0  -7   -1.20    5.10
  -6   0  -7   -2.70    3.30
  -6   0  -7   -3.00    4.60
  -7   1  -7   53.89    5.10
  -7   1  -7   53.89    6.90
  -7   1  -7   43.70    8.00
  -7   1  -7   60.99   10.10
  -8   2  -7    5.00    4.60
  -8   2  -7    4.00    6.30
  -8   2  -7   -1.20    6.60
  -7  13   8    6.40    5.20
  -6  12   8   90.59   11.20
  -6  12   8  107.19   13.80
  -6  12   8   67.79    8.60
   6 -12  -8   81.19    9.20
  -5  11   8    6.20    7.60
  -5  11   8   17.20    5.10
  -5  11   8   18.60    6.60
   5 -11  -8    8.30    4.40
   5 -11  -8    5.90    4.30
  -4  10   8   30.40    8.70
  -4  10   8   35.50    5.50
  -4  10   8   38.90    7.00
   4 -10  -8   35.10    5.10
  -3   9   8   33.60    5.30
  -3   9   8   35.20   10.40
  -3   9   8   27.40    5.90
   3  -9  -8   25.70    4.20
   3  -9  -8   25.30    4.10
  -2   8   8  179.18   11.20
  -2   8   8  179.08   22.20
  -2   8   8  210.28   12.90
   2  -8  -8  198.68    9.70
   2  -8  -8  210.18    9.70
  -1   7   8    0.70    8.20
  -1   7   8    5.80    3.80
  -1   7   8    9.40    5.10
   1  -7  -8    2.70    2.20
   1  -7  -8    1.70    2.20
   0   6   8  202.28   18.20
   0   6   8  208.68   11.80
   1   5   8   20.80    5.00
  -1  -5  -8   23.00    5.10
  -2  -4  -8   26.80    6.40
  -2  -4  -8   30.90    5.50
  -3  -3  -8   29.00    3.00
  -3  -3  -8   28.40    3.40
  -3  -3  -8   42.70    7.00
  -3  -3  -8   36.80    6.50
  -3  -3  -8   24.30    5.60
  -4  -2  -8  129.79    7.20
  -4  -2  -8  141.69   11.10
  -4  -2  -8  126.99   10.90
  -5  -1  -8   -0.20   12.40
  -5  -1  -8    7.20    3.40
  -5  -1  -8    7.60    5.40
  -5  -1  -8    9.80    3.40
  -5  -1  -8   13.90    5.70
  -6   0  -8   95.09    8.80
  -6   0  -8  109.89    9.30
  -6   0  -8  103.69   11.50
  -6   0  -8  111.99    8.00
  -7   1  -8   -8.90    5.60
  -7   1  -8   -0.50    6.10
  -7   1  -8    4.10    4.30
  -7   1  -8   13.50    3.30
  -7   1  -8    6.20    4.20
  -5  11   9   61.69    9.00
  -5  11   9   41.20   11.30
  -5  11   9   46.60    6.80
   5 -11  -9   55.89    6.80
  -4  10   9   31.20    7.80
  -4  10   9   24.10   11.10
  -4  10   9   25.80    5.50
   4 -10  -9   11.80    4.30
   4 -10  -9   18.90    4.70
  -3   9   9   -3.40   11.60
  -3   9   9   12.00    4.70
  -3   9   9    3.40    6.00
   3  -9  -9   10.30    3.70
   3  -9  -9   14.10    3.70
  -2   8   9   12.60    4.70
  -2   8   9    9.00    9.70
  -2   8   9    6.70    5.80
   2  -8  -9   13.30    3.40
  -1   7   9  172.48   19.50
  -1   7   9  206.48   12.10
  -1   7   9  196.68   13.30
   1  -7  -9  188.78    9.60
   1  -7  -9  205.28    9.20
   0   6   9   12.10    8.10
   1   5   9  140.89   10.60
  -1  -5  -9  132.49   11.00
  -2  -4  -9   17.00    5.70
  -2  -4  -9   17.10    6.30
  -3  -3  -9   15.20    5.80
  -3  -3  -9   12.80    5.50
  -3  -3  -9   20.50    5.80
  -3  -3  -9   13.90    2.50
  -4  -2  -9   20.30    6.30
  -4  -2  -9   20.80    6.60
  -4  -2  -9   26.40    3.60
  -4  -2  -9   29.00    3.70
  -4  -2  -9   20.50    6.30
  -5  -1  -9   71.29    6.20
  -5  -1  -9   66.59    7.50
  -5  -1  -9   88.19   11.50
  -5  -1  -9   80.69   10.60
  -5  -1  -9   59.49   17.90
  -6   0  -9   -0.70    5.80
  -6   0  -9    0.00    3.70
  -6   0  -9   -5.60    5.90
  -6   0  -9   -5.60    3.50
  -4  10  10   13.70    7.30
  -4  10  10   19.80   14.30
  -4  10  10   20.50    5.80
   4 -10 -10   14.80    4.50
   4 -10 -10   22.70    5.00
  -3   9  10    3.80    4.60
  -3   9  10   15.10   11.50
  -3   9  10   18.00    7.10
   3  -9 -10    3.00    3.70
   3  -9 -10    5.20    3.70
  -2   8  10   37.60    6.60
  -2   8  10   31.40    7.60
  -2   8  10   33.00   11.00
   2  -8 -10   42.60    5.90
   2  -8 -10   36.30    4.40
  -1   7  10  -20.40    9.40
  -1   7  10   -2.90    4.40
   1  -7 -10   -4.40    2.30
   1  -7 -10   -0.20    2.50
   0   6  10  293.07   16.20
   0   6  10  318.37   21.40
   0  -6 -10  283.87   17.20
  -1  -5 -10    1.00    6.70
  -1  -5 -10   -0.10    5.60
  -2  -4 -10    8.60    6.30
  -2  -4 -10    2.70    5.50
  -2  -4 -10    5.50    5.00
  -3  -3 -10   23.20    6.60
  -3  -3 -10    6.10    5.70
  -3  -3 -10    7.50    5.70
  -4  -2 -10   59.89    8.60
  -4  -2 -10   53.49    9.20
  -4  -2 -10   48.40    4.90
  -4  -2 -10   57.49    4.80
  -4  -2 -10   71.59    9.10
  -3  11 -10    6.00    3.10
  -3  11 -10    1.70    5.50
  -3  11 -10    1.10    5.00
  -3  11 -10    4.20    4.80
  -3  11 -10    6.40    3.00
  -2  10 -10   27.30    5.90
  -2  10 -10   25.10    5.50
  -2  10 -10   24.00    3.10
  -2  10 -10   15.80    5.50
  -1   9 -10    3.90    2.50
  -1   9 -10   -1.40    4.40
  -1   9 -10    6.30    4.50
   1  -9  10    0.10    4.60
   0   8 -10  137.59    6.80
   0   8 -10  120.79    6.90
   0   8 -10  117.39    9.40
   0  -8  10  135.39   11.20
   1   7 -10    4.20    2.90
   1   7 -10   -1.70    4.40
   1   7 -10    2.40    2.40
  -1  -7  10    6.30    5.40
  -1  -7  10   10.70    5.60
   2   6 -10  101.29    6.90
   2   6 -10  122.09    9.80
  -2  -6  10  101.19   12.50
  -2  -6  10   96.19   11.00
   3   5 -10    2.60    3.50
   3   5 -10    0.50    3.50
   3   5 -10    5.20    3.50
  -3  -5  10   23.60   12.10
  -3  -5  10    3.20    6.10
   4   4 -10   15.20    4.70
  -4  -4  10   22.70   14.10
  -4  -4  10    9.80    6.80
  -5  13  -9   74.09    8.10
  -5  13  -9   65.29   11.90
  -5  13  -9   80.19    8.60
  -5  13  -9   87.29    7.50
  -4  12  -9    8.90    4.70
  -4  12  -9   21.70    5.90
  -4  12  -9    6.90    3.40
  -4  12  -9   -2.30    5.80
  -4  12  -9   15.60    3.70
  -3  11  -9  111.89    7.00
  -3  11  -9  129.29    9.40
  -3  11  -9  122.29   11.40
  -3  11  -9  129.49    9.80
  -3  11  -9  120.19   10.10
  -2  10  -9   14.80    3.10
  -2  10  -9    8.70    4.90
  -2  10  -9   11.10    4.90
  -1   9  -9   -1.00    3.80
  -1   9  -9    3.80    4.10
  -1   9  -9    2.70    4.30
  -1   9  -9    6.80    4.90
   1  -9   9   11.00    4.60
   0   8  -9    0.60    2.10
   0   8  -9    1.40    2.40
   0  -8   9    3.50    4.70
   1   7  -9  193.48    9.20
   1   7  -9  192.58    9.30
  -1  -7   9  201.28   13.30
  -1  -7   9  214.98   13.10
   2   6  -9    2.50    3.30
   2   6  -9    0.20    2.80
   2   6  -9   -1.20    2.90
  -2  -6   9    8.70    8.60
  -2  -6   9    7.10    5.50
   3   5  -9  146.29    8.70
   3   5  -9  145.89    8.10
   3   5  -9  149.09    8.70
  -3  -5   9  133.69   18.30
  -3  -5   9  130.49   12.10
  -4  -4   9   25.60    6.80
  -4  -4   9   19.50   11.70
   5   3  -9    6.40    4.60
  -5  -3   9    4.40    6.30
  -5  -3   9   -0.50    8.90
   6   2  -9    1.90    4.80
  -6  -2   9    4.20    6.50
  -6  -2   9   -2.70    9.10
  -6  14  -8   56.09    7.40
  -6  14  -8   80.99   10.80
  -6  14  -8   61.19    7.20
  -6  14  -8   73.19    8.70
  -5  13  -8    3.70    3.40
  -5  13  -8    0.80    3.80
  -5  13  -8    6.00    5.40
  -4  12  -8  210.38   10.60
  -4  12  -8  216.08   10.80
  -4  12  -8  211.38   13.30
  -3  11  -8    5.00    2.70
  -3  11  -8    8.80    2.90
  -3  11  -8    5.60    4.60
  -3  11  -8   15.40    4.10
  -3  11  -8   10.60    4.10
  -2  10  -8   56.99    5.50
  -2  10  -8   54.19    7.00
  -2  10  -8   44.30    4.20
   2 -10   8   47.10    6.20
  -1   9  -8   34.70    5.80
  -1   9  -8   48.00    6.50
   1  -9   8   49.40    6.90
   0   8  -8   70.09    4.50
   0   8  -8   64.19    4.70
   0  -8   8   90.99    7.70
   0  -8   8   74.19    7.60
   1   7  -8    4.00    2.30
   1   7  -8    5.40    2.40
   1   7  -8    1.50    3.10
  -1  -7   8   10.00    5.30
  -1  -7   8    5.70    4.40
   2   6  -8  458.55   22.40
   2   6  -8  439.06   18.40
   2   6  -8  418.16   18.20
   2   6  -8  462.95   18.60
  -2  -6   8  438.06   21.10
   3   5  -8   26.10    4.00
  -3  -5   8   32.00    6.20
  -3  -5   8   16.40   11.00
   4   4  -8   27.50    5.30
   4   4  -8   16.80    3.60
   4   4  -8   17.90    4.20
  -4  -4   8   30.70    8.90
  -4  -4   8   32.10    6.30
   5   3  -8   15.70    4.50
   5   3  -8    9.10    4.40
  -5  -3   8   18.80    6.40
  -5  -3   8   13.30    7.40
  -5  -3   8   17.20    2.80
   6   2  -8   37.80    8.20
  -6  -2   8   39.70    7.70
  -6  -2   8   42.50    9.10
   7   1  -8   -0.90    5.20
  -7  -1   8    2.70    7.10
  -7  -1   8    3.50    6.70
  -7  15  -7    5.90    5.30
  -7  15  -7   13.30    6.70
  -7  15  -7   13.70    5.00
  -6  14  -7    5.50    4.50
  -6  14  -7    3.70    5.40
  -6  14  -7    8.20    4.00
  -6  14  -7    1.30    3.70
  -5  13  -7  511.15   24.50
  -5  13  -7  542.05   22.40
  -5  13  -7  516.65   22.30
  -4  12  -7   -0.30    4.00
  -4  12  -7    7.40    2.20
  -4  12  -7    0.80    4.30
  -4  12  -7    4.00    2.90
  -4  12  -7    2.30    2.80
  -3  11  -7  118.49    7.40
  -3  11  -7  125.39    9.10
  -3  11  -7  118.39    6.80
  -3  11  -7  129.29    8.00
  -3  11  -7  119.49    6.80
  -3  11  -7  115.99    6.90
  -2  10  -7   14.10    3.60
  -2  10  -7   21.10    2.80
  -2  10  -7   21.10    3.50
   2 -10   7   20.80    3.90
  -1   9  -7   23.70    4.00
  -1   9  -7   17.40    3.10
  -1   9  -7   15.60    4.40
   1  -9   7   14.80    3.80
   0   8  -7   -0.60    1.70
   0   8  -7   -0.30    2.80
   0   8  -7   -2.20    2.70
   0  -8   7    1.40    3.30
   0  -8   7    3.80    3.60
   1   7  -7  431.66   18.20
   1   7  -7  473.75   19.00
   1   7  -7  456.65   18.30
   1   7  -7  449.36   19.10
  -1  -7   7  487.75   24.00
   2   6  -7    6.00    4.40
   2   6  -7    1.60    2.20
  -2  -6   7    3.70    3.90
  -2  -6   7    7.90    7.50
   3   5  -7   81.19    6.20
   3   5  -7   94.29    6.20
   3   5  -7   79.69    6.80
  -3  -5   7   96.39   13.00
  -3  -5   7   84.39    8.40
  -3  -5   7   94.09    5.40
   4   4  -7   25.50    4.40
   4   4  -7   29.50    3.30
   4   4  -7   30.40    4.50
  -4  -4   7   25.20    5.60
  -4  -4   7   26.40    3.50
  -4  -4   7   28.50    6.80
   5   3  -7   18.80    4.90
   5   3  -7   20.30    3.00
   5   3  -7   20.00    4.80
  -5  -3   7   36.70    6.90
  -5  -3   7   27.00    3.50
  -5  -3   7   35.00    7.20
   6   2  -7   14.40    4.40
   6   2  -7   14.50    4.90
  -6  -2   7   19.60    6.80
  -6  -2   7   18.20    3.00
  -6  -2   7   14.90    6.20
   7   1  -7   58.79    7.50
  -7  -1   7   53.49    9.20
  -7  -1   7   47.00    4.80
   8   0  -7   -6.60    5.00
  -8   0   7   -2.60    6.00
  -8   0   7    8.00    7.00
  -8   0   7    2.80    3.10
  -8  16  -6    1.90    4.90
  -8  16  -6   -3.00    5.90
  -8  16  -6    5.30    5.40
  -7  15  -6    0.40    4.20
  -7  15  -6   -6.40    5.10
  -7  15  -6    0.80    3.90
  -7  15  -6   -1.30    4.70
  -6  14  -6  338.57   16.00
  -6  14  -6  322.77   15.70
  -6  14  -6  322.87   16.30
  -6  14  -6  320.47   17.70
  -5  13  -6   -0.20    3.10
  -5  13  -6    3.10    3.10
  -5  13  -6   -6.90    3.40
  -5  13  -6    0.80    4.60
  -4  12  -6  329.07   16.30
  -4  12  -6  328.07   15.40
  -4  12  -6  326.37   13.80
  -4  12  -6  331.47   15.10
  -4  12  -6  332.87   14.60
  -4  12  -6  332.57   13.00
  -3  11  -6   89.89    5.60
  -3  11  -6   87.69    6.40
  -3  11  -6   81.29    5.50
  -3  11  -6   80.49    5.50
  -3  11  -6   88.19    7.40
  -3  11  -6   85.39    5.10
  -2  10  -6   76.19    5.60
  -2  10  -6   70.49    5.10
  -2  10  -6   68.49    5.20
  -2  10  -6   78.89    6.70
   2 -10   6   68.29    5.40
  -1   9  -6  201.88    8.70
  -1   9  -6  186.38    9.40
  -1   9  -6  189.58    9.60
  -1   9  -6  192.48    9.50
  -1   9  -6  186.08    8.20
   1  -9   6  177.98    9.60
   0   8  -6  301.77   13.30
   0   8  -6  302.17   13.60
   0   8  -6  298.47   12.20
   0   8  -6  297.17   13.50
   0   8  -6  302.87   13.30
   0  -8   6  307.87   14.30
   0  -8   6  324.37   14.20
   1   7  -6   18.40    2.90
   1   7  -6   19.30    3.10
   1   7  -6   18.30    2.50
   1   7  -6   20.90    2.50
  -1  -7   6   22.50    7.20
  -1  -7   6   20.70    4.20
   2   6  -6  616.64   23.40
  -2  -6   6  528.75   25.00
  -2  -6   6  530.45   26.50
   3   5  -6   15.30    3.10
   3   5  -6   19.90    2.70
   3   5  -6   11.40    2.90
  -3  -5   6   21.20    8.60
  -3  -5   6   13.90    4.50
  -3  -5   6   14.40    2.30
   4   4  -6   26.40    4.20
   4   4  -6   28.10    4.00
   4   4  -6   24.70    2.90
  -4  -4   6   31.20    5.50
  -4  -4   6   34.80    5.90
  -4  -4   6   28.90    3.10
   5   3  -6    2.10    3.20
   5   3  -6    3.50    2.20
   5   3  -6    1.40    3.50
  -5  -3   6    8.40    5.00
  -5  -3   6   -1.00    2.20
  -5  -3   6    6.30    4.90
  -5  -3   6   -1.80    2.40
   6   2  -6  206.08   11.80
   6   2  -6  201.98   12.00
  -6  -2   6  190.58    9.40
  -6  -2   6  200.28   13.30
  -6  -2   6  224.58   14.10
  -6  -2   6  202.68   10.90
   7   1  -6   -6.30    4.10
   7   1  -6   -8.10    3.90
  -7  -1   6    2.60    2.90
  -7  -1   6    3.70    6.00
  -7  -1   6   -1.60    5.40
   8   0  -6  121.19   11.00
  -8   0   6  119.99   13.40
  -8   0   6  120.89    8.30
  -8   0   6  137.59   13.00
   9  -1  -6    7.30    6.20
  -9   1   6   19.40    8.00
  -9   1   6   19.40    4.90
  -9   1   6   13.90    6.70
  -9  17  -5   12.90    6.40
  -9  17  -5   28.80    8.60
  -9  17  -5    3.90    5.70
  -8  16  -5    1.40    4.70
  -8  16  -5    7.80    6.30
  -8  16  -5   -2.30    5.10
  -7  15  -5  126.29   11.50
  -7  15  -5  131.29   10.30
  -7  15  -5  124.89   10.80
  -7  15  -5  132.69   10.00
  -6  14  -5   -3.70    4.60
  -6  14  -5   10.60    4.00
  -6  14  -5    3.30    3.50
  -6  14  -5   11.10    5.30
  -5  13  -5  185.38   10.10
  -5  13  -5  193.78   10.00
  -5  13  -5  187.38   11.60
  -5  13  -5  180.18   10.40
  -4  12  -5    2.60    3.70
  -4  12  -5    2.10    2.60
  -4  12  -5    3.50    2.80
  -4  12  -5    7.90    3.20
  -3  11  -5  613.14   25.60
  -3  11  -5  610.14   23.90
  -3  11  -5  608.54   24.40
  -3  11  -5  599.34   24.70
  -3  11  -5  613.74   23.70
  -3  11  -5  657.93   26.70
  -3  11  -5  606.64   24.50
  -2  10  -5    0.30    2.10
  -2  10  -5    3.10    1.90
  -2  10  -5    0.50    1.80
  -2  10  -5    3.50    2.70
  -2  10  -5    4.20    4.70
   2 -10   5   -3.40    1.90
  -1   9  -5   12.80    2.80
  -1   9  -5   13.00    2.70
  -1   9  -5   16.60    2.90
  -1   9  -5   20.20    2.60
  -1   9  -5   18.60    2.10
  -1   9  -5   16.80    2.90
  -1   9  -5   17.50    2.70
   1  -9   5   17.20    2.90
   0   8  -5    1.40    1.40
   0   8  -5   -2.70    3.20
   0   8  -5    0.70    2.00
   0   8  -5    2.40    1.90
   0   8  -5    2.80    2.10
   0  -8   5    2.10    2.80
   1   7  -5  267.57   11.20
   1   7  -5  270.47   12.00
   1   7  -5  276.27   11.60
   1   7  -5  270.97   11.30
   1   7  -5  276.07   11.20
  -1  -7   5  256.27   14.60
  -1  -7   5  269.87   12.60
   2   6  -5   -1.70    2.10
   2   6  -5    2.40    2.70
   2   6  -5   -0.50    1.80
   2   6  -5    0.70    2.20
  -2  -6   5   -2.30    2.80
  -2  -6   5   -1.00    3.40
  -2  -6   5    2.80    1.70
   3   5  -5  779.02   30.00
   3   5  -5  788.12   30.90
   3   5  -5  788.62   30.90
  -3  -5   5  766.32   32.10
  -3  -5   5  798.42   30.10
  -3  -5   5  829.22   32.40
  -3  -5   5  767.52   29.90
   4   4  -5    5.60    1.70
   4   4  -5    3.30    2.70
   4   4  -5    4.50    3.20
  -4  -4   5    2.80    3.90
  -4  -4   5    2.80    2.90
  -4  -4   5    7.20    1.80
  -4  -4   5    8.60    5.00
   5   3  -5    0.50    3.30
   5   3  -5    4.00    2.10
   5   3  -5    0.20    5.00
  -5  -3   5   -0.50    2.50
  -5  -3   5   -0.70    4.00
  -5  -3   5    0.90    2.40
  -5  -3   5    0.40    3.70
   6   2  -5   27.90    3.80
   6   2  -5   18.30    4.30
   6   2  -5   21.10    4.70
  -6  -2   5   18.90    5.60
  -6  -2   5   24.70    4.10
  -6  -2   5   27.00    3.70
  -6  -2   5   21.80    6.00
   7   1  -5  584.84   25.90
   7   1  -5  549.54   25.70
  -7  -1   5  572.34   24.90
  -7  -1   5  586.34   26.70
  -7  -1   5  628.64   24.80
  -7  -1   5  583.14   27.30
   8   0  -5   -4.30    4.80
  -8   0   5   12.60    5.50
  -8   0   5    0.40    5.80
  -8   0   5   -0.10    5.50
  -8   0   5   -1.30    3.70
   9  -1  -5  102.89   10.90
  -9   1   5  102.79   15.50
  -9   1   5   87.49   12.30
  -9   1   5   91.59   12.00
  -9  17  -4   25.20    7.10
  -9  17  -4   22.70    8.60
  -9  17  -4   27.70    8.00
  -8  16  -4    7.50    5.60
  -8  16  -4   -0.60    5.60
  -8  16  -4    7.50    4.80
  -7  15  -4   24.00    5.20
  -7  15  -4   23.40    4.90
  -7  15  -4   29.70    6.00
  -7  15  -4   29.90    6.50
  -6  14  -4  316.57   14.90
  -6  14  -4  293.07   15.20
  -6  14  -4  302.07   15.00
  -6  14  -4  323.97   16.30
  -5  13  -4    1.00    3.40
  -5  13  -4    2.50    3.00
  -5  13  -4   -1.20    3.50
  -5  13  -4    4.40    2.70
  -4  12  -4 1197.38   47.60
  -4  12  -4 1218.28   47.60
  -4  12  -4 1232.98   48.60
   4 -12   4 1290.67   48.70
  -3  11  -4   32.10    3.30
  -3  11  -4   28.00    4.10
  -3  11  -4   30.20    3.80
  -3  11  -4   28.90    3.40
  -3  11  -4   23.70    2.60
  -3  11  -4   32.00    2.00
  -2  10  -4   21.20    3.40
  -2  10  -4   30.30    3.70
  -2  10  -4   32.60    3.80
  -2  10  -4   20.70    2.50
  -2  10  -4   22.50    2.50
  -2  10  -4   22.50    3.90
   2 -10   4   23.50    2.70
  -1   9  -4  266.67   11.00
  -1   9  -4  248.28   11.00
  -1   9  -4  241.58   10.30
  -1   9  -4  257.57   10.80
  -1   9  -4  246.58   11.10
  -1   9  -4  256.27   10.60
  -1   9  -4  251.37   12.30
   1  -9   4  247.98   10.80
   0   8  -4  787.52   29.90
   0   8  -4  783.92   30.40
   0   8  -4  778.02   30.30
   0   8  -4  832.72   30.50
   0   8  -4  766.22   31.10
   0  -8   4  762.32   30.70
   0  -8   4  821.92   31.30
   1   7  -4   19.30    3.10
   1   7  -4   20.00    2.50
   1   7  -4   20.50    2.30
   1   7  -4   17.80    2.00
   1   7  -4   14.80    2.50
   1   7  -4   17.40    2.30
  -1  -7   4   22.70    4.40
  -1  -7   4   20.40    3.20
   2   6  -4  149.29    8.10
   2   6  -4  169.28    7.80
   2   6  -4  139.09    7.00
   2   6  -4  136.09    6.90
  -2  -6   4  153.88    8.20
  -2  -6   4  149.99    8.10
  -2  -6   4  144.49    6.30
  -2  -6   4  149.49    6.20
   3   5  -4  137.49    5.80
   3   5  -4  123.69    6.90
   3   5  -4  140.09    7.10
  -3  -5   4  138.39    6.50
  -3  -5   4  132.59    8.10
  -3  -5   4  134.59    5.70
  -3  -5   4  137.49    8.00
   4   4  -4  164.68    7.20
   4   4  -4  164.58    9.70
   4   4  -4  152.88    8.60
  -4  -4   4  168.88    8.20
  -4  -4   4  175.98    9.80
  -4  -4   4  176.08    7.30
  -4  -4   4  159.78    9.60
   5   3  -4    4.70    2.90
   5   3  -4    2.10    3.20
   5   3  -4    6.60    2.10
  -5  -3   4    8.90    3.80
  -5  -3   4   -0.20    4.10
  -5  -3   4    1.40    2.50
  -5  -3   4    5.30    3.00
   6   2  -4  150.28    9.50
   6   2  -4  148.49   10.80
   6   2  -4  154.98    7.80
  -6  -2   4  164.48   14.70
  -6  -2   4  163.08    8.90
  -6  -2   4  148.59   10.50
  -6  -2   4  133.19    9.90
   7   1  -4   18.10    5.20
   7   1  -4   26.50    5.20
  -7  -1   4   29.80    6.00
  -7  -1   4   17.50    6.00
  -7  -1   4   16.90    4.20
  -7  -1   4   34.40   11.30
   8   0  -4  371.06   18.30
  -8   0   4  368.16   22.60
  -8   0   4  342.47   19.30
  -8   0   4  355.36   18.50
  -8   0   4  342.97   17.30
   9  -1  -4    1.30    5.20
  -9   1   4    5.10    9.50
  -9   1   4   17.90    9.10
  -9   1   4   11.10    6.00
  -9   1   4   -0.50    4.80
  10  -2  -4   46.40    8.20
 -10   2   4   66.49   13.10
 -10   2   4   49.40    9.50
  -9  17  -3   49.10    8.40
  -9  17  -3   48.10    7.60
  -9  17  -3   38.60    7.60
  -8  16  -3   24.30    6.20
  -8  16  -3   20.20    6.50
  -8  16  -3   31.20    6.20
   8 -16   3   21.00    8.40
  -7  15  -3   50.89    7.40
  -7  15  -3   46.80    5.90
  -7  15  -3   49.40    6.30
  -7  15  -3   47.50    6.40
  -6  14  -3   -1.50    4.00
  -6  14  -3   10.10    3.50
  -6  14  -3    7.10    3.70
  -6  14  -3   -5.50    3.60
   6 -14   3   -0.30    3.00
  -5  13  -3 1843.72   72.09
  -5  13  -3 2010.00   74.19
  -5  13  -3 1807.22   70.99
  -5  13  -3 1840.72   70.99
   5 -13   3 1794.12   70.59
  -4  12  -3   54.59    4.80
  -4  12  -3   56.49    5.10
   4 -12   3   50.49    4.90
   4 -12   3   51.59    4.50
  -3  11  -3  251.57   11.10
  -3  11  -3  234.68   11.00
  -3  11  -3  241.58   11.80
  -3  11  -3  263.77   11.10
   3 -11   3  278.77   11.90
  -2  10  -3   17.20    2.90
  -2  10  -3   22.40    2.90
  -2  10  -3   26.70    2.90
  -2  10  -3   23.60    2.00
  -2  10  -3   26.90    2.80
   2 -10   3   25.70    2.40
   2 -10   3   28.10    3.70
   2 -10   3   27.30    3.60
   2 -10   3   25.50    2.10
   2 -10   3   26.50    3.30
  -1   9  -3  169.88    7.60
  -1   9  -3  178.58    8.10
  -1   9  -3  180.08    7.40
  -1   9  -3  168.78    9.50
  -1   9  -3  170.98    7.60
   1  -9   3  178.68    7.60
   1  -9   3  192.18    7.30
   1  -9   3  176.98    7.10
   0   8  -3   -0.50    1.30
   0   8  -3   -0.50    1.50
   0   8  -3   -0.80    1.40
   0   8  -3    0.90    1.70
   0   8  -3   -2.50    1.60
   0   8  -3    1.40    1.30
   0  -8   3    0.30    0.80
   0  -8   3   -0.70    2.60
   1   7  -3  874.61   34.20
   1   7  -3  897.11   34.80
   1   7  -3  915.71   34.10
   1   7  -3  910.61   33.80
   1   7  -3  891.61   34.30
   1   7  -3  877.91   33.80
  -1  -7   3  940.41   34.70
  -1  -7   3  906.81   33.80
  -1  -7   3  897.21   34.80
   2   6  -3    9.90    2.40
   2   6  -3    8.30    2.00
   2   6  -3   10.10    2.90
   2   6  -3   10.10    2.00
  -2  -6   3    6.90    1.70
  -2  -6   3    4.80    2.70
  -2  -6   3   10.40    2.60
   3   5  -3  155.68    7.60
   3   5  -3  153.18    6.30
   3   5  -3  162.48    8.20
   3   5  -3  165.08    7.70
  -3  -5   3  147.59    8.10
  -3  -5   3  148.79    8.20
  -3  -5   3  158.58    7.40
  -3  -5   3  151.08    6.40
   4   4  -3   86.39    4.50
   4   4  -3   90.39    5.80
   4   4  -3   85.79    5.90
  -4  -4   3   67.59    7.50
  -4  -4   3   86.89    6.40
  -4  -4   3   95.19    5.60
  -4  -4   3   91.29    6.60
   5   3  -3   20.60    2.70
   5   3  -3   12.50    3.80
   5   3  -3   18.20    4.00
  -5  -3   3   16.00    3.70
  -5  -3   3   19.40    4.10
  -5  -3   3   20.80    3.80
  -5  -3   3   21.60    4.00
   6   2  -3   31.30    4.60
   6   2  -3   31.10    4.80
   6   2  -3   32.00    4.20
  -6  -2   3   46.80    6.20
  -6  -2   3   40.30    4.70
  -6  -2   3   27.20    4.40
  -6  -2   3   32.40    4.90
   7   1  -3  240.48   14.40
  -7  -1   3  245.78   13.30
  -7  -1   3  235.48   14.30
  -7  -1   3  241.58   12.70
  -7  -1   3  242.68   12.40
   8   0  -3    0.80    4.40
  -8   0   3   -2.40    4.40
  -8   0   3    4.10    5.20
  -8   0   3   -2.60    4.20
  -8   0   3    1.80    4.60
   9  -1  -3  245.18   15.00
  -9   1   3  260.47   16.70
  -9   1   3  243.68   14.40
  -9   1   3  219.38   14.00
  -9   1   3  253.27   14.60
  10  -2  -3    6.90    5.90
 -10   2   3    3.70    7.40
 -10   2   3    0.30    5.50
 -10   2   3    8.50    6.20
 -10   2   3    8.90    5.80
 -10  18  -2   34.70    9.10
 -10  18  -2   42.70    8.70
 -10  18  -2   42.10    7.70
  -9  17  -2   10.70   12.10
  -9  17  -2   -0.80    5.20
  -9  17  -2    6.00    5.80
   9 -17   2    2.40    4.60
  -8  16  -2    6.00    5.30
  -8  16  -2    0.10    5.60
  -8  16  -2    7.60    5.00
   8 -16   2    0.30    3.60
  -7  15  -2    2.50    3.60
  -7  15  -2    6.30    3.90
  -7  15  -2    0.90    4.20
  -7  15  -2    2.40    4.70
   7 -15   2    4.80    3.20
  -6  14  -2  527.85   24.50
  -6  14  -2  528.65   23.20
  -6  14  -2  567.44   23.70
  -6  14  -2  553.54   24.10
   6 -14   2  538.65   22.90
  -5  13  -2    1.20    3.30
  -5  13  -2   -1.40    3.00
  -5  13  -2    4.90    2.90
  -5  13  -2    2.10    3.10
   5 -13   2    2.80    2.50
  -4  12  -2  834.52   32.40
  -4  12  -2  817.52   32.90
  -4  12  -2  828.02   32.40
  -4  12  -2  839.92   32.50
   4 -12   2  815.92   32.20
   4 -12   2  799.72   32.40
  -3  11  -2   66.69    4.70
  -3  11  -2   62.29    4.60
  -3  11  -2   61.19    4.60
  -3  11  -2   63.79    5.10
   3 -11   2   65.59    4.40
  -2  10  -2   39.30    3.10
  -2  10  -2   36.10    3.80
  -2  10  -2   40.80    3.40
  -2  10  -2   40.90    3.60
   2 -10   2   38.20    4.10
   2 -10   2   34.90    3.10
   2 -10   2   35.70    3.00
  -1   9  -2  305.47   12.40
  -1   9  -2  297.57   11.80
  -1   9  -2  299.67   12.10
  -1   9  -2  311.27   11.60
  -1   9  -2  265.27   13.30
   1  -9   2  306.27   11.80
   1  -9   2  317.77   12.40
   0   8  -2   32.80    1.90
   0   8  -2   32.60    2.70
   0   8  -2   27.40    2.80
   0   8  -2   32.70    2.50
   0   8  -2   36.40    4.10
   0  -8   2   38.10    3.40
   0  -8   2   35.80    2.60
   0  -8   2   34.90    2.80
   0  -8   2   30.10    2.90
   1   7  -2    7.00    1.80
   1   7  -2    7.40    1.60
   1   7  -2   10.70    1.70
   1   7  -2    6.40    2.10
  -1  -7   2    8.00    1.70
  -1  -7   2    9.20    2.30
  -1  -7   2    7.50    1.60
   2   6  -2 1779.92   66.59
   2   6  -2 1820.62   66.59
   2   6  -2 1787.12   66.69
  -2  -6   2 1751.02   66.99
  -2  -6   2 1746.93   66.69
  -2  -6   2 1794.52   66.49
  -2  -6   2 1747.33   66.49
   3   5  -2    6.70    2.40
   3   5  -2    4.40    2.20
   3   5  -2    4.70    2.10
   3   5  -2    8.60    1.40
  -3  -5   2    8.80    1.70
  -3  -5   2    5.90    1.90
  -3  -5   2    5.20    2.30
  -3  -5   2    3.40    1.90
  -3  -5   2    5.80    2.60
   4   4  -2  106.49    6.20
   4   4  -2   98.69    6.20
   4   4  -2  108.09    5.20
  -4  -4   2   98.49    6.50
  -4  -4   2  109.89    6.20
  -4  -4   2   93.49    6.70
  -4  -4   2  107.79    6.20
  -4  -4   2   94.59    5.20
   5   3  -2    1.80    2.90
   5   3  -2    4.80    2.90
   5   3  -2    5.10    2.20
  -5  -3   2    1.60    3.30
  -5  -3   2    5.00    2.90
  -5  -3   2    5.40    2.40
  -5  -3   2    4.50    3.00
   6   2  -2  283.57   13.50
   6   2  -2  274.17   13.50
  -6  -2   2  271.77   13.50
  -6  -2   2  262.27   13.30
  -6  -2   2  276.67   12.60
  -6  -2   2  279.17   14.30
   7   1  -2    0.20    3.70
  -7  -1   2    2.30    3.50
  -7  -1   2    0.50    3.80
  -7  -1   2   -1.40    3.90
  -7  -1   2    1.40    4.20
   8   0  -2  624.94   27.20
  -8   0   2  591.24   26.80
  -8   0   2  634.24   28.40
  -8   0   2  622.34   26.80
   9  -1  -2   14.80    6.60
  -9   1   2    8.50    5.10
  -9   1   2    1.10    4.90
  -9   1   2    8.00    6.00
  -9   1   2    9.20    5.10
  10  -2  -2   42.00    7.70
 -10   2   2   26.50    7.30
 -10   2   2   40.60    7.10
 -10   2   2   44.20    9.10
 -10   2   2   38.10    8.40
 -10  18  -1   -5.50    6.00
 -10  18  -1   -2.60    6.10
 -10  18  -1   -2.50    7.00
  -9  17  -1   35.60    7.20
  -9  17  -1   36.80    7.60
  -9  17  -1   41.60    7.70
   9 -17   1   28.70    5.60
  -8  16  -1   26.20    6.80
  -8  16  -1   38.10    7.00
  -8  16  -1   25.20    5.80
   8 -16   1   21.60    6.60
  -7  15  -1  165.28   11.50
  -7  15  -1  143.49    9.30
  -7  15  -1  140.49   10.70
  -7  15  -1  177.48   11.20
   7 -15   1  155.68   10.00
   7 -15   1  159.08    7.70
  -6  14  -1   37.00    5.70
  -6  14  -1   46.50    5.30
  -6  14  -1   36.20    3.30
  -6  14  -1   40.00    5.00
  -6  14  -1   39.60    5.60
   6 -14   1   34.40    4.90
   6 -14   1   37.60    3.40
  -5  13  -1 1152.98   43.70
  -5  13  -1 1097.29   44.10
  -5  13  -1 1118.29   43.60
  -5  13  -1 1105.59   43.80
  -5  13  -1 1102.89   42.00
   5 -13   1 1107.59   42.00
   5 -13   1 1116.09   43.50
  -4  12  -1   69.19    5.50
  -4  12  -1   65.79    5.20
  -4  12  -1   73.79    5.40
  -4  12  -1   74.09    6.10
   4 -12   1   68.49    5.10
   4 -12   1   69.59    5.60
   4 -12   1   74.79    3.60
  -3  11  -1  722.83   28.60
  -3  11  -1  726.63   28.60
  -3  11  -1  743.93   29.00
  -3  11  -1  737.53   28.50
   3 -11   1  706.53   27.40
   3 -11   1  755.52   27.70
   3 -11   1  736.93   28.60
   3 -11   1  719.83   28.50
  -2  10  -1  313.57   12.90
  -2  10  -1  303.07   13.10
  -2  10  -1  303.47   12.50
  -2  10  -1  319.17   12.80
   2 -10   1  302.07   12.00
   2 -10   1  303.87   12.50
   2 -10   1  327.57   12.40
   2 -10   1  307.17   12.70
   2 -10   1  309.37   12.70
  -1   9  -1  298.17   11.70
  -1   9  -1  307.77   12.40
  -1   9  -1  299.77   12.20
  -1   9  -1  325.47   12.80
  -1   9  -1  277.97   12.80
   1  -9   1  318.07   13.10
   1  -9   1  294.37   11.80
   1  -9   1  305.07   11.90
   1  -9   1  304.67   12.40
   1  -9   1  299.87   12.20
   0   8  -1   -0.50    2.90
   0   8  -1    1.70    1.40
   0   8  -1    1.80    1.70
   0   8  -1   -2.00    1.60
   0  -8   1    1.80    1.50
   0  -8   1    0.40    1.50
   0  -8   1   -1.50    1.40
   0  -8   1    0.30    2.10
   1   7  -1  416.76   16.00
   1   7  -1  417.16   16.30
   1   7  -1  440.66   16.50
   1   7  -1  414.26   16.70
   1   7  -1  419.76   16.60
  -1  -7   1  405.96   16.50
  -1  -7   1  442.76   16.50
  -1  -7   1  454.75   16.60
  -1  -7   1  423.96   16.30
  -1  -7   1  408.96   16.70
   2   6  -1   14.40    2.20
   2   6  -1   10.70    2.20
   2   6  -1   17.80    2.40
  -2  -6   1    8.70    2.00
  -2  -6   1   14.80    1.70
  -2  -6   1   15.30    2.10
  -2  -6   1   13.60    1.40
  -2  -6   1   12.50    2.40
   3   5  -1  896.81   35.30
   3   5  -1  915.11   35.00
   3   5  -1  932.11   35.10
  -3  -5   1  884.01   35.20
  -3  -5   1  905.51   34.40
  -3  -5   1  920.31   35.00
  -3  -5   1  912.21   35.30
  -3  -5   1  922.81   35.00
   4   4  -1  458.75   18.70
   4   4  -1  445.66   18.70
   4   4  -1  437.56   19.10
   4   4  -1  465.25   18.80
   4   4  -1  460.05   18.10
  -4  -4   1  448.26   19.30
  -4  -4   1  479.95   18.20
  -4  -4   1  446.26   18.70
  -4  -4   1  446.86   19.10
  -4  -4   1  454.55   18.70
   5   3  -1    0.40    2.00
   5   3  -1   -1.80    2.50
   5   3  -1   -0.40    2.60
  -5  -3   1    0.20    2.20
  -5  -3   1   -3.70    2.50
  -5  -3   1   -5.40    2.00
  -5  -3   1    4.00    2.70
  -5  -3   1   -2.80    2.90
   6   2  -1  184.78   10.60
  -6  -2   1  199.88   10.10
  -6  -2   1  196.58   10.40
  -6  -2   1  219.48   10.70
   7   1  -1  769.62   31.30
  -7  -1   1  757.72   30.90
  -7  -1   1  768.62   31.30
  -7  -1   1  716.93   32.00
  -7  -1   1  754.72   30.90
   8   0  -1    6.00    4.20
  -8   0   1    4.20    5.00
  -8   0   1   -1.30    4.10
  -8   0   1    5.20    4.20
   9  -1  -1  243.88   14.20
  -9   1   1  238.08   14.20
  -9   1   1  239.18   14.10
  -9   1   1  239.28   13.30
  -9   1   1  224.68   15.50
  10  -2  -1   -2.80    5.50
 -10   2   1   13.30    6.90
 -10   2   1    1.50    5.90
 -10   2   1    9.40    5.20
 -10  18   0  103.79   13.10
 -10  18   0  113.99   12.60
 -10  18   0  116.29   14.20
  10 -18   0   89.39   11.30
  -9  17   0   -6.60    5.50
  -9  17   0   -2.40    3.30
  -9  17   0   -5.70    4.80
  -9  17   0    5.40    6.50
   9 -17   0   -8.10    4.20
  -8  16   0    4.60    3.30
  -8  16   0    7.20    5.40
  -8  16   0    8.20    4.70
  -8  16   0    2.70    5.70
   8 -16   0    6.70    4.60
  -7  15   0    2.00    2.80
  -7  15   0   -6.10    3.50
  -7  15   0   -5.30    4.10
  -7  15   0   -0.60    4.90
   7 -15   0   -5.90    3.60
   7 -15   0    2.10    2.50
  -6  14   0  744.43   31.20
  -6  14   0  759.02   30.70
  -6  14   0  743.43   29.20
   6 -14   0  721.03   30.40
  -5  13   0    0.60    2.00
  -5  13   0   -0.50    2.50
  -5  13   0   -0.80    3.20
  -5  13   0   -0.10    3.10
  -5  13   0   -0.60    2.80
   5 -13   0    1.90    2.70
  -4  12   0 2521.25   94.19
  -4  12   0 2480.25   94.39
  -4  12   0 2421.56   94.49
  -4  12   0 2523.15   93.39
  -4  12   0 2557.54   94.29
   4 -12   0 2526.15   94.19
   4 -12   0 2493.55   93.29
   4 -12   0 2543.15   95.39
   4 -12   0 2418.06   94.09
  -3  11   0    0.50    2.00
  -3  11   0    0.20    1.50
  -3  11   0   -2.50    2.00
  -3  11   0   -0.80    3.10
  -3  11   0    1.90    2.60
   3 -11   0   -0.60    2.30
   3 -11   0    0.60    1.90
   3 -11   0    0.50    1.30
   3 -11   0   -1.10    2.00
   3 -11   0   -0.50    2.10
  -2  10   0   12.50    2.20
  -2  10   0   11.00    2.20
  -2  10   0   10.00    2.10
  -2  10   0    8.50    2.10
   2 -10   0   13.00    2.40
   2 -10   0    8.90    2.00
   2 -10   0   12.20    2.20
   2 -10   0   11.10    1.70
   2 -10   0    9.90    1.60
  -1   9   0    0.40    1.50
  -1   9   0   -0.30    1.90
  -1   9   0   -1.30    1.40
  -1   9   0    2.20    1.70
  -1   9   0   -2.30    1.50
   1  -9   0    0.10    1.40
   1  -9   0    1.30    1.80
   1  -9   0    0.10    1.60
   1  -9   0   -1.50    1.40
   1  -9   0    1.70    1.80
   0   8   0 2078.39   78.99
   0   8   0 2066.19   78.69
   0   8   0 1999.00   78.99
   0   8   0 2078.29   79.09
   0   8   0 2065.99   79.09
   0  -8   0 2183.58   79.29
   0  -8   0 2183.28   79.19
   0  -8   0 2101.39   79.09
   0  -8   0 2158.68   78.79
   1   7   0    0.00    1.20
   1   7   0    0.10    1.30
   1   7   0    2.20    1.50
   1   7   0   -0.70    1.40
  -1  -7   0    0.80    1.50
  -1  -7   0    0.60    2.30
  -1  -7   0   -1.00    1.50
  -1  -7   0    0.60    1.30
  -1  -7   0   -0.20    1.40
   2   6   0  326.37   13.20
   2   6   0  328.17   13.00
   2   6   0  319.37   13.20
   2   6   0  322.77   13.40
   2   6   0  340.67   13.50
  -2  -6   0  332.57   13.20
  -2  -6   0  312.97   13.40
  -2  -6   0  331.77   13.40
  -2  -6   0  335.27   13.00
   3   5   0   -0.60    1.70
   3   5   0   -1.40    1.80
   3   5   0    3.90    2.20
  -3  -5   0   -3.30    1.50
  -3  -5   0   -1.50    1.90
  -3  -5   0    0.90    2.10
  -3  -5   0    4.40    2.50
  -3  -5   0   -1.40    1.50
  -3  -5   0   -0.80    1.60
   4   4   0  497.15   21.20
   4   4   0  522.15   21.20
   4   4   0  526.35   20.70
  -4  -4   0  498.65   20.60
  -4  -4   0  513.95   21.20
  -4  -4   0  519.05   20.40
  -4  -4   0  504.65   20.70
  -4  -4   0  501.75   20.60
   5   3   0    0.10    2.30
   5   3   0    0.20    2.30
  -5  -3   0   -5.00    3.10
  -5  -3   0    3.90    2.50
  -5  -3   0    3.60    2.50
  -5  -3   0   -0.50    2.20
  -5  -3   0    1.10    2.30
   6   2   0  303.57   14.50
  -6  -2   0  303.27   14.00
  -6  -2   0  318.67   14.60
  -6  -2   0  313.87   14.50
  -6  -2   0  314.37   15.60
  -6  -2   0  315.27   14.30
   7   1   0    1.40    3.20
  -7  -1   0    0.80    3.20
  -7  -1   0    0.90    3.40
  -7  -1   0    2.10    3.50
  -7  -1   0   -3.40    4.00
   8   0   0  307.97   15.20
  -8   0   0  300.77   16.70
  -8   0   0  299.37   15.30
  -8   0   0  287.47   15.50
  -8   0   0  291.97   14.40
   9  -1   0   -3.20    3.80
  -9   1   0   -2.20    3.90
  -9   1   0   -3.20    5.40
  -9   1   0   -1.20    4.80
  10  -2   0  119.39   10.80
 -10   2   0  117.09   13.20
 -10   2   0  116.49   11.80
 -10   2   0   99.79   11.40
 -10   2   0  115.59    9.60
 -10  18   1   11.70    7.70
 -10  18   1   12.30    7.60
 -10  18   1    1.00    6.10
  10 -18  -1    7.30    7.50
  -9  17   1   36.90    7.20
  -9  17   1   22.20    7.20
  -9  17   1   42.30    6.50
  -9  17   1   32.40    7.50
   9 -17  -1   33.20    6.30
  -8  16   1   22.50    6.00
  -8  16   1   18.90    5.50
  -8  16   1   19.90    6.30
  -8  16   1   13.50    5.80
   8 -16  -1   32.20    6.20
  -7  15   1  160.38    9.00
  -7  15   1  145.19   10.20
  -7  15   1  164.18   11.60
  -7  15   1  155.98   11.40
   7 -15  -1  148.09   10.40
  -6  14   1   33.40    5.00
  -6  14   1   30.30    5.90
  -6  14   1   33.80    4.20
   6 -14  -1   35.90    4.60
  -5  13   1 1119.99   44.10
  -5  13   1 1165.08   46.10
  -5  13   1 1044.20   46.80
  -5  13   1 1155.38   43.50
   5 -13  -1 1139.39   44.20
   5 -13  -1 1118.49   44.10
   5 -13  -1 1137.59   43.50
  -4  12   1   72.19    6.00
  -4  12   1   78.89    5.50
  -4  12   1   73.29    5.00
  -4  12   1   72.09    5.50
  -4  12   1   82.99    6.20
   4 -12  -1   67.09    5.40
   4 -12  -1   63.79    5.40
   4 -12  -1   67.89    5.50
  -3  11   1  680.63   28.60
  -3  11   1  743.33   28.40
  -3  11   1  713.83   28.30
  -3  11   1  720.63   28.70
  -3  11   1  733.93   28.10
   3 -11  -1  750.52   28.50
   3 -11  -1  706.13   28.30
   3 -11  -1  734.23   28.80
  -2  10   1  334.97   13.20
  -2  10   1  297.57   13.80
  -2  10   1  319.37   13.10
  -2  10   1  317.47   13.10
  -2  10   1  313.67   13.40
   2 -10  -1  325.07   13.80
   2 -10  -1  322.47   13.20
   2 -10  -1  317.27   13.10
   2 -10  -1  312.87   13.00
  -1   9   1  283.07   12.30
  -1   9   1  298.47   12.10
  -1   9   1  307.57   14.50
  -1   9   1  302.17   11.90
   1  -9  -1  296.57   12.10
   1  -9  -1  302.97   12.50
   1  -9  -1  295.47   12.10
   1  -9  -1  281.37   11.90
   1  -9  -1  293.77   12.00
   0   8   1    8.50    5.50
   0   8   1   -1.50    1.70
   0   8   1    0.40    1.70
   0   8   1    0.80    1.40
   0   8   1    3.80    2.00
   0  -8  -1   -0.50    1.50
   0  -8  -1    4.20    1.80
   0  -8  -1   -0.50    2.70
   0  -8  -1   -1.50    3.50
   1   7   1  437.96   16.90
   1   7   1  446.86   16.90
   1   7   1  449.06   16.60
  -1  -7  -1  413.46   16.60
  -1  -7  -1  426.06   17.20
  -1  -7  -1  440.06   17.40
  -1  -7  -1  420.06   19.20
  -1  -7  -1  421.66   16.80
  -1  -7  -1  421.06   16.90
   2   6   1   15.30    2.00
   2   6   1   13.90    4.40
   2   6   1   10.70    2.30
   2   6   1   13.10    1.90
  -2  -6  -1   14.80    2.00
  -2  -6  -1   10.10    1.80
  -2  -6  -1   16.00    3.30
  -2  -6  -1   13.10    2.20
   3   5   1  914.11   34.80
   3   5   1  923.51   34.80
   3   5   1  937.21   35.30
  -3  -5  -1  898.11   34.80
  -3  -5  -1  875.71   35.30
  -3  -5  -1  919.51   35.00
  -3  -5  -1  893.51   35.40
   4   4   1  461.15   18.40
   4   4   1  458.75   18.40
  -4  -4  -1  441.56   18.60
  -4  -4  -1  435.66   18.30
  -4  -4  -1  456.15   18.60
  -4  -4  -1  466.15   18.70
  -4  -4  -1  453.85   18.50
  -4  -4  -1  452.35   19.20
   5   3   1    1.20    2.60
  -5  -3  -1    4.40    3.20
  -5  -3  -1    2.80    2.50
  -5  -3  -1   -1.40    2.50
  -5  -3  -1    8.20    2.60
   6   2   1  189.98    9.80
   6   2   1  166.48   10.80
  -6  -2  -1  192.88   10.20
  -6  -2  -1  187.88   12.20
  -6  -2  -1  182.88   11.10
  -6  -2  -1  203.38    9.60
  -6  -2  -1  201.78   10.40
   7   1   1  763.52   31.50
  -7  -1  -1  799.12   32.00
  -7  -1  -1  770.32   31.90
  -7  -1  -1  755.32   30.90
  -7  -1  -1  769.32   32.80
   8   0   1   -1.80    3.20
  -8   0  -1    1.10    3.40
  -8   0  -1   -1.50    5.20
  -8   0  -1    0.10    4.00
   9  -1   1  240.98   14.50
  -9   1  -1  243.08   12.60
  -9   1  -1  241.88   14.60
  -9   1  -1  254.17   16.10
  -9   1  -1  236.58   14.50
  10  -2   1   10.30    5.30
 -10   2  -1    0.40    5.60
 -10   2  -1    9.40    4.60
 -10   2  -1   10.00    6.30
 -10   2  -1   16.60    7.10
 -10  18   2   45.40   10.00
 -10  18   2   58.79   10.10
 -10  18   2   43.40    7.10
  10 -18  -2   46.90    8.90
  -9  17   2   -6.70    6.00
  -9  17   2    5.60    4.80
  -9  17   2    3.10    6.70
  -9  17   2   -2.60    4.90
   9 -17  -2   -3.00    5.50
  -8  16   2    9.50    5.20
  -8  16   2    1.60    5.80
  -8  16   2   -0.30    5.70
  -8  16   2   -0.50    3.90
  -7  15   2   -0.80    3.60
  -7  15   2   -2.40    4.60
  -7  15   2    2.60    5.00
  -7  15   2   -2.10    3.60
   7 -15  -2    7.70    4.50
  -6  14   2  555.64   23.60
  -6  14   2  537.95   24.00
  -6  14   2  573.24   25.10
   6 -14  -2  579.54   24.20
  -5  13   2   -0.90    3.80
  -5  13   2    1.50    3.00
  -5  13   2    5.50    4.70
  -5  13   2    1.90    2.60
   5 -13  -2   -7.90    4.50
   5 -13  -2    2.20    3.00
  -4  12   2  840.12   32.90
  -4  12   2  812.72   33.60
  -4  12   2  837.32   32.80
  -4  12   2  801.72   33.80
   4 -12  -2  859.41   33.10
   4 -12  -2  836.22   33.00
   4 -12  -2  848.32   33.90
  -3  11   2   58.29    4.60
  -3  11   2   60.19    7.40
  -3  11   2   58.79    5.30
  -3  11   2   71.19    5.00
  -3  11   2   54.69    4.40
   3 -11  -2   68.69    4.80
   3 -11  -2   63.79    5.80
   3 -11  -2   58.99    4.70
   3 -11  -2   60.39    4.70
  -2  10   2   38.80    3.30
  -2  10   2   33.10    4.20
  -2  10   2   35.90    3.30
  -2  10   2   32.10    3.80
  -2  10   2   46.90    5.80
   2 -10  -2   35.80    3.60
   2 -10  -2   38.90    6.40
   2 -10  -2   34.80    3.40
   2 -10  -2   40.70    4.10
   2 -10  -2   38.10    4.10
  -1   9   2  305.87   13.20
  -1   9   2  307.27   13.60
  -1   9   2  341.07   13.60
  -1   9   2  339.27   14.40
   1  -9  -2  314.37   15.20
   1  -9  -2  291.47   12.50
   1  -9  -2  308.47   12.80
   0   8   2   32.30    2.40
   0  -8  -2   36.10    3.20
   0  -8  -2   33.20    3.80
   0  -8  -2   33.70    2.90
   0  -8  -2   32.90    3.30
   1   7   2   10.10    3.20
   1   7   2    6.70    2.10
   1   7   2   10.70    1.50
   1   7   2   10.70    1.30
   1   7   2    6.00    1.80
  -1  -7  -2    5.40    2.50
  -1  -7  -2    9.90    3.40
  -1  -7  -2   13.10    1.60
   2   6   2 1812.12   66.79
   2   6   2 1873.91   67.69
  -2  -6  -2 1734.23   66.89
  -2  -6  -2 1713.03   67.69
  -2  -6  -2 1820.12   66.99
   3   5   2    6.50    2.60
   3   5   2    6.40    2.10
   3   5   2    5.30    2.20
   3   5   2    1.70    3.10
  -3  -5  -2    7.60    1.80
  -3  -5  -2    6.30    2.40
  -3  -5  -2   11.30    3.40
  -3  -5  -2    8.10    2.00
  -3  -5  -2    6.70    2.30
   4   4   2  107.69    5.70
  -4  -4  -2   97.19    6.50
  -4  -4  -2   99.99    5.90
  -4  -4  -2  102.79    6.00
  -4  -4  -2  102.99    6.10
   5   3   2    8.60    6.80
   5   3   2    1.50    2.20
  -5  -3  -2   -0.40    2.50
  -5  -3  -2    0.60    3.30
  -5  -3  -2    4.80    2.50
  -5  -3  -2    8.70    3.20
  -5  -3  -2   10.30    2.80
   6   2   2  280.67   17.50
   6   2   2  271.47   12.70
  -6  -2  -2  275.87   13.80
  -6  -2  -2  252.87   13.20
  -6  -2  -2  265.77   13.10
  -6  -2  -2  279.77   12.40
  -6  -2  -2  301.47   15.60
   7   1   2    0.00    2.70
  -7  -1  -2   -6.00    4.40
  -7  -1  -2    0.30    3.30
  -7  -1  -2   -2.60    2.60
  -7  -1  -2   -2.00    3.80
   8   0   2  606.14   25.80
  -8   0  -2  575.34   26.70
  -8   0  -2  621.74   27.80
  -8   0  -2  609.34   26.70
  -8   0  -2  623.04   26.70
  -8   0  -2  605.04   25.00
   9  -1   2    4.10    4.00
  -9   1  -2    3.60    5.40
  -9   1  -2    2.20    5.00
  -9   1  -2    2.20    5.00
  -9   1  -2    5.10    4.00
 -10   2  -2   37.60    7.50
 -10   2  -2   39.50    5.40
 -10   2  -2   30.60    7.90
  -9  17   3   20.80    5.80
  -9  17   3   54.49   10.30
  -9  17   3   40.10    6.80
  -9  17   3   31.50    8.40
   9 -17  -3   31.30    7.00
  -8  16   3   21.70    5.50
  -8  16   3   22.60    7.80
  -8  16   3   21.50    7.00
  -8  16   3   23.70    5.10
   8 -16  -3   29.10    6.10
  -7  15   3   60.89    9.00
  -7  15   3   52.19    7.90
  -7  15   3   51.39    7.00
  -7  15   3   45.50    6.10
   7 -15  -3   62.39    7.90
  -6  14   3    0.50    4.30
  -6  14   3    5.60    3.40
   6 -14  -3    4.00    3.90
   6 -14  -3   -1.80    3.20
  -5  13   3 1822.62   68.59
  -5  13   3 1765.12   67.99
  -5  13   3 1641.64   70.99
   5 -13  -3 1749.12   68.29
   5 -13  -3 1896.81   68.59
  -4  12   3   50.69    4.60
  -4  12   3   53.99    5.50
  -4  12   3   44.10    6.00
  -4  12   3   32.20    7.30
   4 -12  -3   47.30    5.00
   4 -12  -3   41.40    4.80
  -3  11   3  248.78   10.90
  -3  11   3  233.48   12.20
  -3  11   3  255.67   11.80
  -3  11   3  253.67   13.30
   3 -11  -3  250.27   11.30
   3 -11  -3  250.87   11.20
  -2  10   3   23.70    3.30
  -2  10   3   19.70    3.50
  -2  10   3   29.50    4.60
  -2  10   3   27.10    3.20
   2 -10  -3   23.20    2.70
   2 -10  -3   26.20    3.50
   2 -10  -3   23.70    2.90
   2 -10  -3   20.30    4.40
  -1   9   3  149.59    8.10
  -1   9   3  165.28    8.30
  -1   9   3  176.78    9.50
  -1   9   3  170.98    8.50
  -1   9   3  178.28    7.10
   1  -9  -3  174.48    7.50
   1  -9  -3  169.48   10.30
   1  -9  -3  177.38    7.70
   0   8   3    1.70    2.20
   0   8   3    4.60    5.50
   0  -8  -3   -7.90    4.40
   0  -8  -3    0.00    2.00
   0  -8  -3   -0.20    2.20
   0  -8  -3   -2.10    1.50
   0  -8  -3   -1.10    1.20
   1   7   3  884.61   35.10
   1   7   3  959.20   37.30
  -1  -7  -3  883.91   39.40
  -1  -7  -3  915.31   35.40
  -1  -7  -3  896.01   35.10
  -1  -7  -3  866.01   35.00
  -1  -7  -3  950.60   34.90
  -1  -7  -3  907.31   34.10
   2   6   3    7.90    2.60
  -2  -6  -3    6.00    1.60
  -2  -6  -3    7.60    1.50
  -2  -6  -3    4.00    2.90
  -2  -6  -3    6.60    2.20
  -2  -6  -3    7.30    2.70
  -2  -6  -3    9.90    3.20
   3   5   3  154.48    6.60
   3   5   3  148.49    8.20
  -3  -5  -3  186.58   13.00
  -3  -5  -3  149.59    8.40
  -3  -5  -3  150.18    7.10
  -3  -5  -3  154.78    7.10
   4   4   3   87.89    4.90
   4   4   3   93.99    5.70
  -4  -4  -3   85.59    5.30
  -4  -4  -3   80.69    6.70
  -4  -4  -3   88.49    5.60
  -4  -4  -3   84.59    6.40
  -4  -4  -3   99.59    6.50
   5   3   3   19.30    3.10
   5   3   3   24.40    3.60
  -5  -3  -3   25.40    4.60
  -5  -3  -3   18.70    3.40
  -5  -3  -3   30.50    4.60
  -5  -3  -3   23.70    3.40
   6   2   3   38.00    4.00
   6   2   3   38.00    5.00
  -6  -2  -3   26.70    4.10
  -6  -2  -3   36.10    6.10
  -6  -2  -3   33.50    4.00
  -6  -2  -3   31.10    5.10
   7   1   3  237.68   12.00
   7   1   3  264.47   12.50
  -7  -1  -3  243.78   12.80
  -7  -1  -3  246.98   11.60
  -7  -1  -3  246.68   13.60
  -7  -1  -3  238.88   14.20
  -7  -1  -3  248.78   13.00
   8   0   3    1.90    3.20
  -8   0  -3    8.50    4.90
  -8   0  -3    2.50    2.90
  -8   0  -3    3.20    4.40
  -8   0  -3    4.20    5.40
  -8   0  -3    2.00    4.10
   9  -1   3  241.78   13.60
  -9   1  -3  271.27   15.10
  -9   1  -3  265.57   15.70
  -9   1  -3  257.57   16.40
  -9   1  -3  242.38   12.10
 -10   2  -3    2.90    6.50
 -10   2  -3    4.80    3.40
 -10   2  -3    1.90    6.10
 -10   2  -3   -3.20    4.60
  -9  17   4   13.60    7.70
  -9  17   4    8.30    9.10
  -9  17   4   16.80    6.10
   9 -17  -4   16.60    6.60
  -8  16   4    2.60    6.30
  -8  16   4   -3.40    3.90
  -8  16   4    6.10    8.50
  -8  16   4    6.40    5.30
   8 -16  -4   -0.50    5.10
  -7  15   4   11.10    7.80
  -7  15   4   28.20    5.90
  -7  15   4   31.30    4.90
  -7  15   4   37.70    7.60
   7 -15  -4   27.50    5.90
  -6  14   4  308.17   17.60
  -6  14   4  311.57   17.10
  -6  14   4  306.17   14.80
  -6  14   4  313.57   15.80
   6 -14  -4  307.97   15.60
   6 -14  -4  313.27   15.40
  -5  13   4   -2.10    4.40
  -5  13   4    5.00    4.80
  -5  13   4   -2.50    2.50
   5 -13  -4   -1.20    3.10
  -4  12   4 1087.49   48.60
  -4  12   4 1206.88   47.20
  -4  12   4 1196.18   46.10
   4 -12  -4 1281.97   46.80
   4 -12  -4 1196.18   46.40
  -3  11   4   23.80    5.00
  -3  11   4   33.50    5.40
  -3  11   4   18.00    4.20
  -3  11   4   26.70    3.50
   3 -11  -4   28.90    4.40
   3 -11  -4   32.80    3.90
  -2  10   4   33.90    4.30
  -2  10   4   24.50    3.60
  -2  10   4   26.60    4.20
  -2  10   4   20.90    4.00
   2 -10  -4   21.60    2.80
   2 -10  -4   25.70    2.90
  -1   9   4  257.47   13.50
  -1   9   4  244.08   11.70
  -1   9   4  222.38   11.10
   1  -9  -4  269.97   11.80
   1  -9  -4  243.48   10.30
   1  -9  -4  247.88   10.40
   0   8   4  845.62   34.90
   0   8   4  761.02   30.90
   0  -8  -4  737.33   29.70
   0  -8  -4  847.82   30.20
   0  -8  -4  754.92   31.00
   1   7   4   22.70    5.80
   1   7   4   14.40    2.90
  -1  -7  -4   23.50    2.30
  -1  -7  -4   18.60    3.60
  -1  -7  -4   18.80    3.10
   2   6   4  141.89    8.00
  -2  -6  -4  154.48    8.90
  -2  -6  -4  145.99    7.80
  -2  -6  -4  142.09    6.20
  -2  -6  -4  146.09    7.50
  -2  -6  -4  134.69    6.30
   3   5   4  142.29    8.40
  -3  -5  -4  141.39    8.50
  -3  -5  -4  129.99    6.60
  -3  -5  -4  158.58    9.00
  -3  -5  -4  134.89    7.40
  -3  -5  -4  144.59    6.70
   4   4   4  163.48    6.80
  -4  -4  -4  159.08    8.10
  -4  -4  -4  164.58    9.50
  -4  -4  -4  177.58   11.70
  -4  -4  -4  160.58    8.10
   5   3   4    6.70    2.50
  -5  -3  -4    7.40    3.10
  -5  -3  -4    5.00    4.50
  -5  -3  -4    5.50    2.60
   6   2   4  141.79    8.00
  -6  -2  -4  160.38   10.70
  -6  -2  -4  155.78   10.30
  -6  -2  -4  140.49    8.10
  -6  -2  -4  147.09    9.00
  -6  -2  -4  157.38    8.90
   7   1   4   25.70    3.70
  -7  -1  -4   28.70    4.90
  -7  -1  -4   27.10    3.90
  -7  -1  -4   19.30    4.30
  -7  -1  -4   18.80    5.40
  -7  -1  -4   19.90    6.00
   8   0   4  316.67   17.10
  -8   0  -4  371.36   17.70
  -8   0  -4  356.96   19.10
  -8   0  -4  359.36   17.60
  -8   0  -4  360.56   18.80
  -8   0  -4  365.96   15.40
  -9   1  -4    0.50    2.80
  -9   1  -4    1.50    4.70
  -9   1  -4    2.10    5.80
  -9   1  -4    5.20    6.50
 -10   2  -4   42.00    6.90
 -10   2  -4   44.60    8.40
 -10   2  -4   50.59    9.20
  -9  17   5   20.10    8.40
  -9  17   5   23.00    7.10
   9 -17  -5    7.40    6.60
  -8  16   5    4.40    7.20
  -8  16   5    5.40    5.70
  -8  16   5    5.50    6.00
   8 -16  -5    4.30    5.40
  -7  15   5  115.69   12.00
  -7  15   5  122.39   12.70
  -7  15   5  150.98    9.50
  -7  15   5  142.59   11.40
   7 -15  -5  122.59   10.50
  -6  14   5   10.30    6.10
  -6  14   5    3.30    4.90
  -6  14   5    4.20    5.30
  -6  14   5    9.00    3.30
   6 -14  -5   17.70    4.80
   6 -14  -5    6.50    4.40
  -5  13   5  166.08    9.30
  -5  13   5  172.98   11.40
  -5  13   5  198.58   12.70
   5 -13  -5  174.88   10.40
   5 -13  -5  194.18   10.60
  -4  12   5    9.00    4.70
  -4  12   5   10.50    4.50
  -4  12   5    6.10    4.20
   4 -12  -5    3.50    3.20
   4 -12  -5    7.20    3.00
  -3  11   5  608.34   27.90
  -3  11   5  593.44   27.30
  -3  11   5  601.24   25.30
   3 -11  -5  610.84   24.30
   3 -11  -5  590.64   25.00
  -2  10   5    0.70    2.50
  -2  10   5   -3.90    3.20
  -2  10   5   -4.00    4.10
   2 -10  -5    1.00    2.10
   2 -10  -5    0.70    2.00
  -1   9   5   23.50    6.30
  -1   9   5   15.90    4.10
  -1   9   5   12.30    3.20
   1  -9  -5   14.00    2.20
   1  -9  -5   13.00    2.20
   0   8   5   -3.40    5.20
   0   8   5    1.00    2.60
   0  -8  -5    1.10    1.30
   0  -8  -5   -2.30    2.80
   1   7   5  270.67   12.60
   1   7   5  277.67   16.30
  -1  -7  -5  267.87   10.60
  -1  -7  -5  264.67   10.60
  -1  -7  -5  274.87   12.70
   2   6   5    1.50    2.80
  -2  -6  -5    0.30    1.40
  -2  -6  -5    1.00    2.50
  -2  -6  -5    2.80    3.70
  -2  -6  -5    0.60    1.50
   3   5   5  799.12   32.70
  -3  -5  -5  803.42   30.80
  -3  -5  -5  797.82   30.80
  -3  -5  -5  816.02   32.50
  -4  -4  -5    4.90    2.40
  -4  -4  -5   12.90    4.20
  -4  -4  -5   -0.30    8.20
  -5  -3  -5   -0.40    2.70
  -5  -3  -5    2.90    4.00
  -5  -3  -5   -0.20    3.40
  -5  -3  -5    8.00    4.30
  -5  -3  -5    4.80    2.80
  -6  -2  -5   18.50    3.90
  -6  -2  -5   20.40    5.40
  -6  -2  -5   18.20    5.30
  -6  -2  -5   28.00    4.50
  -6  -2  -5   20.80    3.80
  -7  -1  -5  612.34   25.50
  -7  -1  -5  606.64   27.00
  -7  -1  -5  571.24   26.70
  -7  -1  -5  582.34   25.40
  -7  -1  -5  584.14   23.90
  -7  -1  -5  586.94   27.00
  -8   0  -5    4.40    2.70
  -8   0  -5    2.50    5.30
  -8   0  -5    8.00    6.20
  -8   0  -5   -5.10    6.30
  -8   0  -5   -4.30    4.00
  -9   1  -5   72.69    9.30
  -9   1  -5   88.09   10.50
  -9   1  -5   88.99    5.70
  -8  16   6    1.60    6.70
  -8  16   6   -7.20    6.90
  -8  16   6    2.50    8.00
   8 -16  -6    2.90   10.10
  -7  15   6   -1.50    5.50
  -7  15   6   -2.70    7.70
  -7  15   6    3.90    7.50
   7 -15  -6   -5.00    4.60
  -6  14   6  315.37   15.70
  -6  14   6  356.16   19.50
  -6  14   6  361.86   18.40
  -6  14   6  341.27   19.60
   6 -14  -6  317.07   16.50
   6 -14  -6  317.17   16.60
  -5  13   6   -4.30    3.30
  -5  13   6    3.30    5.60
  -5  13   6   -2.30    4.30
  -5  13   6    4.70    4.80
   5 -13  -6   -2.40    3.40
   5 -13  -6   -3.40    3.40
  -4  12   6  333.07   16.70
  -4  12   6  306.57   17.50
  -4  12   6  326.37   16.00
   4 -12  -6  315.67   14.90
   4 -12  -6  332.37   14.90
  -3  11   6   70.19    9.60
  -3  11   6   81.19    6.90
  -3  11   6   76.89    7.80
   3 -11  -6   86.99    6.10
   3 -11  -6   84.69    6.00
  -2  10   6   64.99    7.10
  -2  10   6   78.09   10.40
   2 -10  -6   73.49    5.10
   2 -10  -6   63.19    5.00
  -1   9   6  188.98   10.10
  -1   9   6  196.38   12.10
  -1   9   6  144.59   18.70
   1  -9  -6  192.48    8.50
   0   8   6  287.47   17.50
   0  -8  -6  256.37   12.20
   0  -8  -6  283.07   11.00
   1   7   6   18.10    3.80
   1   7   6   27.50    7.00
  -1  -7  -6   16.70    2.00
  -1  -7  -6   25.10    4.30
   2   6   6  535.15   23.80
  -2  -6  -6  531.65   23.30
  -2  -6  -6  537.55   21.20
  -2  -6  -6  595.74   25.20
  -2  -6  -6  564.24   21.20
  -3  -5  -6   13.30    4.00
  -3  -5  -6   15.80    2.40
  -3  -5  -6   11.00    2.30
  -4  -4  -6   24.00    4.70
  -4  -4  -6   21.70    3.20
  -4  -4  -6   27.60    6.90
  -4  -4  -6   31.70    5.30
  -4  -4  -6   30.10    3.50
  -5  -3  -6    4.80    4.40
  -5  -3  -6   -1.90    2.80
  -5  -3  -6   -4.50    5.90
  -5  -3  -6    2.50    4.50
  -5  -3  -6   -2.00    3.10
  -6  -2  -6  205.28   11.10
  -6  -2  -6  202.48   11.00
  -6  -2  -6  205.38   13.10
  -6  -2  -6  207.58   11.00
  -6  -2  -6  195.88   13.50
  -7  -1  -6    5.20    3.00
  -7  -1  -6    3.90    5.60
  -7  -1  -6    5.50    3.80
  -7  -1  -6   -3.00    3.80
  -7  -1  -6    0.00    5.10
  -8   0  -6  140.39   12.90
  -8   0  -6  126.49    7.30
  -8   0  -6  121.69   15.00
  -8   0  -6  131.09   12.30
  -9   1  -6    5.40    5.40
  -9   1  -6   13.50    7.10
  -9   1  -6   17.80    7.80
  -7  15   7    6.50    8.20
  -7  15   7    9.70    6.60
  -7  15   7   11.50    6.20
   7 -15  -7    4.00    5.30
  -6  14   7   -5.20    6.20
  -6  14   7   10.20    5.70
  -6  14   7    3.50    5.80
   6 -14  -7    5.70    4.80
  -5  13   7  553.54   25.60
  -5  13   7  529.05   23.90
  -5  13   7  501.35   26.30
   5 -13  -7  522.05   23.30
   5 -13  -7  542.55   23.40
  -4  12   7    1.50    6.10
  -4  12   7    6.80    4.10
  -4  12   7   -5.00    4.90
   4 -12  -7    1.10    3.30
   4 -12  -7   -5.20    3.20
  -3  11   7  109.39    8.30
  -3  11   7  108.19    9.60
  -3  11   7  120.89   12.70
   3 -11  -7  115.69    7.40
   3 -11  -7  114.89    7.40
  -2  10   7   14.40    8.30
  -2  10   7   15.30    4.70
  -2  10   7   20.00    5.00
   2 -10  -7   11.40    3.00
   2 -10  -7   12.20    2.90
  -1   9   7   12.20    8.30
  -1   9   7   29.20    5.40
  -1   9   7   25.70    5.20
   1  -9  -7   19.60    2.70
   1  -9  -7   22.10    2.80
   0   8   7    5.10    4.80
   0   8   7  -11.00    6.50
   0  -8  -7   -1.50    1.50
   0  -8  -7    1.10    2.20
   1   7   7  464.85   22.80
   1   7   7  526.05   25.50
   2   6   7    2.40    3.60
  -2  -6  -7   -1.90    4.70
  -2  -6  -7    2.20    1.50
  -2  -6  -7   -2.10    1.60
  -3  -5  -7   87.59    5.00
  -3  -5  -7   88.29    5.00
  -3  -5  -7   82.19    8.80
  -3  -5  -7   77.59    7.90
  -4  -4  -7   26.60    3.50
  -4  -4  -7   26.40    3.40
  -4  -4  -7   28.40    6.10
  -4  -4  -7   25.50    5.50
  -5  -3  -7   17.10    5.50
  -5  -3  -7   15.00    3.90
  -5  -3  -7   30.60    6.40
  -5  -3  -7   19.80    4.00
  -6  -2  -7   18.00    4.30
  -6  -2  -7    9.40    4.80
  -6  -2  -7   23.20    6.30
  -6  -2  -7   17.40    4.20
  -6  -2  -7   10.20    5.70
  -7  -1  -7   50.79    7.10
  -7  -1  -7   62.19    6.10
  -7  -1  -7   66.69   10.20
  -7  -1  -7   63.59    9.20
  -8   0  -7   -0.30    6.00
  -8   0  -7    2.50    4.50
  -6  14   8   64.49    7.90
  -6  14   8   67.19    9.80
  -6  14   8   52.69    9.90
   6 -14  -8   48.20    7.20
  -5  13   8    8.80    7.60
  -5  13   8   -0.90    4.30
  -5  13   8    9.50    6.80
   5 -13  -8   -6.20    4.00
   5 -13  -8    1.00    4.10
  -4  12   8  213.88   12.80
  -4  12   8  219.38   14.90
  -4  12   8  273.77   18.90
   4 -12  -8  233.68   12.40
   4 -12  -8  226.78   12.20
  -3  11   8   -4.00    7.70
  -3  11   8   12.80    4.40
  -3  11   8    7.80    5.20
   3 -11  -8   11.90    3.70
   3 -11  -8   10.30    3.50
  -2  10   8   56.29    7.00
  -2  10   8   36.00   13.00
  -2  10   8   64.69    8.40
   2 -10  -8   48.30    5.00
   2 -10  -8   43.70    4.80
  -1   9   8   47.50    9.80
  -1   9   8   48.40    6.10
  -1   9   8   48.40    7.20
   1  -9  -8   41.60    4.20
   1  -9  -8   37.60    4.10
   0   8   8   70.69    7.70
   0  -8  -8   76.79    4.40
   0  -8  -8   71.99    4.30
   1   7   8   -1.60    4.00
   1   7   8    7.00    6.80
  -1  -7  -8   10.10    4.80
   2   6   8  450.75   21.10
  -2  -6  -8  454.65   22.70
  -2  -6  -8  439.26   20.90
  -3  -5  -8   30.20    6.40
  -3  -5  -8   25.50    5.70
  -3  -5  -8   24.30    2.90
  -4  -4  -8   19.70    3.40
  -4  -4  -8   39.70    8.20
  -4  -4  -8   30.00    6.30
  -4  -4  -8   19.10    6.00
  -5  -3  -8   11.80    3.50
  -5  -3  -8   15.40    3.60
  -5  -3  -8   12.50    6.00
  -5  -3  -8   10.90    5.90
  -6  -2  -8   46.20    7.10
  -6  -2  -8   43.80    5.80
  -6  -2  -8   37.20    5.10
  -6  -2  -8   40.40    7.50
  -7  -1  -8    5.10    3.80
  -7  -1  -8   -2.40    4.00
  -7  -1  -8   13.60    4.50
  -7  -1  -8    0.20    6.50
  -7  -1  -8    2.60    6.10
  -5  13   9   89.89    9.10
  -5  13   9   99.19   11.90
  -5  13   9   74.09   13.10
   5 -13  -9   87.29    8.90
  -4  12   9    4.90    4.70
  -4  12   9    7.20    6.20
   4 -12  -9   15.40    4.50
   4 -12  -9   13.20    4.60
  -3  11   9  125.19    9.70
  -3  11   9  104.49   17.10
  -3  11   9  114.09   11.80
   3 -11  -9  104.49    7.80
   3 -11  -9  114.39    8.10
  -2  10   9   15.50    9.70
  -2  10   9   -2.80    5.20
  -2  10   9    7.10    4.70
   2 -10  -9    6.50    3.20
   2 -10  -9    8.60    3.10
  -1   9   9    1.10    7.60
  -1   9   9    2.10    4.50
   1  -9  -9    7.80    2.60
   1  -9  -9    5.20    2.60
   0   8   9    0.30    9.00
   0   8   9    3.80    4.60
   0  -8  -9   -0.10    2.00
   0  -8  -9    0.40    5.20
   0  -8  -9   -2.70    1.80
   1   7   9  193.98   12.60
  -1  -7  -9  204.88   13.30
  -2  -6  -9   -2.50    5.80
  -2  -6  -9    1.20    4.90
  -3  -5  -9  139.09    6.70
  -3  -5  -9  148.69   11.40
  -3  -5  -9  135.69   12.00
  -3  -5  -9  132.29    6.60
  -3  -5  -9  137.39   11.10
  -4  -4  -9   19.00    3.30
  -4  -4  -9   17.10    6.30
  -4  -4  -9   24.10    6.50
  -4  -4  -9   24.20    7.10
  -4  -4  -9   16.20    3.30
  -5  -3  -9   21.10   12.70
  -5  -3  -9    2.40    5.80
  -5  -3  -9    4.60    3.30
  -5  -3  -9   10.10    6.20
  -5  -3  -9    7.00    4.60
  -6  -2  -9  -13.70    6.10
  -6  -2  -9    2.10    6.10
  -6  -2  -9    5.10    3.90
  -6  -2  -9   -1.70    7.30
  -6  -2  -9    5.80    3.90
  -3  11  10    8.30   10.80
  -3  11  10   -2.10    6.10
  -3  11  10    1.70    5.00
   3 -11 -10   -1.30    3.80
   3 -11 -10    2.20    3.60
  -2  10  10   22.50    5.90
   2 -10 -10   22.00    3.90
  -1   9  10    3.50    9.60
  -1   9  10    2.00    4.80
   1  -9 -10    4.20    2.80
   1  -9 -10    2.00    3.20
   0   8  10  126.69   11.00
   0   8  10  139.89   17.60
   0  -8 -10  133.59    6.60
   0  -8 -10  136.99   12.50
  -1  -7 -10   -3.50    5.20
  -2  -6 -10   74.19   10.40
  -2  -6 -10  100.29    9.90
  -2  -6 -10  101.79   12.80
  -3  -5 -10   -6.50    5.30
  -3  -5 -10    4.90    6.00
  -3  -5 -10    0.40    5.40
  -4  -4 -10    9.90    2.90
  -4  -4 -10   16.30    6.80
  -4  -4 -10    8.70    3.00
  -4  -4 -10   12.80    6.40
  -4  -4 -10   30.20    7.60
  -3  13 -10    4.50    5.20
  -3  13 -10   -5.00    4.20
  -3  13 -10   10.90    5.70
  -3  13 -10    1.80    3.10
  -3  13 -10    3.00    3.60
  -2  12 -10   87.59    7.20
  -2  12 -10   69.79    7.50
  -2  12 -10   79.79    5.80
  -2  12 -10   86.99    8.80
  -1  11 -10    3.60    4.50
  -1  11 -10    5.20    4.50
   1 -11  10    0.00    4.80
   0  10 -10   23.10    3.70
   0  10 -10   28.40    5.40
   0  10 -10   28.20    3.90
   0  10 -10   36.00    5.90
   0 -10  10   25.10    6.40
   1   9 -10    4.20    2.80
   1   9 -10    4.80    3.90
  -1  -9  10    2.80    5.40
  -1  -9  10   -1.70    4.90
   2   8 -10   36.50    4.80
   2   8 -10   36.10    5.20
   2   8 -10   45.10    5.50
  -2  -8  10   36.40    7.60
  -2  -8  10   44.10    8.20
   3   7 -10   -5.20    2.80
   3   7 -10    4.30    3.70
   3   7 -10   -2.30    3.40
  -3  -7  10   -3.60    9.00
  -3  -7  10   -1.60    5.90
   4   6 -10  135.39    9.80
   4   6 -10  145.59    9.70
  -4  -6  10  176.98   22.40
  -4  -6  10  134.59   13.50
  -5  15  -9   35.40    5.90
  -5  15  -9   19.80    6.90
  -5  15  -9   25.30    5.60
  -5  15  -9   27.30    4.80
  -4  14  -9   10.30    5.80
  -4  14  -9    2.20    5.40
  -4  14  -9    5.00    3.50
  -4  14  -9    8.80    4.30
  -4  14  -9    1.80    3.20
  -3  13  -9  204.08   10.40
  -3  13  -9  193.28   10.30
  -3  13  -9  230.48   12.40
  -3  13  -9  206.78   14.00
  -3  13  -9  214.28   13.00
  -2  12  -9    3.00    4.30
  -2  12  -9    3.80    3.50
  -2  12  -9    4.50    4.00
  -1  11  -9  122.19   11.80
  -1  11  -9  115.69    9.00
  -1  11  -9  119.19    8.90
   1 -11   9  124.09    9.50
   0  10  -9    1.90    3.70
   0  10  -9    2.70    2.60
   0  10  -9   -2.00    2.40
   0 -10   9   -3.10    4.20
   1   9  -9    5.80    3.60
   1   9  -9    7.30    2.80
   1   9  -9    4.30    2.60
  -1  -9   9    7.30    5.20
  -1  -9   9   13.00    5.30
   2   8  -9    6.60    3.10
   2   8  -9    6.90    3.20
   2   8  -9   10.10    3.30
  -2  -8   9   12.50    5.90
  -2  -8   9   14.20    7.70
   3   7  -9  230.58   11.80
   3   7  -9  238.88   10.80
   3   7  -9  235.98   11.90
  -3  -7   9  224.48   21.50
  -3  -7   9  244.48   15.30
   4   6  -9   -6.20    3.40
  -4  -6   9    1.90    5.40
  -4  -6   9   -6.00    9.70
   5   5  -9   46.70    7.20
   5   5  -9   54.49    6.70
  -5  -5   9   53.09   12.30
  -5  -5   9   35.40    7.50
   6   4  -9    7.80    5.20
  -6  -4   9   12.90    6.80
  -6  16  -8    2.70    4.80
  -6  16  -8   -4.00    3.80
  -6  16  -8   -2.20    5.80
  -6  16  -8    4.20    4.40
  -5  15  -8    8.80    5.80
  -5  15  -8   15.40    5.00
  -5  15  -8   11.70    4.10
  -4  14  -8  167.08    9.40
  -4  14  -8  171.68   12.00
  -4  14  -8  154.28    9.20
  -4  14  -8  161.58   10.10
  -4  14  -8  164.08    9.20
  -3  13  -8    3.30    2.80
  -3  13  -8   -4.10    3.40
  -3  13  -8    2.50    2.80
  -3  13  -8    6.20    4.40
  -3  13  -8    4.60    3.60
  -2  12  -8  331.47   15.20
  -2  12  -8  364.46   16.40
  -2  12  -8  353.96   17.10
  -2  12  -8  404.56   16.30
   2 -12   8  357.06   17.80
  -1  11  -8   43.40    5.80
  -1  11  -8   39.80    5.90
  -1  11  -8   31.80    5.70
  -1  11  -8   31.60    4.80
   0  10  -8   48.60    4.40
   0  10  -8   65.79    5.10
   0  10  -8   52.39    6.00
   0 -10   8   59.69    7.10
   0 -10   8   54.09    6.60
   1   9  -8   41.70    5.10
   1   9  -8   36.40    4.20
   1   9  -8   35.10    4.20
  -1  -9   8   49.20    6.80
  -1  -9   8   47.50    6.60
   2   8  -8  202.68    9.80
   2   8  -8  213.08   10.10
   2   8  -8  200.58   10.00
  -2  -8   8  212.88   12.80
   3   7  -8   13.10    3.10
   3   7  -8    2.60    3.30
   3   7  -8    8.20    2.50
  -3  -7   8   10.90    5.20
  -3  -7   8    9.60    8.50
   4   6  -8  267.77   13.40
  -4  -6   8  275.97   20.30
  -4  -6   8  283.17   16.20
   5   5  -8   -2.40    4.00
  -5  -5   8    1.80    5.40
  -5  -5   8    1.60    6.90
   6   4  -8    9.20    5.80
  -6  -4   8   15.50    6.60
  -6  -4   8   10.30    7.50
   7   3  -8    4.30    5.40
  -7  -3   8   10.70    7.00
  -7  -3   8    4.50    8.20
  -7  17  -7    8.60    6.80
  -7  17  -7   11.30    5.00
  -7  17  -7   22.50    5.80
  -6  16  -7    6.40    4.30
  -6  16  -7    8.30    5.80
  -6  16  -7    5.40    4.50
  -6  16  -7   11.00    5.50
  -5  15  -7  120.59   11.00
  -5  15  -7  139.19    9.00
  -5  15  -7  151.18    9.50
  -5  15  -7  147.69    9.00
  -4  14  -7    1.00    3.30
  -4  14  -7    2.60    4.50
  -4  14  -7   -1.80    2.90
  -4  14  -7   -1.70    2.90
  -3  13  -7  206.98   10.70
  -3  13  -7  207.78   10.20
  -3  13  -7  209.88    9.90
  -3  13  -7  217.68   12.20
  -3  13  -7  222.08   10.30
  -3  13  -7  200.28   10.10
  -2  12  -7   12.30    3.20
  -2  12  -7   12.40    2.60
  -2  12  -7    5.70    3.80
   2 -12   7    7.20    3.20
  -1  11  -7  317.27   13.20
  -1  11  -7  295.07   13.80
  -1  11  -7  291.57   14.10
  -1  11  -7  307.67   13.80
   1 -11   7  300.37   14.30
   0  10  -7   -1.00    3.50
   0  10  -7    0.00    2.70
   0  10  -7   -0.70    2.00
   0 -10   7   -0.90    3.60
   0 -10   7    1.50    3.10
   1   9  -7   20.30    2.80
   1   9  -7   18.50    2.90
   1   9  -7   22.10    3.50
   1   9  -7   23.20    3.40
  -1  -9   7   21.80    6.10
   2   8  -7   10.30    3.90
   2   8  -7    7.00    2.40
   2   8  -7    3.30    2.50
  -2  -8   7    6.70    6.60
  -2  -8   7    9.60    4.20
   3   7  -7  127.69    7.70
   3   7  -7  133.09    6.50
   3   7  -7  141.99    8.70
   3   7  -7  135.39    6.80
  -3  -7   7  135.69   10.10
  -3  -7   7  135.89   13.90
   4   6  -7    3.60    3.30
  -4  -6   7    8.50    6.30
  -4  -6   7    1.20    4.80
   5   5  -7  306.87   15.40
   5   5  -7  319.87   15.70
  -5  -5   7  354.66   18.10
  -5  -5   7  315.47   18.60
   6   4  -7   -2.80    4.10
   6   4  -7    0.00    3.90
  -6  -4   7    3.30    5.70
  -6  -4   7   10.70    6.10
   7   3  -7    1.40    4.70
  -7  -3   7    7.60    6.60
   8   2  -7    2.50    5.60
  -8  -2   7   10.70    7.30
  -8  -2   7    8.70    6.90
  -8  18  -6   49.50    7.50
  -8  18  -6   53.69    8.90
  -8  18  -6   53.29    7.40
  -7  17  -6    3.80    5.00
  -7  17  -6    7.60    6.90
  -7  17  -6    8.40    4.90
  -6  16  -6    8.50    5.20
  -6  16  -6    2.00    4.00
  -6  16  -6    6.00    3.80
  -5  15  -6    3.60    3.30
  -5  15  -6    3.00    3.30
  -5  15  -6    1.10    4.60
  -4  14  -6  267.07   12.40
  -4  14  -6  261.47   12.50
  -4  14  -6  254.37   12.30
  -4  14  -6  265.37   14.00
  -3  13  -6    4.80    2.70
  -3  13  -6    1.90    3.90
  -3  13  -6    4.40    2.00
  -3  13  -6   13.30    5.50
  -3  13  -6    1.50    2.50
  -3  13  -6   -1.60    2.50
  -2  12  -6  727.13   30.00
  -2  12  -6  690.53   27.00
  -2  12  -6  722.33   28.10
  -2  12  -6  664.23   26.90
  -2  12  -6  631.24   26.50
  -2  12  -6  663.33   27.40
   2 -12   6  666.13   27.00
  -1  11  -6  111.59    6.90
  -1  11  -6   99.99    5.90
  -1  11  -6  107.19    6.50
  -1  11  -6  105.99    6.70
  -1  11  -6  115.89    7.60
   1 -11   6  108.59    6.90
   0  10  -6   49.60    3.90
   0  10  -6   53.69    4.80
   0  10  -6   65.39    4.80
   0  10  -6   61.09    4.90
   0 -10   6   60.79    5.80
   0 -10   6   62.89    5.50
   1   9  -6  202.78    9.60
   1   9  -6  192.38    8.80
   1   9  -6  195.78    9.50
   1   9  -6  191.68    8.70
   1   9  -6  193.98    8.90
  -1  -9   6  184.88   10.50
  -1  -9   6  181.98   13.50
   2   8  -6  273.47   12.00
   2   8  -6  237.48   11.30
   2   8  -6  247.88   10.50
   2   8  -6  253.87   11.10
  -2  -8   6  230.58   17.00
   3   7  -6    1.80    1.70
   3   7  -6    1.90    2.60
  -3  -7   6    3.20    5.00
  -3  -7   6   -0.80    3.80
   4   6  -6  249.18   11.60
   4   6  -6  231.88   11.50
  -4  -6   6  220.68   13.10
   5   5  -6   16.00    4.00
   5   5  -6   16.00    4.00
  -5  -5   6   19.40    3.30
  -5  -5   6   22.60    5.90
  -5  -5   6   19.00    5.90
   6   4  -6   53.89    6.20
   6   4  -6   49.60    4.10
   6   4  -6   57.99    7.70
  -6  -4   6   55.59    8.10
  -6  -4   6   51.39    6.30
  -6  -4   6   68.59    8.90
   7   3  -6    5.80    5.10
   7   3  -6    1.10    4.60
  -7  -3   6    3.60    2.50
  -7  -3   6    1.70    5.90
  -7  -3   6    6.20    5.80
   8   2  -6   39.00    6.70
  -8  -2   6   39.20    5.10
  -8  -2   6   48.50    8.60
  -8  -2   6   50.49   11.90
   9   1  -6   19.40    6.60
  -9  -1   6    7.50    6.90
  -9  -1   6   15.60    7.90
  -8  18  -5    2.90    6.60
  -8  18  -5    8.40    5.30
  -7  17  -5   69.69    7.40
  -7  17  -5   64.99    7.80
  -7  17  -5   69.69    8.40
  -7  17  -5   81.09   10.00
  -6  16  -5   13.10    5.00
  -6  16  -5   -1.30    4.80
  -6  16  -5   10.40    4.00
  -6  16  -5    3.70    3.60
  -5  15  -5   21.80    3.90
  -5  15  -5   24.70    5.40
  -5  15  -5   23.20    4.40
  -5  15  -5   24.80    4.20
  -4  14  -5    3.00    2.90
  -4  14  -5    2.20    2.80
  -4  14  -5    0.90    3.50
  -4  14  -5   -1.10    2.60
  -3  13  -5 1725.63   65.59
  -3  13  -5 1810.72   66.79
  -3  13  -5 1697.33   64.59
  -3  13  -5 1736.63   64.69
  -3  13  -5 1676.43   65.39
  -3  13  -5 1716.63   66.59
  -2  12  -5    3.90    3.80
  -2  12  -5    2.30    2.70
  -2  12  -5    3.00    1.90
  -2  12  -5    1.80    2.10
  -2  12  -5    3.20    2.10
  -2  12  -5    6.10    3.50
  -1  11  -5  325.67   13.60
  -1  11  -5  292.87   14.50
  -1  11  -5  316.27   13.80
  -1  11  -5  316.57   13.80
  -1  11  -5  321.77   13.40
   1 -11   5  333.37   13.80
   0  10  -5    0.70    2.80
   0  10  -5   -2.30    3.40
   0  10  -5    1.10    2.10
   0  10  -5    1.50    1.90
   0  10  -5    0.40    1.90
   0 -10   5    0.90    2.50
   0 -10   5    4.90    2.40
   1   9  -5   14.50    2.20
   1   9  -5   21.00    2.40
   1   9  -5   15.20    2.90
   1   9  -5   18.00    2.60
   1   9  -5   13.00    2.20
  -1  -9   5   10.90    3.20
  -1  -9   5   17.90    4.30
   2   8  -5    3.40    2.40
   2   8  -5    6.10    2.20
   2   8  -5    4.60    2.20
   2   8  -5    3.10    1.40
   2   8  -5    4.00    2.70
  -2  -8   5    3.10    3.90
  -2  -8   5    3.90    3.20
   3   7  -5 1065.49   41.60
  -3  -7   5 1049.49   42.80
  -3  -7   5 1122.09   43.00
   4   6  -5    0.80    2.70
  -4  -6   5   -0.70    3.50
  -4  -6   5   -2.90    1.80
  -4  -6   5    0.80    4.10
   5   5  -5   38.10    4.70
   5   5  -5   36.30    3.00
  -5  -5   5   33.50    3.00
  -5  -5   5   36.50    4.00
  -5  -5   5   42.10    5.90
   6   4  -5   -0.90    2.20
   6   4  -5    5.60    3.80
   6   4  -5   -2.10    3.80
  -6  -4   5   -2.40    4.40
  -6  -4   5    0.60    2.20
  -6  -4   5    0.80    4.50
  -6  -4   5   -1.10    2.80
   7   3  -5   15.50    5.10
   7   3  -5   17.50    5.40
   7   3  -5   16.60    3.30
  -7  -3   5    9.60    5.10
  -7  -3   5   23.00    4.00
  -7  -3   5   14.90    5.90
  -7  -3   5    6.20    4.00
   8   2  -5    0.60    4.80
  -8  -2   5   -3.10    4.00
  -8  -2   5    6.90    4.40
  -8  -2   5    3.60    6.20
  -8  -2   5    0.70    5.60
   9   1  -5   84.49   10.50
  -9  -1   5   92.59   12.80
  -9  19  -4    6.00    6.10
  -9  19  -4    7.40    7.00
  -9  19  -4    4.10    6.00
  -8  18  -4  115.99   10.70
  -8  18  -4  100.59   12.50
  -8  18  -4  106.49   10.40
  -7  17  -4   13.70    4.60
  -7  17  -4    6.30    4.50
  -7  17  -4   -0.20    4.60
  -7  17  -4    7.70    5.70
  -6  16  -4   -1.40    3.10
  -6  16  -4    1.30    3.50
  -6  16  -4   -1.50    4.50
  -6  16  -4    0.00    3.90
   6 -16   4   -2.90    3.10
  -5  15  -4   14.00    4.70
  -5  15  -4   18.20    4.00
  -5  15  -4   13.70    3.40
  -5  15  -4   14.70    3.70
   5 -15   4    7.90    3.90
  -4  14  -4 1024.60   39.90
  -4  14  -4  993.80   39.70
  -4  14  -4 1001.10   39.90
   4 -14   4 1063.99   40.90
  -3  13  -4   -4.00    2.10
  -3  13  -4   -1.50    2.00
  -3  13  -4   -1.30    2.70
  -3  13  -4    0.10    2.10
  -2  12  -4  816.42   31.30
  -2  12  -4  762.62   30.20
  -2  12  -4  805.42   31.10
  -2  12  -4  772.92   30.40
  -2  12  -4  781.82   30.00
  -2  12  -4  803.92   31.20
   2 -12   4  765.92   30.00
   2 -12   4  794.42   29.80
  -1  11  -4  280.57   11.30
  -1  11  -4  277.17   11.60
  -1  11  -4  273.37   12.00
  -1  11  -4  282.77   11.70
  -1  11  -4  280.67   12.80
  -1  11  -4  280.07   11.50
   1 -11   4  276.17   11.80
   0  10  -4   72.29    4.50
   0  10  -4   77.59    5.90
   0  10  -4   73.49    4.20
   0  10  -4   78.49    4.20
   0 -10   4   76.99    4.90
   0 -10   4   72.79    5.00
   1   9  -4  250.97   11.20
   1   9  -4  240.88   10.40
   1   9  -4  252.17   10.40
   1   9  -4  246.98    9.80
   1   9  -4  228.38   10.10
   1   9  -4  245.68    9.80
  -1  -9   4  215.88   12.10
  -1  -9   4  248.78   11.20
   2   8  -4  110.69    6.00
   2   8  -4  113.89    6.40
   2   8  -4  117.59    6.10
  -2  -8   4  120.79    7.00
  -2  -8   4  108.29    7.10
  -2  -8   4  116.49    5.30
   3   7  -4   11.90    3.00
   3   7  -4   18.60    2.80
  -3  -7   4   16.40    2.30
  -3  -7   4   15.80    3.80
  -3  -7   4   17.20    3.50
   4   6  -4  837.22   32.40
   4   6  -4  855.81   32.40
  -4  -6   4  793.42   32.90
  -4  -6   4  812.32   31.80
  -4  -6   4  795.22   30.70
  -4  -6   4  799.02   33.10
   5   5  -4   11.10    3.40
   5   5  -4    9.40    3.20
   5   5  -4   17.20    2.30
  -5  -5   4   13.20    4.50
  -5  -5   4   14.40    3.10
  -5  -5   4   21.70    2.90
   6   4  -4   35.50    5.30
   6   4  -4   47.50    5.80
   6   4  -4   48.30    4.10
  -6  -4   4   40.60    4.70
  -6  -4   4   32.30    5.50
  -6  -4   4   31.50    5.80
   7   3  -4   38.30    5.80
   7   3  -4   34.50    5.50
  -7  -3   4   39.10    5.20
  -7  -3   4   50.29   10.10
  -7  -3   4   27.20    5.70
  -7  -3   4   35.40    6.70
   8   2  -4  112.39   10.30
  -8  -2   4  104.39    8.90
  -8  -2   4  105.59   11.30
  -8  -2   4   83.69   12.40
  -8  -2   4  107.89   10.40
   9   1  -4    4.70    5.00
  -9  -1   4    6.10    7.70
  -9  -1   4    2.60    5.40
  -9  -1   4    6.80    5.10
  -9  -1   4    2.10    9.60
  10   0  -4  159.18   13.40
 -10   0   4  185.38   15.80
 -10   0   4  143.49   15.00
  -9  19  -3  149.69   12.50
  -9  19  -3  126.59   14.00
  -9  19  -3  131.99   11.90
  -8  18  -3   -2.80    4.70
  -8  18  -3    0.60    5.40
  -8  18  -3    2.80    4.80
   8 -18   3    0.90    4.60
  -7  17  -3   53.09    6.50
  -7  17  -3   43.20    6.20
  -7  17  -3   34.10    6.60
  -7  17  -3   41.30    6.10
   7 -17   3   36.90    5.20
  -6  16  -3   33.80    5.30
  -6  16  -3   44.00    6.40
  -6  16  -3   34.40    5.00
  -6  16  -3   43.10    5.50
  -5  15  -3  400.66   18.40
  -5  15  -3  417.76   18.70
  -5  15  -3  390.16   17.50
  -5  15  -3  388.46   17.40
   5 -15   3  386.76   17.20
  -4  14  -3   34.20    4.40
  -4  14  -3   39.00    4.20
  -4  14  -3   35.80    4.60
  -4  14  -3   33.10    4.50
   4 -14   3   36.00    4.40
   4 -14   3   40.20    4.60
  -3  13  -3  989.80   38.60
  -3  13  -3 1005.20   38.10
  -3  13  -3  987.20   37.70
  -3  13  -3  970.90   37.90
   3 -13   3  957.90   39.10
  -2  12  -3   10.30    1.90
  -2  12  -3    8.10    2.60
  -2  12  -3    7.20    1.40
  -2  12  -3   10.70    2.30
  -2  12  -3    9.30    2.50
   2 -12   3    8.40    1.40
   2 -12   3    8.80    2.40
   2 -12   3    7.00    2.40
   2 -12   3    8.60    3.40
  -1  11  -3  761.92   29.00
  -1  11  -3  749.42   29.30
  -1  11  -3  772.92   30.50
  -1  11  -3  729.53   29.00
  -1  11  -3  756.82   28.60
  -1  11  -3  779.32   29.40
   1 -11   3  765.92   29.00
   1 -11   3  738.03   28.70
   1 -11   3  770.42   28.70
   0  10  -3   -0.80    1.40
   0  10  -3    0.20    1.10
   0  10  -3   -1.20    1.50
   0  10  -3   -1.70    1.80
   0  10  -3   -1.90    2.30
   0 -10   3    2.00    1.60
   0 -10   3   -0.70    1.10
   0 -10   3   -0.30    1.90
   0 -10   3    0.80    1.10
   0 -10   3    2.20    1.50
   1   9  -3  170.88    7.20
   1   9  -3  185.68    7.80
   1   9  -3  184.98    8.20
   1   9  -3  173.08    7.20
   1   9  -3  171.88    7.60
   1   9  -3  185.18    9.20
  -1  -9   3  182.68    7.50
  -1  -9   3  180.58    8.10
  -1  -9   3  178.68    8.50
   2   8  -3   41.20    3.80
   2   8  -3   37.80    4.30
   2   8  -3   35.90    3.50
   2   8  -3   39.50    3.40
  -2  -8   3   38.20    4.40
  -2  -8   3   36.90    3.70
  -2  -8   3   39.10    3.10
   3   7  -3   40.10    4.50
   3   7  -3   41.70    4.00
  -3  -7   3   39.50    3.70
  -3  -7   3   41.40    4.50
  -3  -7   3   49.80    4.80
   4   6  -3    6.40    2.60
   4   6  -3   10.70    2.70
   4   6  -3    9.70    1.50
  -4  -6   3    6.30    3.20
  -4  -6   3    7.00    3.00
  -4  -6   3   12.10    2.60
  -4  -6   3    9.10    3.50
   5   5  -3  794.12   31.50
   5   5  -3  782.92   31.40
   5   5  -3  777.12   30.00
  -5  -5   3  786.92   32.20
  -5  -5   3  766.12   31.90
  -5  -5   3  776.22   31.10
   6   4  -3  107.39    8.10
   6   4  -3  119.09    6.50
   6   4  -3  103.89    8.30
  -6  -4   3  121.19    7.80
  -6  -4   3  120.89    9.40
  -6  -4   3  126.89    7.50
   7   3  -3   -1.40    4.20
  -7  -3   3    1.70    4.10
  -7  -3   3   -2.30    4.90
  -7  -3   3    4.90    3.80
  -7  -3   3    9.80    3.90
   8   2  -3   57.49    7.20
  -8  -2   3   51.59    6.40
  -8  -2   3   47.90    6.70
  -8  -2   3   37.80    7.30
  -8  -2   3   51.89    7.20
   9   1  -3  256.57   15.20
  -9  -1   3  249.08   14.40
  -9  -1   3  244.68   16.50
  -9  -1   3  227.48   14.70
  -9  -1   3  238.98   14.10
  10   0  -3   -0.30    5.70
 -10   0   3   -5.20    5.50
 -10   0   3    4.40    5.60
 -10   0   3   -5.20    6.10
 -10   0   3   -9.80    5.00
  -9  19  -2   -1.30    6.60
  -9  19  -2    4.00    5.80
  -9  19  -2   -4.60    5.00
   9 -19   2   -1.00    4.40
  -8  18  -2  153.08   11.80
  -8  18  -2  155.28   11.60
  -8  18  -2  173.58   13.30
   8 -18   2  140.89   10.20
  -7  17  -2   13.10    4.60
  -7  17  -2   15.40    4.80
  -7  17  -2   17.70    5.20
  -7  17  -2   13.50    5.40
   7 -17   2   15.10    3.80
  -6  16  -2    3.80    3.60
  -6  16  -2   -0.80    3.80
  -6  16  -2    3.00    4.40
  -6  16  -2    1.90    4.20
   6 -16   2    7.40    3.20
  -5  15  -2    4.60    3.70
  -5  15  -2    7.60    3.10
  -5  15  -2    4.30    3.30
  -5  15  -2    4.50    3.50
   5 -15   2    6.80    2.80
  -4  14  -2  783.62   30.20
  -4  14  -2  782.42   30.40
  -4  14  -2  789.42   30.50
  -4  14  -2  723.33   31.00
   4 -14   2  743.93   30.10
   4 -14   2  758.72   30.30
  -3  13  -2    1.80    2.10
  -3  13  -2    2.50    2.20
  -3  13  -2   -2.40    2.40
  -3  13  -2    1.30    2.60
   3 -13   2    3.60    2.10
   3 -13   2   -0.60    1.80
  -2  12  -2 4282.57  156.98
  -2  12  -2 4143.39  157.08
  -2  12  -2 4119.29  156.78
  -2  12  -2 4188.88  156.38
   2 -12   2 4202.88  155.88
   2 -12   2 4102.79  156.38
   2 -12   2 4192.28  157.08
   2 -12   2 4367.46  157.58
   2 -12   2 4320.07  156.68
  -1  11  -2  132.89    5.50
  -1  11  -2  133.49    6.40
  -1  11  -2  130.19    6.00
  -1  11  -2  142.89    7.70
   1 -11   2  147.39    5.70
   1 -11   2  139.89    6.00
   1 -11   2  126.69    7.50
   1 -11   2  132.79    6.50
   0  10  -2    4.20    1.70
   0  10  -2    3.70    1.80
   0  10  -2    0.20    2.60
   0  10  -2    4.70    1.60
   0 -10   2    1.20    1.70
   0 -10   2    1.20    1.40
   0 -10   2    2.00    1.40
   1   9  -2  301.77   12.10
   1   9  -2  314.17   12.80
   1   9  -2  293.97   12.60
   1   9  -2  310.77   11.80
   1   9  -2  305.47   12.40
  -1  -9   2  292.87   12.10
  -1  -9   2  312.67   11.70
  -1  -9   2  302.47   12.90
  -1  -9   2  335.37   13.40
  -1  -9   2  308.77   12.30
   2   8  -2 1293.97   49.50
   2   8  -2 1299.47   48.30
   2   8  -2 1272.07   48.30
   2   8  -2 1312.17   48.30
  -2  -8   2 1241.68   48.70
  -2  -8   2 1254.07   48.20
  -2  -8   2 1250.97   48.30
  -2  -8   2 1286.47   48.20
   3   7  -2   -0.80    1.90
   3   7  -2    0.00    2.50
   3   7  -2   -0.60    2.00
  -3  -7   2    1.60    1.90
  -3  -7   2   -0.60    2.30
  -3  -7   2    3.60    2.00
  -3  -7   2    2.60    1.20
  -3  -7   2    4.00    1.10
  -3  -7   2    3.60    2.40
   4   6  -2   95.09    6.20
  -4  -6   2   98.69    5.00
  -4  -6   2   96.09    6.10
  -4  -6   2  103.89    6.70
  -4  -6   2  100.09    6.80
   5   5  -2    8.30    3.20
   5   5  -2    7.50    2.90
   5   5  -2   13.50    2.40
  -5  -5   2   14.10    2.60
  -5  -5   2    5.50    2.80
  -5  -5   2    9.00    3.70
  -5  -5   2    8.40    3.30
   6   4  -2  118.49    6.60
   6   4  -2  115.49    8.10
   6   4  -2  108.39    8.00
  -6  -4   2  106.59    6.80
  -6  -4   2  102.89    7.90
  -6  -4   2  124.79    8.90
  -6  -4   2  106.59    7.90
   7   3  -2    7.20    3.90
  -7  -3   2   11.40    4.90
  -7  -3   2    4.50    4.80
  -7  -3   2   15.60    3.90
  -7  -3   2    3.50    3.50
   8   2  -2  211.38   12.40
  -8  -2   2  190.88   11.80
  -8  -2   2  179.58   11.70
  -8  -2   2  177.78   11.20
  -8  -2   2  195.68   13.30
   9   1  -2    9.90    6.00
  -9  -1   2   26.10    6.00
  -9  -1   2    9.30    5.20
  -9  -1   2    3.50    5.00
  -9  -1   2    2.20    5.80
  10   0  -2   99.99   11.00
 -10   0   2   97.99   10.20
 -10   0   2  101.59   13.40
 -10   0   2  106.79   11.30
 -10   0   2  103.19   12.50
 -10  20  -1    5.40    6.00
 -10  20  -1   -2.80    7.40
  -9  19  -1  111.59   13.00
  -9  19  -1  118.89   11.40
  -9  19  -1  128.99   12.00
   9 -19   1  111.09   10.20
  -8  18  -1    7.70    4.80
  -8  18  -1   18.80    5.90
  -8  18  -1    3.20    5.90
   8 -18   1   14.10    3.30
   8 -18   1   14.10    4.90
  -7  17  -1   87.89    8.90
  -7  17  -1  107.69   10.00
   7 -17   1   96.89    5.60
   7 -17   1   82.79    4.90
   7 -17   1   89.99    7.90
  -6  16  -1  132.89    9.20
  -6  16  -1  140.89    9.80
  -6  16  -1  128.89    8.80
   6 -16   1  121.69    8.30
   6 -16   1  127.49    6.00
   6 -16   1  128.29    6.20
  -5  15  -1  167.38   10.00
  -5  15  -1  172.08    9.50
  -5  15  -1  170.28    9.50
  -5  15  -1  166.48    9.40
   5 -15   1  170.68    7.30
   5 -15   1  175.38    9.30
   5 -15   1  165.98    7.20
  -4  14  -1   24.70    3.50
  -4  14  -1   35.30    4.50
  -4  14  -1   32.20    4.30
  -4  14  -1   27.50    3.30
   4 -14   1   28.20    2.40
   4 -14   1   34.70    2.40
   4 -14   1   30.70    3.90
   4 -14   1   36.80    4.20
  -3  13  -1 3339.97  126.39
  -3  13  -1 3438.66  126.09
  -3  13  -1 3401.66  125.89
  -3  13  -1 3361.06  125.99
   3 -13   1 3462.75  126.09
   3 -13   1 3367.06  124.89
   3 -13   1 3232.58  125.89
   3 -13   1 3359.06  124.99
  -2  12  -1   62.59    4.70
  -2  12  -1   56.59    3.70
  -2  12  -1   60.09    4.50
  -2  12  -1   59.89    4.30
   2 -12   1   57.79    4.30
   2 -12   1   58.39    4.10
   2 -12   1   55.59    3.00
   2 -12   1   58.29    4.20
   2 -12   1   54.79    3.80
  -1  11  -1  799.72   29.30
  -1  11  -1  744.23   29.20
  -1  11  -1  741.03   29.10
  -1  11  -1  743.93   28.50
   1 -11   1  743.13   28.50
   1 -11   1  735.13   30.40
   1 -11   1  753.52   29.10
   1 -11   1  788.42   28.90
   1 -11   1  766.92   29.10
   0  10  -1   -1.80    1.60
   0  10  -1    3.40    2.50
   0  10  -1    1.80    1.90
   0  10  -1   -0.30    4.00
   0 -10   1   -4.60    1.70
   0 -10   1   -0.40    0.80
   0 -10   1   -0.70    1.50
   0 -10   1    0.00    2.00
   0 -10   1    0.50    2.60
   0 -10   1    1.90    1.30
   1   9  -1  299.27   12.10
   1   9  -1  302.07   11.60
   1   9  -1  287.67   12.20
   1   9  -1  299.47   11.50
  -1  -9   1  289.67   11.60
  -1  -9   1  302.97   12.00
  -1  -9   1  279.37   12.20
  -1  -9   1  285.47   12.00
  -1  -9   1  306.47   12.10
   2   8  -1   80.49    4.80
   2   8  -1   86.69    4.80
   2   8  -1   82.39    3.80
   2   8  -1   77.79    4.70
  -2  -8   1   83.09    4.70
  -2  -8   1   84.09    5.10
  -2  -8   1   81.79    3.80
  -2  -8   1   81.09    4.70
  -2  -8   1   80.29    4.80
   3   7  -1  783.52   31.30
   3   7  -1  791.02   30.60
   3   7  -1  791.62   31.10
   3   7  -1  815.82   30.80
  -3  -7   1  789.52   30.50
  -3  -7   1  813.62   30.60
  -3  -7   1  803.72   29.90
  -3  -7   1  767.12   29.80
  -3  -7   1  752.52   30.70
  -3  -7   1  766.92   30.70
   4   6  -1   31.90    4.00
   4   6  -1   30.70    3.70
   4   6  -1   31.50    4.00
   4   6  -1   29.00    4.40
  -4  -6   1   35.50    3.80
  -4  -6   1   36.20    4.30
  -4  -6   1   38.90    4.90
  -4  -6   1   29.70    3.10
   5   5  -1  248.38   11.70
   5   5  -1  246.28   11.90
  -5  -5   1  252.67   11.80
  -5  -5   1  242.18   11.80
  -5  -5   1  253.17   11.80
  -5  -5   1  254.17   11.10
  -5  -5   1  247.78   12.60
   6   4  -1  180.28   10.10
  -6  -4   1  191.38   10.20
  -6  -4   1  191.58   10.30
  -6  -4   1  186.28    9.50
   7   3  -1    1.70    3.80
  -7  -3   1   11.90    3.90
  -7  -3   1    6.60    5.00
  -7  -3   1    8.30    3.90
  -7  -3   1    5.80    4.20
   8   2  -1   20.00    4.80
  -8  -2   1   26.70    6.50
  -8  -2   1   25.30    5.20
  -8  -2   1   23.30    5.10
   9   1  -1  252.67   14.50
  -9  -1   1  243.28   14.20
  -9  -1   1  238.18   16.20
  -9  -1   1  248.88   14.40
  -9  -1   1  242.88   13.60
  10   0  -1   -5.00    5.10
 -10   0   1    0.10    4.80
 -10   0   1   -3.20    5.80
 -10   0   1    4.50    6.60
 -10  20   0  148.09   14.10
 -10  20   0  145.79   15.50
 -10  20   0  119.19   13.00
  10 -20   0  134.79    8.20
  -9  19   0    3.80    5.30
  -9  19   0   -5.60    6.30
  -9  19   0    5.80    6.10
  -8  18   0   86.49    6.40
  -8  18   0   85.79   10.00
  -8  18   0   90.59   11.00
   8 -18   0   71.99    8.70
  -7  17   0   -4.60    4.00
  -7  17   0   -0.20    2.60
  -7  17   0    3.80    5.00
  -7  17   0   -4.80    4.00
   7 -17   0    6.30    2.70
   7 -17   0   -3.80    3.80
  -6  16   0    0.90    4.20
  -6  16   0    7.30    3.80
  -6  16   0    0.20    4.40
  -6  16   0   -2.00    2.30
   6 -16   0    3.90    3.60
  -5  15   0   -1.80    2.90
  -5  15   0   -0.40    2.70
  -5  15   0   -0.80    2.00
  -5  15   0   -1.40    3.50
  -5  15   0   -1.90    2.60
   5 -15   0    1.80    2.90
  -4  14   0 2003.60   76.29
  -4  14   0 2001.70   75.99
  -4  14   0 1997.80   74.99
  -4  14   0 1941.91   75.79
  -4  14   0 2031.20   75.89
   4 -14   0 2045.50   75.89
   4 -14   0 1957.90   75.89
   4 -14   0 2001.80   74.89
  -3  13   0   -0.40    2.00
  -3  13   0   -2.10    2.60
  -3  13   0   -0.10    2.10
  -3  13   0   -0.60    2.20
   3 -13   0    0.10    3.10
   3 -13   0    4.00    2.30
   3 -13   0   -0.60    2.00
   3 -13   0    1.90    1.50
   3 -13   0    2.00    1.90
  -2  12   0  983.70   37.50
  -2  12   0  992.80   37.90
  -2  12   0  995.80   37.60
   2 -12   0  975.30   37.50
   2 -12   0 1004.30   37.60
   2 -12   0  959.80   37.10
   2 -12   0  934.61   37.50
   2 -12   0 1002.80   37.10
  -1  11   0   -1.70    1.90
  -1  11   0   -0.90    1.60
  -1  11   0   -1.30    2.00
  -1  11   0    0.80    1.70
  -1  11   0    1.40    2.20
   1 -11   0    1.20    1.80
   1 -11   0    1.50    1.80
   1 -11   0   -0.30    1.90
   1 -11   0    0.90    1.60
   1 -11   0   -1.60    2.00
   0  10   0   10.90    3.20
   0  10   0    5.40    2.90
   0  10   0    8.30    2.60
   0  10   0    5.00    2.90
   0 -10   0   11.70    2.60
   0 -10   0   15.30    4.00
   0 -10   0   13.50    3.40
   0 -10   0   12.80    3.20
   0 -10   0   17.90    3.50
   1   9   0    0.90    1.40
   1   9   0    0.30    1.60
   1   9   0    0.20    2.30
   1   9   0   -1.60    1.60
   1   9   0    2.00    1.70
  -1  -9   0    0.40    1.60
  -1  -9   0    1.50    2.80
  -1  -9   0   -0.80    1.30
  -1  -9   0    0.10    1.60
  -1  -9   0    1.50    1.70
   2   8   0   32.90    3.20
   2   8   0   33.80    2.80
   2   8   0   29.30    3.10
   2   8   0   34.90    3.40
   2   8   0   25.80    3.20
  -2  -8   0   33.90    3.20
  -2  -8   0   31.30    3.40
  -2  -8   0   33.20    2.80
  -2  -8   0   34.00    3.30
   3   7   0    0.20    1.70
   3   7   0    1.80    2.10
   3   7   0   -0.10    1.90
  -3  -7   0   -1.00    1.60
  -3  -7   0    0.00    1.80
  -3  -7   0   -0.10    1.90
  -3  -7   0   -0.40    2.10
  -3  -7   0    0.50    1.70
  -3  -7   0   -1.00    2.50
   4   6   0  976.90   37.90
   4   6   0  964.70   37.80
   4   6   0 1025.40   39.30
  -4  -6   0  966.80   37.50
  -4  -6   0  956.90   38.30
  -4  -6   0  979.10   37.90
  -4  -6   0  964.20   37.90
  -4  -6   0  981.90   37.90
   5   5   0    1.20    2.30
   5   5   0    3.60    4.30
  -5  -5   0   -1.20    2.40
  -5  -5   0   -4.00    2.00
  -5  -5   0   -0.70    2.20
  -5  -5   0    3.10    3.30
  -5  -5   0   -1.50    2.30
  -5  -5   0    3.10    2.50
   6   4   0  107.69    7.50
  -6  -4   0  111.99    7.60
  -6  -4   0  107.09    7.10
  -6  -4   0  118.29    9.80
  -6  -4   0   94.89    7.70
  -6  -4   0  112.39    7.20
   7   3   0    0.00    3.20
  -7  -3   0    0.70    4.20
  -7  -3   0    4.40    3.50
  -7  -3   0   -0.70    3.40
   8   2   0   56.79    7.30
  -8  -2   0   67.89    9.10
  -8  -2   0   74.89    8.10
  -8  -2   0   75.69    7.80
  -8  -2   0   84.29    8.40
   9   1   0    1.80    4.50
  -9  -1   0   -1.20    4.80
  -9  -1   0   -6.00    4.60
  -9  -1   0   -0.20    4.10
  -9  -1   0    0.50    5.60
  10   0   0  340.27   17.80
 -10   0   0  346.17   16.90
 -10   0   0  300.67   18.10
 -10   0   0  332.77   18.40
 -10   0   0  327.37   20.00
 -10  20   1   10.10    6.70
 -10  20   1   -0.10    7.10
  -9  19   1  126.19    9.10
  -9  19   1  104.99   13.00
  -9  19   1  112.69   11.30
  -9  19   1  119.99   12.50
   9 -19  -1  114.39   11.20
  -8  18   1   21.00    6.70
  -8  18   1   15.20    5.60
  -8  18   1    9.20    5.70
   8 -18  -1   13.40    5.30
  -7  17   1  103.89    9.60
  -7  17   1   81.39    8.30
  -7  17   1   91.79    7.10
  -7  17   1   96.09    9.80
   7 -17  -1   79.79    8.20
  -6  16   1  136.09    9.70
  -6  16   1  130.59    8.90
  -6  16   1  129.49   10.00
  -6  16   1  128.09    7.80
   6 -16  -1  137.69    9.00
  -5  15   1  178.98    8.80
  -5  15   1  173.58    9.90
  -5  15   1  171.18    9.50
  -5  15   1  180.18   10.30
   5 -15  -1  169.18    9.50
   5 -15  -1  162.88    8.60
   5 -15  -1  160.48   10.70
  -4  14   1   27.60    3.90
  -4  14   1   30.30    3.80
  -4  14   1   28.50    3.70
  -4  14   1   39.40    4.00
  -4  14   1   40.50    4.90
   4 -14  -1   33.30    4.00
   4 -14  -1   32.60    4.00
   4 -14  -1   34.50    4.40
  -3  13   1 3278.47  127.79
  -3  13   1 3469.75  127.89
  -3  13   1 3451.35  127.19
  -3  13   1 3392.16  127.69
  -3  13   1 3377.26  127.29
   3 -13  -1 3484.55  127.49
   3 -13  -1 3329.47  127.29
   3 -13  -1 3434.56  127.79
   3 -13  -1 3428.66  127.89
  -2  12   1   55.09    4.50
  -2  12   1   49.80    5.70
  -2  12   1   60.49    4.30
  -2  12   1   55.89    4.30
   2 -12  -1   59.49    4.00
  -1  11   1  731.43   29.00
  -1  11   1  736.73   28.90
  -1  11   1  773.62   30.30
  -1  11   1  718.83   28.60
   1 -11  -1  729.43   28.60
   1 -11  -1  735.23   28.70
   1 -11  -1  737.13   28.70
   1 -11  -1  755.22   28.90
   1 -11  -1  800.22   29.30
   0  10   1   -1.90    1.90
   0  10   1    3.40    2.00
   0  10   1    1.00    2.40
   0  10   1    0.00    2.70
   0  10   1   -4.00    3.70
   0 -10  -1   -1.70    2.80
   0 -10  -1    0.10    2.10
   0 -10  -1    3.80    2.30
   0 -10  -1  -10.10    3.80
   1   9   1  307.97   13.10
   1   9   1  299.47   12.50
   1   9   1  304.67   12.20
  -1  -9  -1  321.37   13.30
  -1  -9  -1  298.57   12.40
  -1  -9  -1  293.37   12.20
  -1  -9  -1  303.67   12.90
  -1  -9  -1  311.07   12.70
   2   8   1   79.99    5.10
   2   8   1   78.69    4.40
   2   8   1   68.79    8.30
   2   8   1   75.59    5.00
   2   8   1   79.29    4.40
  -2  -8  -1   82.39    4.50
  -2  -8  -1   74.29    4.40
  -2  -8  -1   95.19    9.70
  -2  -8  -1   72.39    5.00
   3   7   1  773.22   30.70
   3   7   1  776.22   30.80
   3   7   1  809.02   30.30
  -3  -7  -1  777.02   30.60
  -3  -7  -1  761.22   30.80
  -3  -7  -1  800.72   30.40
  -3  -7  -1  798.02   30.40
   4   6   1   31.00    3.70
   4   6   1   29.40    3.30
   4   6   1   31.60    4.30
  -4  -6  -1   32.60    4.00
  -4  -6  -1   37.80    3.90
  -4  -6  -1   31.70    3.80
  -4  -6  -1   31.70    4.10
  -4  -6  -1   27.50    3.20
  -4  -6  -1   40.30    4.80
   5   5   1  245.58   11.70
   5   5   1  240.28   11.30
  -5  -5  -1  246.18   11.60
  -5  -5  -1  235.98   11.30
  -5  -5  -1  254.77   11.60
  -5  -5  -1  251.57   11.50
  -5  -5  -1  242.28   12.40
   6   4   1  194.38   10.00
  -6  -4  -1  191.48    9.80
  -6  -4  -1  197.28   10.50
  -6  -4  -1  187.98   10.20
   7   3   1    1.30    3.50
  -7  -3  -1    1.50    3.20
  -7  -3  -1    2.90    3.90
  -7  -3  -1    1.10    4.00
  -7  -3  -1   12.10    5.30
  -7  -3  -1    6.60    4.30
   8   2   1   25.90    4.70
  -8  -2  -1   19.40    6.20
  -8  -2  -1   29.10    6.00
  -8  -2  -1   34.00    5.00
  -8  -2  -1   35.00    5.70
   9   1   1  239.78   13.70
  -9  -1  -1  235.38   15.30
  -9  -1  -1  236.38   14.20
  -9  -1  -1  217.38   13.90
  -9  -1  -1  229.28   13.50
  10   0   1   -2.20    4.60
 -10   0  -1   -6.40    4.70
 -10   0  -1    0.40    6.70
 -10   0  -1    5.20    5.90
 -10   0  -1    2.60    4.30
  -9  19   2   -0.90    6.70
  -9  19   2    9.50    4.90
  -9  19   2    0.80    5.40
   9 -19  -2   -5.60    5.40
  -8  18   2  138.59   10.00
  -8  18   2  177.18   13.40
  -8  18   2  147.09   11.10
  -8  18   2  179.68   13.70
   8 -18  -2  134.39   12.80
  -7  17   2   18.80    6.00
  -7  17   2   13.00    4.60
  -7  17   2   18.80    4.60
  -7  17   2   13.20    5.80
   7 -17  -2   11.40    4.70
  -6  16   2    6.90    4.80
  -6  16   2   -1.50    3.40
  -6  16   2    5.70    3.60
  -6  16   2    3.10    4.80
   6 -16  -2    2.30    3.50
  -5  15   2    9.20    4.40
  -5  15   2    6.90    3.30
  -5  15   2    5.50    3.00
  -5  15   2   13.20    4.30
   5 -15  -2    9.60    3.20
   5 -15  -2   12.30    3.60
  -4  14   2  762.92   31.60
  -4  14   2  755.72   30.80
  -4  14   2  796.92   32.40
  -4  14   2  776.72   31.00
   4 -14  -2  782.02   31.00
   4 -14  -2  793.82   31.10
  -3  13   2   -7.40    4.30
  -3  13   2    3.70    2.50
  -3  13   2    1.90    2.10
  -3  13   2    0.10    2.60
   3 -13  -2   -3.70    1.90
   3 -13  -2    4.90    2.30
   3 -13  -2    1.70    2.20
  -2  12   2 4272.87  156.58
  -2  12   2 4290.57  156.98
  -2  12   2 4182.78  156.68
  -2  12   2 4109.69  157.28
  -2  12   2 4178.48  158.08
   2 -12  -2 4235.28  157.08
   2 -12  -2 4055.19  156.58
   2 -12  -2 4333.97  157.48
  -1  11   2  115.79    8.20
  -1  11   2  149.19    9.20
  -1  11   2  138.19    6.20
  -1  11   2  131.99    7.60
   1 -11  -2  112.79    9.90
   1 -11  -2  126.69    6.20
   1 -11  -2  140.99    6.80
   0  10   2    3.00    5.10
   0  10   2    5.10    2.10
   0 -10  -2    4.60    2.10
   0 -10  -2    4.90    2.40
   0 -10  -2    2.50    1.60
   0 -10  -2    5.40    2.70
   1   9   2  297.47   12.70
   1   9   2  306.27   14.60
   1   9   2  301.17   11.90
  -1  -9  -2  303.37   13.00
  -1  -9  -2  302.37   12.10
   2   8   2 1277.17   47.70
   2   8   2 1238.78   48.30
  -2  -8  -2 1284.27   48.40
  -2  -8  -2 1310.67   47.80
  -2  -8  -2 1227.18   47.80
  -2  -8  -2 1273.37   48.80
   3   7   2    1.70    1.60
   3   7   2    0.00    2.20
   3   7   2    4.20    1.50
  -3  -7  -2    3.30    1.90
  -3  -7  -2    2.00    2.30
  -3  -7  -2    3.10    1.80
  -3  -7  -2   -1.20    2.10
  -3  -7  -2    8.50    3.90
   4   6   2  102.39    5.60
   4   6   2  107.19   10.10
  -4  -6  -2  105.29    5.90
  -4  -6  -2   89.59    6.30
  -4  -6  -2  106.69    7.10
  -4  -6  -2   89.99    6.00
  -4  -6  -2  104.89    6.40
   5   5   2   15.30    6.40
   5   5   2    6.30    2.40
  -5  -5  -2    5.80    2.50
  -5  -5  -2   10.80    3.20
  -5  -5  -2   10.20    2.90
  -5  -5  -2    9.50    3.00
   6   4   2  103.99    6.90
  -6  -4  -2  119.69    7.10
  -6  -4  -2  122.89   11.20
  -6  -4  -2  111.09    8.10
  -6  -4  -2  103.49    7.70
  -6  -4  -2  101.59    7.40
   7   3   2   11.20    3.50
  -7  -3  -2   13.70    4.20
  -7  -3  -2   11.70    3.30
  -7  -3  -2   17.00    4.70
  -7  -3  -2   14.60    5.30
   8   2   2  191.98   10.60
  -8  -2  -2  159.38   11.10
  -8  -2  -2  179.08   13.00
  -8  -2  -2  172.08    9.80
  -8  -2  -2  183.68   11.80
  -8  -2  -2  157.18   11.30
   9   1   2    3.10    3.80
  -9  -1  -2    9.20    6.50
  -9  -1  -2    9.80    5.40
  -9  -1  -2    4.30    3.70
  -9  -1  -2    8.00    5.10
 -10   0  -2   96.79   10.90
 -10   0  -2  105.89    9.90
 -10   0  -2   99.09   11.30
 -10   0  -2  107.29   12.50
  -9  19   3  122.09   13.50
  -9  19   3  124.69   11.50
  -9  19   3  158.48   16.90
  -9  19   3  131.49   10.90
   9 -19  -3  136.29   12.80
  -8  18   3    0.50    4.40
  -8  18   3    6.10    6.20
  -8  18   3    2.30    7.60
  -8  18   3    2.50    4.70
   8 -18  -3   -2.90    4.70
  -7  17   3   42.00    8.80
  -7  17   3   34.00    7.00
  -7  17   3   52.59    6.40
  -7  17   3   46.40    6.00
  -6  16   3   42.00    6.90
  -6  16   3   49.10    7.00
  -6  16   3   42.10    8.70
  -6  16   3   41.80    5.10
   6 -16  -3   43.00    6.00
  -5  15   3  393.66   18.80
  -5  15   3  401.36   17.90
  -5  15   3  401.96   17.40
   5 -15  -3  363.66   17.60
   5 -15  -3  402.66   17.70
  -4  14   3   42.30    4.80
  -4  14   3   32.70    6.60
  -4  14   3   31.50    4.80
  -4  14   3   29.50    3.80
   4 -14  -3   43.60    4.90
   4 -14  -3   41.60    5.00
  -3  13   3  969.80   40.80
  -3  13   3 1014.10   39.20
  -3  13   3 1023.60   39.90
  -3  13   3  979.90   40.30
   3 -13  -3 1052.29   39.50
   3 -13  -3 1049.40   39.60
  -2  12   3    9.40    2.80
  -2  12   3    4.90    2.90
  -2  12   3    6.10    5.00
  -2  12   3    7.30    2.50
   2 -12  -3   14.10    3.80
   2 -12  -3    8.60    2.30
   2 -12  -3    9.70    2.30
  -1  11   3  768.52   29.70
  -1  11   3  757.92   30.80
  -1  11   3  772.72   31.70
   1 -11  -3  793.72   31.50
   1 -11  -3  832.02   30.50
   1 -11  -3  809.52   33.60
   1 -11  -3  739.23   29.90
   0  10   3    0.70    4.80
   0  10   3   -0.50    1.00
   0  10   3    1.30    2.00
   0  10   3    1.70    1.00
   0 -10  -3    2.30    2.40
   0 -10  -3    0.30    1.30
   0 -10  -3   -1.40    2.00
   0 -10  -3    0.10    1.90
   0 -10  -3    1.80    2.50
   1   9   3  137.99   11.30
   1   9   3  173.58    8.40
  -1  -9  -3  180.18    8.50
  -1  -9  -3  167.58    7.20
  -1  -9  -3  167.48    8.20
  -1  -9  -3  174.68    8.50
   2   8   3   35.50    4.10
   2   8   3   40.10    4.30
   2   8   3   38.30    2.20
   2   8   3   40.30    2.60
  -2  -8  -3   38.80    3.00
  -2  -8  -3   34.60    3.10
  -2  -8  -3   40.50    4.70
  -2  -8  -3   40.10    5.30
  -2  -8  -3   34.70    4.30
   3   7   3   45.90    4.40
   3   7   3   46.60    4.80
   3   7   3   46.20    3.10
  -3  -7  -3   66.19    8.00
  -3  -7  -3   45.30    3.60
  -3  -7  -3   46.90    5.20
  -3  -7  -3   48.50    3.80
   4   6   3    6.10    2.70
   4   6   3    8.70    2.00
  -4  -6  -3   13.80    4.10
  -4  -6  -3    8.90    2.50
  -4  -6  -3    7.40    3.10
  -4  -6  -3    4.50    2.10
  -4  -6  -3    4.00    3.20
   5   5   3  794.72   30.90
   5   5   3  831.02   32.00
  -5  -5  -3  745.13   31.10
  -5  -5  -3  781.92   31.40
  -5  -5  -3  790.92   32.50
  -5  -5  -3  776.82   31.30
  -5  -5  -3  808.92   32.20
   6   4   3  109.39    6.90
  -6  -4  -3  126.49    9.30
  -6  -4  -3  108.49    7.10
  -6  -4  -3  114.39    7.60
  -6  -4  -3  119.59    8.60
   7   3   3   -0.70    2.90
  -7  -3  -3    4.50    5.30
  -7  -3  -3    6.30    3.20
  -7  -3  -3    3.50    3.30
  -7  -3  -3   10.70    4.60
  -7  -3  -3    1.60    3.70
   8   2   3   47.20    6.20
  -8  -2  -3   49.10    7.30
  -8  -2  -3   42.10    7.40
  -8  -2  -3   41.30    5.50
  -8  -2  -3   59.29    7.00
  -8  -2  -3   50.09    6.50
   9   1   3  239.38   13.30
  -9  -1  -3  249.48   16.50
  -9  -1  -3  249.48   15.30
  -9  -1  -3  249.48   14.60
  -9  -1  -3  234.88   12.40
 -10   0  -3    4.10    3.90
 -10   0  -3   -2.80    5.30
 -10   0  -3  -10.30    5.50
 -10   0  -3   -6.80    6.30
  -9  19   4    5.20    5.60
  -9  19   4    8.50    8.60
  -9  19   4   13.40    7.40
   9 -19  -4    3.80    6.30
  -8  18   4  117.79   15.10
  -8  18   4  108.29   10.20
  -8  18   4  108.49   12.00
  -8  18   4  104.59    9.70
   8 -18  -4  102.09   10.70
  -7  17   4   11.90    5.10
  -7  17   4   14.50    6.50
  -7  17   4    6.20    4.10
  -7  17   4    1.90    6.20
   7 -17  -4    7.00    4.80
  -6  16   4    1.60    3.30
  -6  16   4   -5.30    4.80
  -6  16   4    4.50    5.40
  -6  16   4    3.00    4.20
   6 -16  -4    8.40    4.10
   6 -16  -4   -0.30    4.40
  -5  15   4   15.70    3.40
  -5  15   4   15.30    4.50
  -5  15   4   16.80    5.40
   5 -15  -4   14.00    3.80
   5 -15  -4   14.30    4.10
  -4  14   4 1049.49   44.00
  -4  14   4 1017.80   41.00
  -4  14   4 1010.40   39.90
   4 -14  -4 1043.80   40.40
   4 -14  -4  994.50   40.20
  -3  13   4   -1.90    4.50
  -3  13   4    0.80    2.20
  -3  13   4   -1.90    3.30
  -3  13   4    1.40    3.80
   3 -13  -4    0.70    2.20
   3 -13  -4   -2.60    2.30
  -2  12   4  827.72   30.90
  -2  12   4  783.72   31.90
  -2  12   4  789.82   31.80
  -2  12   4  744.13   32.30
   2 -12  -4  786.82   30.70
   2 -12  -4  790.62   30.70
  -1  11   4  259.27   12.50
  -1  11   4  279.47   13.00
  -1  11   4  273.87   14.80
   1 -11  -4  306.07   12.10
   1 -11  -4  272.37   11.50
   0  10   4   74.99    5.50
   0  10   4   81.39    9.40
   0 -10  -4   88.29    5.70
   0 -10  -4   72.89    5.60
   0 -10  -4   68.79    3.90
   1   9   4  233.98   11.30
  -1  -9  -4  240.68   11.30
  -1  -9  -4  251.57   10.30
  -1  -9  -4  239.48    9.80
   2   8   4  116.99    7.10
  -2  -8  -4  115.89    5.70
  -2  -8  -4  119.19    5.50
  -2  -8  -4  115.69    8.40
  -2  -8  -4  126.79    7.00
  -2  -8  -4  104.09    7.10
   3   7   4   15.90    3.60
  -3  -7  -4   16.70    4.50
  -3  -7  -4   18.60    4.00
  -3  -7  -4   21.30    2.50
  -3  -7  -4   17.80    2.50
   4   6   4  791.92   31.70
   4   6   4  829.22   30.30
  -4  -6  -4  766.42   32.70
  -4  -6  -4  815.72   31.30
   5   5   4   21.30    3.90
  -5  -5  -4   12.10    4.40
  -5  -5  -4   26.50    6.00
  -5  -5  -4   20.40    4.20
  -5  -5  -4   14.90    3.20
  -5  -5  -4   13.10    3.80
  -6  -4  -4   40.60    4.70
  -6  -4  -4   36.80    5.60
  -6  -4  -4   38.40    4.90
  -6  -4  -4   46.00    5.10
  -6  -4  -4   55.29    7.10
  -7  -3  -4   46.10    6.90
  -7  -3  -4   48.30    7.60
  -7  -3  -4   49.40    5.90
  -7  -3  -4   43.50    5.40
  -7  -3  -4   42.10    5.40
  -8  -2  -4  109.09    7.40
  -8  -2  -4  109.19    9.30
  -8  -2  -4  113.09   11.60
  -8  -2  -4  109.99    9.60
  -8  -2  -4  124.09   10.90
  -9  -1  -4    4.80    3.40
  -9  -1  -4    4.20    5.90
  -9  -1  -4    5.30    6.40
  -9  -1  -4   -3.70    4.50
 -10   0  -4  164.48   13.90
 -10   0  -4  135.89   14.30
 -10   0  -4  160.08   12.70
 -10   0  -4  145.09    8.60
  -8  18   5    0.90    6.00
  -8  18   5   13.90    6.10
  -8  18   5   -1.00    6.60
   8 -18  -5   21.80    6.40
  -7  17   5   72.39    9.20
  -7  17   5   83.69   11.20
  -7  17   5   55.99    7.20
  -7  17   5   67.89    9.40
   7 -17  -5   69.89    9.00
  -6  16   5   22.40    6.50
  -6  16   5    8.90    3.70
  -6  16   5    9.70    6.10
  -6  16   5    8.10    4.90
   6 -16  -5    4.90    4.40
   6 -16  -5    1.60    4.00
  -5  15   5   25.50    4.20
  -5  15   5    5.60    7.00
  -5  15   5   24.30    5.40
  -5  15   5   34.10    6.90
   5 -15  -5   19.60    4.50
   5 -15  -5   23.00    4.70
  -4  14   5    7.10    5.30
  -4  14   5    3.60    4.50
  -4  14   5    5.30    4.20
  -4  14   5    1.60    2.60
   4 -14  -5    3.00    3.30
   4 -14  -5    4.50    3.10
  -3  13   5 1655.93   68.49
   3 -13  -5 1680.33   63.79
  -2  12   5   -2.40    4.20
  -2  12   5    4.30    2.90
  -2  12   5   -0.60    3.30
   2 -12  -5    0.60    2.10
   2 -12  -5   -1.20    2.10
  -1  11   5  320.17   14.70
  -1  11   5  341.97   15.40
  -1  11   5  321.57   21.10
   1 -11  -5  298.27   13.30
   1 -11  -5  343.97   13.70
   0  10   5   -1.20    2.50
   0  10   5    6.20    4.90
   0 -10  -5    0.80    3.20
   0 -10  -5   -0.50    1.40
   1   9   5   11.50    7.40
   1   9   5    7.50    3.10
  -1  -9  -5   14.90    3.50
  -1  -9  -5   14.80    1.90
  -1  -9  -5   20.20    2.60
  -2  -8  -5   -0.20    1.40
  -2  -8  -5    4.70    5.10
  -2  -8  -5    3.80    3.10
   3   7   5 1042.20   42.60
  -3  -7  -5 1065.79   40.90
  -3  -7  -5 1099.79   42.70
  -3  -7  -5 1052.59   43.10
  -3  -7  -5 1104.89   40.90
  -4  -6  -5    6.50    2.50
  -4  -6  -5   -3.40    7.40
  -5  -5  -5   45.10    6.70
  -5  -5  -5   40.10    6.10
  -5  -5  -5   51.09    6.60
  -5  -5  -5   35.90    4.70
  -5  -5  -5   33.50    4.20
  -6  -4  -5   -2.30    3.00
  -6  -4  -5    3.40    5.10
  -6  -4  -5    0.80    4.20
  -6  -4  -5   -0.50    3.10
  -6  -4  -5    5.70    3.60
  -7  -3  -5   18.40    3.90
  -7  -3  -5   11.40    5.40
  -7  -3  -5    7.20    4.40
  -7  -3  -5   19.40    6.00
  -7  -3  -5   17.60    4.40
  -8  -2  -5    0.80    4.30
  -8  -2  -5    1.30    6.00
  -8  -2  -5   -2.10    5.40
  -8  -2  -5    0.80    5.90
  -8  -2  -5    1.00    2.90
  -9  -1  -5   92.19   11.70
  -9  -1  -5   76.19    9.50
  -9  -1  -5   90.79   13.60
  -9  -1  -5   94.99    6.50
  -8  18   6   40.30    9.40
  -8  18   6   62.19   10.30
  -8  18   6   49.60    8.90
   8 -18  -6   44.20    8.60
  -7  17   6  -10.50    7.40
  -7  17   6   20.20   12.00
  -7  17   6    3.20    5.70
   7 -17  -6    5.20    4.90
  -6  16   6   -4.90    5.90
  -6  16   6    8.10    5.40
  -6  16   6    0.20    6.80
  -6  16   6    0.90    4.10
   6 -16  -6    7.30    4.70
   6 -16  -6   16.00    4.70
  -5  15   6    2.80    5.90
  -5  15   6    1.80    3.80
  -5  15   6   11.00    6.00
  -5  15   6    5.00    4.90
   5 -15  -6    2.10    3.40
   5 -15  -6    0.30    3.80
  -4  14   6  277.77   16.30
  -4  14   6  280.87   15.00
   4 -14  -6  266.87   13.30
   4 -14  -6  266.87   13.20
  -3  13   6   -0.20    5.40
  -3  13   6    6.30    4.20
  -3  13   6   -2.20    3.10
   3 -13  -6    5.20    3.00
   3 -13  -6    1.30    2.80
  -2  12   6  645.64   28.10
  -2  12   6  678.23   27.50
  -2  12   6  640.44   30.50
   2 -12  -6  656.23   26.20
   2 -12  -6  672.43   26.30
  -1  11   6   74.79   13.50
  -1  11   6   93.99    7.20
   1 -11  -6  107.19    5.70
   0  10   6   59.69    9.10
   0  10   6   56.99    6.10
   0 -10  -6   47.70    5.10
   0 -10  -6   56.49    3.60
   1   9   6  160.08   14.90
   1   9   6  200.58   10.60
  -1  -9  -6  190.58    8.10
  -1  -9  -6  201.18   10.80
  -1  -9  -6  191.38    8.30
   2   8   6  247.38   13.90
  -2  -8  -6  243.38   12.60
  -2  -8  -6  245.38   10.20
   3   7   6    0.90    3.70
  -3  -7  -6    0.60    2.00
  -3  -7  -6    4.10    4.30
  -3  -7  -6    1.90    2.00
  -4  -6  -6  238.88   13.20
  -4  -6  -6  246.98   10.80
  -4  -6  -6  229.68   15.50
  -4  -6  -6  227.88   13.40
  -5  -5  -6   17.10    8.00
  -5  -5  -6   25.30    5.70
  -5  -5  -6   26.20    5.70
  -5  -5  -6   18.10    3.70
  -5  -5  -6   15.60    4.20
  -6  -4  -6   48.10    6.40
  -6  -4  -6   48.80    6.50
  -6  -4  -6   70.49    8.50
  -6  -4  -6   74.39    7.50
  -6  -4  -6   67.19    8.00
  -7  -3  -6   -2.20    3.70
  -7  -3  -6    5.90    3.80
  -7  -3  -6    3.60    3.40
  -7  -3  -6    1.10    5.10
  -7  -3  -6    3.40    5.70
  -8  -2  -6   43.20    8.20
  -8  -2  -6   44.00    8.20
  -8  -2  -6   45.00    5.50
  -8  -2  -6   38.60    7.20
  -9  -1  -6   14.40    7.20
  -9  -1  -6   10.30    5.40
  -9  -1  -6    3.70    6.40
  -7  17   7   11.90    6.90
  -7  17   7   10.70    7.80
  -7  17   7    5.00    6.90
   7 -17  -7   24.60    6.20
  -6  16   7    6.20    7.20
  -6  16   7    2.60    5.90
  -6  16   7   -2.50    5.40
   6 -16  -7    1.30    4.80
  -5  15   7  161.38   13.80
  -5  15   7  160.48   11.60
  -5  15   7  136.29   12.00
   5 -15  -7  151.88   10.50
   5 -15  -7  152.98   10.30
  -4  14   7    3.10    5.00
  -4  14   7    4.10    4.40
  -4  14   7    3.70    6.70
   4 -14  -7    0.60    3.60
   4 -14  -7    3.00    3.50
  -3  13   7  223.18   16.20
  -3  13   7  222.98   13.40
  -3  13   7  201.08   11.90
   3 -13  -7  219.88   10.80
   3 -13  -7  197.08   10.80
  -2  12   7    2.40    8.60
  -2  12   7    6.70    4.40
   2 -12  -7   11.80    3.20
   2 -12  -7   12.10    3.00
  -1  11   7  274.67   14.80
  -1  11   7  239.98   18.90
   1 -11  -7  277.27   12.00
   1 -11  -7  308.57   12.20
   0  10   7    2.40    5.90
   0  10   7    5.50    4.40
   0 -10  -7    0.10    2.60
   0 -10  -7   -1.00    1.80
   1   9   7   18.60    4.60
   1   9   7   25.60    8.70
  -1  -9  -7   24.80    5.10
  -1  -9  -7   22.80    2.70
  -1  -9  -7   25.50    3.00
   2   8   7    7.20    4.20
  -2  -8  -7    5.30    2.10
  -2  -8  -7    0.70    1.60
  -2  -8  -7   -1.90    5.70
   3   7   7  145.89   10.30
  -3  -7  -7  134.19    6.80
  -3  -7  -7  135.69    6.80
  -3  -7  -7  143.99   11.30
  -4  -6  -7   12.90    5.00
  -4  -6  -7    6.00    5.00
  -4  -6  -7   10.30    5.80
  -4  -6  -7    5.20    2.70
  -4  -6  -7    9.70    2.90
  -5  -5  -7  252.77   22.00
  -5  -5  -7  321.57   17.30
  -5  -5  -7  332.47   14.30
  -5  -5  -7  308.77   14.10
  -5  -5  -7  310.67   17.00
  -6  -4  -7    3.30    5.20
  -6  -4  -7    6.50    5.20
  -6  -4  -7    2.30    3.50
  -6  -4  -7   -3.70    3.30
  -6  -4  -7    3.10    5.30
  -7  -3  -7   -5.70    5.90
  -7  -3  -7   13.40    8.00
  -7  -3  -7    0.60    4.30
  -7  -3  -7    0.70    5.30
  -8  -2  -7    4.40    7.00
  -8  -2  -7    0.60    4.50
  -8  -2  -7    6.60    6.40
  -6  16   8   -6.10    6.00
  -6  16   8   10.70    5.60
  -6  16   8   -1.30    7.90
   6 -16  -8    3.10    5.10
  -5  15   8   20.70    5.60
  -4  14   8  175.28   13.50
  -4  14   8  166.78   11.50
  -4  14   8  166.68   16.70
   4 -14  -8  177.38   10.70
   4 -14  -8  175.18   10.60
  -3  13   8   -1.30    5.00
  -3  13   8    3.30    4.30
  -3  13   8   -2.60    8.40
   3 -13  -8   -0.70    3.20
   3 -13  -8   -0.80    3.10
  -2  12   8  352.56   18.20
  -2  12   8  349.17   17.00
   2 -12  -8  327.57   15.00
   2 -12  -8  352.56   15.10
  -1  11   8   27.80    8.50
  -1  11   8   35.80    5.80
   1 -11  -8   35.80    3.70
   1 -11  -8   32.50    4.00
   0  10   8   49.99    6.40
   0  10   8   45.00   10.20
   0 -10  -8   59.79    4.10
   0 -10  -8   63.39    7.80
   1   9   8   42.10    6.30
   1   9   8   56.29   10.10
  -1  -9  -8   41.20    6.70
  -1  -9  -8   37.40    5.40
  -1  -9  -8   55.99    4.80
   2   8   8  200.98   12.40
  -2  -8  -8  206.88   15.00
  -2  -8  -8  192.38    8.50
  -2  -8  -8  194.18   12.40
  -2  -8  -8  189.18    8.40
  -3  -7  -8    3.40    5.50
  -3  -7  -8   10.00    5.00
  -3  -7  -8    6.40    2.30
  -3  -7  -8    1.90    2.20
  -4  -6  -8  279.67   16.00
  -4  -6  -8  269.27   16.00
  -4  -6  -8  250.17   11.70
  -4  -6  -8  265.17   12.50
  -4  -6  -8  253.97   15.10
  -5  -5  -8    1.50    5.40
  -5  -5  -8    2.50    5.40
  -5  -5  -8    2.60    3.00
  -5  -5  -8   -4.60    9.70
  -5  -5  -8    0.80    3.00
  -6  -4  -8    5.30    3.80
  -6  -4  -8   -1.00    5.40
  -6  -4  -8    7.40    8.30
  -6  -4  -8    9.00    4.00
  -6  -4  -8    5.90    5.90
  -7  -3  -8    1.30    5.80
  -7  -3  -8    6.70    4.30
  -7  -3  -8   -4.60    3.90
  -7  -3  -8    2.70    4.10
  -5  15   9   18.70    9.90
  -5  15   9   18.40    7.00
  -5  15   9   25.30    6.00
   5 -15  -9   28.30    5.70
  -4  14   9    5.60    5.10
  -4  14   9   -2.80    9.50
  -4  14   9   -1.70    6.30
   4 -14  -9    9.50    4.30
   4 -14  -9   -1.40    4.00
  -3  13   9  212.08   18.60
  -3  13   9  151.98   22.00
  -3  13   9  206.38   13.00
   3 -13  -9  206.58   15.20
   3 -13  -9  215.88   11.10
  -2  12   9   -0.50    8.30
  -2  12   9    2.90    4.60
   2 -12  -9    4.80    3.20
   2 -12  -9    1.10    3.00
  -1  11   9  126.59   10.00
  -1  11   9  101.39   14.00
   1 -11  -9  120.29    6.90
   1 -11  -9  116.19    6.80
   0  10   9   -3.90    9.60
   0  10   9    4.50    4.70
   0 -10  -9    1.10    5.10
   0 -10  -9    1.30    2.20
   1   9   9    4.50    4.80
  -1  -9  -9    6.80    5.20
   2   8   9    3.30    4.90
  -2  -8  -9   10.20    5.30
  -2  -8  -9   12.00    7.20
  -3  -7  -9  249.88   15.20
  -3  -7  -9  234.88   10.50
  -3  -7  -9  252.37   16.30
  -4  -6  -9   10.50    6.00
  -4  -6  -9    0.30    5.60
  -4  -6  -9    0.60    2.60
  -4  -6  -9    2.80    2.70
  -4  -6  -9    0.90    5.40
  -5  -5  -9   72.39   14.60
  -5  -5  -9   44.80    5.60
  -5  -5  -9   51.29    6.70
  -5  -5  -9   38.20    7.90
  -5  -5  -9   33.20    7.50
  -6  -4  -9   -1.70    6.80
  -6  -4  -9    8.00    4.00
  -6  -4  -9    7.40    8.00
  -6  -4  -9   10.40    4.30
  -6  -4  -9    7.50    6.40
  -3  13  10    0.60    9.80
  -3  13  10    5.90    5.10
   3 -13 -10   -2.10    4.20
   3 -13 -10    1.20    3.70
  -2  12  10   83.69   12.90
  -2  12  10   79.29    9.30
   2 -12 -10   72.49    8.10
   2 -12 -10   72.59    6.40
  -1  11  10    1.90    8.80
  -1  11  10    0.50    4.80
   1 -11 -10    1.30    2.80
   1 -11 -10    1.30    3.10
   1 -11 -10    6.30    6.90
   0  10  10   25.40   12.10
   0  10  10   24.00    6.20
   0 -10 -10   29.50    3.30
   0 -10 -10   32.20    4.10
   0 -10 -10   24.60    7.40
   1   9  10    7.90    5.70
  -1  -9 -10   -1.30    5.80
  -2  -8 -10   32.70    7.30
  -2  -8 -10   33.80    9.00
  -3  -7 -10  -12.00    8.50
  -3  -7 -10   -0.50    5.50
  -3  -7 -10    0.20    5.80
  -4  -6 -10  154.48   13.80
  -4  -6 -10  148.49   13.10
  -4  -6 -10  135.19    7.40
  -4  -6 -10  128.19    7.40
  -4  -6 -10  165.38   20.30
  -3  15 -10    5.50    5.40
  -3  15 -10    0.50    4.30
  -3  15 -10    2.10    3.30
  -2  14 -10   45.00    6.70
  -2  14 -10   49.60    5.60
  -2  14 -10   54.79    6.40
  -1  13 -10   -7.00    4.00
  -1  13 -10    1.80    3.50
  -1  13 -10  -10.70    4.30
   1 -13  10    1.30    4.80
   0  12 -10  217.58   10.80
   0  12 -10  180.08   11.20
   0  12 -10  202.28   12.10
   0 -12  10  202.48   13.30
   1  11 -10    2.00    2.90
   1  11 -10   -3.90    3.50
   1  11 -10    3.60    3.00
  -1 -11  10   -3.60    5.20
  -1 -11  10   -4.50    4.60
   2  10 -10   21.70    3.90
   2  10 -10   24.90    6.30
   2  10 -10   20.80    4.00
  -2 -10  10   17.60    6.80
  -2 -10  10   25.00    6.90
   3   9 -10    3.20    3.70
  -3  -9  10   -0.80    5.90
  -3  -9  10   13.10    9.20
   4   8 -10   74.29    7.70
   4   8 -10   61.69    7.50
  -4  -8  10   74.89   10.40
  -4  -8  10   61.99   13.90
  -5  17  -9    5.50    6.00
  -5  17  -9    5.60    4.20
  -5  17  -9    5.10    4.00
  -5  17  -9   13.20    4.70
  -4  16  -9   32.90    4.60
  -4  16  -9   25.20    4.10
  -4  16  -9   15.10    5.00
  -4  16  -9   18.20    6.20
  -3  15  -9   82.69   11.20
  -3  15  -9   69.49    8.80
  -3  15  -9   52.19    5.80
  -3  15  -9   76.89    9.20
  -3  15  -9   56.19    6.60
  -2  14  -9    1.50    4.20
  -2  14  -9   -0.80    4.10
  -2  14  -9    1.80    3.50
  -1  13  -9  184.18   10.60
  -1  13  -9  197.98   11.20
   1 -13   9  197.88   11.80
   0  12  -9   -2.60    2.60
   0  12  -9   -3.20    3.40
   0  12  -9    4.70    2.90
   0  12  -9    2.80    3.80
   0 -12   9   -2.60    4.20
   1  11  -9  106.29    7.50
   1  11  -9  113.69    7.00
  -1 -11   9  127.59   10.50
   2  10  -9    8.40    3.30
   2  10  -9   11.20    3.40
   2  10  -9    9.50    3.20
  -2 -10   9   11.20    6.80
  -2 -10   9   11.90    5.70
   3   9  -9   13.40    3.80
   3   9  -9   18.20    4.10
  -3  -9   9   18.20    6.40
  -3  -9   9   24.90    9.80
   4   8  -9    1.30    4.00
   4   8  -9    7.30    4.00
  -4  -8   9   12.30    6.40
  -4  -8   9    6.50    8.50
   5   7  -9   88.89    8.70
  -5  -7   9   65.99   14.20
  -5  -7   9   85.49   11.20
   6   6  -9    7.80    5.10
  -6  -6   9   23.60    7.70
  -6  -6   9   -6.30    8.70
  -6  18  -8   42.70    6.00
  -6  18  -8   45.30    6.40
  -6  18  -8   46.60    8.50
  -5  17  -8    1.70    3.80
  -5  17  -8   11.00    6.90
  -5  17  -8    1.50    3.70
  -5  17  -8   -3.70    5.30
  -4  16  -8    4.90    3.40
  -4  16  -8    6.10    5.00
  -4  16  -8    1.30    3.30
  -3  15  -8   12.90    3.40
  -3  15  -8   12.70    4.80
  -3  15  -8    6.60    3.60
  -3  15  -8    9.10    3.20
  -3  15  -8    9.10    3.60
  -2  14  -8  287.77   13.30
  -2  14  -8  267.07   14.30
  -2  14  -8  272.97   12.80
  -2  14  -8  308.07   14.50
  -1  13  -8    2.10    3.50
  -1  13  -8   -9.00    4.30
  -1  13  -8    0.50    3.10
  -1  13  -8    1.30    3.20
   0  12  -8  176.48    9.80
   0  12  -8  184.38    9.90
   0  12  -8  185.68    9.00
   0 -12   8  203.58   11.60
   1  11  -8   35.30    4.30
   1  11  -8   38.30    4.30
   1  11  -8   35.00    3.70
  -1 -11   8   23.90    5.40
  -1 -11   8   38.60    6.00
   2  10  -8   41.40    4.90
   2  10  -8   41.40    4.90
   2  10  -8   42.30    4.40
  -2 -10   8   38.90    6.20
  -2 -10   8   32.70    9.70
   3   9  -8   34.60    4.60
   3   9  -8   34.90    4.50
  -3  -9   8   28.80    7.80
  -3  -9   8   40.50    7.10
   4   8  -8  110.49    8.10
   4   8  -8  115.69    8.00
  -4  -8   8  107.59   10.70
  -4  -8   8   85.69   13.40
   5   7  -8    0.90    3.90
   5   7  -8   -6.80    3.60
  -5  -7   8    2.40    6.90
  -5  -7   8    0.10    5.40
   6   6  -8   76.59    9.40
  -6  -6   8   96.39   11.90
  -6  -6   8  100.29   11.60
   7   5  -8   -1.00    5.10
  -7  -5   8    5.90    6.60
  -7  19  -7   43.40    6.60
  -7  19  -7   42.20    6.70
  -7  19  -7   54.49    9.30
  -6  18  -7   -1.60    4.50
  -6  18  -7   -4.30    4.40
  -6  18  -7   -2.20    3.60
  -6  18  -7   -8.20    5.30
  -5  17  -7   54.49    6.90
  -5  17  -7   50.59    6.60
  -5  17  -7   58.69    6.80
  -5  17  -7   67.59    9.00
  -4  16  -7   12.00    3.70
  -4  16  -7    9.40    3.50
  -4  16  -7    8.10    4.80
  -4  16  -7   10.40    3.50
  -3  15  -7   53.79    5.60
  -3  15  -7   45.40    5.40
  -3  15  -7   60.19    5.40
  -3  15  -7   65.09    4.70
  -3  15  -7   50.79    6.40
  -2  14  -7    3.10    2.70
  -2  14  -7   -1.90    4.30
  -2  14  -7    9.30    2.80
   2 -14   7    5.70    3.10
  -1  13  -7  610.54   24.40
  -1  13  -7  610.34   25.00
  -1  13  -7  630.44   24.90
  -1  13  -7  559.54   25.40
  -1  13  -7  589.64   24.30
   1 -13   7  609.54   25.20
   0  12  -7    6.30    2.70
   0  12  -7   -2.70    2.60
   0  12  -7    1.90    2.30
   0 -12   7   -2.20    2.90
   0 -12   7   -3.60    3.40
   1  11  -7  287.97   12.60
   1  11  -7  299.77   12.80
   1  11  -7  286.77   12.60
   1  11  -7  284.57   12.40
  -1 -11   7  279.47   15.30
   2  10  -7   20.10    4.50
   2  10  -7   20.50    3.40
   2  10  -7   18.10    3.10
  -2 -10   7   18.50    5.80
  -2 -10   7   17.60    4.90
   3   9  -7   -0.50    2.70
   3   9  -7    1.30    2.70
  -3  -9   7    2.70    4.30
  -3  -9   7  -10.20    6.80
   4   8  -7   15.60    4.10
   4   8  -7   19.70    4.10
  -4  -8   7   20.70    7.10
  -4  -8   7   22.30    6.20
   5   7  -7  507.75   22.80
   5   7  -7  514.55   22.90
  -5  -7   7  548.85   26.00
  -5  -7   7  545.75   25.00
   6   6  -7   -6.70    3.50
   6   6  -7   -5.10    3.90
  -6  -6   7    3.60    6.10
  -6  -6   7   -1.90    5.10
   7   5  -7   39.80    6.70
  -7  -5   7   33.90   11.00
  -7  -5   7   30.40    7.90
   8   4  -7    6.90    5.40
  -8  -4   7    0.70    6.90
  -8  -4   7   -6.00    6.60
  -8  20  -6   29.90    8.40
  -8  20  -6   44.60    7.30
  -7  19  -6    3.50    5.40
  -7  19  -6    2.60    6.70
  -7  19  -6    7.10    4.80
  -6  18  -6  187.98   11.30
  -6  18  -6  164.28   10.70
  -6  18  -6  187.18   13.10
  -5  17  -6    5.60    3.70
  -5  17  -6   -3.40    4.40
  -5  17  -6    3.60    3.70
  -5  17  -6    5.50    3.50
  -4  16  -6    5.30    3.20
  -4  16  -6    3.00    4.20
  -4  16  -6   10.70    3.40
  -4  16  -6    5.10    3.30
  -3  15  -6   77.89    6.80
  -3  15  -6   82.69    8.50
  -3  15  -6   60.69    5.50
  -3  15  -6   59.49    5.20
  -3  15  -6   73.89    4.50
  -2  14  -6  485.05   19.70
  -2  14  -6  499.85   19.90
  -2  14  -6  501.75   21.10
  -2  14  -6  484.85   19.80
  -2  14  -6  477.45   20.10
   2 -14   6  480.85   20.00
  -1  13  -6   -1.40    2.40
  -1  13  -6   -0.20    2.10
  -1  13  -6    0.60    2.20
  -1  13  -6   -0.30    2.20
  -1  13  -6    0.30    3.50
   1 -13   6    0.60    2.60
   0  12  -6  711.03   27.20
   0  12  -6  688.53   27.70
   0  12  -6  696.93   27.60
   0  12  -6  697.23   27.60
   0 -12   6  698.33   28.50
   0 -12   6  699.13   27.80
   1  11  -6  105.99    6.20
   1  11  -6  101.89    5.70
   1  11  -6  104.39    5.80
   1  11  -6  105.09    5.80
  -1 -11   6   78.59   10.30
  -1 -11   6  102.19    7.60
   2  10  -6   71.99    5.10
   2  10  -6   73.79    4.10
   2  10  -6   70.39    5.20
   2  10  -6   58.49    5.60
  -2 -10   6   68.99    8.00
   3   9  -6   40.80    4.80
   3   9  -6   44.80    4.90
  -3  -9   6   49.40    6.20
  -3  -9   6   62.39    7.80
   4   8  -6   94.99    7.30
   4   8  -6  118.29    7.30
  -4  -8   6  108.79    9.70
  -4  -8   6  119.99    9.20
   5   7  -6    6.90    3.70
  -5  -7   6    4.20    2.70
  -5  -7   6    6.20    5.10
  -5  -7   6    9.00    5.20
   6   6  -6  396.36   19.30
  -6  -6   6  404.06   20.50
  -6  -6   6  442.56   21.20
   7   5  -6    5.70    4.80
  -7  -5   6   18.20    6.30
  -7  -5   6   21.10    6.80
   8   4  -6   10.30    5.40
  -8  -4   6    0.90    6.30
   9   3  -6   15.10    6.40
  -9  -3   6   26.20    4.10
  -9  -3   6   12.50    7.60
  -9  -3   6   20.20    8.00
  -8  20  -5    1.40    6.50
  -8  20  -5    4.30    5.30
  -8  20  -5    3.70    5.20
  -7  19  -5  274.57   14.80
  -7  19  -5  238.48   17.50
  -7  19  -5  276.57   14.60
  -7  19  -5  255.97   16.40
  -6  18  -5   -5.60    3.40
  -6  18  -5    7.40    4.30
  -6  18  -5   -0.70    4.70
  -6  18  -5    1.50    3.50
  -5  17  -5   33.30    4.70
  -5  17  -5   32.30    4.70
  -5  17  -5   34.10    5.80
  -5  17  -5   27.40    4.50
  -4  16  -5    1.30    2.90
  -4  16  -5    2.70    2.70
  -4  16  -5   -7.20    3.80
  -4  16  -5   -1.20    2.70
  -4  16  -5    2.60    3.80
  -3  15  -5  429.16   17.90
  -3  15  -5  416.36   18.40
  -3  15  -5  413.46   16.50
  -3  15  -5  441.56   19.00
  -3  15  -5  453.35   18.30
  -3  15  -5  404.06   17.40
  -2  14  -5    2.70    2.50
  -2  14  -5    0.50    2.80
  -2  14  -5    2.60    2.80
  -2  14  -5    1.40    3.50
  -2  14  -5    3.30    1.90
   2 -14   5    0.70    2.00
  -1  13  -5  917.91   36.30
  -1  13  -5  935.21   36.10
  -1  13  -5  965.30   36.70
  -1  13  -5  918.51   36.80
  -1  13  -5  960.20   37.50
  -1  13  -5  938.11   36.00
  -1  13  -5  973.70   36.90
   1 -13   5  951.10   36.70
   0  12  -5    2.20    1.80
   0  12  -5   -2.50    3.00
   0  12  -5    1.10    2.00
   0  12  -5    0.70    1.80
   0  12  -5   -0.10    2.00
   0 -12   5   -3.10    2.30
   0 -12   5   -0.40    2.00
   1  11  -5  315.67   13.20
   1  11  -5  323.37   13.70
   1  11  -5  310.07   13.40
   1  11  -5  319.57   13.00
   1  11  -5  332.97   13.00
  -1 -11   5  328.87   14.50
  -1 -11   5  301.67   14.50
   2  10  -5    1.20    2.10
   2  10  -5   -1.20    2.20
   2  10  -5    4.70    2.20
  -2 -10   5    0.30    3.90
   3   9  -5  105.89    7.40
   3   9  -5  115.89    6.70
  -3  -9   5  107.39    6.60
  -3  -9   5  124.89    8.30
  -3  -9   5  117.59    8.10
   4   8  -5    6.40    2.80
   4   8  -5    7.10    3.20
  -4  -8   5   11.00    2.50
  -4  -8   5    9.10    3.90
   5   7  -5   37.80    4.60
  -5  -7   5   50.39    7.50
  -5  -7   5   23.80    5.10
  -5  -7   5   37.80    4.40
   6   6  -5   -5.60    3.60
  -6  -6   5   -2.70    4.60
  -6  -6   5    0.70    4.20
  -6  -6   5    2.30    1.90
  -6  -6   5   -1.10    2.90
   7   5  -5  313.97   16.60
  -7  -5   5  329.77   14.00
  -7  -5   5  312.77   17.80
  -7  -5   5  322.57   17.60
  -7  -5   5  330.07   16.00
   8   4  -5   11.90    5.60
  -8  -4   5   18.70    4.90
  -8  -4   5   10.90    6.10
  -8  -4   5    9.40    6.30
   9   3  -5    9.90    5.70
  -9  -3   5    9.80    7.00
  -9  -3   5   -3.20   10.50
  -9  21  -4   14.40    6.00
  -9  21  -4   -3.10    5.50
  -9  21  -4    4.00    7.20
  -8  20  -4  102.49   13.80
  -8  20  -4   97.99   10.50
  -8  20  -4  127.99   10.80
  -7  19  -4   -4.00    5.30
  -7  19  -4   -2.80    4.00
  -7  19  -4    7.20    4.50
  -7  19  -4    1.50    4.50
   7 -19   4   -6.60    3.30
  -6  18  -4  123.59    8.90
  -6  18  -4  137.39    8.90
  -6  18  -4  124.69    9.10
  -6  18  -4  131.69   10.60
   6 -18   4   98.49    8.60
  -5  17  -4    2.00    3.00
  -5  17  -4   -6.70    3.60
  -5  17  -4    1.20    3.20
  -5  17  -4    0.10    3.20
   5 -17   4    3.50    4.00
  -4  16  -4    1.70    3.60
  -4  16  -4    5.00    3.30
  -4  16  -4    2.10    2.60
  -4  16  -4    1.60    2.70
   4 -16   4    1.90    3.50
   4 -16   4    2.60    3.20
  -3  15  -4   15.90    3.10
  -3  15  -4    6.60    3.70
  -3  15  -4   18.00    2.70
  -3  15  -4   14.60    2.90
  -2  14  -4  693.63   26.00
  -2  14  -4  652.13   26.60
  -2  14  -4  667.43   27.10
  -2  14  -4  704.93   26.60
  -2  14  -4  675.83   25.90
  -2  14  -4  656.43   27.80
   2 -14   4  680.13   26.00
  -1  13  -4    2.30    1.80
  -1  13  -4    3.00    2.20
  -1  13  -4   -4.30    3.60
  -1  13  -4    0.70    1.80
  -1  13  -4    2.40    1.40
  -1  13  -4    1.30    1.30
   1 -13   4    2.20    1.90
   1 -13   4    3.40    2.10
   0  12  -4 2273.37   85.09
   0  12  -4 2260.17   85.59
   0  12  -4 2310.27   85.99
   0  12  -4 2283.17   85.59
   0 -12   4 2276.27   85.29
   0 -12   4 2311.47   86.09
   1  11  -4  284.17   11.90
   1  11  -4  280.67   12.80
   1  11  -4  292.27   11.40
   1  11  -4  306.67   12.60
   1  11  -4  281.97   11.40
   1  11  -4  276.57   11.80
  -1 -11   4  277.87   12.80
   2  10  -4   22.40    3.00
   2  10  -4   22.50    2.80
   2  10  -4   26.10    3.00
  -2 -10   4   26.20    2.60
  -2 -10   4   31.40    4.20
  -2 -10   4   29.30    3.80
   3   9  -4  170.68    8.70
   3   9  -4  188.28    8.80
   3   9  -4  184.68    9.10
  -3  -9   4  165.98    9.20
  -3  -9   4  178.88    8.10
  -3  -9   4  171.98    9.70
   4   8  -4  356.26   18.10
   4   8  -4  412.26   17.50
  -4  -8   4  433.36   18.20
  -4  -8   4  417.06   18.50
  -4  -8   4  420.36   17.00
   5   7  -4   -2.30    2.90
  -5  -7   4   -0.70    3.80
  -5  -7   4   -3.20    3.50
  -5  -7   4   -1.60    2.60
   6   6  -4  193.88   11.40
  -6  -6   4  193.98   12.20
  -6  -6   4  210.68   10.70
  -6  -6   4  207.08   12.10
   7   5  -4   -5.00    4.00
  -7  -5   4    0.70    4.70
  -7  -5   4   -8.40    4.20
  -7  -5   4   -1.00    3.20
   8   4  -4   36.20    6.50
  -8  -4   4   41.30    9.20
  -8  -4   4   25.50    6.50
  -8  -4   4   33.50    5.80
   9   3  -4   21.00    6.00
  -9  -3   4    8.40    5.10
  -9  -3   4   34.80   10.50
  -9  -3   4   20.40    7.90
  -9  -3   4   14.00    6.30
  10   2  -4   50.59    8.00
 -10  -2   4   58.69    9.80
 -10  -2   4   52.59    8.80
  -9  21  -3   44.60    9.10
  -9  21  -3   41.90    7.80
  -9  21  -3   52.89    8.10
  -8  20  -3   -0.30    5.80
  -8  20  -3   -2.80    4.70
  -8  20  -3    0.10    5.00
   8 -20   3    6.20    4.20
  -7  19  -3   90.39    8.80
  -7  19  -3   93.59   10.20
  -7  19  -3   89.79    8.80
   7 -19   3   78.59    7.40
  -6  18  -3   51.19    6.10
  -6  18  -3   36.10    6.40
  -6  18  -3   42.00    5.60
  -6  18  -3   47.40    5.70
   6 -18   3   44.80    5.70
  -5  17  -3  171.58    9.60
  -5  17  -3  177.28   10.90
  -5  17  -3  175.98    9.80
  -4  16  -3   67.89    6.60
  -4  16  -3   67.99    5.70
  -4  16  -3   58.49    5.20
   4 -16   3   72.09    5.90
   4 -16   3   70.79    5.60
  -3  15  -3  103.09    6.90
  -3  15  -3   99.49    6.20
  -3  15  -3   98.19    6.10
  -3  15  -3  109.19    6.40
   3 -15   3   85.59    8.10
  -2  14  -3    3.30    2.80
  -2  14  -3    4.50    1.70
  -2  14  -3    3.90    1.50
  -2  14  -3    3.90    2.50
  -2  14  -3    1.40    2.00
   2 -14   3   -0.10    2.80
   2 -14   3    0.70    2.00
   2 -14   3    0.50    1.20
   2 -14   3    0.80    2.10
  -1  13  -3 3295.07  121.59
  -1  13  -3 3208.88  120.49
  -1  13  -3 3231.18  120.89
  -1  13  -3 3241.78  119.79
  -1  13  -3 3142.59  120.69
  -1  13  -3 2991.70  120.59
   1 -13   3 3268.17  120.49
   1 -13   3 3229.78  120.39
   1 -13   3 3521.65  120.89
   0  12  -3   -7.20    3.10
   0  12  -3   -0.60    1.50
   0  12  -3    0.00    2.00
   0  12  -3   -2.20    1.60
   0  12  -3    0.00    1.00
   0 -12   3   -0.50    1.00
   0 -12   3   -0.10    1.30
   0 -12   3    0.70    1.40
   0 -12   3    1.40    1.50
   0 -12   3   -4.70    1.80
   1  11  -3  746.13   30.40
   1  11  -3  758.12   29.20
   1  11  -3  760.72   29.50
   1  11  -3  762.52   29.90
   1  11  -3  803.52   30.50
  -1 -11   3  796.82   29.70
  -1 -11   3  771.92   30.40
  -1 -11   3  821.92   29.90
   2  10  -3   20.80    3.20
   2  10  -3   24.30    3.40
   2  10  -3   28.10    3.30
   2  10  -3   25.60    2.90
  -2 -10   3   23.90    3.60
  -2 -10   3   31.40    4.10
   3   9  -3   21.30    3.00
   3   9  -3   23.10    3.00
   3   9  -3   26.50    3.40
  -3  -9   3   28.80    3.70
  -3  -9   3   20.50    2.70
  -3  -9   3   23.90    3.90
   4   8  -3   22.30    3.20
   4   8  -3   28.10    3.60
  -4  -8   3   29.90    4.20
  -4  -8   3   35.30    4.00
  -4  -8   3   21.00    3.70
   5   7  -3  944.41   37.90
  -5  -7   3  989.30   37.10
  -5  -7   3  979.00   37.70
  -5  -7   3  926.61   38.60
  -5  -7   3  945.01   38.40
   6   6  -3    8.90    3.90
  -6  -6   3   13.90    3.50
  -6  -6   3    8.30    4.70
  -6  -6   3    9.20    4.30
  -6  -6   3    8.40    3.30
  -7  -5   3   61.09    8.20
  -7  -5   3   79.19    6.90
  -7  -5   3   77.89    7.30
  -7  -5   3   75.69    8.80
   8   4  -3   23.50    5.50
  -8  -4   3   19.10    6.30
  -8  -4   3   29.20    5.30
  -8  -4   3   13.10    4.70
  -8  -4   3   23.20    5.70
   9   3  -3    3.80    5.30
  -9  -3   3    0.00    5.30
  -9  -3   3   -4.30    4.60
  -9  -3   3   -0.80    6.50
  10   2  -3    0.40    5.60
 -10  -2   3    2.10    5.70
 -10  -2   3    6.50    5.60
 -10  -2   3    3.80    5.70
 -10  -2   3    6.80    7.30
  -9  21  -2   -5.90    6.20
  -9  21  -2    7.00    5.70
  -9  21  -2   -2.40    5.40
  -8  20  -2  210.08   13.20
  -8  20  -2  174.58   12.70
  -8  20  -2  174.38   14.30
   8 -20   2  196.88   11.80
  -7  19  -2    6.90    5.40
  -7  19  -2   10.40    4.50
  -7  19  -2    4.00    4.60
   7 -19   2    8.80    3.40
  -6  18  -2  238.58   14.60
  -6  18  -2  254.37   12.80
  -6  18  -2  248.88   13.80
  -6  18  -2  233.58   14.00
   6 -18   2  222.58   12.00
  -5  17  -2   -0.70    3.60
  -5  17  -2    0.70    2.90
  -5  17  -2   -5.90    2.80
  -5  17  -2    4.30    3.10
   5 -17   2    4.20    2.80
  -4  16  -2    9.40    2.90
  -4  16  -2    4.80    3.30
  -4  16  -2   -0.60    2.50
  -4  16  -2    1.20    2.50
   4 -16   2    7.00    2.60
   4 -16   2    2.50    2.50
  -3  15  -2   61.59    5.00
  -3  15  -2   69.49    5.70
  -3  15  -2   56.49    4.40
  -3  15  -2   59.29    4.90
   3 -15   2   64.39    5.00
  -2  14  -2 3450.75  133.89
  -2  14  -2 3530.85  134.49
  -2  14  -2 3981.40  135.09
  -2  14  -2 3614.04  134.79
  -2  14  -2 3600.24  133.89
   2 -14   2 3615.54  133.59
   2 -14   2 3643.54  133.89
   2 -14   2 3208.38  135.59
   2 -14   2 3647.14  134.79
   2 -14   2 3755.12  134.49
  -1  13  -2    0.20    2.50
  -1  13  -2    2.70    1.70
  -1  13  -2   -0.30    2.00
  -1  13  -2    3.30    2.00
   1 -13   2    0.30    1.50
   1 -13   2    1.00    1.70
   1 -13   2   -5.50    3.10
   0  12  -2  957.30   37.10
   0  12  -2  970.70   37.00
   0  12  -2  965.20   37.30
   0 -12   2  958.00   37.10
   0 -12   2 1001.40   37.00
   0 -12   2  937.91   37.00
   0 -12   2 1038.90   37.40
   1  11  -2  140.99    7.10
   1  11  -2  138.19    6.40
   1  11  -2  135.49    6.80
   1  11  -2  134.09    6.60
   1  11  -2  129.89    5.80
  -1 -11   2  137.69    6.30
  -1 -11   2  137.89    6.90
  -1 -11   2  129.79    5.80
  -1 -11   2  130.69    5.60
  -1 -11   2  132.29    8.60
   2  10  -2   38.10    4.10
   2  10  -2   44.20    3.70
   2  10  -2   45.30    4.20
   2  10  -2   36.80    3.50
  -2 -10   2   37.90    3.60
  -2 -10   2   42.60    3.60
  -2 -10   2   37.30    3.80
  -2 -10   2   32.90    4.10
   3   9  -2    9.20    2.30
   3   9  -2   10.90    2.60
  -3  -9   2    7.50    2.80
  -3  -9   2    8.10    2.20
  -3  -9   2   11.20    2.50
  -3  -9   2    9.90    3.00
   4   8  -2  102.89    6.50
   4   8  -2  105.79    6.40
  -4  -8   2  108.29    6.40
  -4  -8   2  103.49    6.90
  -4  -8   2  106.69    5.10
  -4  -8   2  104.59    5.00
  -4  -8   2  107.09    6.90
   5   7  -2   -1.40    2.40
   5   7  -2    0.50    2.70
  -5  -7   2    2.10    3.00
  -5  -7   2    6.20    3.30
  -5  -7   2    4.80    2.20
  -5  -7   2   -0.20    2.80
   6   6  -2  406.96   17.70
   6   6  -2  374.66   17.30
  -6  -6   2  383.86   20.40
  -6  -6   2  390.16   17.70
  -6  -6   2  364.16   18.20
  -6  -6   2  388.46   16.30
   7   5  -2   26.50    4.80
  -7  -5   2   25.80    5.60
  -7  -5   2   26.50    5.40
  -7  -5   2   31.00    5.20
  -7  -5   2   29.70    4.40
   8   4  -2   57.89    7.60
  -8  -4   2   64.39    8.10
  -8  -4   2   60.49    7.20
  -8  -4   2   66.79    8.70
   9   3  -2    8.50    5.70
  -9  -3   2   13.40    5.20
  -9  -3   2   13.70    5.40
  -9  -3   2    9.80    5.10
  -9  -3   2   22.50    6.90
  10   2  -2   38.60    7.30
 -10  -2   2   27.60    8.90
 -10  -2   2   21.70    6.70
 -10  -2   2   42.70    8.30
 -10  -2   2   43.30    7.10
  -9  21  -1   34.70    7.40
  -9  21  -1   32.60    6.90
  -9  21  -1   27.60    7.80
   9 -21   1   39.30    6.90
  -8  20  -1   11.00    6.60
  -8  20  -1    3.80    4.70
  -8  20  -1   -4.90    4.70
   8 -20   1    1.60    1.90
   8 -20   1    1.70    4.10
  -7  19  -1  252.47   15.70
  -7  19  -1  255.77   14.40
  -7  19  -1  261.07   15.30
   7 -19   1  277.77   11.20
   7 -19   1  248.28   10.80
  -6  18  -1   35.00    5.40
  -6  18  -1   37.70    6.10
  -6  18  -1   44.20    5.50
  -6  18  -1   44.60    5.90
   6 -18   1   49.10    3.40
   6 -18   1   34.70    3.30
   6 -18   1   34.30    4.90
  -5  17  -1  160.68    9.60
  -5  17  -1  138.69    8.70
  -5  17  -1  139.09    8.70
   5 -17   1  141.99    6.30
   5 -17   1  136.19    8.30
   5 -17   1  141.59    6.40
  -4  16  -1  224.98   10.80
  -4  16  -1  206.28   11.50
  -4  16  -1  220.38   10.60
  -4  16  -1  224.88   10.80
   4 -16   1  224.28   10.60
   4 -16   1  214.98    8.90
   4 -16   1  217.58   10.70
   4 -16   1  218.08    9.10
  -3  15  -1  486.85   20.60
  -3  15  -1  486.65   19.90
  -3  15  -1  491.35   20.20
  -3  15  -1  488.15   20.30
   3 -15   1  499.85   19.70
   3 -15   1  538.75   20.30
   3 -15   1  467.05   20.00
   3 -15   1  497.55   19.00
  -2  14  -1   32.70    4.00
  -2  14  -1   27.70    3.50
  -2  14  -1   34.10    4.20
  -2  14  -1   30.00    2.90
   2 -14   1   27.60    3.10
   2 -14   1   28.60    3.80
   2 -14   1   28.00    3.80
  -1  13  -1 3301.57  137.69
  -1  13  -1 3751.02  137.59
  -1  13  -1 3700.03  136.29
  -1  13  -1 3712.83  136.99
  -1  13  -1 3673.53  136.89
   1 -13   1 3687.63  136.29
   1 -13   1 3805.82  136.99
   1 -13   1 3771.02  136.89
   0  12  -1    5.20    3.00
   0  12  -1   -0.30    2.10
   0  12  -1    6.90    3.80
   0  12  -1    1.10    2.10
   0 -12   1    2.20    2.00
   0 -12   1    0.30    1.50
   0 -12   1    0.60    2.10
   0 -12   1   -0.30    1.30
   0 -12   1    1.00    2.40
   0 -12   1   -2.90    3.60
   1  11  -1  711.23   28.80
   1  11  -1  740.53   28.70
   1  11  -1  747.03   28.90
   1  11  -1  755.32   28.20
   1  11  -1  790.22   28.60
  -1 -11   1  755.42   28.90
  -1 -11   1  747.13   28.70
  -1 -11   1  731.53   28.60
  -1 -11   1  733.23   28.20
   2  10  -1  306.37   12.90
   2  10  -1  319.57   12.80
   2  10  -1  307.17   12.10
   2  10  -1  306.97   13.00
  -2 -10   1  314.47   12.90
  -2 -10   1  305.17   12.80
  -2 -10   1  316.27   12.90
  -2 -10   1  313.47   13.20
  -2 -10   1  311.77   12.10
   3   9  -1  228.78   10.90
   3   9  -1  228.78   10.40
   3   9  -1  235.98   10.30
   3   9  -1  231.18   10.60
  -3  -9   1  231.18   10.30
  -3  -9   1  222.08   10.10
  -3  -9   1  217.28   10.50
  -3  -9   1  222.58    9.30
  -3  -9   1  231.98    9.30
  -3  -9   1  226.48   10.50
   4   8  -1  172.18    8.80
   4   8  -1  177.38    8.80
  -4  -8   1  169.38    9.30
  -4  -8   1  172.28    8.80
  -4  -8   1  171.38    9.10
  -4  -8   1  179.78    8.80
  -4  -8   1  179.38    7.90
  -4  -8   1  180.08    8.30
   5   7  -1  177.68    9.20
  -5  -7   1  170.68    9.90
  -5  -7   1  176.78    8.40
  -5  -7   1  170.88    9.10
  -5  -7   1  174.08    9.30
  -5  -7   1  171.78    9.30
   6   6  -1   14.10    3.70
  -6  -6   1   21.10    3.60
  -6  -6   1   16.60    3.80
   7   5  -1  287.47   14.70
  -7  -5   1  282.87   13.80
  -7  -5   1  307.77   15.90
  -7  -5   1  298.47   14.80
   8   4  -1   47.60    6.30
  -8  -4   1   50.49    6.30
  -8  -4   1   65.89    7.60
  -8  -4   1   41.80    5.30
  -8  -4   1   51.89    7.20
   9   3  -1    5.40    5.00
  -9  -3   1   -1.40    3.90
  -9  -3   1    3.50    5.90
  -9  -3   1    8.30    4.80
  -9  -3   1    0.00    4.50
  10   2  -1    3.80    5.40
 -10  -2   1    0.40    5.50
 -10  -2   1    3.70    5.10
 -10  -2   1    3.30    6.80
  -9  21   0   -6.80    5.40
  -9  21   0    4.50    6.10
   9 -21   0   -0.10    2.70
   9 -21   0   -6.70    4.30
  -8  20   0   53.69    8.50
  -8  20   0   58.99    8.10
  -8  20   0   55.99    8.90
   8 -20   0   47.30    6.10
  -7  19   0   -1.20    4.30
  -7  19   0    0.40    4.80
  -7  19   0    8.70    5.40
   7 -19   0   -0.60    3.40
  -6  18   0  233.18   12.50
  -6  18   0  252.87   13.70
  -6  18   0  220.48   13.60
   6 -18   0  217.58   12.20
  -5  17   0    1.50    3.30
  -5  17   0   -1.10    3.00
  -5  17   0    1.60    3.20
   5 -17   0   -0.90    2.80
  -4  16   0   10.40    3.40
  -4  16   0    9.00    3.10
  -4  16   0   10.20    3.10
  -4  16   0   10.50    3.40
   4 -16   0    6.10    3.00
   4 -16   0   10.00    2.00
   4 -16   0   12.10    3.60
   4 -16   0    9.10    2.60
  -3  15   0    2.10    2.30
  -3  15   0    1.20    2.30
  -3  15   0    1.70    2.30
  -3  15   0   -1.80    2.70
   3 -15   0   -1.10    1.60
   3 -15   0   -1.00    1.80
   3 -15   0    0.10    2.60
   3 -15   0   -1.30    1.50
  -2  14   0  990.90   38.00
  -2  14   0 1009.60   38.00
   2 -14   0  988.30   37.90
   2 -14   0  936.61   37.90
   2 -14   0  996.90   38.00
   2 -14   0  984.70   37.50
   2 -14   0 1002.60   37.50
  -1  13   0    1.10    1.80
  -1  13   0   -3.20    2.20
  -1  13   0   -0.50    2.10
  -1  13   0   -2.50    2.10
  -1  13   0   -0.30    2.50
   1 -13   0   -0.20    2.20
   1 -13   0    1.60    1.80
   1 -13   0    1.50    2.30
   1 -13   0    2.30    2.40
   0  12   0 7656.03  293.97
   0  12   0 7646.83  293.87
   0  12   0 7606.24  293.97
   0  12   0 7754.12  293.57
   0 -12   0 7795.62  293.97
   0 -12   0 8365.26  294.17
   0 -12   0 7937.61  293.97
   0 -12   0 8147.08  293.67
   0 -12   0 8384.06  294.27
   1  11   0   -2.00    1.60
   1  11   0    0.80    2.70
   1  11   0    0.40    1.90
   1  11   0    1.50    2.90
  -1 -11   0    2.00    1.80
  -1 -11   0   -1.70    1.60
  -1 -11   0    0.50    1.90
  -1 -11   0   -2.60    1.60
  -1 -11   0    4.20    3.50
   2  10   0    9.40    2.20
   2  10   0    5.00    2.00
   2  10   0    9.60    1.90
   2  10   0    8.80    2.20
  -2 -10   0   10.10    2.60
  -2 -10   0    7.10    2.10
  -2 -10   0    8.00    1.80
  -2 -10   0    9.20    2.10
  -2 -10   0    8.20    2.50
   3   9   0    2.50    2.00
   3   9   0   -1.10    1.80
  -3  -9   0    3.60    2.00
  -3  -9   0   -2.10    2.30
  -3  -9   0    1.10    1.60
  -3  -9   0    1.20    2.30
  -3  -9   0   -0.10    1.80
   4   8   0  691.53   27.40
   4   8   0  697.33   27.40
   4   8   0  669.83   27.60
  -4  -8   0  685.13   27.60
  -4  -8   0  694.13   27.10
  -4  -8   0  675.13   27.90
  -4  -8   0  702.93   27.50
  -4  -8   0  720.93   27.50
   5   7   0    2.00    2.60
  -5  -7   0   -2.90    3.30
  -5  -7   0   -1.60    2.30
  -5  -7   0   -0.50    2.70
  -5  -7   0    0.20    2.20
  -5  -7   0   -3.00    2.10
  -5  -7   0   -0.10    2.60
   6   6   0  391.86   17.50
  -6  -6   0  395.16   17.70
  -6  -6   0  409.06   17.50
  -6  -6   0  383.96   17.60
  -6  -6   0  395.96   17.20
   7   5   0   -0.30    3.20
  -7  -5   0    4.60    3.50
  -7  -5   0    3.00    3.60
  -7  -5   0    4.90    3.70
  -7  -5   0   -0.80    4.60
   8   4   0   26.90    5.60
  -8  -4   0   35.20    5.50
  -8  -4   0   33.50    6.40
  -8  -4   0   35.20    6.20
   9   3   0   -5.40    3.80
  -9  -3   0   -1.90    4.10
  -9  -3   0    5.20    4.90
  -9  -3   0    4.80    6.30
  -9  -3   0    2.50    4.80
  10   2   0  130.29   10.80
 -10  -2   0  130.39   11.50
 -10  -2   0  102.29   11.30
 -10  -2   0  121.79   13.40
 -10  -2   0  118.79    9.90
  -9  21   1   36.30    8.20
  -9  21   1   28.10    9.00
   9 -21  -1   47.20    7.30
  -8  20   1   -1.20    5.70
  -8  20   1    2.60    4.90
  -8  20   1    7.70    6.20
  -7  19   1  235.78   14.60
  -7  19   1  263.37   12.60
  -7  19   1  265.67   15.40
  -7  19   1  244.58   13.90
   7 -19  -1  255.37   14.00
  -6  18   1   46.10    5.90
  -6  18   1   36.20    4.50
  -6  18   1   31.80    5.10
   6 -18  -1   47.00    5.90
  -5  17   1  151.08    8.80
  -5  17   1  131.79    9.10
  -5  17   1  145.49    7.90
  -5  17   1  120.59   10.20
   5 -17  -1  152.68    8.80
   5 -17  -1  143.09    7.70
  -4  16   1  232.48   10.50
  -4  16   1  213.48   11.70
  -4  16   1  229.18   11.40
   4 -16  -1  225.18   11.10
   4 -16  -1  221.08   10.30
   4 -16  -1  239.88   11.50
  -3  15   1  485.55   21.10
  -3  15   1  521.65   20.40
  -3  15   1  497.85   20.30
  -3  15   1  479.15   20.50
   3 -15  -1  491.25   20.30
   3 -15  -1  495.95   20.70
   3 -15  -1  501.05   20.40
  -2  14   1   39.60    3.80
  -2  14   1   40.40    5.20
  -2  14   1   33.00    4.00
  -2  14   1   40.10    3.90
   2 -14  -1   33.10    3.60
   2 -14  -1   33.10    3.90
   2 -14  -1   28.90    3.60
   2 -14  -1   38.90    4.80
  -1  13   1 3686.53  140.99
  -1  13   1 3656.83  140.29
  -1  13   1 3842.22  139.99
   1 -13  -1 3613.84  139.99
   1 -13  -1 3991.80  140.79
   0  12   1    0.50    2.30
   0  12   1    2.80    2.60
   0  12   1    4.60    2.80
   0  12   1   -1.60    3.30
   0  12   1   -3.30    3.20
   0 -12  -1    1.80    2.90
   0 -12  -1    1.80    2.50
   0 -12  -1    0.40    2.20
   0 -12  -1   -0.30    2.70
   1  11   1  712.53   29.00
   1  11   1  711.23   28.30
   1  11   1  696.93   29.60
  -1 -11  -1  713.83   28.40
  -1 -11  -1  815.42   29.30
  -1 -11  -1  818.92   29.90
  -1 -11  -1  776.32   29.20
  -1 -11  -1  738.83   28.60
  -1 -11  -1  683.83   30.60
   2  10   1  322.57   12.80
   2  10   1  310.97   13.30
   2  10   1  321.27   13.00
   2  10   1  324.27   12.80
  -2 -10  -1  301.57   15.20
  -2 -10  -1  305.17   13.40
  -2 -10  -1  295.77   12.80
   3   9   1  224.88    9.90
   3   9   1  219.68    9.90
   3   9   1  215.48   10.00
   3   9   1  225.38   10.50
  -3  -9  -1  235.38   10.80
  -3  -9  -1  223.58   10.60
  -3  -9  -1  234.88   10.10
  -3  -9  -1  223.08   10.00
   4   8   1  173.98    8.40
   4   8   1  164.18    9.30
   4   8   1  168.78    8.40
  -4  -8  -1  170.28    8.50
  -4  -8  -1  164.18    8.80
  -4  -8  -1  176.98    8.60
  -4  -8  -1  172.68    8.50
  -4  -8  -1  176.58    9.20
  -4  -8  -1  188.18    8.80
   5   7   1  171.08    8.60
  -5  -7  -1  159.88    8.70
  -5  -7  -1  151.48    8.80
  -5  -7  -1  167.38    8.70
  -5  -7  -1  171.08    8.80
  -5  -7  -1  166.68    9.70
   6   6   1   18.90    3.60
  -6  -6  -1   20.30    4.10
  -6  -6  -1    6.70    4.50
  -6  -6  -1   16.80    3.80
  -6  -6  -1   14.60    3.60
   7   5   1  293.57   14.40
  -7  -5  -1  299.17   16.00
  -7  -5  -1  315.37   15.00
  -7  -5  -1  303.77   14.20
  -7  -5  -1  286.87   14.70
  -7  -5  -1  290.77   14.90
   8   4   1   39.90    5.20
  -8  -4  -1   60.69    8.20
  -8  -4  -1   67.09    8.10
  -8  -4  -1   58.19    7.00
  -8  -4  -1   51.59    6.50
   9   3   1    5.20    4.40
  -9  -3  -1   -2.00    3.90
  -9  -3  -1    4.30    4.20
  -9  -3  -1    5.40    4.90
  -9  -3  -1    7.50    5.90
  10   2   1    2.10    5.50
 -10  -2  -1   13.00    7.70
 -10  -2  -1   11.00    6.00
 -10  -2  -1    1.70    5.50
 -10  -2  -1    3.30    4.60
  -9  21   2  -11.50    6.50
  -9  21   2    2.20    4.60
  -9  21   2    4.90    7.60
  -9  21   2   -5.60    4.90
   9 -21  -2    0.50    5.00
  -8  20   2  197.58   15.30
  -8  20   2  169.38   11.30
  -8  20   2  178.88   14.10
  -8  20   2  186.48   12.60
   8 -20  -2  204.68   14.80
  -7  19   2    1.80    5.60
  -7  19   2    1.70    4.10
  -7  19   2    1.90    5.20
  -7  19   2   10.50    4.30
   7 -19  -2    1.00    4.50
  -6  18   2  231.68   13.50
  -6  18   2  214.88   13.90
  -6  18   2  224.38   12.30
  -5  17   2    4.00    3.30
  -5  17   2    1.30    3.00
   5 -17  -2    5.10    3.40
   5 -17  -2   -1.10    2.80
  -4  16   2    4.10    4.70
  -4  16   2    2.40    2.40
  -4  16   2    1.90    2.80
  -4  16   2    6.30    3.70
   4 -16  -2    7.40    2.90
   4 -16  -2    8.10    2.80
  -3  15   2   61.29    5.20
  -3  15   2   46.30    7.60
  -3  15   2   60.19    4.80
  -3  15   2   60.19    5.80
   3 -15  -2   67.59    5.20
   3 -15  -2   64.59    5.10
   3 -15  -2   55.89    4.80
  -2  14   2 3702.03  136.89
  -2  14   2 3757.72  136.69
  -2  14   2 3494.35  137.99
  -2  14   2 3646.34  137.49
   2 -14  -2 3867.31  137.79
   2 -14  -2 3554.04  136.69
   2 -14  -2 3628.14  136.89
   2 -14  -2 3666.13  137.09
  -1  13   2    0.50    2.90
  -1  13   2    4.60    3.30
  -1  13   2    2.30    1.70
  -1  13   2   -3.90    4.50
   1 -13  -2    7.20    5.30
   1 -13  -2    0.60    1.70
   1 -13  -2    0.20    2.20
   1 -13  -2    1.40    4.20
   1 -13  -2   -0.80    2.40
   1 -13  -2   -0.30    2.10
   0  12   2  934.81   35.50
   0  12   2  971.30   34.90
   0  12   2  884.91   34.70
   0 -12  -2  843.02   36.30
   0 -12  -2  934.71   35.00
   0 -12  -2  907.91   35.40
   1  11   2  107.79    9.60
   1  11   2  127.59    7.20
   1  11   2  143.29    6.90
  -1 -11  -2  150.38   10.00
  -1 -11  -2  143.69    7.50
  -1 -11  -2  114.59    7.50
  -1 -11  -2  134.19    6.20
   2  10   2   44.20    3.50
   2  10   2   45.60    4.20
   2  10   2   47.80    6.10
  -2 -10  -2   44.30    5.00
  -2 -10  -2   39.40    6.70
  -2 -10  -2   39.30    3.90
  -2 -10  -2   39.20    3.40
  -2 -10  -2   42.80    3.50
   3   9   2    6.40    4.10
   3   9   2    7.50    2.60
   3   9   2    8.30    2.00
   3   9   2    8.10    1.90
  -3  -9  -2   12.70    2.80
  -3  -9  -2   14.70    5.30
  -3  -9  -2    6.90    2.70
  -3  -9  -2   11.60    2.20
  -3  -9  -2    8.90    2.30
   4   8   2  105.39    5.80
  -4  -8  -2  111.59    7.10
  -4  -8  -2   98.49    6.70
  -4  -8  -2  106.69    7.10
   5   7   2    3.90    6.00
   5   7   2    4.80    2.40
  -5  -7  -2   -0.20    3.30
  -5  -7  -2   -0.70    2.60
  -5  -7  -2    3.10    2.80
  -5  -7  -2    6.00    2.60
  -5  -7  -2    3.20    2.70
   6   6   2  396.36   17.20
  -6  -6  -2  406.26   20.20
  -6  -6  -2  402.16   17.30
  -6  -6  -2  397.56   17.80
  -6  -6  -2  394.56   17.60
  -6  -6  -2  388.46   17.90
   7   5   2   30.60    4.40
  -7  -5  -2   25.90    5.50
  -7  -5  -2   26.50    4.50
  -7  -5  -2   27.90    6.00
  -7  -5  -2   31.00    5.30
  -7  -5  -2   29.30    4.60
   8   4   2   55.09    6.70
  -8  -4  -2   58.39    7.20
  -8  -4  -2   60.19    8.00
  -8  -4  -2   54.89    6.40
  -8  -4  -2   67.19    8.80
  -8  -4  -2   58.19    7.10
   9   3   2   15.10    4.60
  -9  -3  -2   14.20    5.60
  -9  -3  -2   11.10    5.50
  -9  -3  -2   15.00    6.90
 -10  -2  -2   52.99    9.30
 -10  -2  -2   33.00    7.50
 -10  -2  -2   20.40    5.90
 -10  -2  -2   31.10    5.30
  -9  21   3   45.50    7.60
  -9  21   3   45.60    9.20
  -9  21   3   41.50    7.20
  -9  21   3   75.19   15.80
   9 -21  -3   51.19    8.60
  -8  20   3    5.80    8.60
  -8  20   3   -0.90    4.60
  -8  20   3   -5.10    5.80
  -8  20   3   -1.90    4.30
   8 -20  -3   -0.20    5.20
  -7  19   3   85.89    8.50
  -7  19   3  100.19   12.50
  -7  19   3   92.99   10.60
  -7  19   3  107.19    8.80
   7 -19  -3   86.39    9.20
  -6  18   3   53.89    6.60
  -6  18   3   32.30    9.30
  -6  18   3   48.50    7.10
  -6  18   3   57.79    7.20
   6 -18  -3   39.60    5.90
   6 -18  -3   45.10    6.50
  -5  17   3  168.18    9.90
  -5  17   3  150.48    9.20
  -5  17   3  159.68   10.80
  -5  17   3  129.09   14.80
   5 -17  -3  166.08    9.90
   5 -17  -3  181.98    9.90
  -4  16   3   55.49    6.90
  -4  16   3   68.19    7.90
  -4  16   3   67.79    6.30
  -4  16   3   70.09    5.50
   4 -16  -3   59.69    5.80
   4 -16  -3   69.99    5.90
  -3  15   3  109.49    7.70
  -3  15   3   99.59    7.00
  -3  15   3  101.09    8.00
  -3  15   3  107.59    6.30
   3 -15  -3   96.79    6.30
   3 -15  -3  101.79    6.50
  -2  14   3    2.70    2.60
  -2  14   3   -7.90    4.60
  -2  14   3    7.10    3.40
  -2  14   3    0.70    2.90
   2 -14  -3    4.60    2.20
   2 -14  -3    2.50    2.10
  -1  13   3 3170.38  121.29
  -1  13   3 3203.68  121.99
  -1  13   3 2937.21  120.49
   1 -13  -3 3051.49  120.69
   1 -13  -3 3433.36  121.99
   1 -13  -3 3620.24  124.89
   1 -13  -3 3321.07  121.99
   1 -13  -3 3050.89  119.99
   0  12   3    3.70    2.30
   0  12   3   -0.20    1.20
   0  12   3    0.90    1.20
   0  12   3    2.30    4.30
   0 -12  -3    0.20    2.10
   0 -12  -3    0.50    2.20
   0 -12  -3    1.60    3.20
   0 -12  -3    1.50    1.60
   0 -12  -3   -0.20    2.10
   1  11   3  753.42   28.10
   1  11   3  765.32   28.10
   1  11   3  744.53   29.40
  -1 -11  -3  741.93   29.50
  -1 -11  -3  768.22   29.50
  -1 -11  -3  700.43   29.80
  -1 -11  -3  738.43   28.50
   2  10   3   24.50    3.20
   2  10   3   26.30    2.20
   2  10   3   31.10    3.90
   2  10   3   20.90    3.20
  -2 -10  -3   32.20    4.70
  -2 -10  -3   24.50    3.20
  -2 -10  -3   31.20    4.30
  -2 -10  -3   14.00    4.60
  -2 -10  -3   27.40    2.90
   3   9   3   25.20    3.60
   3   9   3   18.70    2.40
   3   9   3   31.10    3.90
  -3  -9  -3   36.60    6.80
  -3  -9  -3   21.90    4.20
  -3  -9  -3   17.90    2.60
  -3  -9  -3   23.90    3.10
   4   8   3   25.00    4.00
   4   8   3   24.80    3.10
  -4  -8  -3   28.50    3.30
  -4  -8  -3   29.60    3.20
  -4  -8  -3   23.90    3.90
  -4  -8  -3   31.80    5.70
   5   7   3  972.00   37.30
  -5  -7  -3  957.40   38.90
  -5  -7  -3  952.10   38.50
  -5  -7  -3  949.40   37.90
  -5  -7  -3  985.80   37.90
  -5  -7  -3  965.50   37.80
   6   6   3   12.40    3.20
  -6  -6  -3   10.80    3.80
  -6  -6  -3   11.30    4.70
  -6  -6  -3   12.30    4.20
  -6  -6  -3    8.80    3.40
  -6  -6  -3   10.40    3.20
   7   5   3   77.29    6.40
  -7  -5  -3   79.09    9.60
  -7  -5  -3   75.49    8.20
  -7  -5  -3   87.19    7.70
  -7  -5  -3   62.19    6.90
  -7  -5  -3   87.59    6.80
   8   4   3   16.70    4.10
  -8  -4  -3   16.00    5.60
  -8  -4  -3   23.60    5.40
  -8  -4  -3   21.00    6.30
  -8  -4  -3   29.30    6.90
  -8  -4  -3   12.70    4.40
   9   3   3    4.40    4.20
  -9  -3  -3    5.40    5.10
  -9  -3  -3   15.10    4.10
  -9  -3  -3    4.80    5.70
  -9  -3  -3    5.90    6.60
 -10  -2  -3    2.30    5.60
 -10  -2  -3    3.30    7.20
 -10  -2  -3    3.50    5.80
  -9  21   4    8.10    7.60
  -9  21   4    4.20    5.90
   9 -21  -4   15.00    6.90
  -8  20   4  101.09   10.10
  -8  20   4   89.79   12.20
  -8  20   4  123.79   19.70
  -8  20   4  117.79   10.10
   8 -20  -4  115.79   11.30
  -7  19   4    1.30    5.90
  -7  19   4    2.10    4.70
  -7  19   4   -4.40    3.60
  -7  19   4    1.10    5.80
   7 -19  -4   -0.90    4.50
  -6  18   4  124.99   11.30
  -6  18   4  149.29    9.00
  -6  18   4  130.69   10.00
  -6  18   4  129.39   11.20
   6 -18  -4  138.39    9.80
   6 -18  -4  131.79   10.50
  -5  17   4    2.10    2.90
  -5  17   4    3.00    4.50
  -5  17   4    3.00    4.30
  -5  17   4   -3.30    3.70
   5 -17  -4   -0.10    3.40
   5 -17  -4    0.20    3.40
  -4  16   4    0.20    3.90
  -4  16   4   -1.60    2.80
  -4  16   4    1.30    4.20
   4 -16  -4    0.50    3.00
  -3  15   4   -1.40    5.40
  -3  15   4   13.90    3.90
  -3  15   4   14.30    3.10
  -3  15   4   12.50    4.40
   3 -15  -4   12.00    3.00
   3 -15  -4   12.70    3.10
  -2  14   4  670.13   27.00
  -2  14   4  669.43   28.10
  -2  14   4  733.23   29.10
  -2  14   4  678.83   29.10
   2 -14  -4  693.23   27.20
   2 -14  -4  676.03   27.00
  -1  13   4   -5.20    4.60
  -1  13   4    1.70    2.50
   1 -13  -4    3.30    2.50
   1 -13  -4    2.70    1.80
   0  12   4 2216.18   83.89
   0  12   4 2250.27   86.19
   0 -12  -4 2200.38   83.89
   0 -12  -4 2190.28   82.69
   1  11   4  282.47   12.70
   1  11   4  236.08   15.90
  -1 -11  -4  254.17   12.50
  -1 -11  -4  302.57   12.40
  -1 -11  -4  284.27   11.30
   2  10   4   26.50    3.90
  -2 -10  -4   27.90    4.10
  -2 -10  -4   26.10    2.80
  -2 -10  -4   23.50    5.00
  -2 -10  -4   23.10    2.90
   3   9   4  174.88    9.90
  -3  -9  -4  176.78    8.50
  -3  -9  -4  205.68   11.90
  -3  -9  -4  187.08    8.50
  -3  -9  -4  193.38   10.70
   4   8   4  429.96   16.30
  -4  -8  -4  411.16   17.30
  -4  -8  -4  419.86   19.00
  -4  -8  -4  380.96   21.20
  -4  -8  -4  427.76   17.30
  -5  -7  -4    3.00    2.90
  -5  -7  -4    3.80    4.10
  -5  -7  -4   -3.20    3.30
  -5  -7  -4    1.80    2.50
  -6  -6  -4  199.58   10.70
  -6  -6  -4  195.58   10.50
  -6  -6  -4  192.68   12.40
  -6  -6  -4  198.38   11.80
  -6  -6  -4  184.38   10.30
  -7  -5  -4   -5.00    3.00
  -7  -5  -4    6.10    3.90
  -7  -5  -4    0.90    3.30
  -7  -5  -4   -2.70    4.20
  -7  -5  -4   -5.00    4.60
  -8  -4  -4   43.40    6.50
  -8  -4  -4   45.80    7.20
  -8  -4  -4   45.10    5.90
  -8  -4  -4   47.70    8.30
  -9  -3  -4   10.40    5.50
  -9  -3  -4    8.50    6.50
  -9  -3  -4   18.40    6.50
  -9  -3  -4   23.90    5.80
 -10  -2  -4   61.49   10.50
 -10  -2  -4   50.49    6.30
 -10  -2  -4   60.39    8.40
 -10  -2  -4   55.59    9.30
  -8  20   5   17.30    7.60
  -8  20   5   -4.30    5.40
  -8  20   5    3.40    6.10
   8 -20  -5    5.40    5.60
  -7  19   5  289.67   17.00
  -7  19   5  272.57   14.60
  -7  19   5  274.37   16.20
  -7  19   5  273.67   18.00
   7 -19  -5  278.77   15.70
  -6  18   5   -4.20    5.00
  -6  18   5   -2.10    4.70
  -6  18   5    2.40    5.50
  -6  18   5   -0.40    3.60
   6 -18  -5   -2.00    4.20
   6 -18  -5   -0.10    4.40
  -5  17   5   29.70    7.20
  -5  17   5   28.50    6.40
  -5  17   5   29.00    5.70
  -5  17   5   26.40    4.40
   5 -17  -5   34.40    4.80
   5 -17  -5   31.40    5.10
  -4  16   5    0.20    6.20
  -4  16   5   -4.70    4.40
  -4  16   5    0.70    4.00
  -4  16   5    0.80    2.90
   4 -16  -5    0.30    3.00
   4 -16  -5   -0.70    3.10
  -3  15   5  459.95   20.60
  -3  15   5  411.66   20.60
  -3  15   5  439.16   19.90
   3 -15  -5  424.86   18.40
   3 -15  -5  426.26   18.40
  -2  14   5    4.80    1.80
  -2  14   5   -2.00    6.60
  -2  14   5    0.60    3.80
   2 -14  -5    2.80    2.30
  -1  13   5  951.50   36.90
  -1  13   5  807.52   40.60
   1 -13  -5 1022.00   36.20
   1 -13  -5  905.41   35.50
   0  12   5   -0.60    5.10
   0  12   5   -0.80    2.70
   0 -12  -5    1.60    2.80
   0 -12  -5    0.90    4.80
   1  11   5  318.17   15.60
  -1 -11  -5  315.87   12.80
  -1 -11  -5  318.97   14.80
   2  10   5    2.30    3.00
  -2 -10  -5    1.70    1.60
  -2 -10  -5    4.40    3.20
  -2 -10  -5   -1.90    2.10
  -2 -10  -5    0.20    4.70
   3   9   5  115.39    9.20
  -3  -9  -5  116.89    6.40
  -3  -9  -5  117.59    9.20
  -3  -9  -5  129.99    8.80
  -4  -8  -5    5.10    2.60
  -4  -8  -5   13.80    7.70
  -4  -8  -5   11.10    2.70
  -5  -7  -5   40.60    4.80
  -5  -7  -5   49.70    6.80
  -5  -7  -5   44.30    7.80
  -5  -7  -5   41.80    5.00
  -5  -7  -5   37.40    5.50
  -6  -6  -5   -2.00    2.90
  -6  -6  -5    3.90    4.00
  -6  -6  -5   -0.50    4.70
  -6  -6  -5   -1.30    3.30
  -6  -6  -5   -0.20    4.20
  -7  -5  -5  293.47   15.30
  -7  -5  -5  330.57   17.20
  -7  -5  -5  322.27   17.80
  -7  -5  -5  290.07   15.40
  -7  -5  -5  324.57   14.80
  -8  -4  -5   17.00    4.30
  -8  -4  -5   15.60    6.00
  -8  -4  -5    7.90    7.00
  -8  -4  -5   28.30    6.90
  -8  -4  -5   15.00    5.10
  -9  -3  -5    2.70    5.30
  -9  -3  -5   -1.60    6.10
  -9  -3  -5    1.90    7.30
  -9  -3  -5   10.00    4.70
  -8  20   6   39.80    9.70
  -8  20   6   48.80    9.60
  -8  20   6   50.49    8.70
   8 -20  -6   49.30    8.00
  -7  19   6   -0.30    6.60
  -7  19   6   -8.30    6.40
  -7  19   6    8.40    6.30
   7 -19  -6    2.00    5.20
  -6  18   6  171.78   14.40
  -6  18   6  173.38   13.20
   6 -18  -6  200.28   12.10
   6 -18  -6  163.58   11.80
  -5  17   6    4.70    5.70
  -5  17   6    5.80    5.20
  -5  17   6    7.90    5.00
  -5  17   6   14.80    7.10
   5 -17  -6   11.90    4.40
  -4  16   6    3.50    5.20
  -4  16   6    8.70    5.10
  -4  16   6    0.50    4.60
   4 -16  -6   10.70    3.90
   4 -16  -6    4.90    3.50
  -3  15   6   75.49    9.20
  -3  15   6   70.19    8.30
   3 -15  -6   67.19    6.10
   3 -15  -6   65.49    6.20
  -2  14   6  473.25   21.50
  -2  14   6  460.95   24.10
  -2  14   6  449.16   21.70
   2 -14  -6  486.05   19.40
   2 -14  -6  461.55   19.30
  -1  13   6    3.80    3.50
  -1  13   6   -3.50    7.30
   1 -13  -6    3.00    2.20
   1 -13  -6    1.30    2.30
   0  12   6  650.63   27.00
   0  12   6  612.84   30.90
   0 -12  -6  660.53   27.40
   0 -12  -6  646.94   25.90
   0 -12  -6  647.64   25.20
   1  11   6   77.29   11.60
  -1 -11  -6  101.09    5.40
  -1 -11  -6  117.19    7.20
  -1 -11  -6  102.99    7.80
  -2 -10  -6   73.69    7.10
  -2 -10  -6   67.39    4.20
   3   9   6   38.50    5.30
  -3  -9  -6   38.80    4.00
  -3  -9  -6   38.60    3.90
  -3  -9  -6   47.50    7.00
  -4  -8  -6  105.09    9.70
  -4  -8  -6  106.29    6.50
  -4  -8  -6   99.99    6.30
  -4  -8  -6  102.39   12.20
  -5  -7  -6    3.70    4.60
  -5  -7  -6  -19.10    8.40
  -5  -7  -6   12.40    5.00
  -5  -7  -6   -0.90    2.80
  -6  -6  -6  409.16   18.30
  -6  -6  -6  405.66   18.20
  -6  -6  -6  397.06   20.50
  -6  -6  -6  414.26   20.40
  -6  -6  -6  417.96   20.80
  -7  -5  -6   10.20    4.50
  -7  -5  -6    9.60    6.40
  -7  -5  -6   15.70    6.20
  -7  -5  -6   20.70    5.30
  -7  -5  -6   20.60    4.60
  -8  -4  -6    3.20    4.90
  -8  -4  -6   11.30    6.50
  -8  -4  -6    9.20    6.70
  -9  -3  -6   12.60    7.30
  -9  -3  -6   23.50    4.20
  -9  -3  -6   25.70    6.10
  -9  -3  -6    9.50    7.70
  -7  19   7   39.20    9.20
  -7  19   7   51.79    9.00
  -7  19   7   41.90    9.80
   7 -19  -7   42.60    7.60
  -6  18   7   -0.50    6.80
  -6  18   7   -5.30    5.50
  -6  18   7   11.60    6.40
   6 -18  -7    2.00    4.80
  -5  17   7   44.90    8.70
  -5  17   7   42.20    7.40
   5 -17  -7   46.40    6.20
   5 -17  -7   50.49    6.40
  -4  16   7    2.50    4.50
  -4  16   7    9.00    6.90
  -4  16   7    4.60    5.60
   4 -16  -7    6.10    3.70
   4 -16  -7   10.60    4.20
  -3  15   7   51.99    6.50
  -3  15   7   53.19    7.60
  -3  15   7   63.49    9.90
   3 -15  -7   49.99    5.80
   3 -15  -7   68.69    6.10
  -2  14   7    2.70    3.80
  -2  14   7    9.50    4.90
  -2  14   7   12.90    9.40
   2 -14  -7    5.20    2.90
   2 -14  -7    4.70    2.90
  -1  13   7  586.44   25.30
  -1  13   7  590.14   29.60
   1 -13  -7  578.04   23.30
   1 -13  -7  588.74   23.50
   0  12   7   -4.80    5.60
   0  12   7    2.40    3.90
   0 -12  -7   -4.40    3.90
   0 -12  -7    1.30    2.00
   0 -12  -7    2.60    3.50
   1  11   7  284.97   15.20
  -1 -11  -7  332.57   15.90
  -1 -11  -7  314.47   13.30
  -1 -11  -7  295.87   12.90
   2  10   7   11.80    4.60
  -2 -10  -7   18.20    2.90
  -2 -10  -7   17.20    2.50
  -2 -10  -7   27.20    7.70
  -2 -10  -7   16.10    4.90
   3   9   7    1.30    4.40
  -3  -9  -7   -0.40    2.10
  -3  -9  -7    2.30    5.00
  -3  -9  -7   -1.50    4.70
  -3  -9  -7    0.60    2.20
  -4  -8  -7   27.40    8.00
  -4  -8  -7   31.70    6.30
  -4  -8  -7   27.40    3.60
  -5  -7  -7  511.15   30.20
  -5  -7  -7  543.15   21.30
  -5  -7  -7  469.25   23.90
  -5  -7  -7  499.35   23.80
  -5  -7  -7  489.55   21.00
  -6  -6  -7    4.20    5.30
  -6  -6  -7   -3.70    3.40
  -6  -6  -7   -2.90    3.20
  -6  -6  -7    1.00    5.30
  -7  -5  -7   39.10    5.60
  -7  -5  -7   24.70    7.90
  -7  -5  -7   26.70    5.60
  -7  -5  -7   33.60    5.90
  -7  -5  -7   39.30    8.10
  -8  -4  -7   -2.60    6.90
  -8  -4  -7    7.50    4.00
  -8  -4  -7   -0.50    4.40
  -8  -4  -7    0.60    6.00
  -6  18   8   47.10   10.90
  -6  18   8   51.69    9.20
  -6  18   8   65.39    8.60
  -5  17   8    2.90    5.20
  -5  17   8   -5.20    6.40
  -5  17   8   -1.60    7.60
   5 -17  -8    0.90    4.30
  -4  16   8    2.70    5.90
  -4  16   8    4.30    4.80
  -4  16   8   14.60    8.50
   4 -16  -8    4.70    3.80
   4 -16  -8    5.50    4.20
  -3  15   8    5.50    9.90
  -3  15   8    6.80    4.60
  -3  15   8    4.10    5.30
   3 -15  -8   -1.60    3.30
   3 -15  -8   11.80    3.80
  -2  14   8  216.08   22.10
  -2  14   8  274.97   14.70
   2 -14  -8  272.97   12.70
   2 -14  -8  293.57   12.90
  -1  13   8   15.00    5.00
  -1  13   8    1.50    6.20
   1 -13  -8    2.00    2.50
   1 -13  -8    0.10    2.40
   0  12   8  180.28   11.60
   0  12   8  186.38   15.70
   0 -12  -8  175.78   12.50
   0 -12  -8  200.38    9.10
   0 -12  -8  178.78    8.60
   1  11   8   22.20    9.70
  -1 -11  -8   28.30    6.00
  -1 -11  -8   31.00    5.10
  -1 -11  -8   29.50    5.00
   2  10   8   67.19    8.30
  -2 -10  -8   58.09    7.10
  -2 -10  -8   45.50    4.30
  -2 -10  -8   47.30    9.30
  -2 -10  -8   50.39    4.00
   3   9   8   25.30    6.10
  -3  -9  -8   29.00    3.80
  -3  -9  -8   30.80    4.00
  -3  -9  -8   26.30    5.90
  -3  -9  -8   27.80    7.60
  -4  -8  -8  117.99   10.50
  -4  -8  -8  128.69   11.60
  -4  -8  -8  144.19   11.90
  -4  -8  -8  105.99    6.80
  -4  -8  -8  104.19    6.70
  -5  -7  -8    2.70    3.00
  -5  -7  -8   -0.60    9.30
  -5  -7  -8    1.60    3.10
  -5  -7  -8    3.90    5.30
  -5  -7  -8    2.60    5.50
  -6  -6  -8   94.19   12.80
  -6  -6  -8   70.69    9.20
  -6  -6  -8   81.79    7.30
  -6  -6  -8   76.49   10.00
  -6  -6  -8   82.39    7.20
  -7  -5  -8   -2.50    6.00
  -7  -5  -8   -3.40    3.90
  -7  -5  -8    0.90    4.10
  -7  -5  -8   -3.60    4.60
  -7  -5  -8   -2.40    6.80
  -5  17   9    9.60    5.40
  -5  17   9    1.00    9.70
  -5  17   9    1.60    7.20
   5 -17  -9    9.20    5.10
  -4  16   9   25.40    6.20
  -4  16   9   24.70    7.40
  -4  16   9   11.00   12.00
   4 -16  -9   26.10    5.40
   4 -16  -9   16.50    4.80
  -3  15   9   39.50   15.10
  -3  15   9   64.69    8.60
   3 -15  -9   60.09    7.60
   3 -15  -9   59.69    6.70
  -2  14   9   -0.40    8.10
  -2  14   9    5.10    4.80
   2 -14  -9   -1.40    3.10
   2 -14  -9   -0.20    3.10
  -1  13   9  151.98   15.30
  -1  13   9  181.68   12.00
   1 -13  -9  166.08    8.90
   1 -13  -9  184.88    9.10
   1 -13  -9  193.88   13.40
   0  12   9   -0.90    4.60
   0  12   9   -3.70    8.10
   0 -12  -9    3.20    4.40
   0 -12  -9    5.70    2.60
   0 -12  -9   -1.80    5.50
   1  11   9  114.99   10.60
  -1 -11  -9  138.29   11.60
  -1 -11  -9  123.69    7.70
  -1 -11  -9  103.89    7.60
   2  10   9   13.10    5.60
  -2 -10  -9   15.00    2.90
  -2 -10  -9   16.40    8.10
  -2 -10  -9    5.40    5.40
  -3  -9  -9    8.70    2.60
  -3  -9  -9    8.40    6.90
  -3  -9  -9   15.00    5.60
  -3  -9  -9   11.60    2.60
  -4  -8  -9    8.70    3.40
  -4  -8  -9   13.00    6.80
  -4  -8  -9    5.70    2.80
  -4  -8  -9    8.60    5.80
  -4  -8  -9    5.10    6.30
  -5  -7  -9   87.79   10.20
  -5  -7  -9   75.19    6.30
  -5  -7  -9   75.59    9.70
  -5  -7  -9   76.19   14.40
  -6  -6  -9    2.20    6.20
  -6  -6  -9    0.00    6.50
  -6  -6  -9    2.50    3.60
  -6  -6  -9  -17.70    8.10
  -6  -6  -9   -1.40    3.70
  -3  15  10    5.40    9.30
  -3  15  10   -5.10    5.10
   3 -15 -10    6.80    4.10
  -2  14  10   52.39    7.70
  -2  14  10   50.69   10.60
   2 -14 -10   45.20    6.10
   2 -14 -10   49.80    8.70
  -1  13  10   -0.80    5.10
  -1  13  10   -3.60    8.20
   1 -13 -10    1.10    3.00
   1 -13 -10   -0.10    6.80
   1 -13 -10   -2.20    2.80
   0  12  10  210.48   13.90
   0  12  10  150.88   20.70
   0 -12 -10  225.88   18.80
   0 -12 -10  197.78    9.40
   1  11  10    1.20    5.70
  -1 -11 -10    3.30    2.30
  -1 -11 -10   -1.20    6.10
  -2 -10 -10   37.80   10.20
  -2 -10 -10   16.90    6.60
  -3  -9 -10    1.00    5.40
  -3  -9 -10   10.30    6.20
  -4  -8 -10   75.29    9.70
  -4  -8 -10   55.89    5.20
  -4  -8 -10   72.59   10.40
  -4  -8 -10   93.49   12.10
  -4  -8 -10   69.59    5.40
  -2  16 -10    0.70    4.60
  -2  16 -10   11.70    4.00
  -2  16 -10    1.10    3.80
  -2  16 -10   -3.10    3.80
  -1  15 -10   -1.20    4.10
  -1  15 -10    4.10    3.90
  -1  15 -10    6.50    4.40
  -1  15 -10   -3.20    4.10
   1 -15  10   -1.60    4.50
   0  14 -10  182.68   10.50
   0  14 -10  168.98   11.60
   0  14 -10  162.48    9.00
   0 -14  10  151.48   12.00
   1  13 -10   -1.40    5.70
   1  13 -10   -4.60    3.00
  -1 -13  10   -9.80    4.60
   2  12 -10   71.89    5.80
   2  12 -10   81.89    6.80
   2  12 -10   71.39    6.50
  -2 -12  10   69.69    9.70
  -2 -12  10   78.59   10.40
   3  11 -10    1.80    4.20
   3  11 -10    0.30    3.70
  -3 -11  10   10.30    6.60
  -3 -11  10    5.00    7.90
   4  10 -10   13.50    4.90
   4  10 -10   18.70    5.00
  -4 -10  10   24.00    7.40
  -4 -10  10   14.40   10.20
  -4  18  -9    9.40    4.10
  -4  18  -9   12.30    4.20
  -4  18  -9    1.50    5.30
  -3  17  -9   24.10    4.30
  -3  17  -9   27.10    5.80
  -3  17  -9   15.80    5.60
  -3  17  -9   22.70    4.50
  -3  17  -9   32.20    5.50
  -2  16  -9    2.10    3.50
  -2  16  -9   -4.50    5.00
  -2  16  -9    4.60    4.50
   2 -16   9   -1.40    4.40
  -1  15  -9   71.59    6.40
  -1  15  -9   61.49    7.30
  -1  15  -9   62.49    6.70
  -1  15  -9   62.89    7.30
   1 -15   9   60.19    7.70
   0  14  -9    2.60    3.30
   0  14  -9   -2.30    3.10
   0  14  -9    6.50    4.00
   0  14  -9   -4.70    3.30
   0 -14   9   -2.30    4.50
   1  13  -9  179.08    9.60
   1  13  -9  185.28    9.60
   1  13  -9  190.88    9.90
  -1 -13   9  198.08   12.80
  -1 -13   9  191.48   11.50
   2  12  -9    2.60    3.00
   2  12  -9    3.40    3.40
   2  12  -9    0.50    2.70
  -2 -12   9    6.90    5.30
  -2 -12   9    2.20    6.20
   3  11  -9  116.39    8.20
   3  11  -9  104.79    7.90
  -3 -11   9  122.89   16.10
  -3 -11   9  126.79   11.40
   4  10  -9   16.40    4.60
   4  10  -9   31.40    5.20
  -4 -10   9   18.70    8.80
  -4 -10   9   28.10    8.50
   5   9  -9   11.20    4.50
  -5  -9   9   11.50   10.00
  -5  -9   9    3.30    6.30
   6   8  -9    2.00    5.10
  -6  -8   9    4.30    6.50
  -6  -8   9   22.70   10.40
  -6  20  -8   58.89    7.50
  -6  20  -8   54.89    8.60
  -6  20  -8   52.19    6.80
  -5  19  -8    4.40    5.80
  -5  19  -8   -1.00    3.90
  -5  19  -8    1.20    3.90
  -5  19  -8   -2.90    3.50
  -4  18  -8   94.99    7.70
  -4  18  -8  113.49   10.10
  -4  18  -8   99.99    7.40
  -4  18  -8  100.79    7.70
  -3  17  -8   26.10    4.50
  -3  17  -8   22.80    4.20
  -3  17  -8   15.70    3.70
  -3  17  -8   15.70    4.90
  -2  16  -8    7.00    5.70
  -2  16  -8   20.60    4.00
  -2  16  -8   12.50    3.40
  -2  16  -8   20.00    4.80
   2 -16   8   14.10    4.70
  -1  15  -8   27.20    4.00
  -1  15  -8   29.00    5.40
  -1  15  -8   22.40    4.50
  -1  15  -8   37.40    4.90
   0  14  -8  118.79    7.10
   0  14  -8  112.29    7.50
   0  14  -8  119.69    7.70
   0  14  -8  110.59    8.50
   0 -14   8  106.59    8.80
   1  13  -8    2.10    3.20
   1  13  -8    1.90    2.80
   1  13  -8   -0.50    2.40
   1  13  -8    2.70    2.80
  -1 -13   8    3.50    4.40
  -1 -13   8    0.90    3.70
   2  12  -8  348.17   15.10
   2  12  -8  350.96   14.10
   2  12  -8  333.17   15.30
   2  12  -8  350.46   15.20
  -2 -12   8  351.36   17.80
  -2 -12   8  283.97   20.30
   3  11  -8   15.40    3.70
   3  11  -8   11.20    3.60
  -3 -11   8    7.90    5.40
   4  10  -8   34.10    5.00
   4  10  -8   35.50    5.10
  -4 -10   8   24.60    9.20
  -4 -10   8   25.00    6.90
   5   9  -8    7.90    4.40
   5   9  -8   -0.70    3.80
  -5  -9   8   -0.90    6.00
  -5  -9   8   12.40    8.50
   6   8  -8   34.60    6.10
  -6  -8   8   42.10    8.20
  -6  -8   8   37.50    9.60
   7   7  -8    3.60    5.50
  -7  -7   8    1.70    6.20
  -7  -7   8   -1.20    8.20
  -7  21  -7    7.00    5.60
  -7  21  -7   15.40    5.40
  -7  21  -7   13.30    7.40
  -6  20  -7   -0.70    5.40
  -6  20  -7    4.20    7.10
  -6  20  -7   -1.10    5.20
  -6  20  -7   -5.80    4.10
  -5  19  -7  299.27   15.00
  -5  19  -7  299.07   14.40
  -5  19  -7  293.67   16.70
  -5  19  -7  294.77   14.80
  -4  18  -7   21.00    4.20
  -4  18  -7   11.60    3.60
  -4  18  -7   11.30    5.10
  -4  18  -7   14.00    3.90
  -3  17  -7   29.50    4.20
  -3  17  -7   16.30    4.70
  -3  17  -7   19.80    3.60
  -3  17  -7   21.40    3.80
  -3  17  -7   31.60    4.70
  -2  16  -7   16.10    3.30
  -2  16  -7    9.10    2.90
  -2  16  -7   10.70    4.60
  -2  16  -7   17.00    3.50
   2 -16   7   14.10    3.60
  -1  15  -7  170.48   12.00
  -1  15  -7  169.28    9.90
  -1  15  -7  201.78   10.10
  -1  15  -7  180.48    8.90
  -1  15  -7  180.38   11.00
   1 -15   7  175.48   10.00
   0  14  -7   -4.00    2.60
   0  14  -7   -9.10    3.80
   0  14  -7   -0.20    2.40
   0  14  -7    2.70    2.30
   0 -14   7    0.90    3.50
   1  13  -7  593.44   24.10
   1  13  -7  604.74   24.40
   1  13  -7  601.24   24.00
   1  13  -7  610.44   24.70
  -1 -13   7  620.74   27.10
  -1 -13   7  594.54   25.70
   2  12  -7    9.40    3.10
   2  12  -7   11.70    2.30
   2  12  -7    3.20    3.60
   2  12  -7   11.70    3.00
  -2 -12   7   17.40    5.10
  -2 -12   7   18.70    5.40
   3  11  -7  109.89    7.20
   3  11  -7  120.69    7.30
  -3 -11   7   80.29   11.00
  -3 -11   7  104.89    9.60
   4  10  -7   18.30    4.10
   4  10  -7   10.00    3.70
  -4 -10   7   20.30    8.30
  -4 -10   7   19.50    5.60
   5   9  -7   41.80    5.30
   5   9  -7   30.80    5.10
  -5  -9   7   44.00    8.40
   6   8  -7   -2.70    3.80
   6   8  -7    0.20    4.10
  -6  -8   7    5.00    6.20
  -6  -8   7    3.40    5.70
   7   7  -7   35.30    6.40
  -7  -7   7   41.30    8.50
  -7  -7   7   33.20    8.00
   8   6  -7    3.50    5.50
  -8  -6   7    5.80    6.80
  -8  -6   7    4.60    7.30
  -7  21  -6   -0.10    4.90
  -7  21  -6   10.10    4.90
  -7  21  -6    1.00    6.20
  -6  20  -6  197.98   11.30
  -6  20  -6  176.58   13.70
  -6  20  -6  195.68   12.10
  -6  20  -6  191.78   11.60
  -5  19  -6   -0.70    4.70
  -5  19  -6    5.60    4.00
  -5  19  -6    0.60    3.50
  -5  19  -6    9.70    3.70
  -4  18  -6  138.49    8.00
  -4  18  -6  147.39    8.80
  -4  18  -6  148.89   10.00
  -4  18  -6  117.39    9.80
  -4  18  -6  141.89    8.80
  -3  17  -6   31.20    3.30
  -3  17  -6   38.70    5.40
  -3  17  -6   27.30    4.10
  -3  17  -6   31.30    4.50
  -3  17  -6   28.80    3.60
  -2  16  -6    3.20    2.40
  -2  16  -6    4.70    2.60
  -2  16  -6    5.30    3.40
  -2  16  -6    6.60    2.60
  -2  16  -6    2.50    2.20
   2 -16   6    0.00    2.50
  -1  15  -6   64.59    5.70
  -1  15  -6   53.89    6.90
  -1  15  -6   72.49    5.70
  -1  15  -6   70.29    4.50
   1 -15   6   73.19    5.80
   0  14  -6  592.84   24.00
   0  14  -6  604.94   23.60
   0  14  -6  612.84   24.50
   0  14  -6  588.94   24.00
   0  14  -6  595.64   23.80
   0 -14   6  592.24   24.80
   1  13  -6    1.40    2.80
   1  13  -6   -1.30    2.40
   1  13  -6    4.50    2.20
   1  13  -6   -1.10    2.00
   1  13  -6   -4.00    2.00
  -1 -13   6    9.30    5.00
  -1 -13   6   -1.00    3.20
   2  12  -6  671.73   25.90
   2  12  -6  644.94   25.90
   2  12  -6  651.63   27.10
  -2 -12   6  684.13   27.80
  -2 -12   6  582.14   27.20
   3  11  -6   87.89    6.30
   3  11  -6   81.99    6.10
  -3 -11   6   83.29    8.10
  -3 -11   6   86.59   10.00
   4  10  -6   35.20    4.30
   4  10  -6   20.30    4.10
  -4 -10   6   25.90    5.30
   5   9  -6   15.00    4.10
   5   9  -6   15.00    3.80
  -5  -9   6   15.50    5.50
  -5  -9   6   13.60    3.00
  -5  -9   6   12.80    4.90
   6   8  -6  193.68   11.60
   6   8  -6  191.88   11.30
  -6  -8   6  178.88   13.20
  -6  -8   6  197.38   13.30
   7   7  -6    1.90    4.70
  -7  -7   6    9.80    6.20
  -7  -7   6   -5.20    5.30
   8   6  -6   73.79    9.70
  -8  -6   6   74.79   10.20
  -8  -6   6   98.09   11.60
   9   5  -6    6.40    5.90
  -9  -5   6   11.50    7.00
  -8  22  -5    2.50    5.40
  -8  22  -5   -5.80    6.40
  -8  22  -5    4.90    5.30
  -7  21  -5  115.29    9.80
  -7  21  -5  118.59   10.40
  -7  21  -5  109.99   11.80
  -6  20  -5    2.80    3.90
  -6  20  -5    1.10    5.20
  -6  20  -5    0.10    4.00
  -5  19  -5   48.70    5.60
  -5  19  -5   53.79    6.00
  -5  19  -5   52.59    6.80
  -5  19  -5   58.89    7.20
  -4  18  -5   10.90    4.30
  -4  18  -5    4.30    3.10
  -4  18  -5    6.80    2.90
  -4  18  -5   -3.40    3.70
  -4  18  -5    6.20    3.50
  -3  17  -5  157.88    9.20
  -3  17  -5  134.09    7.90
  -3  17  -5  147.29    8.10
  -3  17  -5  129.59    6.30
  -3  17  -5  134.79    7.10
  -3  17  -5  150.98    8.70
   3 -17   5  134.09    6.20
  -2  16  -5    1.00    2.10
  -2  16  -5   -3.00    2.30
  -2  16  -5   -3.50    3.80
  -2  16  -5    2.30    1.80
  -2  16  -5    2.70    1.90
  -2  16  -5   -2.70    2.70
   2 -16   5   -2.90    1.90
  -1  15  -5  200.98    8.50
  -1  15  -5  193.08    8.50
  -1  15  -5  200.08    9.50
  -1  15  -5  197.28    9.70
  -1  15  -5  199.48    9.40
   1 -15   5  211.18    9.60
   0  14  -5   -0.50    2.00
   0  14  -5   -0.30    2.10
   0  14  -5    2.00    1.40
   0  14  -5   -1.50    1.90
   0  14  -5    3.20    2.80
   0 -14   5   -2.10    2.40
   1  13  -5  937.91   35.70
   1  13  -5  972.60   36.90
   1  13  -5  954.10   35.70
   1  13  -5  939.11   36.00
   1  13  -5  956.60   36.20
  -1 -13   5  960.20   37.30
  -1 -13   5  853.01   37.50
   2  12  -5    1.70    2.40
   2  12  -5    2.50    2.20
   2  12  -5   -2.10    2.20
  -2 -12   5    1.20    1.30
  -2 -12   5    2.00    4.10
  -2 -12   5   -0.90    3.70
   3  11  -5  615.04   24.70
   3  11  -5  600.34   25.70
  -3 -11   5  599.44   27.00
  -3 -11   5  625.54   25.90
   4  10  -5    2.90    2.80
   4  10  -5   -1.60    2.70
  -4 -10   5    1.60    3.60
  -4 -10   5   -5.30    3.70
  -4 -10   5   -5.40    1.90
   5   9  -5   -0.80    3.20
   5   9  -5    3.60    3.10
  -5  -9   5    5.70    5.10
  -5  -9   5    2.30    2.60
  -5  -9   5   -2.30    3.90
   6   8  -5    0.00    3.50
   6   8  -5   -1.40    3.40
  -6  -8   5    4.40    4.60
  -6  -8   5   -2.10    4.60
  -6  -8   5    2.00    3.10
   7   7  -5  475.45   22.70
   7   7  -5  495.65   23.10
  -7  -7   5  466.15   23.50
  -7  -7   5  517.65   24.10
  -7  -7   5  514.25   22.70
   8   6  -5   -0.40    4.90
  -8  -6   5   -3.20    3.80
  -8  -6   5   -1.70    5.60
  -8  -6   5    1.90    5.70
  -8  -6   5    8.90    3.30
   9   5  -5   55.59    8.20
  -9  -5   5   47.00    8.30
  -9  -5   5   35.40    8.40
  -8  22  -4    1.40    5.10
  -8  22  -4    2.50    5.00
  -8  22  -4   -0.10    6.50
  -7  21  -4    3.60    4.40
  -7  21  -4    0.00    4.60
  -7  21  -4    4.50    5.30
  -7  21  -4   -8.80    5.10
   7 -21   4    1.60    4.70
  -6  20  -4  128.59   10.90
  -6  20  -4  132.19    9.00
  -6  20  -4  127.49    9.10
  -6  20  -4  114.69    9.20
   6 -20   4  127.39   10.30
  -5  19  -4    6.60    3.60
  -5  19  -4    5.70    3.50
  -5  19  -4    9.60    4.50
   5 -19   4   18.20    5.20
  -4  18  -4  381.86   17.10
  -4  18  -4  407.96   16.40
  -4  18  -4  422.66   17.40
  -4  18  -4  383.96   19.20
   4 -18   4  355.76   17.70
   4 -18   4  365.16   16.70
  -3  17  -4   53.09    5.90
  -3  17  -4   67.39    5.70
  -3  17  -4   53.99    5.70
  -2  16  -4   -0.80    2.00
  -2  16  -4    0.80    2.70
  -2  16  -4    0.30    2.10
  -2  16  -4    0.60    1.50
  -2  16  -4   -1.00    1.60
   2 -16   4   -0.20    1.60
  -1  15  -4  179.38    7.30
  -1  15  -4  170.98    8.30
  -1  15  -4  179.78    7.30
  -1  15  -4  187.98    8.80
  -1  15  -4  177.98    8.70
  -1  15  -4  174.48   10.50
   1 -15   4  196.88    8.90
   1 -15   4  189.28    8.50
   0  14  -4 1811.52   68.49
   0  14  -4 1813.12   67.59
   0  14  -4 1871.11   68.79
   0  14  -4 1829.22   68.29
   0  14  -4 1704.53   69.69
   0 -14   4 1866.51   68.89
   1  13  -4    2.90    1.90
   1  13  -4    0.70    1.40
   1  13  -4   -0.80    1.40
   1  13  -4    2.00    1.60
   1  13  -4    1.60    2.80
  -1 -13   4    5.70    2.80
  -1 -13   4    3.20    1.50
  -1 -13   4    4.40    2.40
   2  12  -4  780.02   31.00
   2  12  -4  773.92   31.00
   2  12  -4  761.82   30.80
  -2 -12   4  848.92   31.50
  -2 -12   4  807.02   30.50
  -2 -12   4  800.32   31.90
   3  11  -4   23.00    3.80
   3  11  -4   30.20    3.90
   3  11  -4   30.50    3.70
  -3 -11   4   28.10    3.50
  -3 -11   4   34.20    4.70
   4  10  -4   53.79    5.10
   4  10  -4   55.39    5.40
  -4 -10   4   41.20    5.80
  -4 -10   4   47.80    6.40
  -4 -10   4   47.40    4.50
   5   9  -4   -1.80    2.80
  -5  -9   4    2.40    4.20
  -5  -9   4   -1.30    3.50
  -5  -9   4    4.90    2.80
   6   8  -4   98.49    8.00
   6   8  -4  108.49    8.30
  -6  -8   4   97.09    5.20
  -6  -8   4  112.49    9.30
  -6  -8   4  113.29    6.50
  -6  -8   4  112.79    7.50
  -6  -8   4   88.89    8.70
   7   7  -4   -3.30    3.70
   7   7  -4   -1.90    3.90
  -7  -7   4   -0.70    3.20
  -7  -7   4   -0.90    4.70
  -7  -7   4   -2.30    4.50
   8   6  -4  214.88   13.40
  -8  -6   4  226.58   14.40
  -8  -6   4  199.88   13.60
  -8  -6   4  190.78   12.30
  -8  -6   4  239.08   14.40
   9   5  -4   23.90    6.40
  -9  -5   4   24.60    5.80
  -9  -5   4   38.90    7.90
  -9  -5   4   16.70    6.60
  10   4  -4   20.20    7.10
 -10  -4   4   19.20    6.90
 -10  -4   4   12.30    7.60
  -9  23  -3   16.20    6.20
  -9  23  -3   10.10    7.30
  -9  23  -3    6.60    6.20
  -8  22  -3    1.40    5.10
  -8  22  -3    0.30    5.10
  -8  22  -3    7.50    6.50
   8 -22   3    3.20    5.30
  -7  21  -3   20.50    5.60
  -7  21  -3   30.80    6.70
  -7  21  -3   12.90    5.00
  -7  21  -3   27.50    5.60
   7 -21   3   28.80    5.10
  -6  20  -3    8.90    5.00
  -6  20  -3    2.30    3.80
  -6  20  -3   -2.90    3.70
  -6  20  -3    8.90    3.90
   6 -20   3    4.30    3.70
  -5  19  -3  609.44   25.60
  -5  19  -3  584.74   24.70
  -5  19  -3  573.14   24.60
  -5  19  -3  562.44   24.10
   5 -19   3  582.24   25.00
  -4  18  -3    6.80    4.30
  -4  18  -3    8.40    3.10
  -4  18  -3    7.10    2.80
  -4  18  -3   12.90    3.50
   4 -18   3   13.10    5.60
   4 -18   3    4.70    2.90
  -3  17  -3  126.19    8.20
  -3  17  -3  123.79    7.50
  -3  17  -3  147.19    8.40
  -3  17  -3  146.89    8.00
   3 -17   3  132.99    8.80
   3 -17   3  139.79    7.20
  -2  16  -3   49.30    6.00
  -2  16  -3   39.40    4.00
  -2  16  -3   45.30    4.70
  -2  16  -3   41.90    3.30
  -2  16  -3   42.30    2.80
   2 -16   3   35.20    4.70
   2 -16   3   39.90    2.90
   2 -16   3   36.60    3.80
  -1  15  -3  529.45   21.80
  -1  15  -3  533.75   21.20
  -1  15  -3  522.35   20.80
  -1  15  -3  517.25   21.20
   1 -15   3  547.15   21.00
   1 -15   3  528.25   20.80
   0  14  -3   -2.70    1.90
   0  14  -3    5.30    1.90
   0  14  -3    2.60    2.00
   0  14  -3   -5.10    3.30
   0 -14   3    1.50    2.10
   0 -14   3   -0.50    1.40
   0 -14   3   -1.40    1.60
   1  13  -3 3466.25  124.49
   1  13  -3 3181.88  123.49
   1  13  -3 3273.97  122.89
   1  13  -3 3301.27  123.89
   1  13  -3 3202.88  122.89
  -1 -13   3 3345.67  122.79
  -1 -13   3 3273.47  123.99
  -1 -13   3 3465.65  123.29
  -1 -13   3 3290.97  123.29
   2  12  -3    8.80    2.20
   2  12  -3    8.70    2.30
   2  12  -3   12.90    2.40
  -2 -12   3    9.80    2.60
  -2 -12   3    7.30    2.00
  -2 -12   3    8.80    2.70
   3  11  -3  244.08   11.30
   3  11  -3  257.57   11.40
   3  11  -3  251.27   12.00
  -3 -11   3  254.27   11.10
  -3 -11   3  245.88   11.40
  -3 -11   3  250.07   12.10
   4  10  -3  133.79    7.90
   4  10  -3  147.79    7.90
  -4 -10   3  145.39    7.60
  -4 -10   3  137.19    8.20
   5   9  -3  139.49    8.60
   5   9  -3  144.99    8.80
  -5  -9   3  153.78    8.60
  -5  -9   3  149.19    9.50
  -5  -9   3  176.48   10.80
  -5  -9   3  150.38    6.70
  -5  -9   3  154.98    7.70
   6   8  -3   55.99    7.30
   6   8  -3   69.89    6.80
  -6  -8   3   69.59    7.30
  -6  -8   3   72.89    7.70
  -6  -8   3   58.69    5.50
  -6  -8   3   58.69    6.20
  -7  -7   3   82.29    9.10
  -7  -7   3   92.09    7.20
  -7  -7   3   90.79    6.10
  -7  -7   3   87.89    7.70
  -7  -7   3   90.69    8.80
   8   6  -3    4.30    4.60
  -8  -6   3    1.60    3.60
  -8  -6   3   -0.30    4.70
  -8  -6   3   -6.80    4.00
  -8  -6   3    3.20    5.50
   9   5  -3  126.79   11.40
  -9  -5   3  141.69   13.20
  -9  -5   3  125.19   11.10
  -9  -5   3  121.09   12.20
  -9  -5   3  123.19   10.40
  10   4  -3   12.20    6.70
 -10  -4   3   10.20    6.40
 -10  -4   3    1.70    6.70
 -10  -4   3    7.40    5.50
 -10  -4   3   11.00    6.20
  -9  23  -2    5.10    5.90
  -9  23  -2   13.20    6.10
  -9  23  -2    5.10    7.40
  -8  22  -2   21.20    6.10
  -8  22  -2   24.80    6.50
  -8  22  -2   18.80    6.80
   8 -22   2   17.00    5.30
  -7  21  -2    1.30    4.40
  -7  21  -2    2.40    4.20
  -7  21  -2    3.90    5.50
   7 -21   2    8.40    4.00
  -6  20  -2  146.59   11.00
  -6  20  -2  137.69    9.90
  -6  20  -2  172.18   10.50
  -6  20  -2  160.48   10.00
   6 -20   2  156.68    9.50
  -5  19  -2   -1.10    3.10
  -5  19  -2   -2.00    3.10
  -5  19  -2    3.50    3.20
  -5  19  -2    8.80    4.30
   5 -19   2   -2.20    2.70
  -4  18  -2  178.28    9.00
  -4  18  -2  187.68    9.70
  -4  18  -2  161.28   10.00
  -4  18  -2  189.58    9.80
   4 -18   2  176.68    9.40
   4 -18   2  184.08    9.30
  -3  17  -2   31.70    3.80
  -3  17  -2   24.50    3.30
  -3  17  -2   29.20    4.30
  -3  17  -2   28.40    3.70
   3 -17   2   29.60    3.90
  -2  16  -2    7.00    2.60
  -2  16  -2    5.40    3.00
  -2  16  -2    0.70    2.10
   2 -16   2    2.10    2.20
   2 -16   2    2.00    1.60
  -1  15  -2   61.49    5.30
  -1  15  -2   61.49    4.60
  -1  15  -2   61.79    4.60
  -1  15  -2   64.89    4.30
   1 -15   2   56.59    3.80
   1 -15   2   47.90    5.60
   1 -15   2   63.79    4.30
   0  14  -2  903.01   34.80
   0  14  -2  881.91   34.60
   0  14  -2  917.61   35.20
   0  14  -2  842.52   36.20
   0 -14   2  886.71   35.30
   0 -14   2 1009.80   35.50
   0 -14   2  903.41   34.50
   0 -14   2  904.71   34.70
   1  13  -2    1.40    1.90
   1  13  -2    0.80    2.30
   1  13  -2    2.80    2.30
   1  13  -2    2.50    1.30
   1  13  -2   -1.60    2.50
  -1 -13   2    9.60    3.70
  -1 -13   2   -1.20    2.30
  -1 -13   2    1.20    1.70
  -1 -13   2   -0.10    1.30
  -1 -13   2    2.40    1.30
   2  12  -2 4028.10  154.38
   2  12  -2 4220.18  154.48
   2  12  -2 4165.88  154.18
   2  12  -2 4119.19  154.78
  -2 -12   2 4296.27  154.38
  -2 -12   2 4100.19  154.18
  -2 -12   2 4184.08  154.88
  -2 -12   2 4053.19  154.38
   3  11  -2   55.59    4.70
   3  11  -2   67.09    4.70
  -3 -11   2   54.39    5.10
  -3 -11   2   63.69    5.00
  -3 -11   2   70.09    4.80
  -3 -11   2   57.29    4.50
   4  10  -2    6.00    2.70
   4  10  -2    0.40    2.30
  -4 -10   2    9.30    2.70
  -4 -10   2    4.90    1.60
  -4 -10   2    2.90    3.20
  -4 -10   2    8.30    3.10
  -4 -10   2    3.80    1.50
   5   9  -2    2.40    2.50
   5   9  -2    0.40    2.80
  -5  -9   2    3.90    3.70
  -5  -9   2    7.10    3.80
  -5  -9   2    4.50    3.30
  -5  -9   2    6.10    1.80
  -5  -9   2    6.50    2.90
   6   8  -2  204.28   11.30
   6   8  -2  208.58   11.10
  -6  -8   2  200.48    9.70
  -6  -8   2  195.88   12.20
  -6  -8   2  212.38    9.60
   7   7  -2    2.60    3.60
  -7  -7   2    0.30    4.10
  -7  -7   2    4.20    5.00
  -7  -7   2    2.70    3.30
  -7  -7   2    3.40    3.60
   8   6  -2  350.86   17.30
  -8  -6   2  305.27   17.80
  -8  -6   2  363.06   16.00
  -8  -6   2  315.77   16.60
  -8  -6   2  319.07   16.80
   9   5  -2    3.60    5.50
  -9  -5   2    1.10    4.70
  -9  -5   2    0.30    4.70
  -9  -5   2   -1.30    4.40
  -9  -5   2   10.00    6.60
  10   4  -2    6.80    5.80
 -10  -4   2    6.80    6.00
 -10  -4   2   20.20    8.20
 -10  -4   2   19.00    6.20
  -9  23  -1   24.60    7.10
  -9  23  -1   13.20    6.60
  -9  23  -1    7.20    7.00
   9 -23   1   16.20    5.60
  -8  22  -1   14.30    5.80
  -8  22  -1   14.60    6.50
  -8  22  -1   11.60    5.60
   8 -22   1    6.50    4.80
  -7  21  -1   81.59   10.30
  -7  21  -1   73.39    8.70
  -7  21  -1  107.29   10.70
   7 -21   1   88.59    4.90
   7 -21   1   69.79    8.00
  -6  20  -1    1.20    3.90
  -6  20  -1    3.40    4.50
  -6  20  -1   -7.20    3.80
   6 -20   1    0.90    3.30
   6 -20   1    5.10    1.80
   6 -20   1    3.50    2.00
  -5  19  -1  176.68    9.70
  -5  19  -1  171.18    9.90
  -5  19  -1  158.78   10.50
  -5  19  -1  170.48   10.00
   5 -19   1  172.48    7.60
   5 -19   1  166.18    9.50
   5 -19   1  160.98    7.30
  -4  18  -1  124.59    7.90
  -4  18  -1  132.69    8.50
  -4  18  -1  136.39    7.50
  -4  18  -1  138.29    8.10
   4 -18   1  109.39    7.50
   4 -18   1  128.79    6.50
   4 -18   1  135.39    5.90
   4 -18   1  125.09    7.60
  -3  17  -1  376.86   15.90
  -3  17  -1  353.56   14.80
  -3  17  -1  362.86   15.50
  -3  17  -1  361.96   15.40
   3 -17   1  336.07   15.00
   3 -17   1  350.06   14.00
   3 -17   1  351.46   15.30
  -2  16  -1  103.69    5.40
  -2  16  -1  117.39    5.50
  -2  16  -1   98.69    6.00
  -2  16  -1  107.59    6.70
  -2  16  -1  115.29    6.70
   2 -16   1  106.09    6.00
   2 -16   1   92.09    5.40
   2 -16   1  104.69    6.60
   2 -16   1  106.49    6.10
  -1  15  -1  313.97   12.30
  -1  15  -1  305.57   12.90
  -1  15  -1  308.97   13.20
  -1  15  -1  309.97   13.20
   1 -15   1  295.67   14.50
   1 -15   1  320.87   13.20
   1 -15   1  316.17   12.20
   1 -15   1  291.77   13.60
   0  14  -1    3.10    2.50
   0  14  -1   -0.40    2.70
   0  14  -1    6.80    3.90
   0 -14   1    2.20    2.50
   0 -14   1    4.10    1.80
   0 -14   1   -2.10    3.00
   0 -14   1    0.00    2.20
   0 -14   1   -5.00    2.90
   0 -14   1    2.20    1.50
   1  13  -1 3781.52  136.99
   1  13  -1 3724.23  136.69
   1  13  -1 3502.05  136.69
   1  13  -1 3742.73  136.09
   1  13  -1 3766.72  136.89
  -1 -13   1 3673.93  136.59
  -1 -13   1 3381.16  136.49
  -1 -13   1 3779.32  136.99
  -1 -13   1 3650.73  136.09
  -1 -13   1 3669.83  136.79
   2  12  -1   63.69    5.10
   2  12  -1   55.29    4.10
   2  12  -1   57.19    3.20
   2  12  -1   61.79    4.00
   2  12  -1   50.79    5.10
  -2 -12   1   51.09    4.10
  -2 -12   1   57.89    4.20
  -2 -12   1   55.59    3.30
  -2 -12   1   51.19    4.20
  -2 -12   1   47.20    4.70
   3  11  -1  722.63   28.20
   3  11  -1  736.53   28.30
   3  11  -1  698.83   29.00
   3  11  -1  735.43   28.60
  -3 -11   1  729.03   28.40
  -3 -11   1  692.13   28.10
  -3 -11   1  702.13   28.50
  -3 -11   1  732.63   27.40
   4  10  -1  324.87   14.00
   4  10  -1  333.67   14.10
  -4 -10   1  323.97   13.20
  -4 -10   1  341.07   14.10
  -4 -10   1  300.97   14.30
  -4 -10   1  305.17   14.20
  -4 -10   1  311.57   13.90
  -4 -10   1  319.87   13.10
   5   9  -1   44.20    5.00
   5   9  -1   37.60    5.00
  -5  -9   1   42.80    4.50
  -5  -9   1   47.70    5.30
  -5  -9   1   39.50    5.00
  -5  -9   1   38.80    5.20
  -5  -9   1   53.99    6.30
  -5  -9   1   46.90    4.10
   6   8  -1   76.79    6.80
  -6  -8   1   78.69    5.70
  -6  -8   1   62.69    6.20
  -6  -8   1   67.79    6.50
  -6  -8   1   79.49    6.70
  -6  -8   1   77.89   10.20
   7   7  -1  349.17   16.30
  -7  -7   1  310.67   18.30
  -7  -7   1  353.26   17.40
  -7  -7   1  317.17   16.20
  -7  -7   1  331.47   15.20
   8   6  -1   -0.70    4.30
  -8  -6   1   11.40    4.70
  -8  -6   1    3.80    4.60
  -8  -6   1    5.30    5.10
  -8  -6   1    6.90    4.50
   9   5  -1  121.89   10.30
  -9  -5   1  113.39    9.80
  -9  -5   1  118.19   10.10
  -9  -5   1  125.99   10.70
  -9  -5   1  135.49   12.30
  10   4  -1   -0.50    5.80
 -10  -4   1   -2.80    5.30
 -10  -4   1   -2.50    5.10
 -10  -4   1    6.30    7.20
 -10  -4   1   -0.50    6.30
  -9  23   0   -4.40    5.60
  -9  23   0   -2.70    5.90
  -9  23   0   -8.70    6.20
   9 -23   0    6.10    3.00
   9 -23   0    4.00    5.10
  -8  22   0    3.70    5.20
  -8  22   0    0.20    6.00
   8 -22   0    3.80    4.70
   8 -22   0    0.80    2.80
  -7  21   0    3.60    5.30
  -7  21   0    0.00    4.50
  -7  21   0    0.60    4.50
   7 -21   0    3.30    4.00
   7 -21   0   -2.00    2.50
   7 -21   0    3.00    2.60
  -6  20   0  200.58   11.70
  -6  20   0  212.48   12.90
   6 -20   0  196.88    9.50
[truncated: 1,436,926 more chars]
