# Supplementary material for: Are Mixed-Halide Ruddlesden–Popper Perovskites Really Mixed?
Source: ACS Energy Lett. 2022 Oct 31;7(12):4242–7. doi: 10.1021/acsenergylett.2c01967 (PMC9748757; doi:10.1021/acsenergylett.2c01967)
Supplement: Supplementary file 2 — nz2c01967_si_002.zip [file nz2c01967_si_002.zip › (BA)2MAPb2I7.cif]

data_2ml_i_rt
_audit_creation_date               2022-05-02
_audit_creation_method
;
Olex2 1.5
(compiled 2022.04.07 svn.rca3783a0 for OlexSys, GUI svn.r6498)
;
_shelx_SHELXL_version_number       '2018/3'
_audit_contact_author_address      ?
_audit_contact_author_email        ?
_audit_contact_author_name         ''
_audit_contact_author_phone        ?
_publ_contact_author_id_orcid      ?
_publ_section_references
;
Dolomanov, O.V., Bourhis, L.J., Gildea, R.J, Howard, J.A.K. & Puschmann, H.
 (2009), J. Appl. Cryst. 42, 339-341.

Sheldrick, G.M. (2015). Acta Cryst. A71, 3-8.

Sheldrick, G.M. (2015). Acta Cryst. C71, 3-8.
;
_chemical_name_common              ?
_chemical_name_systematic          ?
_chemical_formula_moiety           'I7 Pb2, C N, 2(C4 H12 N)'
_chemical_formula_sum              'C9 H30 I7 N3 Pb2'
_chemical_formula_weight           1483.04
_chemical_absolute_configuration   ?
_chemical_melting_point            ?
loop_
  _atom_type_symbol
  _atom_type_description
  _atom_type_scat_dispersion_real
  _atom_type_scat_dispersion_imag
  _atom_type_scat_source
 'C' 'C' 0.0033 0.0016 'International Tables Vol C Tables 4.2.6.8 and 6.1.1.4'
 'H' 'H' 0.0000 0.0000 'International Tables Vol C Tables 4.2.6.8 and 6.1.1.4'
 'I' 'I' -0.4742 1.8119 'International Tables Vol C Tables 4.2.6.8 and 6.1.1.4'
 'N' 'N' 0.0061 0.0033 'International Tables Vol C Tables 4.2.6.8 and 6.1.1.4'
 'Pb' 'Pb' -3.3944 10.1111
 'International Tables Vol C Tables 4.2.6.8 and 6.1.1.4'

_shelx_space_group_comment
;
The symmetry employed for this shelxl refinement is uniquely defined
by the following loop, which should always be used as a source of
symmetry information in preference to the above space-group names.
They are only intended as comments.
;
_space_group_crystal_system        'orthorhombic'
_space_group_IT_number             36
_space_group_name_H-M_alt          'C m c 21'
_space_group_name_Hall             'C 2c -2'
loop_
  _space_group_symop_operation_xyz
 'x, y, z'
 '-x, -y, z+1/2'
 'x, -y, z+1/2'
 '-x, y, z'
 'x+1/2, y+1/2, z'
 '-x+1/2, -y+1/2, z+1/2'
 'x+1/2, -y+1/2, z+1/2'
 '-x+1/2, y+1/2, z'

_cell_length_a                     39.2656(14)
_cell_length_b                     8.9569(3)
_cell_length_c                     8.8778(3)
_cell_angle_alpha                  90
_cell_angle_beta                   90
_cell_angle_gamma                  90
_cell_volume                       3122.30(19)
_cell_formula_units_Z              4
_cell_measurement_reflns_used      9926
_cell_measurement_temperature      293.03
_cell_measurement_theta_max        27.84
_cell_measurement_theta_min        2.76
_shelx_estimated_absorpt_T_max     0.647
_shelx_estimated_absorpt_T_min     0.263
_exptl_absorpt_coefficient_mu      17.691
_exptl_absorpt_correction_T_max    1.0000
_exptl_absorpt_correction_T_min    0.3046
_exptl_absorpt_correction_type     numerical
_exptl_absorpt_process_details
;
SADABS-2016/2 (Bruker,2016/2) was used for absorption correction.
wR2(int) was 0.0774 before and 0.0502 after correction.
The Ratio of minimum to maximum transmission is 0.3046.
The \l/2 correction factor is Not present.
;
_exptl_absorpt_special_details     ?
_exptl_crystal_colour              red
_exptl_crystal_colour_primary      red
_exptl_crystal_density_diffrn      3.155
_exptl_crystal_density_meas        ?
_exptl_crystal_density_method      ?
_exptl_crystal_description         plate
_exptl_crystal_F_000               2560
loop_
  _exptl_crystal_face_index_h
  _exptl_crystal_face_index_k
  _exptl_crystal_face_index_l
  _exptl_crystal_face_perp_dist
 0.00 0.00 -1.00 0.0280
 -2.00 0.00 0.00 0.0130
 2.00 0.00 0.00 0.0080
 1.00 1.00 0.00 0.0420
 -1.00 -1.00 0.00 0.0470
 1.00 1.00 1.00 0.0270
 0.00 0.00 1.00 0.0390

_exptl_crystal_size_max            0.103
_exptl_crystal_size_mid            0.078
_exptl_crystal_size_min            0.027
_exptl_transmission_factor_max     ?
_exptl_transmission_factor_min     ?
_diffrn_reflns_av_R_equivalents    0.0381
_diffrn_reflns_av_unetI/netI       0.0263
_diffrn_reflns_Laue_measured_fraction_full  0.999
_diffrn_reflns_Laue_measured_fraction_max  1.000
_diffrn_reflns_limit_h_max         51
_diffrn_reflns_limit_h_min         -51
_diffrn_reflns_limit_k_max         11
_diffrn_reflns_limit_k_min         -11
_diffrn_reflns_limit_l_max         11
_diffrn_reflns_limit_l_min         -11
_diffrn_reflns_number              31628
_diffrn_reflns_point_group_measured_fraction_full  0.999
_diffrn_reflns_point_group_measured_fraction_max  0.999
_diffrn_reflns_theta_full          25.242
_diffrn_reflns_theta_max           27.886
_diffrn_reflns_theta_min           2.075
_diffrn_ambient_temperature        293.03
_diffrn_detector_area_resol_mean   8.33
_diffrn_measured_fraction_theta_full  0.999
_diffrn_measured_fraction_theta_max  1.000
_diffrn_measurement_device_type    'Bruker APEX-II CCD'
_diffrn_measurement_method         '\f and \w scans'
_diffrn_radiation_type             MoK\a
_diffrn_radiation_wavelength       0.71073
_diffrn_source                     'fine-focus sealed-tube'
_diffrn_source_current             35.0
_diffrn_source_power               1.75
_diffrn_source_voltage             50.0
_diffrn_standards_number           0
_reflns_Friedel_coverage           0.873
_reflns_Friedel_fraction_full      0.998
_reflns_Friedel_fraction_max       0.998
_reflns_number_gt                  2929
_reflns_number_total               3772
_reflns_special_details
;
 Reflections were merged by SHELXL according to the crystal
 class for the calculation of statistics and refinement.
 
 _reflns_Friedel_fraction is defined as the number of unique
 Friedel pairs measured divided by the number that would be
 possible theoretically, ignoring centric projections and
 systematic absences. Completness statistics refer to single and
 composite reflections containing twin component 1 only.
;
_reflns_threshold_expression       'I > 2\s(I)'
_computing_cell_refinement         'SAINT V8.40B (Bruker, 2021)'
_computing_data_collection         'APEX-4 (Bruker, 2021)'
_computing_data_reduction          'SAINT V8.40B (Bruker, 2021)'
_computing_molecular_graphics      'Olex2 1.5 (Dolomanov et al., 2009)'
_computing_publication_material    'Olex2 1.5 (Dolomanov et al., 2009)'
_computing_structure_refinement    'SHELXL 2018/3 (Sheldrick, 2015)'
_computing_structure_solution      'SHELXT 2018/2 (Sheldrick, 2018)'
_refine_diff_density_max           1.905
_refine_diff_density_min           -1.794
_refine_diff_density_rms           0.201
_refine_ls_abs_structure_details
;
 Refined as an inversion twin.
;
_refine_ls_abs_structure_Flack     0.51(3)
_refine_ls_extinction_coef         .
_refine_ls_extinction_method       none
_refine_ls_goodness_of_fit_ref     1.088
_refine_ls_hydrogen_treatment      constr
_refine_ls_matrix_type             full
_refine_ls_number_parameters       89
_refine_ls_number_reflns           3772
_refine_ls_number_restraints       35
_refine_ls_R_factor_all            0.0632
_refine_ls_R_factor_gt             0.0466
_refine_ls_restrained_S_all        1.085
_refine_ls_shift/su_max            0.003
_refine_ls_shift/su_mean           0.001
_refine_ls_structure_factor_coef   Fsqd
_refine_ls_weighting_details      
 'w=1/[\s^2^(Fo^2^)+(0.0358P)^2^+70.1540P] where P=(Fo^2^+2Fc^2^)/3'
_refine_ls_weighting_scheme        calc
_refine_ls_wR_factor_gt            0.1007
_refine_ls_wR_factor_ref           0.1091
_refine_special_details
;
 Refined as a 2-component inversion twin.
;
_olex2_refinement_description
;
1. Twinned data refinement
 Scales: 0.49(3)
 0.51(3)
2. Fixed Uiso
 At 1.2 times of:
  All C(H,H) groups, All C(H,H,H,H) groups, All N(H,H,H) groups
 At 1.5 times of:
  All C(H,H,H) groups
3. Restrained distances
 N2-C2 = C2-C3 = C2-C3A = C3-C4 = C4-C5 = C3A-C4A = C4A-C5A
 1.5 with sigma of 0.005
 C1A-N1A = N1-C1
 1.5 with sigma of 0.005
 N2-C3 = N2-C3A = C2-C4 = C2-C4A = C3-C5 = C3A-C5A
 2.45 with sigma of 0.01
4. Uiso/Uaniso restraints and constraints
C1A \\sim N1A \\sim N1 \\sim C1: within 2A with sigma of 0.002 and sigma for
terminal atoms of 0.005 within 2A
N2 \\sim C2 \\sim C3 \\sim C4 \\sim C5 \\sim C3A \\sim C4A \\sim C5A: within 2A
with sigma of 0.002 and sigma for terminal atoms of 0.005 within 2A
5. Others
 Fixed Sof: C1A(0.25) N1A(0.25) H2AA(0.5) H2AB(0.5) H2BC(0.5) H2BD(0.5)
 C3(0.5) H3A(0.5) H3B(0.5) C4A(0.5) H4AA(0.5) H4AB(0.5) C3A(0.5) H3AA(0.5)
 H3AB(0.5) C4(0.5) H4A(0.5) H4B(0.5) C5A(0.5) H5AA(0.5) H5AB(0.5) H5AC(0.5)
 C5(0.5) H5A(0.5) H5B(0.5) H5C(0.5) C1(0.25) N1(0.25)
6.a Secondary CH2 refined with riding coordinates:
 C2(H2AA,H2AB), C2(H2BC,H2BD), C3(H3A,H3B), C4A(H4AA,H4AB), C3A(H3AA,H3AB),
 C4(H4A,H4B)
6.b Me refined with riding coordinates:
 N2(H2A,H2B,H2C), C5A(H5AA,H5AB,H5AC), C5(H5A,H5B,H5C)
;
_atom_sites_solution_hydrogens     geom
_atom_sites_solution_primary       dual
_atom_sites_solution_secondary     difmap
loop_
  _atom_site_label
  _atom_site_type_symbol
  _atom_site_fract_x
  _atom_site_fract_y
  _atom_site_fract_z
  _atom_site_U_iso_or_equiv
  _atom_site_adp_type
  _atom_site_occupancy
  _atom_site_site_symmetry_order
  _atom_site_calc_flag
  _atom_site_refinement_flags_posn
  _atom_site_refinement_flags_adp
  _atom_site_refinement_flags_occupancy
  _atom_site_disorder_assembly
  _atom_site_disorder_group
 Pb1 Pb 0.41747(2) 0.25083(6) 0.3819(6) 0.04061(17) Uani 1 1 d . . . . .
 I1 I 0.500000 0.2045(3) 0.3826(12) 0.0901(7) Uani 1 2 d S T P . .
 I3 I 0.41073(5) 0.0044(6) 0.6346(6) 0.0948(6) Uani 1 1 d . . . . .
 I4 I 0.42854(5) 0.4980(6) 0.6299(6) 0.0971(6) Uani 1 1 d . . . . .
 I2 I 0.34015(4) 0.3104(2) 0.3744(11) 0.1269(9) Uani 1 1 d . . . . .
 C1A C 0.500000 0.193(8) 0.764(6) 0.073(10) Uiso 0.5 2 d DS U P A 2
 N1A N 0.500000 0.237(7) 0.927(5) 0.075(10) Uiso 0.5 2 d DS U P A 2
 N2 N 0.3619(6) 0.291(3) 0.914(3) 0.116(7) Uiso 1 1 d D U . . .
 H2A H 0.374830 0.331381 0.842351 0.139 Uiso 1 1 calc R U . . .
 H2B H 0.354271 0.361629 0.975019 0.139 Uiso 1 1 calc R U . . .
 H2C H 0.374157 0.225067 0.965989 0.139 Uiso 1 1 calc R U . . .
 C2 C 0.3323(7) 0.212(3) 0.842(3) 0.131(7) Uiso 1 1 d D U . . .
 H2AA H 0.319029 0.283231 0.783848 0.157 Uiso 0.5 1 calc R U P B 1
 H2AB H 0.340525 0.135607 0.774086 0.157 Uiso 0.5 1 calc R U P B 1
 H2BC H 0.330417 0.242213 0.737325 0.157 Uiso 0.5 1 calc R U P C 2
 H2BD H 0.335902 0.105268 0.845215 0.157 Uiso 0.5 1 calc R U P C 2
 C3 C 0.3103(9) 0.143(6) 0.961(4) 0.132(7) Uiso 0.5 1 d D U P D 1
 H3A H 0.316194 0.183867 1.058520 0.159 Uiso 0.5 1 calc R U P D 1
 H3B H 0.314174 0.036174 0.963472 0.159 Uiso 0.5 1 calc R U P D 1
 C4A C 0.2860(14) 0.114(5) 0.999(7) 0.133(7) Uiso 0.5 1 d D U P D 2
 H4AA H 0.278452 0.043337 0.922861 0.159 Uiso 0.5 1 calc R U P D 2
 H4AB H 0.303613 0.066619 1.058494 0.159 Uiso 0.5 1 calc R U P D 2
 C3A C 0.3001(6) 0.251(4) 0.924(5) 0.132(7) Uiso 0.5 1 d D U P D 2
 H3AA H 0.283509 0.290200 0.853053 0.159 Uiso 0.5 1 calc R U P D 2
 H3AB H 0.304651 0.326841 0.998724 0.159 Uiso 0.5 1 calc R U P D 2
 C4 C 0.2735(8) 0.174(6) 0.928(6) 0.133(7) Uiso 0.5 1 d D U P D 1
 H4A H 0.271076 0.272918 0.885446 0.159 Uiso 0.5 1 calc R U P D 1
 H4B H 0.260418 0.169279 1.020284 0.159 Uiso 0.5 1 calc R U P D 1
 C5A C 0.2566(13) 0.156(8) 1.098(6) 0.135(9) Uiso 0.5 1 d D U P D 2
 H5AA H 0.247702 0.068394 1.145579 0.203 Uiso 0.5 1 calc R U P D 2
 H5AB H 0.264245 0.225289 1.173358 0.203 Uiso 0.5 1 calc R U P D 2
 H5AC H 0.239144 0.202063 1.038052 0.203 Uiso 0.5 1 calc R U P D 2
 C5 C 0.2603(12) 0.060(8) 0.818(7) 0.135(9) Uiso 0.5 1 d D U P D 1
 H5A H 0.236709 0.079843 0.797449 0.202 Uiso 0.5 1 calc R U P D 1
 H5B H 0.273123 0.065378 0.726523 0.202 Uiso 0.5 1 calc R U P D 1
 H5C H 0.262491 -0.038005 0.861027 0.202 Uiso 0.5 1 calc R U P D 1
 C1 C 0.518(2) 0.193(7) 0.900(12) 0.074(10) Uiso 0.25 1 d D U P E 1
 N1 N 0.500000 0.327(6) 0.838(6) 0.074(10) Uiso 0.5 2 d DS U P E 1

loop_
  _atom_site_aniso_label
  _atom_site_aniso_U_11
  _atom_site_aniso_U_22
  _atom_site_aniso_U_33
  _atom_site_aniso_U_23
  _atom_site_aniso_U_13
  _atom_site_aniso_U_12
 Pb1 0.0564(3) 0.0301(2) 0.0354(2) 0.0021(4) -0.0072(5) 0.0012(2)
 I1 0.0475(9) 0.0850(13) 0.138(2) 0.014(4) 0.000 0.000
 I3 0.1450(14) 0.0681(10) 0.0712(9) 0.0434(8) 0.022(2) 0.028(2)
 I4 0.1493(14) 0.0705(9) 0.0714(9) -0.0467(8) -0.026(3) 0.006(3)
 I2 0.0509(7) 0.0774(10) 0.252(3) -0.020(4) -0.004(3) 0.0001(7)

_geom_special_details
;
 All esds (except the esd in the dihedral angle between two l.s. planes)
 are estimated using the full covariance matrix.  The cell esds are taken
 into account individually in the estimation of esds in distances, angles
 and torsion angles; correlations between esds in cell parameters are only
 used when they are defined by crystal symmetry.  An approximate (isotropic)
 treatment of cell esds is used for estimating esds involving l.s. planes.
;
loop_
  _geom_bond_atom_site_label_1
  _geom_bond_atom_site_label_2
  _geom_bond_distance
  _geom_bond_site_symmetry_2
  _geom_bond_publ_flag
 Pb1 I1 3.2671(6) . ?
 Pb1 I3 3.159(4) . ?
 Pb1 I3 3.180(4) 3_554 ?
 Pb1 I4 3.153(4) . ?
 Pb1 I4 3.202(4) 3_564 ?
 Pb1 I2 3.0832(16) . ?
 C1A N1A 1.499(7) . ?
 N2 H2A 0.8900 . ?
 N2 H2B 0.8900 . ?
 N2 H2C 0.8900 . ?
 N2 C2 1.499(7) . ?
 C2 H2AA 0.9700 . ?
 C2 H2AB 0.9700 . ?
 C2 H2BC 0.9700 . ?
 C2 H2BD 0.9700 . ?
 C2 C3 1.497(7) . ?
 C2 C3A 1.498(7) . ?
 C3 H3A 0.9700 . ?
 C3 H3B 0.9700 . ?
 C3 C4 1.499(7) . ?
 C4A H4AA 0.9700 . ?
 C4A H4AB 0.9700 . ?
 C4A C3A 1.500(7) . ?
 C4A C5A 1.499(7) . ?
 C3A H3AA 0.9700 . ?
 C3A H3AB 0.9700 . ?
 C4 H4A 0.9700 . ?
 C4 H4B 0.9700 . ?
 C4 C5 1.500(7) . ?
 C5A H5AA 0.9600 . ?
 C5A H5AB 0.9600 . ?
 C5A H5AC 0.9600 . ?
 C5 H5A 0.9600 . ?
 C5 H5B 0.9600 . ?
 C5 H5C 0.9600 . ?
 C1 C1 1.44(17) 4_655 ?
 C1 N1 1.499(7) . ?

loop_
  _geom_angle_atom_site_label_1
  _geom_angle_atom_site_label_2
  _geom_angle_atom_site_label_3
  _geom_angle
  _geom_angle_site_symmetry_1
  _geom_angle_site_symmetry_3
  _geom_angle_publ_flag
 I3 Pb1 I1 89.59(14) . . ?
 I3 Pb1 I1 89.58(15) 3_554 . ?
 I3 Pb1 I3 88.913(15) . 3_554 ?
 I3 Pb1 I4 91.95(18) 3_554 3_564 ?
 I3 Pb1 I4 176.95(6) . 3_564 ?
 I4 Pb1 I1 87.49(14) 3_564 . ?
 I4 Pb1 I1 87.20(14) . . ?
 I4 Pb1 I3 176.70(8) . 3_554 ?
 I4 Pb1 I3 90.36(18) . . ?
 I4 Pb1 I4 88.616(17) . 3_564 ?
 I2 Pb1 I1 177.11(14) . . ?
 I2 Pb1 I3 93.08(14) . . ?
 I2 Pb1 I3 91.58(14) . 3_554 ?
 I2 Pb1 I4 89.83(14) . 3_564 ?
 I2 Pb1 I4 91.67(14) . . ?
 Pb1 I1 Pb1 165.39(8) 4_655 . ?
 Pb1 I3 Pb1 170.28(7) . 3 ?
 Pb1 I4 Pb1 164.28(7) . 3_565 ?
 H2A N2 H2B 109.5 . . ?
 H2A N2 H2C 109.5 . . ?
 H2B N2 H2C 109.5 . . ?
 C2 N2 H2A 109.5 . . ?
 C2 N2 H2B 109.5 . . ?
 C2 N2 H2C 109.5 . . ?
 N2 C2 H2AA 109.7 . . ?
 N2 C2 H2AB 109.7 . . ?
 N2 C2 H2BC 109.7 . . ?
 N2 C2 H2BD 109.7 . . ?
 H2AA C2 H2AB 108.2 . . ?
 H2BC C2 H2BD 108.2 . . ?
 C3 C2 N2 110.0(10) . . ?
 C3 C2 H2AA 109.7 . . ?
 C3 C2 H2AB 109.7 . . ?
 C3A C2 N2 110.0(10) . . ?
 C3A C2 H2BC 109.7 . . ?
 C3A C2 H2BD 109.7 . . ?
 C2 C3 H3A 109.7 . . ?
 C2 C3 H3B 109.6 . . ?
 C2 C3 C4 110.0(11) . . ?
 H3A C3 H3B 108.2 . . ?
 C4 C3 H3A 109.7 . . ?
 C4 C3 H3B 109.7 . . ?
 H4AA C4A H4AB 108.2 . . ?
 C3A C4A H4AA 109.7 . . ?
 C3A C4A H4AB 109.7 . . ?
 C5A C4A H4AA 109.7 . . ?
 C5A C4A H4AB 109.7 . . ?
 C5A C4A C3A 109.8(11) . . ?
 C2 C3A C4A 109.8(10) . . ?
 C2 C3A H3AA 109.7 . . ?
 C2 C3A H3AB 109.7 . . ?
 C4A C3A H3AA 109.7 . . ?
 C4A C3A H3AB 109.7 . . ?
 H3AA C3A H3AB 108.2 . . ?
 C3 C4 H4A 109.7 . . ?
 C3 C4 H4B 109.7 . . ?
 C3 C4 C5 109.7(11) . . ?
 H4A C4 H4B 108.2 . . ?
 C5 C4 H4A 109.7 . . ?
 C5 C4 H4B 109.7 . . ?
 C4A C5A H5AA 109.5 . . ?
 C4A C5A H5AB 109.5 . . ?
 C4A C5A H5AC 109.5 . . ?
 H5AA C5A H5AB 109.5 . . ?
 H5AA C5A H5AC 109.5 . . ?
 H5AB C5A H5AC 109.5 . . ?
 C4 C5 H5A 109.5 . . ?
 C4 C5 H5B 109.5 . . ?
 C4 C5 H5C 109.5 . . ?
 H5A C5 H5B 109.5 . . ?
 H5A C5 H5C 109.5 . . ?
 H5B C5 H5C 109.5 . . ?
 C1 C1 N1 61(4) 4_655 . ?
 C1 N1 C1 57(7) 4_655 . ?

loop_
  _geom_torsion_atom_site_label_1
  _geom_torsion_atom_site_label_2
  _geom_torsion_atom_site_label_3
  _geom_torsion_atom_site_label_4
  _geom_torsion
  _geom_torsion_site_symmetry_1
  _geom_torsion_site_symmetry_2
  _geom_torsion_site_symmetry_3
  _geom_torsion_site_symmetry_4
  _geom_torsion_publ_flag
 N2 C2 C3 C4 135(3) . . . . ?
 N2 C2 C3A C4A -114(4) . . . . ?
 C2 C3 C4 C5 84(4) . . . . ?
 C5A C4A C3A C2 172(5) . . . . ?

_shelx_res_file
;
TITL 2ml_i_rt_a.res in Cmc2(1)
    2ml_i_rt.res
    created by SHELXL-2018/3 at 22:02:34 on 02-May-2022
REM Old TITL 2ML_I_RT in Cmcm
REM SHELXT solution in Cmc2(1): R1 0.200, Rweak 0.004, Alpha 0.012
REM <I/s> 0.903 for 110 systematic absences, Orientation as input
REM Flack x = 0.495 ( 0.003 ) from 1063 Parsons' quotients
REM Formula found by SHELXT: C1A Pb2 I7
CELL 0.71073 39.2656 8.9569 8.8778 90 90 90
ZERR 4 0.0014 0.0003 0.0003 0 0 0
LATT -7
SYMM -X,-Y,0.5+Z
SYMM +X,-Y,0.5+Z
SYMM -X,+Y,+Z
SFAC C H I N Pb
UNIT 36 120 28 12 8
DFIX 1.5 0.005 N2 C2 C2 C3 C2 C3A C3 C4 C4 C5 C3A C4A C4A C5A
SIMU 0.002 0.005 2 C1A N1A N1 C1
SIMU 0.002 0.005 2 N2 C2 C3 C4 C5 C3A C4A C5A
DFIX 1.5 0.005 C1A N1A N1 C1
DFIX 2.45 0.01 N2 C3 N2 C3A C2 C4 C2 C4A C3 C5 C3A C5A

L.S. 5 0 0
PLAN  50
SIZE 0.027 0.078 0.103
TEMP 19.88
CONF
BOND
list 4
MORE -1
BOND $H
fmap 2 53
acta
TWIN -1 0 0 0 -1 0 0 0 -1 2
REM <olex2.extras>
REM <HklSrc "%.\\2ML_I_RT.hkl">
REM </olex2.extras>

WGHT    0.035800   70.153999
BASF   0.51279
FVAR       0.06635
PB1   5    0.417471    0.250829    0.381885    11.00000    0.05641    0.03006 =
         0.03536    0.00206   -0.00719    0.00123
I1    3    0.500000    0.204472    0.382634    10.50000    0.04746    0.08501 =
         0.13797    0.01404    0.00000    0.00000
I3    3    0.410731    0.004380    0.634633    11.00000    0.14503    0.06806 =
         0.07118    0.04341    0.02239    0.02782
I4    3    0.428535    0.498050    0.629873    11.00000    0.14932    0.07053 =
         0.07136   -0.04665   -0.02551    0.00571
I2    3    0.340151    0.310403    0.374443    11.00000    0.05093    0.07742 =
         0.25231   -0.01952   -0.00412    0.00009
PART 2
C1A   1    0.500000    0.193425    0.764039    10.25000    0.07324
N1A   4    0.500000    0.236512    0.927200    10.25000    0.07506

PART 0
N2    4    0.361892    0.290545    0.913613    11.00000    0.11599
AFIX  33
H2A   2    0.374830    0.331381    0.842351    11.00000   -1.20000
H2B   2    0.354271    0.361629    0.975019    11.00000   -1.20000
H2C   2    0.374157    0.225067    0.965989    11.00000   -1.20000
AFIX   0
C2    1    0.332290    0.212354    0.842024    11.00000    0.13111
PART 1
AFIX  23
H2AA  2    0.319029    0.283231    0.783848    10.50000   -1.20000
H2AB  2    0.340525    0.135607    0.774086    10.50000   -1.20000
AFIX  23
PART 2
H2BC  2    0.330417    0.242213    0.737325    10.50000   -1.20000
H2BD  2    0.335902    0.105268    0.845215    10.50000   -1.20000
AFIX   0
PART 1
C3    1    0.310296    0.143093    0.960718    10.50000    0.13222
AFIX  23
H3A   2    0.316194    0.183867    1.058520    10.50000   -1.20000
H3B   2    0.314174    0.036174    0.963472    10.50000   -1.20000
AFIX   0
PART 2
C4A   1    0.285992    0.113985    0.998660    10.50000    0.13271
AFIX  23
H4AA  2    0.278452    0.043337    0.922861    10.50000   -1.20000
H4AB  2    0.303613    0.066619    1.058494    10.50000   -1.20000
AFIX   0
C3A   1    0.300074    0.250746    0.923663    10.50000    0.13215
AFIX  23
H3AA  2    0.283509    0.290200    0.853053    10.50000   -1.20000
H3AB  2    0.304651    0.326841    0.998724    10.50000   -1.20000
AFIX   0
PART 1
C4    1    0.273506    0.173626    0.927721    10.50000    0.13276
AFIX  23
H4A   2    0.271076    0.272918    0.885446    10.50000   -1.20000
H4B   2    0.260418    0.169279    1.020284    10.50000   -1.20000
AFIX   0
PART 2
C5A   1    0.256631    0.156231    1.097828    10.50000    0.13531
AFIX  33
H5AA  2    0.247702    0.068394    1.145579    10.50000   -1.50000
H5AB  2    0.264245    0.225289    1.173358    10.50000   -1.50000
H5AC  2    0.239144    0.202063    1.038052    10.50000   -1.50000
AFIX   0
PART 1
C5    1    0.260266    0.059986    0.818338    10.50000    0.13463
AFIX  33
H5A   2    0.236709    0.079843    0.797449    10.50000   -1.50000
H5B   2    0.273123    0.065378    0.726523    10.50000   -1.50000
H5C   2    0.262491   -0.038005    0.861027    10.50000   -1.50000
AFIX   0

C1    1    0.518337    0.193224    0.900350    10.25000    0.07352
N1    4    0.500000    0.326515    0.838460    10.25000    0.07385
HKLF 4


REM  2ml_i_rt_a.res in Cmc2(1)
REM wR2 = 0.1091, GooF = S = 1.088, Restrained GooF = 1.085 for all data
REM R1 = 0.0466 for 2929 Fo > 4sig(Fo) and 0.0632 for all 3772 data
REM 89 parameters refined using 35 restraints

END

WGHT      0.0360     70.0770

REM Highest difference peak  1.905,  deepest hole -1.794,  1-sigma level  0.201
Q1    1   0.3392  0.2979  0.4417  11.00000  0.05    1.90
Q2    1   0.3384  0.2980  0.3167  11.00000  0.05    1.82
Q3    1   0.3145  0.3240  0.3875  11.00000  0.05    0.97
Q4    1   0.4205 -0.0544  0.5585  11.00000  0.05    0.96
Q5    1   0.4182  0.1992  0.4631  11.00000  0.05    0.94
Q6    1   0.4047  0.2336  0.2987  11.00000  0.05    0.89
Q7    1   0.4139  0.2529  0.2800  11.00000  0.05    0.85
Q8    1   0.3833  0.0016  0.6283  11.00000  0.05    0.82
Q9    1   0.3975  0.3006  0.3844  11.00000  0.05    0.81
Q10   1   0.4211  0.0631  0.7071  11.00000  0.05    0.77
Q11   1   0.4405  0.2875  0.3739  11.00000  0.05    0.72
Q12   1   0.4420  0.2050  0.3731  11.00000  0.05    0.69
Q13   1   0.4389  0.5079  0.6270  11.00000  0.05    0.68
Q14   1   0.5000  0.1632  0.3197  10.50000  0.05    0.66
Q15   1   0.4766  0.1818  0.3788  11.00000  0.05    0.66
Q16   1   0.3646  0.3398  0.3840  11.00000  0.05    0.62
Q17   1   0.5225  0.2183  0.8657  11.00000  0.05    0.62
Q18   1   0.5000  0.2346  0.4190  10.50000  0.05    0.60
Q19   1   0.4183  0.4556  0.5913  11.00000  0.05    0.59
Q20   1   0.5000  0.2341  0.3306  10.50000  0.05    0.59
Q21   1   0.5000  0.2964  0.8845  10.50000  0.05    0.55
Q22   1   0.3419  0.3284  0.9461  11.00000  0.05    0.54
Q23   1   0.5000  0.1441  0.4388  10.50000  0.05    0.54
Q24   1   0.3271  0.1280  0.8785  11.00000  0.05    0.53
Q25   1   0.3428  0.3219  0.8175  11.00000  0.05    0.52
Q26   1   0.5000  0.2472  0.7583  10.50000  0.05    0.51
Q27   1   0.3595  0.3070  0.7886  11.00000  0.05    0.49
Q28   1   0.5229  0.2718  0.9722  11.00000  0.05    0.48
Q29   1   0.5000  0.1022  0.3820  10.50000  0.05    0.47
Q30   1   0.3944  0.2522  0.8789  11.00000  0.05    0.46
Q31   1   0.4224 -0.0374  0.6775  11.00000  0.05    0.46
Q32   1   0.4392  0.5331  0.7143  11.00000  0.05    0.46
Q33   1   0.4220  0.4419  0.7231  11.00000  0.05    0.45
Q34   1   0.3425  0.4078  0.3769  11.00000  0.05    0.45
Q35   1   0.4069  0.5306  0.6694  11.00000  0.05    0.45
Q36   1   0.2830  0.0736  0.8667  11.00000  0.05    0.42
Q37   1   0.4394  0.5746  0.6550  11.00000  0.05    0.40
Q38   1   0.5226  0.1816  0.2380  11.00000  0.05    0.40
Q39   1   0.2999  0.1943  0.8926  11.00000  0.05    0.40
Q40   1   0.3001  0.2853  0.8633  11.00000  0.05    0.38
Q41   1   0.4416  0.4095  0.6235  11.00000  0.05    0.37
Q42   1   0.3209  0.4353  0.3077  11.00000  0.05    0.37
Q43   1   0.5000  0.2558  1.0181  10.50000  0.05    0.37
Q44   1   0.2776  0.0789  0.6422  11.00000  0.05    0.37
Q45   1   0.5000  0.4002  0.6640  10.50000  0.05    0.37
Q46   1   0.2996  0.1711  1.0875  11.00000  0.05    0.36
Q47   1   0.2387  0.1931  0.8576  11.00000  0.05    0.36
Q48   1   0.4613  0.3659  0.3808  11.00000  0.05    0.35
Q49   1   0.4414  0.4989  0.5045  11.00000  0.05    0.35
Q50   1   0.2800  0.0889  1.1219  11.00000  0.05    0.35
;
_shelx_res_checksum                4777
_shelx_hkl_file
;
   0   0  -1    1.60    0.40
   0   0  -1    0.70    0.40
   0   0  -1    1.40    0.50
   0   0  -1    1.20    0.30
   0   0   1    1.30    0.50
   0   0   1    2.20    0.40
   0   0   1    1.80    0.40
   0   0   1    2.20    0.40
   0   0  -2 1121.79   34.60
   0   0  -2 1110.79   34.70
   0   0  -2 1138.69   34.60
   0   0  -2 1118.09   34.70
   0   0  -2 1093.49   34.70
   0   0   2 1175.58   34.70
   0   0   2 1142.89   34.60
   0   0   2 1113.29   34.70
   0   0   2 1145.39   34.60
   0   0  -3   -0.20    0.70
   0   0  -3   -0.20    0.80
   0   0  -3   -1.40    0.80
   0   0  -3   -1.40    0.90
   0   0  -3    1.20    0.70
   0   0   3   -0.40    0.80
   0   0   3    0.10    0.70
   0   0   3   -0.10    0.80
   0   0  -4 5792.92  177.08
   0   0  -5    0.10    1.00
   0   0  -5   -0.60    1.00
   0   0  -5    0.10    1.00
   0   0   5   -0.80    1.10
   0   0  -6   46.50    2.60
   0   0  -6   47.10    2.60
   0   0  -6   49.70    2.50
   0   0  -6   47.80    2.80
   0   0  -7   -2.80    1.40
   0   0  -7    2.60    1.50
   0   0  -7    0.30    1.30
   0   0  -7   -0.50    1.40
   0   0   7   -0.10    1.60
   0   0  -8  571.14   18.90
   0   0  -8  583.84   18.90
   0   0  -8  576.04   18.70
   0   0  -8  568.94   19.10
   0   0   8  590.94   19.20
   0   0  -9   -0.40    3.20
   0   0  -9    1.80    1.80
   0   0  -9   -0.90    1.80
   0   0  -9    0.50    2.30
   0   0   9   -2.50    2.10
   0   0 -10   17.40    3.10
   0   0 -10   19.20    3.40
   0   0 -10   21.40    3.10
   0   0 -10   25.90    5.50
   0   0  10   19.90    3.10
   0   0 -11   -1.60    2.70
   0   0 -11   -2.50    2.90
   0   0 -11    3.30    2.50
   0   0 -11   -1.80    2.30
   0   0  11    2.00    3.20
   1   1  11   59.29    5.60
  -1  -1 -11   53.19    5.40
  -1  -1 -11   55.09    4.90
  -1  -1 -11   52.79    4.60
  -1  -1 -11   56.09    4.80
   1   1  10   -0.70    2.50
  -1  -1 -10    3.10    2.30
  -1  -1 -10    2.80    2.40
  -1  -1 -10    3.40    2.30
  -1  -1 -10    0.70    2.10
   1   1   9   82.79    5.10
  -1  -1  -9   83.69    4.50
  -1  -1  -9   73.89    4.40
  -1  -1  -9   76.79    5.00
   1   1   8   -0.10    2.00
  -1  -1  -8   -2.60    1.70
  -1  -1  -8   -1.60    1.80
  -1  -1  -8    5.00    1.90
  -1  -1  -8    1.70    1.70
   1   1   7  335.27   11.50
  -1  -1  -7  333.47   11.20
  -1  -1  -7  329.47   11.20
  -1  -1  -7  326.67   11.40
  -1  -1  -7  336.27   11.30
   1   1   6    4.60    1.60
  -1  -1  -6    3.10    1.30
  -1  -1  -6    2.10    1.20
  -1  -1  -6    6.00    1.60
  -1  -1  -6    2.20    1.30
   1   1   5  610.74   19.80
   1   1   5  634.44   19.80
  -1  -1  -5  618.14   19.60
  -1  -1  -5  619.44   19.70
  -1  -1  -5  631.34   19.80
  -1  -1  -5  630.54   19.70
   1   1   4    1.80    0.80
   1   1   4    3.00    1.00
   1   1   4    2.50    1.10
  -1  -1  -4    2.90    0.90
  -1  -1  -4    0.60    1.00
  -1  -1  -4    2.40    0.90
  -1  -1  -4    2.40    1.10
   1   1   3 1972.20   61.89
   1   1   3 2038.90   61.79
   1   1   3 2124.99   61.89
   1   1   3 1990.60   61.89
  -1  -1  -3 1988.20   61.79
  -1  -1  -3 1947.61   61.89
  -1  -1  -3 2082.59   61.89
  -1  -1  -3 2025.10   61.99
  -1  -1  -3 1992.70   61.89
   1   1   2    0.60    0.80
   1   1   2    0.30    0.70
   1   1   2    1.10    0.60
   1   1   2   -0.40    0.60
   1   1   2   -1.70    0.70
  -1  -1  -2    1.00    0.60
  -1  -1  -2    1.20    0.70
  -1  -1  -2   -0.10    0.80
  -1  -1  -2    0.90    0.70
  -1  -1  -2   -0.30    0.70
  -1  -1  -1 1818.82   65.09
   1   1   0    5.60    0.50
   1   1   0    6.00    0.50
  -1  -1   0    7.70    0.90
  -1  -1   0    5.30    0.50
  -1  -1   0    6.40    0.70
   1   1  -1 2495.45   86.29
  -1  -1   1 2442.06   85.69
   1   1  -2    1.00    0.80
   1   1  -2   -0.10    0.50
   1   1  -2    0.70    0.70
   1   1  -2    0.40    0.80
   1   1  -2    0.00    0.70
  -1  -1   2   -0.10    0.70
  -1  -1   2   -0.20    0.70
  -1  -1   2   -1.10    0.50
  -1  -1   2   -0.40    0.70
  -1  -1   2    0.70    0.70
   1   1  -3 1994.70   61.49
   1   1  -3 1970.50   61.59
   1   1  -3 2003.60   61.59
   1   1  -3 1976.50   61.59
   1   1  -3 1961.50   61.39
  -1  -1   3 2061.29   61.59
  -1  -1   3 1974.50   61.59
  -1  -1   3 2093.09   61.59
  -1  -1   3 2026.50   61.39
   1   1  -4    2.50    1.00
   1   1  -4    3.20    0.80
   1   1  -4    3.20    1.10
   1   1  -4    3.20    1.00
  -1  -1   4    4.10    1.20
  -1  -1   4    2.50    0.80
   1   1  -5  619.94   19.60
   1   1  -5  629.54   19.50
   1   1  -5  609.44   19.50
   1   1  -5  597.14   19.50
   1   1  -5  607.14   19.20
  -1  -1   5  628.74   19.60
   1   1  -6    4.20    1.50
   1   1  -6    2.40    1.10
   1   1  -6    2.70    1.30
   1   1  -6    4.30    1.40
  -1  -1   6    1.90    1.40
   1   1  -7  316.17   11.20
   1   1  -7  337.77   11.10
   1   1  -7  323.97   11.10
   1   1  -7  323.67   10.80
  -1  -1   7  329.67   11.30
   1   1  -8   -0.80    1.70
   1   1  -8    2.60    1.80
   1   1  -8   -1.30    1.90
   1   1  -8    0.80    1.50
  -1  -1   8    1.60    1.90
   1   1  -9   79.89    5.00
   1   1  -9   87.09    4.80
   1   1  -9   85.09    4.30
   1   1  -9   87.59    5.00
  -1  -1   9   84.59    5.20
   1   1 -10    0.70    2.10
   1   1 -10   -0.80    2.40
   1   1 -10    2.80    2.80
   1   1 -10   -1.40    2.30
  -1  -1  10    0.50    2.40
   1   1 -11   51.69    5.10
   1   1 -11   48.10    5.00
   1   1 -11   57.59    5.40
   1   1 -11   45.40    7.60
  -1  -1  11   51.89    5.10
   2   2  11   -1.70    3.10
  -2  -2 -11   -0.70    2.60
  -2  -2 -11    1.70    2.40
  -2  -2 -11   -1.90    2.90
   2   2  10   53.69    5.30
  -2  -2 -10   59.69    4.90
  -2  -2 -10   60.79    5.10
  -2  -2 -10   65.29    4.80
  -2  -2 -10   54.79    4.20
   2   2   9   -3.50    2.30
  -2  -2  -9    0.10    2.10
  -2  -2  -9    1.30    1.90
  -2  -2  -9   -1.30    1.80
  -2  -2  -9    2.30    2.40
   2   2   8   12.20    2.90
  -2  -2  -8   11.40    2.00
  -2  -2  -8   12.50    2.20
  -2  -2  -8    8.50    2.10
  -2  -2  -8   12.00    2.10
   2   2   7    3.00    1.70
  -2  -2  -7   -0.20    1.20
  -2  -2  -7   -0.40    1.40
  -2  -2  -7   -0.10    1.40
  -2  -2  -7    1.90    1.50
   2   2   6  445.66   14.60
   2   2   6  453.75   14.80
  -2  -2  -6  456.05   14.70
  -2  -2  -6  437.86   14.50
  -2  -2  -6  445.26   14.70
  -2  -2  -6  457.45   14.50
   2   2   5   13.30    1.50
   2   2   5   13.70    1.70
   2   2   5   15.60    1.20
  -2  -2  -5   12.60    1.70
  -2  -2  -5   12.60    1.70
  -2  -2  -5   12.30    1.60
  -2  -2  -5   15.50    1.50
   2   2   4    4.30    1.10
   2   2   4    4.80    0.90
  -2  -2  -4    5.50    1.10
  -2  -2  -4    5.90    1.00
  -2  -2  -4    7.10    1.20
  -2  -2  -4    2.80    1.10
   2   2   3   55.39    2.30
   2   2   3   57.29    2.10
   2   2   3   55.19    2.20
  -2  -2  -3   54.69    2.30
  -2  -2  -3   53.89    2.40
  -2  -2  -3   55.49    2.20
  -2  -2  -3   57.29    2.50
   2   2   2 1884.41   55.49
   2   2   2 1796.82   55.59
   2   2   2 1808.42   55.49
  -2  -2  -2 1642.14   55.69
  -2  -2  -2 1914.71   55.49
  -2  -2  -2 1824.42   55.69
  -2  -2  -2 1832.02   55.69
   2   2   1  251.27    8.10
   2   2   1  262.27    8.10
   2   2   1  239.68    8.00
   2   2   1  262.07    8.10
   2   2   1  260.57    7.90
  -2  -2  -1  258.87    8.10
  -2  -2  -1  249.18    8.10
  -2  -2  -1  249.58    8.00
   2   2   0   18.20    1.00
   2   2   0   20.10    1.30
   2   2   0   15.00    1.00
  -2  -2   0   16.30    1.60
  -2  -2   0   17.10    1.00
  -2  -2   0   15.40    1.00
   2   2  -1  268.87    8.20
   2   2  -1  257.77    8.20
   2   2  -1  263.47    8.10
   2   2  -1  260.37    8.10
   2   2  -1  257.17    8.30
  -2  -2   1  260.07    8.00
  -2  -2   1  251.17    8.20
  -2  -2   1  255.77    8.10
  -2  -2   1  263.37    8.10
   2   2  -2 1789.52   55.69
   2   2  -2 1837.42   55.69
   2   2  -2 1808.62   55.79
   2   2  -2 1807.72   55.69
  -2  -2   2 1805.52   55.69
  -2  -2   2 1859.61   55.79
   2   2  -3   55.69    2.30
   2   2  -3   51.89    2.40
   2   2  -3   54.19    1.90
   2   2  -3   54.19    2.30
   2   2  -3   54.19    2.30
  -2  -2   3   54.99    2.00
  -2  -2   3   54.29    2.40
   2   2  -4    6.10    0.80
   2   2  -4    8.00    1.20
   2   2  -4    5.60    1.10
   2   2  -4    5.50    1.10
  -2  -2   4    6.20    1.30
  -2  -2   4    5.30    0.90
   2   2  -5   18.00    1.30
   2   2  -5   17.00    1.80
   2   2  -5   18.30    1.90
   2   2  -5   15.60    1.70
  -2  -2   5   13.40    1.60
   2   2  -6  443.46   14.40
   2   2  -6  459.05   14.90
   2   2  -6  457.55   14.80
   2   2  -6  443.86   14.80
  -2  -2   6  466.35   15.00
   2   2  -7    0.40    1.70
   2   2  -7    0.50    1.20
   2   2  -7    0.00    1.40
  -2  -2   7    0.00    1.70
   2   2  -8   13.80    1.80
   2   2  -8   11.60    2.30
   2   2  -8    8.70    2.10
   2   2  -8   13.00    2.70
  -2  -2   8   11.80    2.50
   2   2  -9    1.00    1.60
   2   2  -9   -1.20    2.10
   2   2  -9    0.90    2.20
   2   2  -9   -1.10    2.20
  -2  -2   9    3.10    2.30
   2   2 -10   56.99    3.90
   2   2 -10   65.19    5.20
   2   2 -10   53.59    4.70
   2   2 -10   71.99    5.20
  -2  -2  10   45.30    4.70
   2   2 -11   -3.30    5.50
   2   2 -11   -1.10    2.00
   2   2 -11   -0.10    2.80
   2   2 -11   -3.30    2.80
  -2  -2  11    3.40    2.80
   3   3  11   -1.90    3.30
  -3  -3 -11    2.20    3.20
  -3  -3 -11    4.50    3.20
  -3  -3 -11    7.90    3.10
   3   3  10   -0.50    2.60
  -3  -3 -10    2.80    2.80
  -3  -3 -10    5.30    2.50
  -3  -3 -10    3.00    2.80
   3   3   9    7.70    2.90
  -3  -3  -9    3.40    2.00
  -3  -3  -9    2.90    2.30
  -3  -3  -9   -1.60    1.80
  -3  -3  -9    3.70    2.40
  -3  -3  -8    4.10    2.10
  -3  -3  -8    5.60    1.80
  -3  -3  -8    4.10    1.60
  -3  -3  -8   -1.00    2.00
   3   3   7    1.60    1.40
   3   3   7    1.80    2.50
  -3  -3  -7    1.10    1.40
  -3  -3  -7   -0.30    1.50
  -3  -3  -7    2.20    1.70
  -3  -3  -7    0.70    1.30
   3   3   6   -0.20    1.00
   3   3   6   -0.70    1.40
  -3  -3  -6   -0.40    1.10
  -3  -3  -6    0.30    1.40
  -3  -3  -6    1.10    1.40
  -3  -3  -6   -0.70    1.50
   3   3   5    5.70    1.40
   3   3   5    5.80    1.30
   3   3   5    6.10    1.00
  -3  -3  -5    4.30    1.40
  -3  -3  -5    5.40    1.50
  -3  -3  -5    5.30    1.10
  -3  -3  -5    2.60    1.40
   3   3   4  177.28    6.30
   3   3   4  190.98    6.20
   3   3   4  185.58    6.00
  -3  -3  -4  187.88    6.50
  -3  -3  -4  184.88    6.10
  -3  -3  -4  184.28    6.50
  -3  -3  -4  175.38    6.40
   3   3   3    0.30    0.90
   3   3   3    0.10    0.70
   3   3   3    0.20    0.70
  -3  -3  -3    0.90    1.10
  -3  -3  -3    1.00    1.40
  -3  -3  -3    0.30    1.00
  -3  -3  -3    0.60    0.60
   3   3   2  204.08    6.60
   3   3   2  205.38    6.50
   3   3   2  210.08    6.80
   3   3   2  208.28    6.70
  -3  -3  -2  195.88    6.80
  -3  -3  -2  201.18    6.60
  -3  -3  -2  203.38    6.80
   3   3   1    2.20    0.80
   3   3   1    1.70    0.80
   3   3   1    1.80    0.80
   3   3   1    2.40    0.50
  -3  -3  -1    1.00    0.90
  -3  -3  -1    2.50    0.70
  -3  -3  -1    1.40    0.80
   3   3   0 1097.99   32.40
   3   3   0 1070.99   32.40
   3   3   0 1065.79   32.50
  -3  -3   0 1050.79   32.40
  -3  -3   0 1057.59   32.40
  -3  -3   0  969.70   32.60
   3   3  -1    2.40    0.80
   3   3  -1    1.80    0.60
   3   3  -1    1.80    0.50
   3   3  -1    0.80    0.80
   3   3  -1    1.80    1.10
   3   3  -1    1.10    0.80
  -3  -3   1    0.40    0.60
   3   3  -2  205.68    6.60
   3   3  -2  203.38    6.60
   3   3  -2  199.38    6.50
   3   3  -2  198.18    6.70
  -3  -3   2  208.48    6.70
  -3  -3   2  194.18    6.60
   3   3  -3    2.10    0.80
   3   3  -3   -0.60    0.90
   3   3  -3    1.80    1.00
   3   3  -3    0.30    0.90
  -3  -3   3   -0.20    1.00
   3   3  -4  183.08    6.30
   3   3  -4  179.08    6.20
   3   3  -4  181.78    6.20
   3   3  -4  171.08    6.30
  -3  -3   4  188.78    6.40
   3   3  -5    7.40    1.40
   3   3  -5    3.80    1.40
   3   3  -5    3.00    1.20
   3   3  -5    3.80    1.30
  -3  -3   5    5.20    1.60
   3   3  -6    0.90    0.80
   3   3  -6    1.80    1.50
   3   3  -6    0.00    1.40
   3   3  -6    0.90    1.30
   3   3  -6    3.00    1.30
  -3  -3   6    2.20    1.50
  -3  -3   6    0.20    1.10
   3   3  -7    2.40    1.10
   3   3  -7    0.80    1.50
   3   3  -7    2.10    1.70
   3   3  -7   -0.30    1.60
  -3  -3   7   -0.40    1.60
   3   3  -8    3.50    2.00
   3   3  -8    2.70    1.50
   3   3  -8    5.10    2.20
   3   3  -8    5.20    2.10
  -3  -3   8    3.70    2.20
   3   3  -9    0.90    1.60
   3   3  -9    3.80    2.40
   3   3  -9   -1.40    2.20
   3   3  -9    0.00    4.20
  -3  -3   9    4.80    2.40
   3   3 -10    1.60    2.70
   3   3 -10    3.20    2.50
   3   3 -10    4.50    1.70
   3   3 -10    0.30    2.60
  -3  -3  10    4.10    2.40
   3   3 -11    2.50    3.30
   3   3 -11   -0.50    2.50
   3   3 -11    1.00    1.80
   3   3 -11    3.00    3.20
   4   4  10   -0.10    2.90
  -4  -4 -10    1.80    2.40
  -4  -4 -10    4.90    3.10
  -4  -4 -10    1.80    2.80
   4   4   9   -1.60    2.30
  -4  -4  -9    3.00    2.30
  -4  -4  -9    4.60    2.60
  -4  -4  -9    1.70    2.50
   4   4   8   92.39    5.20
   4   4   8   78.29    4.30
  -4  -4  -8   83.59    3.90
  -4  -4  -8   91.29    5.00
  -4  -4  -8   93.09    5.20
  -4  -4  -8   95.39    5.10
   4   4   7    5.80    1.50
   4   4   7    5.00    3.20
  -4  -4  -7    7.10    2.00
  -4  -4  -7    7.10    1.40
  -4  -4  -7    3.30    2.40
  -4  -4  -7    5.20    2.20
   4   4   6   -0.60    1.50
   4   4   6    5.20    1.40
  -4  -4  -6    2.20    2.10
  -4  -4  -6    3.40    1.10
  -4  -4  -6    5.20    1.70
   4   4   5    8.60    1.40
   4   4   5    9.50    1.00
   4   4   5   10.10    1.70
  -4  -4  -5    8.60    1.10
  -4  -4  -5   10.50    2.20
  -4  -4  -5    6.80    1.70
  -4  -4  -5    9.70    1.70
   4   4   4  383.56   12.50
   4   4   4  389.36   12.50
   4   4   4  386.96   12.40
  -4  -4  -4  376.46   12.80
  -4  -4  -4  392.66   12.70
  -4  -4  -4  388.26   12.50
   4   4   3  128.29    4.30
   4   4   3  121.99    4.30
   4   4   3  122.69    4.40
  -4  -4  -3  123.79    4.30
  -4  -4  -3  128.09    4.60
  -4  -4  -3  123.19    4.70
   4   4   2    5.80    0.70
   4   4   2    6.90    1.50
   4   4   2    6.20    1.10
  -4  -4  -2    5.00    1.20
  -4  -4  -2    5.70    0.80
  -4  -4  -2    3.50    1.00
   4   4   1  211.48    7.00
   4   4   1  225.68    7.20
  -4  -4  -1  209.78    7.10
  -4  -4  -1  207.48    7.20
  -4  -4  -1  204.78    6.90
   4   4   0  767.22   23.30
   4   4   0  745.83   23.20
   4   4   0  773.42   23.30
  -4  -4   0  717.53   23.50
  -4  -4   0  725.93   23.20
   4   4  -1  206.78    6.90
   4   4  -1  198.18    6.50
   4   4  -1  213.98    6.90
   4   4  -1  209.68    7.30
   4   4  -1  211.18    6.70
   4   4  -1  205.38    6.80
  -4  -4   1  206.78    6.70
   4   4  -2    4.20    0.80
   4   4  -2    4.20    0.70
   4   4  -2    5.20    1.10
   4   4  -2    3.90    0.90
   4   4  -2    6.70    1.00
   4   4  -2    5.00    1.00
   4   4  -2    3.90    1.10
   4   4  -3  126.59    4.50
   4   4  -3  123.49    4.70
   4   4  -3  126.79    4.40
  -4  -4   3  129.09    4.90
   4   4  -4  394.66   12.50
   4   4  -4  381.76   12.50
   4   4  -4  385.06   12.40
   4   4  -4  373.36   12.60
  -4  -4   4  385.16   12.60
   4   4  -5    8.80    1.50
   4   4  -5    7.30    1.50
   4   4  -5    9.60    1.60
   4   4  -5   10.60    1.60
   4   4  -6    4.10    1.70
   4   4  -6    2.30    1.70
   4   4  -6    3.20    1.50
   4   4  -6    2.60    1.50
  -4  -4   6    3.10    1.60
   4   4  -7    1.60    1.80
   4   4  -7    6.00    1.80
   4   4  -7    4.20    1.80
   4   4  -7    7.30    2.10
  -4  -4   7    3.90    1.90
   4   4  -8   95.49    5.00
   4   4  -8   92.79    5.20
  -4  -4   8   84.99    5.60
   4   4  -9    3.80    2.50
   4   4  -9    0.80    2.20
   4   4  -9   -3.20    2.20
  -4  -4   9   -1.30    2.30
   4   4 -10    2.80    2.70
   4   4 -10    4.30    2.90
   4   4 -10   -0.20    2.50
   5   5  10   -2.20    3.10
  -5  -5 -10    3.50    2.90
  -5  -5 -10    6.20    3.00
  -5  -5 -10    9.80    3.40
   5   5   9   20.00    3.40
  -5  -5  -9   17.00    3.20
  -5  -5  -9   24.00    3.60
  -5  -5  -9   23.00    3.40
   5   5   8   -1.40    2.30
   5   5   8   -2.10    1.60
  -5  -5  -8    3.20    2.70
  -5  -5  -8   -0.50    2.40
  -5  -5  -8    0.30    2.30
   5   5   7  232.68    9.10
   5   5   7  273.27    9.60
  -5  -5  -7  264.37    9.90
  -5  -5  -7  268.97    9.70
   5   5   6   10.30    1.20
   5   5   6   13.90    1.70
   5   5   6   16.40    2.20
  -5  -5  -6   12.90    2.20
   5   5   5   90.59    3.80
   5   5   5   85.69    3.30
   5   5   5   93.49    4.00
  -5  -5  -5   96.89    3.70
  -5  -5  -5   87.59    4.30
  -5  -5  -5   92.29    4.30
   5   5   4   -0.40    0.90
   5   5   4    0.40    0.80
   5   5   4   -0.60    1.10
  -5  -5  -4    0.80    1.30
  -5  -5  -4    0.20    0.90
  -5  -5  -4    1.60    1.40
   5   5   3  613.94   19.10
   5   5   3  594.64   19.00
   5   5   3  617.74   18.80
  -5  -5  -3  592.64   18.80
  -5  -5  -3  590.14   19.40
  -5  -5  -3  612.74   19.30
   5   5   2   42.70    2.20
   5   5   2   48.90    2.60
   5   5   2   45.30    1.80
  -5  -5  -2   45.90    2.10
  -5  -5  -2   45.90    2.50
  -5  -5  -2   42.10    2.40
   5   5   1  443.16   13.70
  -5  -5  -1  411.76   13.70
  -5  -5  -1  425.56   13.50
  -5  -5  -1  423.46   14.00
   5   5   0   -0.80    0.90
  -5  -5   0    0.80    1.40
  -5  -5   0    0.00    0.90
   5   5  -1  414.56   13.30
   5   5  -1  408.76   13.20
   5   5  -1  408.46   13.10
   5   5  -1  414.26   13.70
   5   5  -1  422.46   12.90
   5   5  -1  433.66   13.40
  -5  -5   1  410.96   13.20
   5   5  -2   43.40    2.10
   5   5  -2   46.70    2.10
   5   5  -2   43.50    2.40
   5   5  -2   42.90    1.80
   5   5  -2   43.70    1.90
   5   5  -3  615.74   19.20
   5   5  -3  615.14   19.10
   5   5  -3  589.94   19.30
   5   5  -3  601.24   19.00
   5   5  -4    0.50    1.10
   5   5  -4    0.80    1.20
   5   5  -4    1.60    1.10
   5   5  -4    1.90    1.30
   5   5  -5   83.99    3.70
   5   5  -5   85.49    3.80
   5   5  -5   88.69    3.80
   5   5  -5   79.09    4.00
   5   5  -6   16.70    2.30
   5   5  -6   15.30    2.30
   5   5  -6   14.40    2.00
   5   5  -7  259.27    9.40
   5   5  -7  242.98    9.90
   5   5  -7  254.87    9.00
  -5  -5   7  223.68    9.10
   5   5  -8   -1.30    2.00
   5   5  -8    2.20    2.30
   5   5  -8    1.60    2.30
  -5  -5   8    1.90    2.30
   5   5  -9   20.90    3.30
   5   5  -9   26.20    3.40
   5   5  -9   15.40    3.00
   5   5 -10    2.00    2.90
   5   5 -10    1.90    2.60
   5   5 -10    0.50    3.00
   6   6   9   -4.90    2.50
  -6  -6  -9   -3.40    2.70
  -6  -6  -9    4.10    2.90
   6   6   8    9.10    2.80
  -6  -6  -8    7.60    2.70
  -6  -6  -8   11.30    2.80
   6   6   7    2.70    1.50
   6   6   7    1.40    2.10
  -6  -6  -7    2.40    1.20
  -6  -6  -7    1.50    2.30
  -6  -6  -7   -0.70    2.10
   6   6   6  588.44   18.10
   6   6   6  503.05   17.30
   6   6   6  539.95   17.90
  -6  -6  -6  581.04   18.70
  -6  -6  -6  549.95   17.40
   6   6   5    0.20    0.90
   6   6   5    0.40    1.10
  -6  -6  -5    2.90    1.00
  -6  -6  -5    2.60    2.00
   6   6   4   41.90    2.50
   6   6   4   44.80    2.10
   6   6   4   42.20    2.20
  -6  -6  -4   41.90    2.10
  -6  -6  -4   43.60    3.10
  -6  -6  -4   43.10    3.00
   6   6   3    2.10    1.10
   6   6   3    1.00    0.90
  -6  -6  -3    2.30    1.50
  -6  -6  -3    0.70    1.50
  -6  -6  -3    2.20    0.90
   6   6   2 1762.42   52.39
   6   6   2 1667.23   52.69
  -6  -6  -2 1725.83   53.19
  -6  -6  -2 1690.13   52.99
  -6  -6  -2 1696.03   52.59
  -6  -6  -1    0.40    1.90
   6   6   0  128.09    4.20
   6   6   0  131.49    4.80
  -6  -6   0  126.19    5.10
  -6  -6   0  130.89    4.80
   6   6  -1    6.30    1.30
   6   6  -1    5.30    0.80
   6   6  -1    3.80    1.30
   6   6  -1    5.60    1.30
  -6  -6   1    2.80    1.10
   6   6  -2 1725.33   52.59
   6   6  -2 1682.13   52.79
   6   6  -2 1725.13   52.39
   6   6  -2 1662.63   52.29
   6   6  -2 1719.23   52.29
   6   6  -3    0.10    1.10
   6   6  -3    1.50    1.20
   6   6  -3    1.50    1.40
   6   6  -3    1.60    1.10
   6   6  -4   42.60    2.50
   6   6  -4   42.60    2.50
   6   6  -4   46.90    3.10
   6   6  -4   45.10    2.70
   6   6  -5    6.70    2.50
   6   6  -5    2.90    1.60
   6   6  -5    2.60    1.60
   6   6  -5    4.60    2.40
   6   6  -6  573.14   18.80
   6   6  -6  549.05   18.40
   6   6  -6  573.04   18.30
   6   6  -6  552.24   18.40
   6   6  -7    2.30    1.70
   6   6  -7   -0.30    2.10
   6   6  -7    2.00    2.00
   6   6  -7    2.00    3.60
   6   6  -8   11.90    2.70
   6   6  -8    8.60    2.70
   6   6  -8    7.80    2.40
   6   6  -9   -0.60    2.50
   6   6  -9    0.00    2.40
   6   6  -9   -0.60    2.60
   7   7   9  105.39    6.50
  -7  -7  -9  104.99    8.40
  -7  -7  -9  104.39    6.60
   7   7   8    2.80    2.60
  -7  -7  -8    0.60    2.60
  -7  -7  -8   -0.30    2.70
   7   7   7   24.90    3.10
  -7  -7  -7   25.10    3.70
  -7  -7  -7   22.80    3.20
   7   7   6    5.00    1.90
   7   7   6    2.90    1.40
   7   7   6    2.50    1.00
  -7  -7  -6    7.20    2.70
  -7  -7  -6    4.60    2.50
  -7  -7  -6    5.20    1.10
   7   7   5  337.47   11.00
   7   7   5  292.97   10.40
   7   7   5  325.07   10.80
  -7  -7  -5  348.27   11.60
  -7  -7  -5  335.67   11.80
  -7  -7  -5  309.37   10.40
   7   7   4   -0.80    1.40
   7   7   4    0.60    1.10
  -7  -7  -4    0.50    0.90
  -7  -7  -4   -1.60    1.70
   7   7   3  161.38    6.20
  -7  -7  -3  170.58    6.60
  -7  -7  -3  173.18    6.80
   7   7   2    9.70    1.80
  -7  -7  -2    8.40    2.40
  -7  -7  -2    8.70    1.70
   7   7   1  508.55   15.60
   7   7   1  506.75   15.70
   7   7   1  518.65   16.10
  -7  -7  -1  476.45   16.80
  -7  -7  -1  501.45   16.40
   7   7   0    2.20    1.20
   7   7   0    0.80    0.80
   7   7   0    1.30    0.70
  -7  -7   0    3.60    1.40
   7   7  -1  522.15   16.80
   7   7  -1  531.65   16.40
   7   7  -1  510.45   16.70
   7   7  -1  519.25   16.50
  -7  -7   1  504.25   16.60
   7   7  -2   12.10    1.80
   7   7  -2   10.10    1.40
   7   7  -2   10.70    1.30
   7   7  -2    8.20    1.50
   7   7  -3  173.68    6.50
   7   7  -3  170.98    6.30
   7   7  -3  183.08    6.50
   7   7  -3  177.18    6.20
   7   7  -3  174.28    6.70
   7   7  -3  165.68    5.80
   7   7  -4    1.50    1.30
   7   7  -4    5.10    1.70
   7   7  -4    0.50    1.40
   7   7  -5  322.87   11.10
   7   7  -5  341.77   11.70
   7   7  -5  315.27   11.10
   7   7  -5  327.17   11.20
   7   7  -6    7.70    2.40
   7   7  -6   11.20    2.10
   7   7  -6   10.10    2.10
   7   7  -6    6.10    2.10
   7   7  -7   17.50    2.90
   7   7  -7   16.70    2.80
   7   7  -7   19.40    2.70
   7   7  -8    2.70    2.80
   7   7  -8   -2.50    2.30
   7   7  -8    1.40    2.30
   7   7  -9  114.39    9.90
   7   7  -9   90.09    5.90
   7   7  -9   93.79    5.70
   8   8   8   62.09    5.00
  -8  -8  -8   51.29    5.40
  -8  -8  -8   51.79    6.00
   8   8   7    4.20    2.50
  -8  -8  -7    0.10    2.70
  -8  -8  -7    4.00    2.70
   8   8   6    3.30    2.00
  -8  -8  -6    2.20    2.50
  -8  -8  -6    3.70    2.50
   8   8   5    7.80    1.90
  -8  -8  -5   10.30    2.70
   8   8   4  134.89    5.40
  -8  -8  -4  137.59    6.50
  -8  -8  -4  140.29    6.30
   8   8   3    1.60    1.10
   8   8   3    0.80    1.10
   8   8   3    2.60    1.40
  -8  -8  -3    1.60    1.90
  -8  -8  -3   -0.60    2.40
   8   8   2   19.30    2.20
   8   8   2   16.00    1.80
   8   8   2   14.90    1.40
  -8  -8  -2   18.50    2.50
  -8  -8  -2   15.70    3.30
   8   8   1    6.20    1.40
   8   8   1    9.20    1.10
   8   8   1   11.90    2.50
  -8  -8  -1    8.20    1.90
  -8  -8  -1    8.50    2.40
   8   8   0  193.48    6.90
   8   8   0  186.18    6.40
  -8  -8   0  181.98    7.00
   8   8  -1    6.60    1.80
   8   8  -1    8.70    1.80
   8   8  -1   10.10    1.60
   8   8  -1    8.50    1.70
  -8  -8   1   10.70    1.80
   8   8  -2   13.40    1.70
   8   8  -2   16.70    2.00
   8   8  -2   16.80    2.20
   8   8  -2   18.20    1.80
   8   8  -3    1.60    0.90
   8   8  -3    3.30    1.80
   8   8  -3   -0.60    1.90
   8   8  -3   -0.40    1.20
   8   8  -3    3.60    1.40
   8   8  -3    0.90    1.50
   8   8  -4  132.19    5.40
   8   8  -4  140.39    5.40
   8   8  -4  130.99    5.50
   8   8  -4  139.59    6.20
   8   8  -5    8.00    2.00
   8   8  -5    9.80    1.90
   8   8  -5    7.70    2.00
   8   8  -5    9.00    2.50
   8   8  -6    3.70    1.80
   8   8  -6    2.50    2.00
   8   8  -6    7.10    2.50
   8   8  -7   -1.10    2.20
   8   8  -7    2.80    2.40
   8   8  -7   -0.60    2.60
   8   8  -8   51.99    4.70
   8   8  -8   63.49    4.80
   8   8  -8   58.19    6.20
  -9  -9  -7    7.40    3.10
  -9  -9  -7    2.50    4.00
   9   9   6    5.50    2.10
   9   9   6    7.70    2.30
  -9  -9  -6    5.10    3.00
  -9  -9  -6   10.60    3.30
   9   9   5   -0.70    1.20
   9   9   5    1.60    1.90
   9   9   5   -0.10    1.50
  -9  -9  -5   -1.00    2.40
  -9  -9  -5    1.00    2.70
   9   9   4   13.30    1.80
   9   9   4   13.20    1.60
   9   9   4   10.70    2.00
  -9  -9  -4   15.10    3.90
  -9  -9  -4   13.40    2.90
   9   9   3    2.90    1.40
   9   9   3    3.00    1.60
   9   9   3    4.70    1.30
  -9  -9  -3    3.50    2.10
  -9  -9  -3    3.50    3.20
   9   9   2    9.90    1.70
   9   9   2   11.90    1.50
   9   9   2   11.10    2.10
  -9  -9  -2    6.00    3.00
  -9  -9  -2   11.00    2.50
   9   9   1    4.00    1.20
   9   9   1    3.30    1.70
   9   9   1    5.00    1.60
  -9  -9  -1    2.30    1.90
  -9  -9  -1   -0.20    2.20
   9   9   0   12.50    1.60
   9   9   0   15.00    2.10
   9   9   0   15.20    2.10
   9   9   0   11.20    2.30
  -9  -9   0    9.60    2.10
   9   9  -1    2.60    1.60
   9   9  -1    3.30    1.20
   9   9  -1    3.50    1.50
  -9  -9   1    3.80    1.80
   9   9  -2   15.90    2.20
   9   9  -2   12.70    1.70
   9   9  -2    9.30    1.90
   9   9  -2    9.80    1.60
   9   9  -2   10.10    2.20
   9   9  -3    0.30    1.50
   9   9  -3   -1.60    2.50
   9   9  -3    1.40    1.50
   9   9  -3    6.00    2.10
   9   9  -4   12.20    2.00
   9   9  -4    9.60    2.60
   9   9  -4   15.80    2.70
   9   9  -4   10.10    2.00
   9   9  -5   -3.30    1.60
   9   9  -5    2.90    2.40
   9   9  -5    0.70    1.90
   9   9  -6    4.30    2.70
   9   9  -6    5.80    2.30
   9   9  -6    9.50    2.40
   9   9  -7   14.70    5.50
   9   9  -7    6.60    2.70
   9   9  -7    5.60    3.30
  10  10   5    3.80    2.10
  10  10   5    4.50    1.80
 -10 -10  -5    0.80    3.40
 -10 -10  -5   -0.80    2.60
  10  10   4    7.00    1.50
  10  10   4   10.40    1.90
  10  10   4    7.50    1.90
 -10 -10  -4    2.30    3.50
 -10 -10  -4    6.30    2.50
  10  10   3    1.00    1.40
  10  10   3    3.40    1.50
  10  10   3    1.10    1.60
 -10 -10  -3    1.20    3.50
 -10 -10  -3   -0.40    2.30
  10  10   2   41.40    3.00
  10  10   2   38.10    2.90
  10  10   2   41.10    3.00
 -10 -10  -2   41.20    4.80
 -10 -10  -2   40.40    3.80
  10  10   1   -1.50    2.00
  10  10   1    3.00    1.70
 -10 -10  -1    3.70    2.20
  10  10   0   19.20    2.80
  10  10   0   17.00    2.60
  10  10   0   18.00    2.00
  10  10  -1    3.30    2.00
  10  10  -1    1.20    1.50
  10  10  -1   -1.60    1.60
  10  10  -1    2.00    1.30
  10  10  -2   38.80    2.80
  10  10  -2   39.70    3.00
  10  10  -2   36.80    2.70
  10  10  -2   44.50    3.80
  10  10  -2   46.00    3.60
  10  10  -3   -0.10    1.50
  10  10  -3    3.20    1.80
  10  10  -3   -0.10    1.50
  10  10  -3    2.30    2.30
  10  10  -4    4.20    2.00
  10  10  -4    5.10    1.90
  10  10  -4    6.70    2.50
  10  10  -4    3.10    2.50
  10  10  -5    5.10    3.00
  10  10  -5    6.10    2.20
  10  10  -5    4.40    2.10
  11  11   3   20.90    2.30
  11  11   3   19.50    2.50
 -11 -11  -3   24.00    4.50
 -11 -11  -3   22.20    3.50
  11  11   2    0.50    1.60
  11  11   2    0.70    1.70
 -11 -11  -2    2.90    2.40
  11  11   1   46.20    4.30
  11  11   1   43.60    3.80
  11  11   1   39.00    3.30
 -11 -11  -1   46.50    4.10
  11  11   0    5.70    2.00
  11  11   0    2.40    2.00
  11  11   0    0.60    2.00
  11  11   0    0.90    1.90
 -11 -11   0    4.20    2.30
  11  11  -1   41.60    3.10
  11  11  -1   41.20    3.20
  11  11  -1   46.20    3.90
  11  11  -1   38.60    2.90
  11  11  -2    3.70    2.30
  11  11  -2    1.30    1.70
  11  11  -2    0.50    1.70
  11  11  -2    5.30    2.70
  11  11  -2   -2.10    1.80
  11  11  -3   27.40    2.70
  11  11  -3   22.10    3.90
  11  11  -3   25.80    3.50
  13  11  -3   32.90    4.20
  13  11  -2    2.60    1.60
  13  11  -2    5.20    2.80
  13  11  -2    0.70    2.30
  13  11  -2    1.20    1.70
  13  11  -1   49.00    4.10
  13  11  -1   49.00    4.60
  13  11  -1   36.20    2.80
  13  11  -1   38.60    3.90
 -13 -11   0    0.40    2.30
  13  11   0    2.90    1.50
  13  11   0    0.00    1.90
  13  11   0   -0.50    1.70
 -13 -11  -1   47.00    4.20
  13  11   1   35.00    3.10
  13  11   1   38.00    3.90
  13  11   1   34.30    3.40
  13  11   1   41.30    2.90
 -13 -11  -2   -0.10    2.30
  13  11   2   -0.70    1.50
  13  11   2    0.50    1.60
 -13 -11  -3   21.50    3.50
  12  10  -5   -1.00    2.50
  12  10  -5    1.30    2.90
  12  10  -5    1.40    2.10
  12  10  -5    1.10    2.50
  12  10  -4   20.20    2.50
  12  10  -4   23.20    2.50
  12  10  -4   15.60    3.10
  12  10  -4   21.30    2.80
  12  10  -3   -1.10    2.20
  12  10  -3   -4.40    2.20
  12  10  -3    1.90    1.60
  12  10  -3    4.20    1.60
  12  10  -3    0.80    2.20
  12  10  -2  120.69    5.60
  12  10  -2  104.09    4.50
  12  10  -2  110.39    4.50
  12  10  -2  121.39    5.80
  12  10  -2  115.99    5.20
  12  10  -1    1.30    1.90
  12  10  -1    2.30    1.90
  12  10  -1    2.50    1.20
 -12 -10   0   32.30    3.80
  12  10   0   26.20    2.20
  12  10   0   30.10    3.20
  12  10   0   28.20    2.50
  12  10   0   26.60    3.10
 -12 -10  -1    5.60    2.30
  12  10   1   -0.70    1.70
  12  10   1   -2.30    1.40
 -12 -10  -2  109.59    5.70
 -12 -10  -2  104.99    7.40
  12  10   2  107.69    4.20
  12  10   2  109.79    4.90
  12  10   2  102.19    4.30
 -12 -10  -3    4.60    3.40
 -12 -10  -3    0.30    2.20
  12  10   3   -0.60    1.50
  12  10   3   -1.10    1.40
 -12 -10  -4   19.60    4.50
 -12 -10  -4   15.40    3.00
  12  10   4   23.00    2.40
  12  10   4   22.20    2.30
  12  10   4   17.20    2.30
 -12 -10  -5    5.40    3.10
 -12 -10  -5   -3.30    3.40
  12  10   5   -1.50    1.10
  12  10   5   -1.50    1.80
  12  10   5    2.60    1.70
  11   9  -7   56.09    4.70
  11   9  -7   62.49    5.40
  11   9  -7   65.19    8.30
  11   9  -6    5.60    2.30
  11   9  -6    3.60    2.80
  11   9  -6    5.40    2.40
  11   9  -5   25.60    3.10
  11   9  -5   24.70    3.00
  11   9  -5   17.60    2.40
  11   9  -5   29.20    3.50
  11   9  -4    4.60    1.80
  11   9  -4    4.70    1.70
  11   9  -4    4.30    2.00
  11   9  -4    6.30    2.60
  11   9  -3   96.39    4.10
  11   9  -3   96.49    5.20
  11   9  -3   89.99    4.90
  11   9  -3   94.39    4.10
  11   9  -2    4.30    2.00
  11   9  -2    5.90    1.90
  11   9  -2    7.20    2.00
  11   9  -2    4.70    1.40
  11   9  -2    3.60    1.30
 -11  -9   1   69.99    3.90
  11   9  -1   65.59    3.10
  11   9  -1   69.19    2.90
  11   9  -1   70.29    3.80
  11   9  -1   81.29    6.00
 -11  -9   0    8.60    2.50
  11   9   0    8.80    1.70
  11   9   0    7.40    1.90
  11   9   0   10.80    1.20
  11   9   0   14.20    2.40
 -11  -9  -1   64.49    4.80
  11   9   1   63.09    3.20
  11   9   1   66.29    3.60
  11   9   1   66.19    2.80
 -11  -9  -2    7.60    3.10
 -11  -9  -2    1.40    1.90
  11   9   2    4.20    1.50
  11   9   2    4.10    1.10
  11   9   2    3.50    1.60
 -11  -9  -3   96.69    6.50
 -11  -9  -3   93.79    5.20
  11   9   3   90.59    4.00
  11   9   3   96.09    3.80
  11   9   3  101.59    4.20
 -11  -9  -4    3.20    3.10
 -11  -9  -4    8.10    2.40
  11   9   4    6.00    1.50
  11   9   4    7.80    1.80
  11   9   4    8.10    1.60
 -11  -9  -5   17.70    3.60
 -11  -9  -5   28.60    3.70
  11   9   5   23.60    2.80
 -11  -9  -6    3.20    3.10
 -11  -9  -6    5.60    3.10
  11   9   6    3.90    2.10
 -11  -9  -7   72.29    7.60
 -11  -9  -7   59.89    5.70
  11   9   7   65.99    4.60
  10   8  -8   33.00    6.60
  10   8  -8   33.90    4.30
  10   8  -8   22.40    3.60
  10   8  -7    6.10    2.30
  10   8  -7    0.20    2.60
  10   8  -7    7.10    2.60
  10   8  -6    3.10    2.20
  10   8  -6    4.20    1.80
  10   8  -6    2.80    2.50
  10   8  -6    4.50    2.00
  10   8  -5    9.30    2.20
  10   8  -5   11.40    2.00
  10   8  -5   11.80    1.90
  10   8  -5    9.20    2.60
  10   8  -4   72.89    3.60
  10   8  -4   74.59    4.30
  10   8  -4   74.09    3.70
  10   8  -4   84.89    4.70
  10   8  -3    2.50    1.30
  10   8  -3   -1.00    1.90
  10   8  -3    3.70    1.40
  10   8  -3   -1.50    1.70
  10   8  -3    4.90    1.70
  10   8  -2   31.90    2.60
  10   8  -2   27.70    2.00
  10   8  -2   24.70    1.90
  10   8  -2   27.20    2.40
  10   8  -2   28.80    3.40
 -10  -8   1    3.60    1.70
  10   8  -1    6.40    1.30
  10   8  -1    8.00    1.80
  10   8  -1    6.40    1.30
  10   8  -1    3.70    1.70
 -10  -8   0  135.69    5.60
  10   8   0  139.89    5.60
 -10  -8  -1   12.30    2.80
  10   8   1    5.70    0.90
  10   8   1    5.90    1.60
 -10  -8  -2   37.30    4.10
 -10  -8  -2   33.10    3.00
  10   8   2   25.30    1.60
  10   8   2   29.00    2.30
 -10  -8  -3    1.80    1.90
  10   8   3    2.20    1.30
 -10  -8  -4   76.69    5.00
 -10  -8  -4   69.69    4.50
 -10  -8  -4   73.99    3.30
  10   8   4   73.69    3.60
  10   8   4   73.89    3.30
 -10  -8  -5    8.00    2.40
 -10  -8  -5   10.00    1.50
 -10  -8  -5   11.00    2.80
  10   8   5   11.20    2.00
  10   8   5   12.30    2.10
 -10  -8  -6    6.40    2.90
 -10  -8  -6    7.80    2.70
  10   8   6    7.40    1.70
  10   8   6    5.20    2.10
 -10  -8  -7    3.30    3.00
 -10  -8  -7    4.30    1.00
 -10  -8  -7    4.10    3.00
  10   8   7    6.80    2.40
 -10  -8  -8   22.50    4.10
  10   8   8   25.70    5.30
   9   7  -9    3.20    4.00
   9   7  -9    6.50    3.00
   9   7  -9    8.20    3.00
   9   7  -8   10.30    3.10
   9   7  -8    9.40    2.90
   9   7  -8    7.70    2.70
   9   7  -7   -0.80    2.30
   9   7  -7    0.30    2.00
   9   7  -7    0.20    2.20
   9   7  -6   24.90    3.10
   9   7  -6   25.90    3.20
   9   7  -6   22.90    2.90
   9   7  -6   22.50    3.10
   9   7  -5    4.50    2.10
   9   7  -5    2.00    1.60
   9   7  -5    3.90    1.60
   9   7  -5    5.90    2.20
   9   7  -4    9.20    1.80
   9   7  -4    7.30    1.60
   9   7  -4    9.10    1.60
   9   7  -4   10.20    2.20
   9   7  -3    6.10    1.40
   9   7  -3    6.40    1.30
   9   7  -3    4.60    1.80
   9   7  -3    7.20    1.60
   9   7  -3    6.10    1.00
   9   7  -3    5.90    2.00
   9   7  -2  102.99    3.90
   9   7  -2  107.29    4.60
   9   7  -2  102.99    4.60
   9   7  -2   99.99    3.70
   9   7  -2   99.49    4.30
  -9  -7   1    7.90    1.60
   9   7  -1    7.60    1.30
   9   7  -1    7.20    1.60
   9   7  -1    7.20    1.70
   9   7  -1    8.60    1.10
  -9  -7   0   -1.10    1.20
   9   7   0   -0.10    1.20
  -9  -7  -1    7.00    2.30
  -9  -7  -1    9.60    1.80
  -9  -7  -2  100.59    4.50
  -9  -7  -2  103.89    4.10
  -9  -7  -2   94.89    5.10
   9   7   2  101.89    3.90
   9   7   2  103.29    3.50
  -9  -7  -3    6.70    1.70
  -9  -7  -3    7.00    2.30
   9   7   3    8.20    1.20
   9   7   3    4.80    2.10
  -9  -7  -4    8.30    1.30
  -9  -7  -4    8.10    2.20
   9   7   4    5.20    1.50
   9   7   4    9.70    1.40
  -9  -7  -5    5.30    2.90
  -9  -7  -5    2.00    1.30
  -9  -7  -5    3.60    2.10
   9   7   5    3.00    1.60
   9   7   5    1.40    1.40
  -9  -7  -6   21.50    3.00
   9   7   6   18.50    2.20
   9   7   6   23.30    2.60
  -9  -7  -7   -2.20    2.40
  -9  -7  -7    1.70    2.30
   9   7   7    0.30    1.50
   9   7   7    1.20    2.10
  -9  -7  -8   10.60    3.10
  -9  -7  -8    8.60    3.30
   9   7   8    9.80    2.80
  -9  -7  -9    4.70    5.50
  -9  -7  -9    3.80    3.20
   9   7   9    8.80    3.30
   8   6  -9    7.20    2.80
   8   6  -9    2.00    2.90
   8   6  -9    3.20    2.50
   8   6  -8    5.80    2.70
   8   6  -8    4.30    2.50
   8   6  -8    2.70    2.30
   8   6  -7   11.20    2.20
   8   6  -7    9.10    2.50
   8   6  -7    9.10    2.10
   8   6  -7    7.00    2.40
   8   6  -6  148.49    6.20
   8   6  -6  155.38    6.20
   8   6  -6  165.28    6.40
   8   6  -6  159.58    6.80
   8   6  -5    4.40    3.00
   8   6  -5   -0.50    1.60
   8   6  -5    0.50    1.40
   8   6  -5   -0.10    1.60
   8   6  -4    5.60    1.40
   8   6  -4    6.30    1.40
   8   6  -4    6.90    1.60
   8   6  -4    7.90    1.80
   8   6  -3   37.40    2.70
   8   6  -3   36.20    2.00
   8   6  -3   34.00    1.90
   8   6  -3   32.60    2.20
   8   6  -3   30.90    2.50
   8   6  -2  371.66   11.80
   8   6  -2  382.06   12.00
   8   6  -2  370.86   12.10
   8   6  -2  370.76   12.30
   8   6  -2  365.06   11.70
   8   6  -2  356.76   11.80
  -8  -6   1   24.70    1.90
   8   6  -1   28.30    2.20
   8   6  -1   29.20    1.70
   8   6  -1   27.70    1.30
   8   6  -1   23.00    2.10
  -8  -6   0    7.00    1.90
  -8  -6   0    7.10    1.30
  -8  -6  -1   25.90    2.10
  -8  -6  -1   27.30    2.00
  -8  -6  -1   29.10    3.10
  -8  -6  -2  361.26   12.30
  -8  -6  -2  367.96   12.50
  -8  -6  -2  358.86   11.90
   8   6   2  381.76   11.50
   8   6   2  366.16   11.80
  -8  -6  -3   32.30    2.20
  -8  -6  -3   37.50    2.80
  -8  -6  -3   36.30    2.60
   8   6   3   35.50    2.00
   8   6   3   34.90    1.80
  -8  -6  -4    6.90    1.20
  -8  -6  -4    4.90    1.80
  -8  -6  -4    5.20    1.80
   8   6   4    7.50    1.30
   8   6   4    6.10    1.40
  -8  -6  -5    1.30    1.10
  -8  -6  -5   -0.80    2.10
  -8  -6  -5    1.00    1.80
   8   6   5   -0.90    1.30
   8   6   5    2.30    1.20
  -8  -6  -6  163.38    7.00
   8   6   6  158.88    6.30
   8   6   6  145.69    5.90
  -8  -6  -7   10.20    2.70
  -8  -6  -7   10.20    2.60
  -8  -6  -7   12.60    1.90
   8   6   7    8.50    2.30
   8   6   7    8.50    1.80
  -8  -6  -8    6.90    3.00
  -8  -6  -8    7.40    1.90
  -8  -6  -8    6.10    2.70
  -8  -6  -9   -1.30    2.80
  -8  -6  -9    7.80    3.00
  -8  -6  -9    1.80    1.90
   8   6   9    1.40    2.80
   7   5 -10   -1.20    2.50
   7   5 -10    1.20    2.80
   7   5 -10    0.60    2.90
   7   5  -9   21.60    3.50
   7   5  -9   19.20    3.20
   7   5  -9   22.60    3.50
  -7  -5   8    1.00    2.60
   7   5  -8    6.90    2.40
   7   5  -8   10.50    2.70
   7   5  -8    7.80    2.70
  -7  -5   7  251.07   10.40
   7   5  -7  258.87   10.10
   7   5  -7  269.17    9.70
   7   5  -7  269.67    9.40
   7   5  -7  236.38    9.30
   7   5  -6    3.80    1.60
   7   5  -6    3.10    1.90
   7   5  -6    3.20    2.00
   7   5  -5   88.09    3.90
   7   5  -5   88.69    3.90
   7   5  -5   90.19    4.30
   7   5  -5   93.99    4.10
   7   5  -4   10.10    1.70
   7   5  -4   10.10    1.60
   7   5  -4   13.50    1.60
   7   5  -4   10.20    1.50
   7   5  -3  668.53   21.40
   7   5  -3  685.33   21.70
   7   5  -3  688.63   21.10
   7   5  -3  677.43   21.30
   7   5  -3  695.63   21.40
   7   5  -3  675.93   21.50
   7   5  -2   22.50    1.30
   7   5  -2   24.00    2.00
   7   5  -2   23.10    1.40
   7   5  -2   24.10    1.70
   7   5  -2   22.10    1.70
   7   5  -2   22.60    1.40
  -7  -5   1  487.15   15.70
   7   5  -1  492.75   15.90
   7   5  -1  503.55   15.70
   7   5  -1  506.35   15.90
   7   5  -1  500.75   15.30
   7   5  -1  492.05   15.50
  -7  -5   0    3.30    1.60
  -7  -5  -1  513.25   16.70
  -7  -5  -1  482.25   15.90
  -7  -5  -1  491.45   15.70
  -7  -5  -2   21.50    1.80
  -7  -5  -2   23.60    2.10
  -7  -5  -2   20.00    1.60
   7   5   2   25.60    2.20
   7   5   2   21.00    1.10
   7   5   2   20.20    1.40
  -7  -5  -3  647.54   21.20
  -7  -5  -3  686.63   21.60
  -7  -5  -3  674.83   21.60
   7   5   3  698.73   21.10
   7   5   3  683.73   21.50
   7   5   3  671.23   21.10
  -7  -5  -4    9.60    1.70
  -7  -5  -4   10.50    1.70
  -7  -5  -4   10.20    1.40
   7   5   4   11.20    1.30
   7   5   4   10.10    1.40
   7   5   4    9.50    1.20
  -7  -5  -5   91.09    4.00
  -7  -5  -5   99.09    4.40
  -7  -5  -5  101.29    4.50
   7   5   5   86.99    3.90
   7   5   5   87.39    3.80
  -7  -5  -6   -1.10    1.80
  -7  -5  -6   -0.60    2.10
   7   5   6    0.50    1.30
  -7  -5  -7  275.37   10.40
  -7  -5  -7  276.67   10.20
   7   5   7  263.17    9.70
   7   5   7  289.37   10.10
  -7  -5  -8    6.40    2.50
  -7  -5  -8   10.00    2.80
  -7  -5  -8    6.00    2.90
   7   5   8    7.50    2.50
   7   5   8    6.40    1.90
  -7  -5  -9   17.10    3.50
  -7  -5  -9   24.50    3.50
  -7  -5  -9   21.70    3.50
   7   5   9   18.50    3.30
  -7  -5 -10   -1.70    2.80
  -7  -5 -10   11.60    3.20
  -7  -5 -10    2.50    2.90
   7   5  10   -4.70    2.50
   6   4 -10   17.00    3.30
   6   4 -10    9.50    2.70
   6   4 -10   17.70    3.40
  -6  -4   9   -1.00    2.20
   6   4  -9    2.70    2.50
   6   4  -9    3.10    2.50
   6   4  -9   -0.40    2.10
  -6  -4   8  373.56   13.40
   6   4  -8  375.16   13.20
   6   4  -8  375.86   13.10
   6   4  -8  386.06   13.40
  -6  -4   7    5.60    2.00
   6   4  -7    5.50    1.90
   6   4  -7    4.80    2.00
   6   4  -7    5.10    2.00
   6   4  -7    1.60    1.70
  -6  -4   6   13.20    2.10
   6   4  -6   15.60    2.10
   6   4  -6   14.10    1.90
   6   4  -6   14.00    2.10
  -6  -4   5    1.70    1.40
   6   4  -5   -1.20    1.10
   6   4  -5    0.40    1.30
   6   4  -5   -1.40    1.10
   6   4  -5   -1.80    1.30
  -6  -4   4 1607.44   49.90
   6   4  -4 1624.44   49.70
   6   4  -4 1636.94   49.80
   6   4  -4 1580.84   49.99
   6   4  -4 1612.14   49.90
   6   4  -3    8.90    1.10
   6   4  -3    9.40    1.30
   6   4  -3   12.40    1.50
   6   4  -3   11.50    1.40
   6   4  -3   10.50    0.90
   6   4  -2   17.80    1.20
   6   4  -2   16.30    1.60
   6   4  -2   19.80    1.20
   6   4  -2   22.70    1.50
   6   4  -2   21.90    1.70
   6   4  -2   18.60    1.30
  -6  -4   1   53.69    2.30
   6   4  -1   55.49    2.40
   6   4  -1   54.59    2.50
   6   4  -1   54.49    2.90
   6   4  -1   49.60    2.10
   6   4  -1   53.89    2.10
  -6  -4   0 2805.82   84.39
  -6  -4   0 2488.05   84.69
  -6  -4   0 2793.32   84.39
   6   4   0 2729.63   84.59
   6   4   0 2865.21   84.49
   6   4   0 2841.22   84.39
  -6  -4  -1   53.79    2.30
  -6  -4  -1   51.59    2.60
  -6  -4  -1   54.39    2.80
   6   4   1   54.49    2.40
   6   4   1   54.29    2.40
  -6  -4  -2   16.80    1.40
  -6  -4  -2   19.60    1.90
  -6  -4  -2   22.40    1.70
   6   4   2   20.60    1.10
   6   4   2   16.60    1.20
   6   4   2   21.80    2.20
  -6  -4  -3   10.30    1.30
  -6  -4  -3   12.40    1.60
  -6  -4  -3   10.10    1.60
   6   4   3    8.20    1.20
   6   4   3    9.60    1.10
   6   4   3   12.20    1.20
  -6  -4  -4 1638.44   50.29
  -6  -4  -4 1541.05   50.29
  -6  -4  -4 1605.94   50.39
   6   4   4 1599.64   49.90
   6   4   4 1701.33   49.99
   6   4   4 1644.74   50.09
  -6  -4  -5    1.30    1.50
  -6  -4  -5   -0.70    1.90
  -6  -4  -5    1.80    1.40
   6   4   5    1.60    1.30
   6   4   5    0.60    1.10
   6   4   5   -0.10    1.00
  -6  -4  -6   15.80    3.20
  -6  -4  -6   18.00    2.50
  -6  -4  -6   19.80    2.40
   6   4   6   15.90    2.00
   6   4   6   16.80    1.90
  -6  -4  -7    3.90    2.20
  -6  -4  -7    2.80    2.20
   6   4   7    3.10    2.10
   6   4   7    4.70    1.60
  -6  -4  -8  380.76   13.40
  -6  -4  -8  387.46   13.40
  -6  -4  -8  383.36   13.50
   6   4   8  399.36   13.40
   6   4   8  344.17   12.90
  -6  -4  -9    2.70    2.40
  -6  -4  -9   -0.10    2.30
  -6  -4  -9    1.30    2.50
   6   4   9    0.30    2.70
  -6  -4 -10   20.60    3.40
  -6  -4 -10   13.70    3.30
   6   4  10   17.50    3.70
   5   3 -11   19.10    3.80
   5   3 -11   17.00    3.70
   5   3 -11   17.60    2.40
   5   3 -11   24.20    4.20
  -5  -3  10   -0.70    2.30
   5   3 -10    1.60    2.50
   5   3 -10    4.10    2.80
   5   3 -10    0.20    1.60
   5   3 -10    1.30    2.40
  -5  -3   9  118.89    6.10
   5   3  -9  123.59    5.00
   5   3  -9  129.59    6.30
   5   3  -9  110.99    6.00
   5   3  -9  134.79    6.30
  -5  -3   8   13.10    2.60
   5   3  -8    9.70    2.20
   5   3  -8    9.00    2.40
   5   3  -8    5.10    2.20
   5   3  -8    7.70    1.50
  -5  -3   7   74.19    4.00
   5   3  -7   75.29    3.10
   5   3  -7   73.29    3.90
   5   3  -7   75.39    4.10
   5   3  -7   78.69    4.20
  -5  -3   6    0.40    1.00
  -5  -3   6    3.50    1.60
   5   3  -6    0.40    1.30
   5   3  -6    1.10    1.40
   5   3  -6    1.40    0.90
   5   3  -6    1.50    1.30
   5   3  -6    3.80    1.60
  -5  -3   5  454.85   14.40
  -5  -3   5  462.15   14.70
   5   3  -5  457.95   14.60
   5   3  -5  438.66   14.10
   5   3  -5  452.25   14.70
   5   3  -5  453.95   14.70
   5   3  -5  450.95   14.80
  -5  -3   4   36.60    2.20
  -5  -3   4   36.30    2.10
   5   3  -4   39.50    2.10
   5   3  -4   38.10    2.10
   5   3  -4   37.40    2.20
   5   3  -4   38.40    2.30
  -5  -3   3  236.28    7.60
   5   3  -3  226.28    7.60
   5   3  -3  234.28    7.70
   5   3  -3  231.38    7.30
   5   3  -3  233.18    7.80
  -5  -3   2    6.40    0.90
   5   3  -2    4.70    0.90
   5   3  -2    6.40    1.10
   5   3  -2    7.10    0.90
   5   3  -2    3.80    0.80
   5   3  -2    4.90    0.70
   5   3  -2    3.70    1.20
  -5  -3   1  540.45   17.20
   5   3  -1  572.54   17.20
   5   3  -1  535.15   17.30
   5   3  -1  562.74   17.40
   5   3  -1  555.14   17.10
  -5  -3   0  114.09    4.70
  -5  -3   0  120.99    4.20
  -5  -3   0  122.19    4.20
   5   3   0  127.49    4.50
   5   3   0  131.39    4.40
   5   3   0  116.29    4.30
  -5  -3  -1  538.55   17.20
  -5  -3  -1  540.05   17.20
  -5  -3  -1  524.35   17.00
   5   3   1  564.94   17.20
   5   3   1  561.44   17.20
   5   3   1  552.64   17.10
  -5  -3  -2    4.80    1.10
  -5  -3  -2    6.30    1.00
  -5  -3  -2    5.70    1.20
   5   3   2    4.90    0.80
   5   3   2    5.10    1.30
   5   3   2    6.80    0.70
  -5  -3  -3  233.48    7.10
  -5  -3  -3  226.38    7.60
  -5  -3  -3  228.78    7.60
  -5  -3  -3  201.18    7.90
   5   3   3  225.18    7.30
   5   3   3  230.78    7.30
   5   3   3  228.38    7.40
  -5  -3  -4   36.10    2.30
  -5  -3  -4   37.30    1.70
  -5  -3  -4   38.40    2.60
  -5  -3  -4   39.60    2.30
   5   3   4   36.50    1.80
   5   3   4   39.10    2.10
   5   3   4   41.60    2.00
  -5  -3  -5  467.05   14.40
  -5  -3  -5  455.35   14.70
  -5  -3  -5  442.76   14.80
  -5  -3  -5  442.56   14.80
   5   3   5  450.15   14.60
   5   3   5  451.35   14.60
   5   3   5  462.55   14.60
  -5  -3  -6    4.50    1.50
  -5  -3  -6    1.90    1.50
  -5  -3  -6    0.50    1.10
  -5  -3  -6    1.90    1.40
   5   3   6    0.50    1.20
   5   3   6   -0.90    1.50
  -5  -3  -7   73.99    4.00
  -5  -3  -7   74.79    3.90
  -5  -3  -7   66.39    4.70
  -5  -3  -7   74.79    3.40
   5   3   7   70.29    3.90
   5   3   7   77.19    4.10
  -5  -3  -8    3.40    1.90
  -5  -3  -8    7.40    2.00
  -5  -3  -8    6.40    1.70
  -5  -3  -8    5.80    2.20
   5   3   8    8.40    2.40
  -5  -3  -9  111.89    5.30
  -5  -3  -9  124.49    5.90
  -5  -3  -9  137.59    6.40
  -5  -3  -9  124.29    6.30
   5   3   9  142.39    6.60
  -5  -3 -10    2.00    2.40
  -5  -3 -10   -2.10    2.60
  -5  -3 -10   -2.40    2.30
   5   3  10    0.10    2.60
  -5  -3 -11   25.70    3.90
  -5  -3 -11   17.40    4.80
   5   3  11   24.10    4.20
  -4  -2  11   -1.50    2.60
   4   2 -11    5.80    2.30
   4   2 -11   -1.20    2.90
   4   2 -11    6.80    3.30
   4   2 -11   -3.30    2.80
   4   2 -10   41.70    4.30
   4   2 -10   37.30    3.40
   4   2 -10   44.90    4.70
   4   2 -10   40.30    4.90
  -4  -2   9   -2.00    2.10
   4   2  -9    1.50    2.20
   4   2  -9    3.00    2.40
   4   2  -9    0.40    1.50
  -4  -2   8    2.50    1.90
   4   2  -8    3.50    2.30
   4   2  -8    4.10    1.40
   4   2  -8    1.90    2.00
   4   2  -8    0.50    1.70
  -4  -2   7   -1.20    1.60
   4   2  -7    1.30    1.10
   4   2  -7   -1.50    1.50
   4   2  -7   -1.90    1.40
  -4  -2   6  253.57    8.80
   4   2  -6  251.27    8.70
   4   2  -6  251.97    8.60
   4   2  -6  246.88    8.70
   4   2  -6  244.08    8.70
   4   2  -6  243.18    8.20
  -4  -2   5   19.80    2.00
  -4  -2   5   22.00    1.50
   4   2  -5   23.60    2.00
   4   2  -5   25.50    2.00
   4   2  -5   27.00    1.40
   4   2  -5   20.60    1.90
   4   2  -5   25.50    2.00
  -4  -2   4    3.90    1.10
  -4  -2   4    4.30    0.90
   4   2  -4    4.50    1.00
   4   2  -4    4.00    1.20
   4   2  -4    2.00    1.00
   4   2  -4    3.10    1.00
   4   2  -4    2.40    0.70
  -4  -2   3   80.49    2.90
  -4  -2   3   76.39    3.00
  -4  -2   3   75.39    3.50
   4   2  -3   76.79    2.70
   4   2  -3   75.09    2.90
   4   2  -3   82.59    3.10
   4   2  -3   79.89    3.10
   4   2  -3   79.79    3.00
  -4  -2   2 1259.07   39.60
  -4  -2   2 1299.47   39.60
  -4  -2   2 1334.87   39.90
   4   2  -2 1282.57   39.70
   4   2  -2 1328.67   39.50
   4   2  -2 1272.17   39.60
   4   2  -2 1254.17   39.80
   4   2  -2 1290.57   39.70
   4   2  -1  173.68    5.50
   4   2  -1  175.98    5.70
   4   2  -1  164.58    5.60
   4   2  -1  169.68    5.40
   4   2  -1  176.28    5.70
   4   2  -1  178.88    5.50
  -4  -2   0    6.30    0.80
  -4  -2   0    6.40    1.60
  -4  -2   0    7.20    0.90
   4   2   0    5.30    0.80
   4   2   0    8.50    0.90
   4   2   0    9.80    1.40
  -4  -2  -1  169.78    5.70
  -4  -2  -1  175.48    5.70
  -4  -2  -1  173.48    5.70
   4   2   1  177.38    5.70
   4   2   1  173.38    5.70
   4   2   1  169.78    5.80
  -4  -2  -2 1253.77   39.50
  -4  -2  -2 1340.07   39.20
  -4  -2  -2 1181.98   39.70
  -4  -2  -2 1259.07   39.50
   4   2   2 1282.87   39.40
   4   2   2 1314.17   39.30
   4   2   2 1311.77   39.50
   4   2   2 1309.87   39.30
  -4  -2  -3   79.99    3.10
  -4  -2  -3   75.59    3.00
  -4  -2  -3   75.59    2.70
  -4  -2  -3   75.09    3.00
   4   2   3   77.39    2.80
   4   2   3   77.99    2.80
   4   2   3   74.09    2.90
  -4  -2  -4    4.10    0.90
  -4  -2  -4    5.90    1.10
  -4  -2  -4    4.50    1.20
  -4  -2  -4    4.20    1.10
   4   2   4    4.20    0.90
   4   2   4    4.20    1.10
   4   2   4    2.30    0.90
  -4  -2  -5   21.80    1.90
  -4  -2  -5   22.60    1.70
  -4  -2  -5   26.00    2.00
  -4  -2  -5   27.50    2.00
   4   2   5   22.70    2.10
   4   2   5   25.90    1.80
  -4  -2  -6  261.27    8.50
  -4  -2  -6  245.18    8.50
  -4  -2  -6  244.68    8.70
   4   2   6  252.67    8.80
   4   2   6  244.08    9.90
  -4  -2  -7    2.90    1.60
  -4  -2  -7   -1.70    1.30
  -4  -2  -7   -1.00    1.40
  -4  -2  -7   -0.40    1.70
   4   2   7    0.30    2.30
   4   2   7   -1.10    1.60
  -4  -2  -8    2.40    1.80
  -4  -2  -8    5.70    2.10
  -4  -2  -8    3.70    2.20
  -4  -2  -8    4.20    1.60
   4   2   8    1.60    2.00
  -4  -2  -9    2.00    2.20
  -4  -2  -9   -0.10    1.70
  -4  -2  -9   -1.80    2.10
   4   2   9   -2.40    3.10
  -4  -2 -10   44.50    4.20
  -4  -2 -10   44.40    4.50
  -4  -2 -10   39.90    3.70
  -4  -2 -10   44.70    4.70
   4   2  10   41.30    5.00
  -4  -2 -11   -0.40    2.70
  -4  -2 -11    3.00    2.70
  -4  -2 -11    3.90    2.70
   4   2  11   -0.30    3.00
  -3  -1  11   -0.80    2.70
   3   1 -11    3.40    3.20
   3   1 -11    1.80    2.70
   3   1 -11    1.80    2.50
   3   1 -11    1.90    2.90
  -3  -1  10    4.20    2.60
   3   1 -10   -0.10    2.60
   3   1 -10    1.10    2.50
   3   1 -10   -5.50    2.20
   3   1 -10    1.10    2.00
  -3  -1   9    2.10    2.20
   3   1  -9    2.00    2.20
   3   1  -9    1.50    2.10
   3   1  -9    4.50    2.00
   3   1  -9    2.60    2.40
  -3  -1   8    6.60    2.40
   3   1  -8    4.90    2.20
   3   1  -8    3.90    1.80
   3   1  -8    7.10    1.70
   3   1  -8    5.80    2.00
   3   1  -7    5.10    1.90
   3   1  -7    3.80    1.60
   3   1  -7    7.80    1.60
   3   1  -7    6.20    1.70
  -3  -1   6   21.20    2.40
   3   1  -6   27.50    2.30
   3   1  -6   25.20    2.30
   3   1  -6   26.80    2.40
   3   1  -6   23.30    1.80
  -3  -1   5    2.10    1.30
   3   1  -5    4.20    1.20
   3   1  -5    4.60    1.40
   3   1  -5    2.20    0.90
   3   1  -5    1.60    1.20
   3   1  -5    0.50    1.10
  -3  -1   4    0.30    1.00
   3   1  -4    1.70    1.10
   3   1  -4    1.40    1.00
  -3  -1   3    8.40    1.10
  -3  -1   3    6.90    1.00
  -3  -1   3    5.50    1.10
  -3  -1   3    8.00    1.00
   3   1  -3    8.30    1.10
   3   1  -3    5.00    0.90
   3   1  -3    7.30    0.90
   3   1  -3    6.60    1.10
   3   1  -3    5.90    1.10
  -3  -1   2  320.87   10.00
  -3  -1   2  330.57   10.00
  -3  -1   2  319.37   10.10
  -3  -1   2  326.67   10.10
   3   1  -2  308.87   10.10
   3   1  -2  321.27   10.10
   3   1  -2  307.37   10.00
   3   1  -2  319.27   10.10
   3   1  -2  319.47    9.90
  -3  -1   1   20.10    1.10
  -3  -1   1   20.30    0.90
   3   1  -1   23.20    1.20
   3   1  -1   19.70    1.10
   3   1  -1   19.90    0.90
   3   1  -1   20.00    1.10
  -3  -1   0    9.40    1.10
  -3  -1   0    9.60    0.70
  -3  -1   0   10.60    0.70
   3   1   0    9.60    0.80
   3   1   0    9.60    0.70
   3   1   0   12.10    1.10
  -3  -1  -1   20.30    1.10
  -3  -1  -1   17.90    1.10
  -3  -1  -1   20.70    0.80
  -3  -1  -1   21.30    1.60
   3   1   1   20.30    0.90
   3   1   1   21.40    0.90
   3   1   1   21.70    1.10
   3   1   1   18.60    1.30
  -3  -1  -2  314.87   10.00
  -3  -1  -2  315.97   10.10
  -3  -1  -2  330.97   10.10
  -3  -1  -2  318.37   10.00
  -3  -1  -2  311.77   10.10
   3   1   2  323.87   10.00
   3   1   2  312.37   10.10
   3   1   2  330.17   10.00
   3   1   2  311.57   10.10
   3   1   2  322.67   10.00
  -3  -1  -3    5.80    1.00
  -3  -1  -3    6.30    0.90
  -3  -1  -3    6.90    1.10
  -3  -1  -3    9.70    1.10
   3   1   3    7.60    0.90
   3   1   3    7.20    1.10
   3   1   3    5.70    1.00
   3   1   3    9.50    1.10
  -3  -1  -4    0.50    1.00
  -3  -1  -4    2.80    1.00
  -3  -1  -4    1.40    0.90
   3   1   4    1.10    1.10
   3   1   4    1.90    0.80
   3   1   4    2.60    0.90
  -3  -1  -5    2.70    1.10
  -3  -1  -5    0.10    1.10
  -3  -1  -5    1.80    1.00
   3   1   5    4.40    1.40
   3   1   5    1.50    1.20
  -3  -1  -6   22.80    2.00
  -3  -1  -6   21.00    2.10
  -3  -1  -6   22.80    2.30
  -3  -1  -6   19.40    1.90
   3   1   6   27.70    2.40
   3   1   6   21.20    1.90
  -3  -1  -7    5.30    1.70
  -3  -1  -7    7.30    1.70
  -3  -1  -7    8.10    1.80
  -3  -1  -7    6.90    1.80
   3   1   7    4.70    1.90
  -3  -1  -8    2.70    2.10
  -3  -1  -8    3.10    2.20
  -3  -1  -8    4.40    1.90
  -3  -1  -8    5.30    1.80
   3   1   8    5.20    2.30
  -3  -1  -9    3.00    4.40
  -3  -1  -9    3.50    2.20
  -3  -1  -9   -0.50    1.90
  -3  -1  -9    1.80    2.10
  -3  -1 -10    1.10    2.40
  -3  -1 -10    3.90    2.30
  -3  -1 -10    5.70    2.80
  -3  -1 -10    3.10    2.20
   3   1  10    6.90    5.70
  -3  -1 -11    4.90    3.30
  -3  -1 -11    1.40    2.50
  -3  -1 -11   -1.00    2.60
  -3  -1 -11    4.60    2.80
   3   1  11   -0.70    2.90
  -2   0  11    3.00    3.50
   2   0 -11   -1.80    2.70
   2   0 -11   -3.50    3.00
   2   0 -11   -2.80    2.20
   2   0 -11    2.40    2.50
  -2   0  10    6.80    3.00
   2   0 -10   13.40    3.10
   2   0 -10    8.60    2.60
   2   0 -10   11.70    2.70
  -2   0   9   -1.50    2.10
   2   0  -9   -0.90    1.90
   2   0  -9   -1.80    1.90
   2   0  -9   -0.50    2.30
   2   0  -9   -0.10    2.00
  -2   0   8  185.68    7.60
   2   0  -8  181.08    7.00
   2   0  -8  184.68    7.20
   2   0  -8  192.18    7.20
   2   0  -8  191.68    7.50
  -2   0   7   -1.60    1.50
   2   0  -7   -1.00    1.20
   2   0  -7    1.00    1.40
   2   0  -7   -0.50    1.50
  -2   0   6   15.60    2.00
   2   0  -6   13.30    1.80
   2   0  -6   14.50    1.60
   2   0  -6   13.40    1.70
   2   0  -6   13.30    1.60
  -2   0   5    1.40    1.20
   2   0  -5   -0.10    0.90
   2   0  -5   -0.30    1.00
   2   0  -5    0.10    1.00
  -2   0   4 1254.57   37.80
  -2   0   4 1254.67   37.80
  -2   0   4 1239.58   37.90
   2   0  -4 1194.78   37.70
   2   0  -4 1207.18   37.80
   2   0  -4 1193.48   37.80
   2   0  -4 1219.58   37.90
   2   0  -4 1217.38   37.70
  -2   0   3    0.30    1.00
  -2   0   3    1.00    0.80
  -2   0   3    1.00    0.70
   2   0  -3   -0.30    0.70
   2   0  -3    0.30    0.70
   2   0  -3    0.20    0.80
   2   0  -3    1.30    0.90
   2   0  -3    0.90    0.80
  -2   0   2   26.10    1.30
  -2   0   2   25.30    1.40
  -2   0   2   26.80    1.30
   2   0  -2   25.20    1.40
   2   0  -2   24.20    1.20
   2   0  -2   25.40    1.40
   2   0  -2   27.40    1.40
   2   0  -2   26.00    1.30
  -2   0   1   -0.20    0.40
  -2   0   1   -0.50    0.30
   2   0  -1    0.10    0.30
   2   0  -1    0.30    0.40
   2   0  -1   -0.30    0.40
   2   0  -1    0.00    0.50
   2   0  -1   -0.50    0.40
  -2   0  -1   -0.10    0.40
  -2   0  -1    0.20    0.40
  -2   0  -1    0.50    0.40
  -2   0  -1   -0.50    0.40
  -2   0  -1    0.50    0.40
   2   0   1   -0.30    0.40
   2   0   1    0.20    0.40
   2   0   1    0.00    0.40
   2   0   1    0.10    0.40
  -2   0  -2   25.70    1.30
  -2   0  -2   25.40    1.40
  -2   0  -2   24.70    1.20
  -2   0  -2   22.80    1.30
   2   0   2   27.80    1.30
   2   0   2   27.60    1.30
   2   0   2   25.10    1.40
   2   0   2   25.60    1.20
  -2   0  -3    1.00    0.80
  -2   0  -3   -0.80    1.10
  -2   0  -3    0.30    0.70
  -2   0  -3    0.30    0.80
  -2   0  -3    0.50    0.90
   2   0   3   -0.80    0.90
   2   0   3    1.70    0.80
   2   0   3   -0.30    0.70
   2   0   3    0.00    0.70
  -2   0  -4 1198.58   37.20
  -2   0  -4 1224.18   37.10
  -2   0  -4 1188.08   37.00
  -2   0  -4 1228.88   37.10
  -2   0  -4 1165.58   37.10
   2   0   4 1198.68   37.20
  -2   0  -5   -0.50    1.00
  -2   0  -5    1.20    1.10
  -2   0  -5   -0.90    1.00
  -2   0  -5    0.50    1.00
   2   0   5    0.20    0.90
   2   0   5   -0.30    1.10
  -2   0  -6   15.10    1.80
  -2   0  -6   16.50    1.70
  -2   0  -6   16.10    1.90
  -2   0  -6   13.80    1.70
   2   0   6   15.00    2.00
  -2   0  -7    0.30    1.60
  -2   0  -7    0.70    1.40
  -2   0  -7    0.60    1.50
  -2   0  -7    0.40    1.20
   2   0   7   -1.60    1.60
  -2   0  -8  185.68    7.90
  -2   0  -8  196.08    7.60
  -2   0  -8  190.58    7.20
   2   0   8  191.78    7.70
  -2   0  -9    0.00    2.20
  -2   0  -9    1.40    2.20
  -2   0  -9   -4.20    3.40
  -2   0  -9   -0.30    1.90
   2   0   9   -0.60    2.10
  -2   0 -10    3.60    2.70
  -2   0 -10    8.40    3.90
  -2   0 -10    7.00    2.80
  -2   0 -10   10.10    2.50
   2   0  10   10.30    3.20
  -2   0 -11   -1.40    2.90
  -2   0 -11    4.40    2.50
  -2   0 -11   -1.70    2.30
  -2   0 -11    2.90    2.70
   2   0  11   -0.30    3.10
  -1   1  11   51.89    5.40
   1  -1 -11   47.40    5.20
   1  -1 -11   51.99    4.70
   1  -1 -11   48.20    4.50
   1  -1 -11   54.09    4.80
  -1   1  10   -3.30    2.40
   1  -1 -10    4.90    2.30
   1  -1 -10    0.20    2.70
   1  -1 -10    4.90    2.40
  -1   1   9   93.09    5.20
   1  -1  -9   82.49    5.10
   1  -1  -9   83.19    4.60
   1  -1  -9   94.79    7.40
   1  -1  -9   81.59    4.60
  -1   1   8   -3.30    2.00
   1  -1  -8    1.00    1.70
   1  -1  -8    0.90    2.00
   1  -1  -8   -1.80    1.60
  -1   1   7  325.97   11.30
   1  -1  -7  332.97   10.90
   1  -1  -7  325.87   11.00
   1  -1  -7  311.57   10.90
   1  -1  -7  328.17   11.20
  -1   1   6    4.80    1.60
   1  -1  -6    3.70    1.40
   1  -1  -6    4.50    1.40
   1  -1  -6    3.70    1.20
   1  -1  -6    4.20    1.30
  -1   1   5  640.04   19.80
  -1   1   5  626.44   20.20
   1  -1  -5  627.94   19.70
   1  -1  -5  617.64   19.70
   1  -1  -5  616.54   19.60
   1  -1  -5  617.54   19.80
  -1   1   4    3.80    1.10
  -1   1   4    3.30    0.80
  -1   1   4    2.10    1.00
   1  -1  -4    2.30    1.00
   1  -1  -4    2.20    0.90
   1  -1  -4    2.60    0.90
   1  -1  -4    2.00    1.00
  -1   1   3 2033.00   61.29
  -1   1   3 1925.21   61.29
  -1   1   3 2018.60   61.09
   1  -1  -3 1986.00   61.29
   1  -1  -3 1964.90   61.29
   1  -1  -3 2044.40   61.29
   1  -1  -3 1979.00   61.29
   1  -1  -3 2034.30   61.19
  -1   1   2   -0.10    0.50
  -1   1   2   -0.50    0.70
  -1   1   2   -1.30    0.70
  -1   1   2    0.60    0.60
  -1   1   2    1.30    0.90
   1  -1  -2    1.40    0.50
   1  -1  -2    0.60    0.70
   1  -1  -2    1.30    0.80
   1  -1  -2    0.50    0.80
   1  -1  -2    0.90    0.60
  -1   1   1 2476.35   89.69
   1  -1  -1 2541.75   88.39
  -1   1   0    6.20    0.50
  -1   1   0    6.10    0.40
  -1   1   0    5.90    0.40
   1  -1   0    5.70    0.50
   1  -1   0    6.70    0.40
   1  -1   0    5.60    0.40
  -1   1  -1 2571.54   89.19
   1  -1   1 2399.86   87.69
  -1   1  -2    0.10    0.50
  -1   1  -2    0.10    0.70
  -1   1  -2   -0.30    0.60
  -1   1  -2   -0.20    0.70
  -1   1  -2    0.30    0.70
   1  -1   2   -0.40    0.80
   1  -1   2   -0.60    0.60
   1  -1   2    1.10    0.70
   1  -1   2   -0.10    0.40
   1  -1   2    0.80    0.70
  -1   1  -3 1961.90   60.99
  -1   1  -3 1914.61   60.99
  -1   1  -3 1963.20   60.79
  -1   1  -3 1950.10   60.99
  -1   1  -3 2027.40   60.99
   1  -1   3 1955.90   60.99
   1  -1   3 2059.39   60.99
   1  -1   3 2015.90   60.99
   1  -1   3 2044.30   60.79
  -1   1  -4    2.90    0.90
  -1   1  -4    2.10    0.80
  -1   1  -4    2.90    1.10
  -1   1  -4    1.90    1.60
   1  -1   4    3.60    1.10
   1  -1   4    3.00    0.80
  -1   1  -5  610.84   19.50
  -1   1  -5  626.34   20.90
  -1   1  -5  610.04   19.30
  -1   1  -5  606.34   19.50
  -1   1  -5  610.84   19.50
   1  -1   5  638.64   19.70
  -1   1  -6    2.60    1.60
  -1   1  -6    3.40    1.30
   1  -1   6    4.60    1.60
  -1   1  -7  334.27   11.40
  -1   1  -7  334.47   11.00
  -1   1  -7  339.97   11.80
  -1   1  -7  337.37   11.30
   1  -1   7  322.67   12.00
  -1   1  -8    2.80    2.20
  -1   1  -8    2.30    1.80
  -1   1  -8    3.30    1.90
  -1   1  -8    2.30    1.50
   1  -1   8    1.60    2.00
  -1   1  -9   83.59    5.00
  -1   1  -9   83.59    4.70
  -1   1  -9   83.89    4.30
  -1   1  -9   83.09    4.90
   1  -1   9   77.79    4.90
  -1   1 -10   -0.30    2.40
  -1   1 -10    4.80    2.50
  -1   1 -10   -3.20    2.50
  -1   1 -10    0.10    2.10
   1  -1  10   -4.00    2.30
  -1   1 -11   55.69    6.40
  -1   1 -11   47.20    5.20
  -1   1 -11   55.49    5.30
   1  -1  11   56.59    5.20
   0   2  11   -3.20    3.00
   0  -2 -11    0.30    3.30
   0  -2 -11    4.50    2.40
   0  -2 -11   -2.40    2.70
   0   2  10  200.58    8.60
   0  -2 -10  185.18    7.60
   0  -2 -10  193.38    8.50
   0  -2 -10  183.08    7.70
   0  -2 -10  184.78    8.10
   0   2   9   -3.60    2.40
   0  -2  -9    0.00    1.80
   0  -2  -9    0.80    2.20
   0  -2  -9    1.00    1.90
   0  -2  -9    1.40    2.00
   0   2   8   18.80    2.70
   0  -2  -8   25.70    2.70
   0  -2  -8   22.70    2.70
   0  -2  -8   25.30    3.00
   0  -2  -8   24.40    3.10
   0   2   7   -1.60    1.60
   0  -2  -7    1.00    1.50
   0  -2  -7    0.50    1.40
   0  -2  -7    1.50    1.70
   0  -2  -7   -1.50    1.30
   0   2   6 1633.44   50.89
   0   2   6 1610.44   50.69
   0  -2  -6 1636.64   50.79
   0  -2  -6 1673.33   50.69
   0  -2  -6 1631.54   50.79
   0   2   5    0.00    0.70
   0   2   5   -0.30    1.00
   0   2   5   -1.80    1.00
   0  -2  -5    0.40    0.90
   0  -2  -5    0.20    0.90
   0  -2  -5   -0.30    1.10
   0  -2  -5    1.80    1.20
   0   2   4  118.49    4.00
   0   2   4  107.29    3.70
   0   2   4  106.69    4.10
   0  -2  -4  110.29    4.10
   0  -2  -4  104.09    3.80
   0  -2  -4  109.19    4.10
   0  -2  -4  103.39    4.10
   0   2   3   18.00    1.40
   0   2   3   21.30    1.30
   0   2   3   16.10    1.40
   0   2   3   18.20    1.00
   0  -2  -3   19.10    1.20
   0  -2  -3   15.80    1.40
   0  -2  -3   20.60    1.50
   0  -2  -3   16.90    1.20
   0  -2  -2 7343.96  238.98
   0   2   1  163.98    5.20
   0   2   1  172.28    5.30
   0   2   1  167.08    5.40
   0   2   1  167.68    5.30
   0   2   1  153.88    5.50
   0  -2  -1  168.68    5.20
   0  -2  -1  164.58    5.20
   0  -2  -1  164.28    5.30
   0  -2  -1  168.78    5.20
   0  -2  -1  165.18    5.40
   0   2   0  793.72   24.00
   0   2   0  799.82   24.00
   0   2   0  788.42   24.10
   0   2   0  800.42   24.10
   0   2   0  800.62   24.10
   0   2   0  797.32   24.10
   0  -2   0  716.63   24.20
   0  -2   0  779.02   24.10
   0   2  -1  166.18    5.40
   0   2  -1  175.78    5.60
   0   2  -1  171.08    5.40
   0   2  -1  168.58    5.50
   0  -2   1  163.78    5.40
   0  -2   1  166.68    5.50
   0  -2   1  168.28    5.50
   0  -2   1  177.48    5.60
   0   2  -2 9999.00  326.97
   0  -2   2 9858.71  325.37
   0   2  -3   20.20    1.40
   0   2  -3   17.60    1.50
   0   2  -3   20.40    1.40
   0   2  -3   16.90    1.50
   0  -2   3   19.40    1.60
   0   2  -4  107.99    3.60
   0   2  -4  108.49    4.10
   0   2  -4  105.69    4.00
   0   2  -4  104.79    4.00
   0  -2   4  105.29    3.60
   0  -2   4  109.09    4.10
   0   2  -5   -1.00    1.10
   0   2  -5    0.70    1.00
   0   2  -5   -1.50    1.10
   0   2  -5   -0.40    1.10
   0   2  -5   -1.30    0.70
   0  -2   5   -0.10    0.70
   0  -2   5    0.90    1.20
   0   2  -6 1624.14   50.79
   0   2  -6 1658.43   50.79
   0   2  -6 1624.84   50.79
   0   2  -6 1634.34   50.39
   0  -2   6 1646.14   50.99
   0   2  -7    0.50    1.50
   0   2  -7   -0.40    1.70
   0  -2   7    2.30    1.80
   0   2  -8   27.00    3.20
   0   2  -8   17.90    2.70
   0   2  -8   25.30    2.30
   0   2  -8   22.90    2.90
   0  -2   8   23.80    3.00
   0   2  -9    1.70    1.60
   0   2  -9   -0.30    2.10
   0   2  -9   -0.90    2.00
   0   2  -9    0.90    2.30
   0  -2   9   -4.40    3.80
   0   2 -10  185.48    7.30
   0   2 -10  185.88    8.10
   0   2 -10  189.38    8.40
   0   2 -10  198.08    8.40
   0  -2  10  192.18    8.40
   0   2 -11    4.10    3.10
   0   2 -11   -3.20    2.80
   0   2 -11   -0.20    3.20
   0   2 -11    1.90    2.40
   0  -2  11   -2.30    2.40
   1   3  11   19.40    3.80
  -1  -3 -11   17.60    3.50
  -1  -3 -11   20.80    3.90
  -1  -3 -11   22.90    3.70
   1   3  10   -4.00    2.60
  -1  -3 -10    0.30    2.70
  -1  -3 -10    3.40    2.70
  -1  -3 -10    0.80    2.20
  -1  -3 -10    5.50    3.60
   1   3   9  168.88    7.30
  -1  -3  -9  146.19    6.30
  -1  -3  -9  149.79    6.30
  -1  -3  -9  149.39    6.90
  -1  -3  -9  165.28    7.10
   1   3   8    5.30    2.30
  -1  -3  -8    6.30    2.20
  -1  -3  -8    2.20    2.00
  -1  -3  -8    0.20    2.10
  -1  -3  -8    4.30    1.60
   1   3   7   88.19    4.20
   1   3   7   97.79    5.10
  -1  -3  -7  107.39    4.80
  -1  -3  -7   95.69    4.10
  -1  -3  -7   96.99    4.60
  -1  -3  -7   97.19    4.20
   1   3   6    0.50    1.20
   1   3   6    1.50    1.60
  -1  -3  -6    0.40    1.50
  -1  -3  -6    0.20    1.10
  -1  -3  -6    0.10    1.50
  -1  -3  -6    0.80    1.10
   1   3   5  824.92   25.00
   1   3   5  780.72   25.10
   1   3   5  777.32   24.60
  -1  -3  -5  808.62   24.80
  -1  -3  -5  804.52   25.10
  -1  -3  -5  788.72   24.80
  -1  -3  -5  780.22   25.20
   1   3   4   -0.70    0.80
   1   3   4    0.30    1.00
   1   3   4    1.30    0.60
  -1  -3  -4    1.00    1.10
  -1  -3  -4    2.00    1.10
  -1  -3  -4    0.40    1.00
  -1  -3  -4    1.80    0.80
   1   3   3  692.13   21.10
   1   3   3  659.13   21.10
   1   3   3  695.53   20.80
  -1  -3  -3  648.64   21.10
  -1  -3  -3  678.13   21.30
  -1  -3  -3  691.73   20.90
  -1  -3  -3  666.53   21.20
   1   3   2   10.10    0.90
   1   3   2    8.00    1.00
   1   3   2   11.10    1.20
  -1  -3  -2    7.40    0.80
  -1  -3  -2    8.00    0.60
  -1  -3  -2    8.50    1.10
  -1  -3  -2    9.70    1.30
   1   3   1 1654.23   50.39
   1   3   1 1633.94   50.39
   1   3   1 1659.63   50.29
   1   3   1 1638.54   50.39
   1   3   1 1634.74   50.49
  -1  -3  -1 1664.13   50.29
  -1  -3  -1 1657.73   50.59
  -1  -3  -1 1617.54   50.49
   1   3   0    2.80    0.50
   1   3   0    3.10    0.50
   1   3   0    3.10    0.70
   1   3   0    5.20    0.90
   1   3   0    2.70    0.70
   1   3   0    3.30    0.70
  -1  -3   0    4.10    1.20
  -1  -3   0    1.90    0.70
   1   3  -1 1622.34   49.40
   1   3  -1 1592.14   49.30
   1   3  -1 1523.95   49.40
   1   3  -1 1659.13   49.20
   1   3  -1 1592.64   49.40
   1   3  -1 1633.74   49.20
  -1  -3   1 1634.44   49.20
   1   3  -2    7.50    1.00
   1   3  -2   10.20    1.20
   1   3  -2    7.80    1.00
   1   3  -2    8.20    1.00
  -1  -3   2    8.60    1.00
   1   3  -3  675.63   21.00
   1   3  -3  674.83   21.00
   1   3  -3  666.03   20.90
   1   3  -3  648.34   21.10
  -1  -3   3  695.03   21.10
   1   3  -4    1.00    1.10
   1   3  -4    1.80    1.10
   1   3  -4    1.70    1.10
   1   3  -4   -0.20    0.90
  -1  -3   4    1.90    1.10
   1   3  -5  763.92   24.80
   1   3  -5  783.42   24.70
   1   3  -5  786.12   24.80
   1   3  -5  781.62   24.70
  -1  -3   5  809.62   24.90
   1   3  -6    2.20    1.50
   1   3  -6    1.40    0.80
   1   3  -6    2.60    1.40
   1   3  -6   -0.20    1.30
   1   3  -6    2.30    1.40
  -1  -3   6    1.00    1.50
   1   3  -7   95.69    4.60
   1   3  -7   93.69    3.70
   1   3  -7  107.19    4.60
   1   3  -7   96.29    4.70
  -1  -3   7   98.39    4.70
   1   3  -8    4.80    3.70
   1   3  -8    3.70    2.00
   1   3  -8    2.70    2.00
   1   3  -8    2.30    1.30
  -1  -3   8    2.50    1.90
   1   3  -9  150.68    6.90
   1   3  -9  148.49    5.70
   1   3  -9  150.88    6.80
   1   3  -9  155.28    7.00
  -1  -3   9  155.58    7.00
   1   3 -10    1.70    2.60
   1   3 -10    3.10    2.70
   1   3 -10    3.80    1.60
   1   3 -10    4.30    2.60
  -1  -3  10    0.90    2.60
   1   3 -11   13.10    3.70
   1   3 -11   23.10    3.00
   1   3 -11   23.40    3.60
   2   4  10    7.30    3.40
  -2  -4 -10   11.20    2.70
  -2  -4 -10    4.40    2.90
  -2  -4 -10    2.80    2.80
   2   4   9    0.50    2.50
  -2  -4  -9   -2.80    1.60
  -2  -4  -9    2.60    2.10
  -2  -4  -9   -0.20    2.30
  -2  -4  -9   -2.90    2.30
   2   4   8  141.89    6.30
  -2  -4  -8  129.09    6.00
  -2  -4  -8  117.49    5.10
  -2  -4  -8  115.59    5.70
  -2  -4  -8  137.59    6.10
   2   4   7    4.50    1.60
   2   4   7    0.70    2.00
  -2  -4  -7    0.00    3.40
  -2  -4  -7    5.10    2.60
  -2  -4  -7    5.80    1.40
  -2  -4  -7    6.10    2.20
   2   4   6    4.30    1.40
   2   4   6    4.50    0.90
  -2  -4  -6    5.70    1.20
  -2  -4  -6    5.50    1.80
  -2  -4  -6    5.80    2.00
  -2  -4  -6    5.40    1.70
   2   4   5    7.70    1.30
   2   4   5    8.00    1.60
   2   4   5    8.80    1.10
  -2  -4  -5    9.00    1.70
  -2  -4  -5    6.40    1.90
  -2  -4  -5    7.00    1.60
  -2  -4  -5    9.90    1.10
   2   4   4  653.23   20.10
   2   4   4  637.94   20.50
   2   4   4  648.64   20.40
  -2  -4  -4  662.53   20.40
  -2  -4  -4  659.53   20.30
  -2  -4  -4  634.64   20.80
  -2  -4  -4  659.13   20.70
   2   4   3   81.89    2.90
   2   4   3   81.99    3.20
   2   4   3   82.79    3.10
  -2  -4  -3   83.09    3.50
  -2  -4  -3   79.69    2.90
  -2  -4  -3   86.59    3.40
   2   4   2    7.20    1.30
   2   4   2    7.70    1.40
   2   4   2    7.10    0.80
   2   4   2    6.60    1.00
  -2  -4  -2    7.10    0.80
  -2  -4  -2    4.40    1.10
  -2  -4  -2    7.70    1.10
   2   4   1  152.88    5.10
   2   4   1  148.19    4.80
   2   4   1  148.49    5.20
  -2  -4  -1  155.28    5.30
  -2  -4  -1  148.89    5.20
   2   4   0 1313.77   40.70
   2   4   0 1363.36   40.50
   2   4   0 1337.87   40.80
   2   4   0 1363.56   40.80
   2   4   0 1324.37   40.70
   2   4   0 1342.27   40.50
  -2  -4   0 1302.97   40.80
  -2  -4   0 1238.48   40.90
   2   4  -1  147.79    4.90
   2   4  -1  149.88    4.80
   2   4  -1  147.09    4.70
   2   4  -1  142.89    5.10
   2   4  -1  137.49    5.00
   2   4  -1  145.99    5.40
  -2  -4   1  150.18    4.90
   2   4  -2    6.00    1.10
   2   4  -2    6.80    0.90
   2   4  -2    4.90    0.70
   2   4  -2    4.30    1.10
   2   4  -3   83.49    3.30
   2   4  -3   84.19    3.40
   2   4  -3   78.99    3.20
   2   4  -3   81.69    3.10
  -2  -4   3   79.59    3.40
   2   4  -4  641.94   20.30
   2   4  -4  649.54   20.40
   2   4  -4  642.44   20.30
   2   4  -4  627.84   20.50
  -2  -4   4  659.53   20.50
   2   4  -5   10.60    1.70
   2   4  -5   11.90    1.70
   2   4  -5    8.60    1.40
   2   4  -5    6.70    1.60
  -2  -4   5   11.80    1.90
   2   4  -6    4.50    1.70
   2   4  -6    7.30    1.70
   2   4  -6    6.60    1.80
   2   4  -6    4.10    1.50
  -2  -4   6    4.10    1.80
   2   4  -7    1.90    1.60
   2   4  -7    3.00    1.70
   2   4  -7    2.90    1.80
  -2  -4   7    4.60    1.90
   2   4  -8  125.79    5.80
   2   4  -8  127.49    6.10
   2   4  -8  131.29    6.10
  -2  -4   8  124.39    6.10
   2   4  -9   -2.00    2.40
   2   4  -9    2.10    2.40
   2   4  -9    0.60    2.40
  -2  -4   9    5.00    2.50
   2   4 -10    9.50    3.00
   2   4 -10    2.30    2.60
   2   4 -10    3.80    3.00
   3   5  10   -4.20    2.80
  -3  -5 -10    0.40    2.80
  -3  -5 -10   -4.60    2.60
   3   5   9   -1.40    2.60
  -3  -5  -9    5.70    2.80
  -3  -5  -9    0.50    2.60
  -3  -5  -9    2.80    2.90
   3   5   8    2.40    2.40
  -3  -5  -8    4.40    2.60
  -3  -5  -8    5.90    2.50
   3   5   7    3.40    2.00
   3   5   7    2.30    1.50
   3   5   7    1.20    0.90
  -3  -5  -7    5.00    2.20
  -3  -5  -7    2.20    1.80
  -3  -5  -7    5.00    2.20
   3   5   6   18.60    2.00
   3   5   6   13.70    3.40
   3   5   6   13.60    1.20
  -3  -5  -6   14.50    2.60
  -3  -5  -6   17.50    1.90
  -3  -5  -6   20.60    2.70
   3   5   5    1.60    1.20
   3   5   5   -0.20    1.30
   3   5   5    1.30    0.70
  -3  -5  -5    1.80    1.50
  -3  -5  -5    2.00    0.90
  -3  -5  -5    0.80    1.50
   3   5   4   12.50    1.10
   3   5   4   14.40    1.50
   3   5   4   15.90    1.80
  -3  -5  -4   14.10    1.10
  -3  -5  -4   15.40    2.00
   3   5   3   16.50    1.30
   3   5   3   12.60    1.60
   3   5   3   14.60    1.30
  -3  -5  -3   16.50    2.00
  -3  -5  -3   16.20    1.20
  -3  -5  -3   16.00    1.70
   3   5   2  326.87   10.90
   3   5   2  337.17   10.40
  -3  -5  -2  331.67   10.50
  -3  -5  -2  329.37   10.90
  -3  -5  -2  331.87   10.90
   3   5   1   22.60    1.40
   3   5   1   25.70    1.50
   3   5   1   25.30    1.40
   3   5   1   25.50    1.30
   3   5   1   24.50    1.10
  -3  -5  -1   19.90    1.70
  -3  -5  -1   20.70    2.10
   3   5   0  208.38    6.80
   3   5   0  201.18    6.80
   3   5   0  207.58    6.50
   3   5   0  203.98    6.50
  -3  -5   0  210.48    7.10
  -3  -5   0  194.98    6.80
   3   5  -1   22.50    1.30
   3   5  -1   21.40    1.60
   3   5  -1   22.80    1.50
   3   5  -1   23.00    1.20
   3   5  -1   22.00    1.90
   3   5  -1   24.80    1.80
  -3  -5   1   19.00    1.40
   3   5  -2  329.57   10.90
   3   5  -2  334.27   10.50
   3   5  -2  330.17   10.60
   3   5  -2  316.97   10.90
   3   5  -2  344.77   10.70
   3   5  -2  324.67   10.40
  -3  -5   2  332.57   10.50
   3   5  -3   16.00    1.60
   3   5  -3   15.30    1.90
   3   5  -3   12.70    1.60
   3   5  -3   14.30    1.50
   3   5  -4   17.60    1.70
   3   5  -4   16.40    1.90
   3   5  -4   18.40    1.70
   3   5  -5   -1.00    1.40
   3   5  -5    0.80    1.30
   3   5  -5    2.00    1.40
  -3  -5   5    4.30    2.60
   3   5  -6   23.30    3.40
   3   5  -6   19.70    2.50
   3   5  -6   14.50    2.10
   3   5  -6   16.60    2.20
  -3  -5   6   19.20    2.50
   3   5  -7    0.60    1.90
   3   5  -7    0.60    1.80
   3   5  -7    5.30    2.20
   3   5  -7    1.00    1.90
  -3  -5   7    3.80    2.20
   3   5  -8    0.90    2.20
   3   5  -8    2.40    2.30
   3   5  -8    3.40    2.20
  -3  -5   8    4.80    2.30
   3   5  -9    2.60    2.60
   3   5  -9   -1.70    2.20
   3   5  -9    2.50    2.30
   3   5 -10   -0.50    2.60
   3   5 -10   -4.30    2.80
   3   5 -10    2.60    2.80
  -4  -6 -10   25.00    4.00
  -4  -6 -10   38.50    7.10
   4   6   9    1.10    2.80
  -4  -6  -9   -2.50    2.50
  -4  -6  -9    1.80    2.70
   4   6   8    4.10    2.50
  -4  -6  -8    3.90    2.50
  -4  -6  -8    0.80    2.50
   4   6   7   -0.40    1.90
   4   6   7    3.20    1.50
  -4  -6  -7    0.30    2.10
  -4  -6  -7    0.10    0.90
  -4  -6  -7    1.90    2.20
   4   6   6  124.69    5.20
   4   6   6  138.09    5.70
  -4  -6  -6  140.99    6.20
  -4  -6  -6  123.89    4.50
  -4  -6  -6  138.79    6.00
   4   6   5   14.40    1.70
   4   6   5   18.60    2.70
   4   6   5   12.30    1.10
  -4  -6  -5   20.20    2.50
  -4  -6  -5   12.10    2.50
  -4  -6  -5   15.60    1.20
   4   6   4    4.50    1.20
   4   6   4    2.70    1.30
  -4  -6  -4    1.10    1.60
  -4  -6  -4    2.10    1.60
  -4  -6  -4    1.50    0.80
   4   6   3   19.80    1.90
   4   6   3   24.90    1.90
   4   6   3   20.30    1.50
  -4  -6  -3   17.10    2.10
  -4  -6  -3   19.70    1.40
  -4  -6  -3   22.70    2.20
   4   6   2  255.87    8.90
   4   6   2  265.67    8.80
  -4  -6  -2  247.58    8.90
  -4  -6  -2  264.77    9.00
   4   6   1   65.79    2.70
   4   6   1   67.79    2.60
   4   6   1   63.89    2.40
  -4  -6  -1   58.49    3.00
  -4  -6  -1   70.39    4.10
   4   6   0    3.60    0.80
   4   6   0    1.40    0.90
   4   6   0    3.20    0.70
  -4  -6   0    3.70    1.50
  -4  -6   0    4.90    1.20
   4   6  -1   63.89    2.50
   4   6  -1   67.79    3.00
   4   6  -1   69.69    3.10
   4   6  -1   66.79    2.80
  -4  -6   1   60.09    2.80
   4   6  -2  255.77    8.30
   4   6  -2  254.57    8.20
   4   6  -2  251.47    8.80
   4   6  -2  265.67    8.60
  -4  -6   2  252.17    8.40
   4   6  -3   17.30    2.20
   4   6  -3   16.10    1.70
   4   6  -3   17.30    1.70
   4   6  -3   17.00    1.60
   4   6  -4    3.60    1.40
   4   6  -4    2.00    1.50
   4   6  -4    3.50    1.30
   4   6  -4    3.20    1.40
   4   6  -5   18.80    2.10
   4   6  -5   17.40    2.10
   4   6  -5   15.20    2.20
   4   6  -5   15.40    2.10
   4   6  -6  131.99    5.40
   4   6  -6  138.79    6.00
   4   6  -6  118.29    5.30
   4   6  -6  118.09    5.80
   4   6  -7    3.20    1.80
   4   6  -7    1.00    2.30
   4   6  -7   -0.60    1.80
   4   6  -7    1.50    2.10
   4   6  -8    5.80    2.30
   4   6  -8    1.20    2.20
   4   6  -8    6.00    2.70
   4   6  -9    4.60    2.50
   4   6  -9   -2.40    2.60
   4   6  -9    1.70    2.40
   4   6 -10   29.90    4.00
   4   6 -10   32.00    4.60
   4   6 -10   38.40    4.50
   5   7   9   95.49    6.30
  -5  -7  -9  104.49    7.70
  -5  -7  -9  100.69    6.40
   5   7   8    2.20    2.50
  -5  -7  -8    2.40    2.70
  -5  -7  -8    5.60    2.70
   5   7   7   24.10    3.10
  -5  -7  -7   23.90    3.20
  -5  -7  -7   16.60    2.90
   5   7   6   -2.20    1.70
  -5  -7  -6   -2.20    2.20
  -5  -7  -6    2.40    2.40
   5   7   5  302.87   10.40
  -5  -7  -5  303.77   11.00
  -5  -7  -5  297.17   10.80
   5   7   4   16.70    2.10
   5   7   4   14.60    1.30
  -5  -7  -4    9.10    2.40
  -5  -7  -4   18.10    2.50
   5   7   3  148.89    5.20
   5   7   3  146.29    5.70
  -5  -7  -3  145.99    6.00
  -5  -7  -3  145.69    6.00
   5   7   2   -1.70    1.70
   5   7   2    1.90    1.10
  -5  -7  -2   -2.60    1.80
  -5  -7  -2    0.60    1.50
   5   7   1  413.76   13.10
   5   7   1  415.06   13.00
   5   7   1  430.86   13.30
  -5  -7  -1  395.56   14.00
  -5  -7  -1  405.06   13.60
   5   7   0   22.10    1.90
   5   7   0   21.90    1.40
   5   7   0   22.30    1.60
  -5  -7   0   22.90    2.00
   5   7  -1  406.16   13.70
   5   7  -1  422.76   14.30
   5   7  -1  428.06   13.50
  -5  -7   1  414.26   13.50
   5   7  -2    1.10    1.00
   5   7  -2    1.00    1.20
   5   7  -2    2.40    1.00
  -5  -7   2   -1.20    1.00
   5   7  -3  143.89    5.90
   5   7  -3  151.58    5.40
   5   7  -3  144.39    5.40
   5   7  -4   16.80    2.00
   5   7  -4   16.30    1.90
   5   7  -4   16.70    2.00
   5   7  -4   16.10    2.30
   5   7  -5  285.97   10.40
   5   7  -5  323.07   11.00
   5   7  -5  307.37   10.40
   5   7  -5  288.87   10.30
   5   7  -6    5.80    1.80
   5   7  -6   -0.90    1.90
   5   7  -6    2.60    1.80
   5   7  -7   19.40    2.80
   5   7  -7   21.40    2.90
   5   7  -7   18.20    2.90
   5   7  -8    3.70    2.30
   5   7  -8    3.90    2.80
   5   7  -8    5.20    2.50
   5   7  -9   89.69    5.50
   5   7  -9  100.69    7.40
   5   7  -9   88.69    5.80
   6   8   8  167.18    7.50
  -6  -8  -8  162.48    7.90
  -6  -8  -8  160.28    8.40
   6   8   7   -1.70    2.20
  -6  -8  -7    3.70    2.90
  -6  -8  -7    2.40    2.70
   6   8   6   19.70    2.70
   6   8   6   14.20    2.10
  -6  -8  -6   15.90    3.00
  -6  -8  -6   21.10    3.30
   6   8   5   -0.10    1.70
   6   8   5    0.90    1.40
  -6  -8  -5    0.50    2.20
   6   8   4  536.35   17.20
   6   8   4  518.65   17.00
   6   8   4  529.85   16.70
  -6  -8  -4  539.25   17.90
   6   8   3    2.30    1.10
   6   8   3    4.20    1.20
   6   8   3    2.40    1.60
  -6  -8  -3    7.10    2.50
   6   8   2  103.19    3.90
   6   8   2  104.89    4.20
   6   8   2  109.39    4.80
  -6  -8  -2  103.79    5.70
  -6  -8  -2  112.09    4.90
   6   8   1    6.20    1.60
   6   8   1    3.70    1.30
   6   8   1    4.20    1.10
  -6  -8  -1    3.30    1.60
  -6  -8  -1    6.40    2.20
   6   8   0  897.71   28.00
   6   8   0  889.81   28.30
   6   8   0  915.61   28.30
   6   8   0  866.21   28.30
  -6  -8   0  908.41   28.40
   6   8  -1    1.70    1.30
   6   8  -1    3.90    1.60
   6   8  -1    6.10    1.80
   6   8  -1    4.60    1.90
  -6  -8   1    4.40    1.50
   6   8  -2  105.99    4.10
   6   8  -2  107.89    4.60
   6   8  -2   97.59    4.20
   6   8  -2  111.09    4.80
   6   8  -3    6.40    1.60
   6   8  -3    5.60    1.50
   6   8  -3    2.40    1.40
   6   8  -3    6.50    3.20
   6   8  -4  541.45   17.40
   6   8  -4  525.95   17.40
   6   8  -4  542.85   17.30
   6   8  -4  532.35   17.90
   6   8  -5    2.60    1.80
   6   8  -5    4.20    1.80
   6   8  -5    1.20    1.60
   6   8  -5    2.30    2.10
   6   8  -6   20.70    3.20
   6   8  -6   15.20    2.50
   6   8  -6   15.50    2.20
   6   8  -6   18.50    2.90
   6   8  -7    4.20    2.60
   6   8  -7    1.60    2.20
   6   8  -7   -2.40    2.10
   6   8  -8  166.28    8.10
   6   8  -8  161.28    7.10
   6   8  -8  157.88    7.40
   7   9   7  107.59    7.80
  -7  -9  -7  111.79    6.90
  -7  -9  -7  107.89    6.60
   7   9   6    1.60    2.10
   7   9   6    1.80    1.70
  -7  -9  -6   -0.60    2.60
  -7  -9  -6    3.80    2.80
   7   9   5   26.50    2.50
   7   9   5   27.80    3.00
  -7  -9  -5   35.90    4.10
  -7  -9  -5   40.90    4.40
   7   9   4    2.10    1.80
  -7  -9  -4    2.00    2.30
  -7  -9  -4    4.50    2.90
   7   9   3  209.98    7.30
   7   9   3  206.78    7.30
   7   9   3  209.58    7.60
  -7  -9  -3  211.58    8.30
  -7  -9  -3  216.28    9.30
   7   9   2   -0.80    1.20
   7   9   2    1.40    1.20
   7   9   2   -3.20    1.80
  -7  -9  -2    0.30    2.60
  -7  -9  -2    0.10    1.80
   7   9   1  163.08    6.30
   7   9   1  170.98    6.00
   7   9   1  164.48    6.30
  -7  -9  -1  166.48    6.70
   7   9   0   10.50    1.80
   7   9   0    9.70    1.60
   7   9   0    6.30    1.90
   7   9   0    8.60    2.00
  -7  -9   0    8.30    1.90
   7   9  -1  154.18    5.60
   7   9  -1  154.48    6.30
   7   9  -1  159.78    6.00
   7   9  -1  168.18    6.10
  -7  -9   1  160.18    6.20
   7   9  -2    1.30    1.40
   7   9  -2    2.90    1.80
   7   9  -2   -0.70    1.40
   7   9  -2   -1.20    1.40
   7   9  -3  214.88    7.60
   7   9  -3  212.08    7.60
   7   9  -3  211.38    7.70
   7   9  -3  214.08    8.30
   7   9  -4    9.00    1.90
   7   9  -4    3.30    1.70
   7   9  -4    5.70    2.30
   7   9  -4    5.70    1.90
   7   9  -5   30.10    3.10
   7   9  -5   32.10    3.00
   7   9  -5   36.90    3.80
   7   9  -5   32.50    2.90
   7   9  -6    2.30    2.10
   7   9  -6    0.90    2.60
   7   9  -6    1.80    2.00
   7   9  -7  116.99    6.70
   7   9  -7  106.09    6.00
   7   9  -7  106.69    5.60
   8  10   5    1.70    1.90
   8  10   5   -0.20    1.60
  -8 -10  -5    2.60    3.40
  -8 -10  -5    1.80    2.70
   8  10   4    7.90    1.30
   8  10   4   13.40    1.90
   8  10   4    6.90    2.10
  -8 -10  -4   11.30    3.00
  -8 -10  -4    9.20    3.80
   8  10   3    3.50    1.90
   8  10   3    1.90    1.30
   8  10   3    4.70    1.60
  -8 -10  -3   -1.70    2.10
  -8 -10  -3    4.10    3.20
   8  10   2   59.19    3.80
   8  10   2   61.69    3.40
   8  10   2   67.59    3.30
  -8 -10  -2   72.29    4.50
  -8 -10  -2   58.89    7.20
   8  10   1   -1.90    2.20
   8  10   1   -1.70    1.70
  -8 -10  -1    2.60    2.00
   8  10   0   24.40    2.90
   8  10   0   19.00    2.40
   8  10   0   20.80    2.30
  -8 -10   0   20.90    2.70
   8  10  -1    1.60    1.60
   8  10  -1    0.50    1.50
   8  10  -1    1.00    1.80
   8  10  -1    0.30    1.50
  -8 -10   1    0.10    1.80
   8  10  -2   76.39    4.30
   8  10  -2   74.99    3.90
   8  10  -2   61.89    3.40
   8  10  -2   67.09    3.50
   8  10  -2   58.29    3.40
   8  10  -3    3.60    1.70
   8  10  -3   -0.40    1.70
   8  10  -3    5.60    2.30
   8  10  -3    2.20    1.70
   8  10  -4    8.60    2.00
   8  10  -4    7.90    2.10
   8  10  -4    6.50    2.70
   8  10  -4    7.30    2.00
   8  10  -5    1.20    2.20
   8  10  -5    4.40    2.10
   8  10  -5    0.50    2.60
   9  11   3    3.50    1.90
   9  11   3    1.30    1.70
   9  11   3    2.60    1.40
  -9 -11  -3    8.00    3.40
   9  11   2    0.40    1.90
   9  11   2    0.10    1.70
   9  11   2    0.60    1.90
  -9 -11  -2    0.30    2.20
   9  11   1    3.50    2.60
   9  11   1    1.10    1.90
   9  11   1    1.20    2.20
   9  11   1    0.30    3.50
  -9 -11  -1    2.40    2.30
   9  11   0    7.60    2.10
   9  11   0    6.70    2.20
   9  11   0    5.10    2.20
   9  11   0    4.90    2.00
  -9 -11   0    6.10    2.30
   9  11  -1    3.60    2.00
   9  11  -1    1.00    1.80
   9  11  -1   -1.10    1.60
   9  11  -1    1.60    1.70
   9  11  -2    2.60    2.20
   9  11  -2   -0.90    1.70
   9  11  -2    2.30    2.20
   9  11  -2    0.90    1.70
   9  11  -2   -1.10    1.80
   9  11  -3   -0.10    1.70
   9  11  -3    4.20    2.60
   9  11  -3    0.50    1.90
   9  11  -3   -0.80    1.70
  15  11  -2    7.90    2.70
  15  11  -2   10.40    2.50
  15  11  -2    7.60    3.10
  15  11  -2    6.00    1.70
  15  11  -1    0.40    2.50
  15  11  -1    4.90    2.30
  15  11  -1    1.90    1.40
  15  11  -1    2.80    2.20
  15  11  -1    5.00    1.40
  15  11   0    0.30    2.00
  15  11   0   -2.90    2.30
 -15 -11  -1    3.80    2.60
  15  11   1   -0.30    2.00
  15  11   1    0.40    2.40
 -15 -11  -2    6.90    2.80
  15  11   2    6.90    2.20
  15  11   2    5.20    1.70
  15  11   2    7.50    1.50
  14  10  -5   -1.10    2.70
  14  10  -5    2.90    2.20
  14  10  -5    4.80    2.30
  14  10  -4    9.70    2.20
  14  10  -4    6.70    2.80
  14  10  -4    8.70    1.90
  14  10  -4    6.20    2.40
  14  10  -3    1.50    1.70
  14  10  -3   -4.40    2.30
  14  10  -3    0.80    2.00
  14  10  -3    1.10    1.50
  14  10  -3   -1.20    2.30
  14  10  -2   32.00    3.60
  14  10  -2   37.60    4.10
  14  10  -2   30.00    3.80
  14  10  -2   29.80    2.40
  14  10  -2   39.50    3.80
  14  10  -1   -0.10    1.20
  14  10  -1    0.90    2.00
  14  10  -1    0.30    1.10
 -14 -10   0   14.00    2.60
  14  10   0   12.40    2.70
  14  10   0    9.80    2.20
 -14 -10  -1   -0.70    2.20
  14  10   1    0.50    1.90
 -14 -10  -2   39.00    4.00
 -14 -10  -2   43.00    5.10
  14  10   2   33.40    3.10
  14  10   2   29.60    2.20
 -14 -10  -3    6.00    3.60
 -14 -10  -3    1.60    2.30
  14  10   3    3.10    1.40
  14  10   3    1.10    1.40
  14  10   3    2.30    1.90
 -14 -10  -4    8.30    2.90
 -14 -10  -4    4.70    3.80
  14  10   4    6.90    1.90
  14  10   4    7.50    1.80
 -14 -10  -5    4.10    3.00
 -14 -10  -5    4.10    3.90
  14  10   5    4.20    1.50
  14  10   5    0.50    1.60
  14  10   5   -1.10    2.10
  13   9  -6    1.70    2.10
  13   9  -6    2.90    2.80
  13   9  -6    1.60    2.30
  13   9  -5   19.80    3.00
  13   9  -5   22.40    2.60
  13   9  -5   18.40    2.50
  13   9  -4    2.60    2.30
  13   9  -4    0.30    1.50
  13   9  -4    2.80    1.50
  13   9  -4   -0.60    2.20
  13   9  -3   89.99    5.00
  13   9  -3   79.09    4.80
  13   9  -3   83.09    4.40
  13   9  -3   83.59    3.70
  13   9  -3   80.39    3.70
  13   9  -2    3.70    2.10
  13   9  -2    3.50    2.20
  13   9  -2    7.80    2.10
  13   9  -2    3.00    1.30
  13   9  -2    4.20    1.30
  13   9  -1   45.50    3.50
  13   9  -1   43.40    2.10
  13   9  -1   45.00    2.30
 -13  -9   0   -0.50    1.90
 -13  -9  -1   44.00    4.60
  13   9   1   46.10    3.20
 -13  -9  -2    3.90    2.10
 -13  -9  -2    0.80    2.90
  13   9   2    3.10    1.00
  13   9   2    1.60    1.50
  13   9   2   -1.40    1.20
 -13  -9  -3   82.39    4.80
  13   9   3   82.29    3.60
 -13  -9  -4    4.40    3.20
 -13  -9  -4    0.80    2.30
  13   9   4    0.90    1.50
 -13  -9  -5   17.20    3.80
 -13  -9  -5   24.80    3.40
  13   9   5   24.80    2.50
 -13  -9  -6   -4.10    3.00
 -13  -9  -6   -0.10    2.80
  13   9   6    4.20    2.10
  12   8  -8  107.09    6.30
  12   8  -8  116.69    7.80
  12   8  -8  113.39    7.30
  12   8  -7    3.20    2.20
  12   8  -7   -1.10    2.30
  12   8  -7    3.80    2.90
  12   8  -6   19.10    2.60
  12   8  -6   19.40    3.20
  12   8  -6   18.80    2.90
  12   8  -6   20.70    2.50
  12   8  -5    2.30    2.40
  12   8  -5    0.50    1.50
  12   8  -5   -0.40    2.30
  12   8  -5    5.10    1.80
  12   8  -4  227.18    7.90
  12   8  -4  217.58    7.90
  12   8  -4  227.38    8.40
  12   8  -4  225.88    8.80
  12   8  -3    1.90    1.60
  12   8  -3   -1.20    1.20
  12   8  -3   -1.40    1.90
  12   8  -3    0.30    1.90
  12   8  -3   -0.10    1.20
  12   8  -2   17.90    1.70
  12   8  -2   22.60    2.50
  12   8  -2   23.30    2.80
  12   8  -2   17.70    1.70
  12   8  -2   21.20    2.80
  12   8  -1    1.80    1.90
  12   8  -1   -0.80    1.50
  12   8  -1    0.60    1.00
 -12  -8   0  238.78    8.60
  12   8   0  234.48    8.60
 -12  -8  -1    2.10    1.60
 -12  -8  -1    1.50    2.40
 -12  -8  -2   22.60    3.60
  12   8   2   17.80    1.30
  12   8   2   17.90    1.70
 -12  -8  -3    0.50    2.10
 -12  -8  -3   -3.00    2.60
 -12  -8  -3   -0.80    1.30
  12   8   3    1.30    1.10
  12   8   3   -1.20    1.10
 -12  -8  -4  215.98    7.70
 -12  -8  -4  236.68    9.50
 -12  -8  -4  221.28    8.70
  12   8   4  220.98    7.60
  12   8   4  208.78    7.50
 -12  -8  -5    0.80    1.20
 -12  -8  -5    2.10    2.60
 -12  -8  -5    0.00    2.20
  12   8   5    0.70    1.40
  12   8   5    0.00    1.50
 -12  -8  -6   13.40    3.10
 -12  -8  -6   18.30    1.80
 -12  -8  -6   22.80    3.50
  12   8   6   20.50    2.60
  12   8   6   17.30    2.20
 -12  -8  -7    0.60    1.20
 -12  -8  -7   -0.80    2.80
 -12  -8  -7   -0.70    2.80
  12   8   7    2.80    2.30
 -12  -8  -8  128.39    7.70
 -12  -8  -8  115.19    7.10
  12   8   8  102.69    7.00
  11   7  -9   66.89    6.40
  11   7  -9   57.59    5.00
  11   7  -9   67.09    5.40
  11   7  -8   -3.40    2.60
  11   7  -8    5.40    2.80
  11   7  -8    0.70    2.40
  11   7  -7   25.00    3.50
  11   7  -7   24.90    3.30
  11   7  -7   29.80    3.30
  11   7  -6   11.60    2.60
  11   7  -6   11.60    2.00
  11   7  -6   16.10    2.60
  11   7  -6   17.50    2.40
  11   7  -5  167.68    6.80
  11   7  -5  181.88    7.30
  11   7  -5  175.48    6.50
  11   7  -5  158.38    6.40
  11   7  -4   11.00    2.10
  11   7  -4    7.40    1.60
  11   7  -4    8.80    1.60
  11   7  -4    7.50    2.10
  11   7  -3   76.39    4.20
  11   7  -3   87.09    4.00
  11   7  -3   88.49    3.50
  11   7  -3   82.39    4.70
  11   7  -2   41.00    2.70
  11   7  -2   39.90    2.00
  11   7  -2   37.70    3.10
  11   7  -2   37.70    2.00
  11   7  -2   35.10    2.60
 -11  -7   1  184.48    6.90
  11   7  -1  198.58    6.40
  11   7  -1  195.58    7.10
  11   7  -1  188.18    7.20
  11   7  -1  189.88    6.30
 -11  -7   0    3.10    1.50
 -11  -7   0    4.60    2.20
 -11  -7  -1  202.78    7.90
 -11  -7  -1  183.48    7.10
 -11  -7  -2   36.70    2.50
 -11  -7  -2   36.60    3.80
  11   7   2   37.20    1.60
  11   7   2   33.60    1.90
 -11  -7  -3   84.49    4.30
 -11  -7  -3   96.19    4.90
 -11  -7  -3   82.49    3.70
  11   7   3   83.59    3.20
 -11  -7  -4    6.70    2.20
 -11  -7  -4    8.40    2.40
 -11  -7  -4    4.40    1.40
  11   7   4    8.70    1.50
 -11  -7  -5  176.88    7.30
 -11  -7  -5  160.18    6.10
  11   7   5  173.88    6.40
  11   7   5  170.48    6.20
 -11  -7  -6   12.90    1.70
 -11  -7  -6   10.90    2.70
  11   7   6   14.70    2.30
  11   7   6   12.90    2.00
 -11  -7  -7   27.70    4.00
 -11  -7  -7   27.00    3.90
 -11  -7  -7   21.80    2.30
  11   7   7   20.80    2.40
  11   7   7   29.80    3.20
 -11  -7  -8    3.30    3.00
 -11  -7  -8    5.90    1.60
 -11  -7  -8    1.20    3.10
  11   7   8    2.90    2.60
 -11  -7  -9   64.59    6.40
 -11  -7  -9   64.69    3.40
 -11  -7  -9   51.29    5.60
  10   6  -9    4.90    2.70
  10   6  -9    7.60    3.10
  10   6  -9    6.60    3.00
  10   6  -8    5.00    2.20
  10   6  -8    4.00    2.70
  10   6  -8    3.80    2.60
  10   6  -7   12.00    2.60
  10   6  -7   12.20    2.30
  10   6  -7    7.30    2.10
  10   6  -7    4.60    2.40
  10   6  -6   88.49    4.90
  10   6  -6   75.29    4.80
  10   6  -6   78.09    4.10
  10   6  -6   73.59    3.90
  10   6  -5    1.10    1.80
  10   6  -5   -0.20    1.40
  10   6  -5    1.50    1.40
  10   6  -5    0.40    1.70
  10   6  -4   21.90    2.70
  10   6  -4   21.40    2.10
  10   6  -4   25.20    2.00
  10   6  -3   61.89    3.40
  10   6  -3   62.19    2.70
  10   6  -3   62.39    2.60
  10   6  -3   54.69    3.30
  10   6  -3   64.79    2.70
  10   6  -3   61.59    3.10
  10   6  -2  284.97    9.00
  10   6  -2  281.17    8.90
  10   6  -2  269.07    9.40
  10   6  -2  278.87    9.50
  10   6  -2  275.57    9.60
 -10  -6   1   49.10    2.60
  10   6  -1   46.70    2.70
  10   6  -1   49.60    2.80
 -10  -6   0   69.89    3.90
 -10  -6   0   72.09    3.30
 -10  -6  -1   53.49    3.70
 -10  -6  -1   51.79    2.60
 -10  -6  -1   47.80    2.80
 -10  -6  -2  269.77    9.10
 -10  -6  -2  272.77    9.50
 -10  -6  -2  275.17    9.80
  10   6   2  275.17    8.70
  10   6   2  269.17    8.60
 -10  -6  -3   59.19    3.40
 -10  -6  -3   62.39    2.90
 -10  -6  -3   56.09    3.60
  10   6   3   65.49    2.50
  10   6   3   60.29    2.80
 -10  -6  -4   28.60    2.80
 -10  -6  -4   25.90    2.70
 -10  -6  -4   25.20    2.10
  10   6   4   25.70    1.80
  10   6   4   27.10    2.00
 -10  -6  -5    1.60    1.30
 -10  -6  -5    1.70    2.00
 -10  -6  -5    2.00    2.00
  10   6   5   -0.60    1.40
  10   6   5    1.70    1.20
 -10  -6  -6   76.69    4.70
 -10  -6  -6   86.29    4.00
 -10  -6  -6   87.89    4.90
  10   6   6   82.59    4.20
  10   6   6   75.59    3.80
 -10  -6  -7   13.90    2.30
 -10  -6  -7    9.10    2.70
 -10  -6  -7   14.40    3.00
  10   6   7   10.60    2.30
  10   6   7    9.00    2.40
 -10  -6  -8    6.00    2.20
 -10  -6  -8    7.20    2.70
 -10  -6  -8    7.10    2.80
  10   6   8    3.90    2.40
 -10  -6  -9    4.50    3.00
 -10  -6  -9    9.30    2.40
 -10  -6  -9    5.70    3.20
  10   6   9    4.90    2.90
   9   5 -10    6.40    3.30
   9   5 -10    3.30    2.90
   9   5 -10    3.30    3.00
   9   5  -9    2.60    2.70
   9   5  -9    1.10    2.30
   9   5  -9   -0.90    2.60
   9   5  -8   12.70    2.80
   9   5  -8   11.20    2.80
   9   5  -8   16.10    2.70
   9   5  -7    1.70    1.90
   9   5  -7    2.60    2.30
   9   5  -7    3.30    2.10
   9   5  -7    3.40    2.00
   9   5  -6   17.30    2.30
   9   5  -6   16.90    2.80
   9   5  -6   18.00    2.30
   9   5  -6   14.60    2.30
   9   5  -5    1.70    1.40
   9   5  -5    4.80    1.50
   9   5  -5    3.90    1.80
   9   5  -5    3.00    1.60
   9   5  -4  194.28    6.70
   9   5  -4  192.88    6.90
   9   5  -4  187.78    6.60
   9   5  -4  188.78    7.10
   9   5  -3   -1.10    1.20
   9   5  -3    2.00    1.20
   9   5  -3    0.20    0.90
   9   5  -3    0.90    1.40
   9   5  -3   -0.50    0.90
   9   5  -3    1.30    1.00
   9   5  -2    8.10    1.40
   9   5  -2    8.80    1.40
   9   5  -2   10.20    1.10
   9   5  -2   11.80    1.50
   9   5  -2    8.00    1.00
   9   5  -2    9.00    1.10
  -9  -5   1   11.60    1.50
   9   5  -1   12.40    1.70
  -9  -5   0  638.54   20.10
  -9  -5   0  628.24   20.60
  -9  -5   0  643.34   20.10
  -9  -5  -1   12.80    1.50
  -9  -5  -1   12.90    2.20
  -9  -5  -1   11.40    1.60
  -9  -5  -2    8.70    1.40
  -9  -5  -2    7.50    1.60
  -9  -5  -2    9.60    1.40
   9   5   2    7.30    1.00
   9   5   2    6.40    0.80
  -9  -5  -3    0.60    1.40
  -9  -5  -3   -1.60    1.20
  -9  -5  -3    1.30    1.10
   9   5   3    0.90    0.90
  -9  -5  -4  185.68    7.10
  -9  -5  -4  184.48    7.10
  -9  -5  -4  196.58    7.00
   9   5   4  189.98    6.60
   9   5   4  198.58    6.50
  -9  -5  -5    4.60    1.80
  -9  -5  -5    4.10    1.70
  -9  -5  -5    3.40    1.90
   9   5   5    4.30    1.30
   9   5   5    4.50    1.40
  -9  -5  -6   20.60    2.90
  -9  -5  -6   18.70    2.70
  -9  -5  -6   12.50    3.80
   9   5   6   15.70    1.90
   9   5   6   18.80    2.30
  -9  -5  -7    5.70    2.50
  -9  -5  -7    4.80    2.40
  -9  -5  -7    5.40    2.90
   9   5   7    1.10    1.60
   9   5   7    5.20    2.20
  -9  -5  -8   12.10    3.00
  -9  -5  -8   18.80    3.00
  -9  -5  -8   18.80    3.60
   9   5   8   16.10    2.80
  -9  -5  -9   -4.30    2.50
  -9  -5  -9   -3.60    2.40
  -9  -5  -9    7.60    3.20
   9   5   9   -1.80    2.60
  -9  -5 -10    3.70    3.20
  -9  -5 -10    8.30    5.70
  -9  -5 -10    3.40    3.00
   9   5  10    9.20    3.50
   8   4 -10    1.20    2.50
   8   4 -10    5.90    3.00
   8   4 -10    7.50    3.10
  -8  -4   9   -0.80    2.60
   8   4  -9    8.30    2.60
   8   4  -9    3.40    2.60
   8   4  -9   -0.30    2.30
  -8  -4   8  102.89    5.60
   8   4  -8  105.89    5.40
   8   4  -8  102.69    4.10
   8   4  -8  113.19    5.70
   8   4  -8  118.29    5.80
  -8  -4   7    1.40    1.90
   8   4  -7    0.10    1.50
   8   4  -7    0.70    2.00
   8   4  -7   -0.70    0.90
   8   4  -7    4.70    3.60
   8   4  -7    2.10    1.90
  -8  -4   6    4.60    1.70
  -8  -4   6    1.50    1.50
   8   4  -6    2.30    1.60
   8   4  -6    1.10    1.90
   8   4  -6    4.30    0.90
   8   4  -6    2.20    1.50
   8   4  -6    2.00    1.50
  -8  -4   5   30.90    2.30
   8   4  -5   32.90    2.20
   8   4  -5   28.30    2.50
   8   4  -5   31.40    1.60
   8   4  -5   30.20    2.30
   8   4  -5   30.80    2.40
  -8  -4   4  427.96   14.00
   8   4  -4  437.46   13.80
   8   4  -4  440.86   14.30
   8   4  -4  437.46   14.20
   8   4  -4  434.06   13.70
   8   4  -4  448.66   15.10
   8   4  -4  433.46   14.00
   8   4  -3   27.90    2.00
   8   4  -3   29.30    1.70
   8   4  -3   26.50    1.70
   8   4  -3   27.90    1.50
   8   4  -3   28.00    1.60
   8   4  -3   26.80    1.90
   8   4  -2    9.10    1.00
   8   4  -2   11.90    1.60
   8   4  -2   11.20    1.30
   8   4  -2   13.00    1.10
  -8  -4   1  121.19    4.40
  -8  -4   1  122.39    4.50
   8   4  -1  122.79    4.30
   8   4  -1  123.99    4.60
  -8  -4   0  771.92   23.90
  -8  -4   0  735.43   24.30
  -8  -4   0  755.02   23.90
   8   4   0  793.82   24.10
  -8  -4  -1  121.29    4.80
  -8  -4  -1  119.99    4.40
  -8  -4  -1  126.09    4.50
   8   4   1  125.79    4.60
  -8  -4  -2   14.00    1.60
  -8  -4  -2   11.30    1.50
  -8  -4  -2   13.20    1.40
   8   4   2   16.50    2.10
   8   4   2   10.70    0.90
   8   4   2   11.80    0.80
  -8  -4  -3   25.60    2.00
  -8  -4  -3   28.60    2.10
  -8  -4  -3   25.70    2.10
   8   4   3   27.20    1.50
   8   4   3   26.10    1.50
   8   4   3   26.00    1.90
  -8  -4  -4  406.06   14.60
  -8  -4  -4  439.96   14.40
  -8  -4  -4  447.56   14.50
   8   4   4  452.15   14.10
   8   4   4  456.15   14.00
  -8  -4  -5   33.70    2.60
  -8  -4  -5   31.40    2.60
   8   4   5   32.30    2.10
   8   4   5   31.10    2.30
  -8  -4  -6    4.90    1.80
  -8  -4  -6   -1.50    2.30
  -8  -4  -6    7.50    2.00
   8   4   6    3.00    1.40
   8   4   6    2.80    1.60
  -8  -4  -7    0.90    2.00
  -8  -4  -7    3.60    2.00
  -8  -4  -7   -2.00    2.20
   8   4   7   -0.10    1.30
   8   4   7    1.70    2.10
  -8  -4  -8  116.49    5.80
  -8  -4  -8  112.19    5.50
  -8  -4  -8   98.29    5.80
   8   4   8  111.69    5.60
   8   4   8   89.79    4.80
  -8  -4  -9    0.60    2.50
  -8  -4  -9    2.50    2.60
  -8  -4  -9    2.10    2.80
   8   4   9    3.70    2.80
  -8  -4 -10    6.50    3.20
  -8  -4 -10    3.90    3.00
  -8  -4 -10    5.60    3.10
   8   4  10    2.40    3.00
   7   3 -11   17.70    3.80
   7   3 -11   22.80    4.10
   7   3 -11   13.50    3.40
   7   3 -11   24.10    2.70
  -7  -3  10    4.70    2.50
   7   3 -10    3.50    2.60
   7   3 -10    5.50    1.80
   7   3 -10    3.30    2.50
   7   3 -10    4.60    2.80
  -7  -3   9  123.59    6.50
   7   3  -9  153.98    6.80
   7   3  -9  141.49    6.70
   7   3  -9  142.49    5.50
   7   3  -9  142.29    7.10
  -7  -3   8    3.70    2.10
   7   3  -8    6.00    2.30
   7   3  -8   -0.90    1.90
   7   3  -8   -1.50    1.90
   7   3  -8    2.90    1.40
  -7  -3   7   68.89    4.00
   7   3  -7   80.39    4.30
   7   3  -7   75.59    3.20
   7   3  -7   77.99    4.30
   7   3  -7   76.59    4.00
  -7  -3   6   18.30    2.20
   7   3  -6   16.90    2.10
   7   3  -6   19.50    3.60
   7   3  -6   13.40    1.40
   7   3  -6   16.40    2.00
   7   3  -6   16.30    2.00
  -7  -3   5  471.45   15.00
   7   3  -5  442.96   15.00
   7   3  -5  452.65   15.00
   7   3  -5  466.75   14.50
   7   3  -5  472.05   15.00
   7   3  -5  460.45   14.80
  -7  -3   4   18.30    1.90
  -7  -3   4   20.60    1.70
   7   3  -4   19.10    1.80
   7   3  -4   19.50    1.30
   7   3  -4   17.60    1.80
   7   3  -4   19.50    1.70
   7   3  -4   19.70    1.60
  -7  -3   3  186.98    6.20
   7   3  -3  193.78    6.40
   7   3  -3  182.98    6.20
   7   3  -3  183.48    6.40
   7   3  -3  183.08    6.00
   7   3  -3  179.18    6.10
   7   3  -2    1.20    0.80
   7   3  -2    1.50    1.10
   7   3  -2    2.20    0.90
   7   3  -2    1.00    0.80
   7   3  -2    1.40    0.70
   7   3  -2    2.50    1.20
  -7  -3   1  517.65   16.30
   7   3  -1  519.95   16.30
   7   3  -1  526.55   16.60
   7   3  -1  527.85   16.20
   7   3  -1  494.45   16.30
  -7  -3   0  150.38    5.60
  -7  -3   0  140.99    5.10
  -7  -3   0  143.39    5.10
   7   3   0  153.18    5.10
   7   3   0  154.08    5.40
   7   3   0  157.98    5.20
  -7  -3  -1  518.45   16.20
  -7  -3  -1  498.95   16.30
  -7  -3  -1  499.35   16.10
   7   3   1  513.05   16.20
   7   3   1  535.55   16.30
   7   3   1  510.05   16.20
  -7  -3  -2    0.90    1.10
  -7  -3  -2    1.70    1.10
   7   3   2    0.00    0.70
   7   3   2    0.60    0.60
  -7  -3  -3  182.58    6.40
  -7  -3  -3  185.88    6.40
  -7  -3  -3  174.48    6.80
  -7  -3  -3  179.78    5.80
   7   3   3  184.18    6.10
   7   3   3  185.88    6.00
   7   3   3  187.08    6.20
  -7  -3  -4   21.70    2.00
  -7  -3  -4   21.50    2.60
  -7  -3  -4   19.20    1.20
  -7  -3  -4   17.40    1.90
   7   3   4   19.60    1.70
   7   3   4   21.10    1.60
   7   3   4   19.40    1.50
  -7  -3  -5  471.85   15.50
  -7  -3  -5  468.95   15.40
  -7  -3  -5  472.95   15.90
  -7  -3  -5  472.75   15.00
   7   3   5  477.05   15.20
   7   3   5  474.85   15.30
  -7  -3  -6   13.10    2.00
  -7  -3  -6   14.10    1.60
  -7  -3  -6   17.80    2.20
  -7  -3  -6   12.80    1.90
   7   3   6   13.50    1.80
   7   3   6   14.00    1.90
  -7  -3  -7   71.79    4.10
  -7  -3  -7   83.69    4.70
  -7  -3  -7   75.99    4.20
  -7  -3  -7   71.89    3.40
   7   3   7   71.69    3.80
   7   3   7   83.99    4.20
  -7  -3  -8    2.30    2.10
  -7  -3  -8    2.50    2.00
  -7  -3  -8    1.10    1.30
  -7  -3  -8    1.60    2.10
  -7  -3  -9  136.49    6.60
  -7  -3  -9  118.19    5.50
  -7  -3  -9  142.99    6.60
  -7  -3  -9  140.89    6.50
   7   3   9  143.79    6.70
  -7  -3 -10   -2.70    2.70
  -7  -3 -10   -0.20    2.70
   7   3  10    3.10    3.00
  -7  -3 -11   17.20    3.50
  -7  -3 -11   26.80    3.70
   7   3  11   26.00    4.10
  -6  -2  11   -0.50    2.60
   6   2 -11   -2.80    2.80
   6   2 -11    0.40    2.70
   6   2 -11    1.10    2.10
   6   2 -11   -1.80    3.00
  -6  -2  10  172.08    8.20
   6   2 -10  183.08    8.80
   6   2 -10  191.88    7.20
   6   2 -10  192.78    8.20
   6   2 -10  185.58    8.40
  -6  -2   9   -0.20    2.20
   6   2  -9   -0.80    2.30
   6   2  -9    1.40    2.10
   6   2  -9    1.20    2.00
   6   2  -9    2.60    1.70
  -6  -2   8   30.30    3.40
   6   2  -8   25.50    3.40
   6   2  -8   33.30    3.20
   6   2  -8   32.20    3.80
   6   2  -8   27.60    2.50
  -6  -2   7    0.30    1.70
   6   2  -7    2.60    1.20
   6   2  -7    0.30    1.60
   6   2  -7    1.70    1.80
  -6  -2   6 1105.89   33.30
   6   2  -6 1020.60   32.70
   6   2  -6 1035.40   33.20
   6   2  -6 1039.00   33.10
   6   2  -6 1076.29   33.10
   6   2  -6 1060.89   33.20
  -6  -2   5    0.20    1.20
   6   2  -5   -2.10    1.00
   6   2  -5   -0.40    0.80
   6   2  -5    0.60    1.10
   6   2  -5   -2.00    1.10
  -6  -2   4   94.69    3.40
   6   2  -4   86.99    3.50
   6   2  -4   88.19    3.20
   6   2  -4   85.39    3.40
   6   2  -4   88.09    3.60
   6   2  -4   88.39    3.60
  -6  -2   3   18.70    1.40
  -6  -2   3   16.90    1.50
   6   2  -3   18.40    1.20
   6   2  -3   14.90    1.30
   6   2  -3   16.60    1.50
   6   2  -3   15.70    1.30
  -6  -2   2 1950.80   66.99
  -6  -2   2 2255.47   66.69
  -6  -2   2 2104.59   66.89
   6   2  -2 2270.97   66.79
   6   2  -2 2208.98   66.69
   6   2  -2 2274.57   66.69
   6   2  -2 2190.98   66.89
  -6  -2   1   51.89    2.20
   6   2  -1   52.09    2.30
   6   2  -1   55.69    2.40
   6   2  -1   47.90    2.30
   6   2  -1   53.19    1.80
   6   2  -1   50.49    2.40
   6   2  -1   51.99    2.10
   6   2  -1   54.49    1.80
  -6  -2   0 1355.36   42.50
  -6  -2   0 1304.57   42.70
  -6  -2   0 1345.27   42.50
   6   2   0 1412.76   42.70
   6   2   0 1429.36   42.50
   6   2   0 1447.06   42.50
  -6  -2  -1   52.79    2.30
  -6  -2  -1   55.79    2.40
   6   2   1   54.59    2.90
   6   2   1   53.39    2.30
   6   2   1   51.29    2.60
  -6  -2  -2 2231.68   68.19
  -6  -2  -2 2256.27   67.89
  -6  -2  -2 2075.29   68.49
   6   2   2 2200.98   68.19
   6   2   2 2287.67   67.99
   6   2   2 2248.18   68.19
   6   2   2 2257.67   67.89
  -6  -2  -3   18.60    1.80
  -6  -2  -3   19.90    1.70
  -6  -2  -3   17.10    1.10
   6   2   3   17.20    1.50
   6   2   3   19.10    1.60
  -6  -2  -4   83.79    3.50
  -6  -2  -4   90.09    3.50
  -6  -2  -4   87.99    3.20
  -6  -2  -4   86.39    3.50
   6   2   4   85.39    3.30
   6   2   4   84.29    3.40
   6   2   4   82.89    3.30
  -6  -2  -5   -0.80    1.10
  -6  -2  -5   -0.40    0.90
  -6  -2  -5    0.40    1.10
   6   2   5   -0.90    1.10
   6   2   5    0.80    1.00
  -6  -2  -6 1071.49   33.50
  -6  -2  -6 1058.79   33.40
  -6  -2  -6 1042.80   33.20
   6   2   6 1067.39   33.30
   6   2   6 1076.49   33.40
  -6  -2  -7    2.00    1.70
  -6  -2  -7    5.00    2.00
  -6  -2  -7    0.20    1.30
  -6  -2  -7    1.30    1.60
   6   2   7    0.30    1.30
   6   2   7   -1.20    1.70
  -6  -2  -8   30.20    2.70
  -6  -2  -8   32.40    3.30
  -6  -2  -8   26.10    3.40
  -6  -2  -8   30.30    3.40
   6   2   8   34.50    3.60
  -6  -2  -9    0.30    1.90
  -6  -2  -9    0.90    2.20
  -6  -2  -9    0.50    1.70
  -6  -2  -9    0.90    2.20
   6   2   9    4.60    4.90
  -6  -2 -10  176.58    8.30
  -6  -2 -10  186.18    7.90
  -6  -2 -10  155.98    7.00
  -6  -2 -10  172.88    7.80
   6   2  10  189.38    8.30
  -6  -2 -11    4.80    2.70
  -6  -2 -11   -0.40    2.60
  -6  -2 -11   -2.10    2.50
   6   2  11    2.30    3.00
  -5  -1  11   41.10    4.90
   5   1 -11   48.40    5.10
   5   1 -11   55.99    5.50
   5   1 -11   44.00    4.10
   5   1 -11   48.80    4.90
  -5  -1  10    4.90    2.50
   5   1 -10   -0.60    2.40
   5   1 -10    5.30    2.10
   5   1 -10    1.10    2.40
   5   1 -10    1.20    2.70
  -5  -1   9   75.89    5.00
   5   1  -9   77.39    5.10
   5   1  -9   83.29    4.50
   5   1  -9   76.79    4.20
   5   1  -9   78.59    4.60
  -5  -1   8    4.70    2.10
   5   1  -8    3.80    1.80
   5   1  -8    2.30    1.70
   5   1  -8    3.20    1.60
   5   1  -8    4.10    2.10
  -5  -1   7  219.08    8.20
   5   1  -7  224.38    8.10
   5   1  -7  211.38    7.60
   5   1  -7  223.18    8.00
   5   1  -7  225.88    8.00
  -5  -1   6   12.80    2.00
   5   1  -6   11.10    1.60
   5   1  -6   12.10    1.60
   5   1  -6   12.20    1.70
   5   1  -6   16.80    2.10
  -5  -1   5  201.78    7.00
   5   1  -5  200.18    7.00
   5   1  -5  196.98    6.60
   5   1  -5  201.78    7.00
   5   1  -5  193.38    6.80
   5   1  -5  198.18    6.80
  -5  -1   4   16.90    1.70
  -5  -1   4   15.10    1.30
   5   1  -4   17.30    1.60
   5   1  -4   13.30    1.20
   5   1  -4   12.80    1.50
   5   1  -4   16.00    1.50
  -5  -1   3  401.06   12.40
  -5  -1   3  397.76   12.40
  -5  -1   3  398.96   12.50
   5   1  -3  389.46   12.50
   5   1  -3  404.96   12.50
   5   1  -3  375.56   12.50
   5   1  -3  400.96   12.40
   5   1  -3  382.16   12.40
  -5  -1   2   84.59    3.00
  -5  -1   2   81.99    3.00
   5   1  -2   81.59    3.00
   5   1  -2   80.09    3.10
   5   1  -2   83.49    2.90
   5   1  -2   80.09    2.90
   5   1  -2   80.69    2.90
   5   1  -2   85.29    3.10
  -5  -1   1  451.85   14.40
  -5  -1   1  466.05   14.20
  -5  -1   1  454.05   14.00
  -5  -1   1  438.36   14.30
   5   1  -1  454.35   14.30
   5   1  -1  453.35   14.10
   5   1  -1  468.45   14.10
   5   1  -1  460.85   14.20
  -5  -1   0    8.00    0.90
  -5  -1   0    8.30    1.30
  -5  -1   0    7.90    0.90
   5   1   0    8.50    0.90
   5   1   0   10.10    1.00
   5   1   0   10.20    1.40
  -5  -1  -1  478.55   14.20
  -5  -1  -1  459.65   14.20
  -5  -1  -1  469.55   14.40
  -5  -1  -1  449.26   14.70
   5   1   1  456.85   14.20
   5   1   1  463.65   14.20
   5   1   1  451.85   14.50
   5   1   1  461.25   14.40
  -5  -1  -2   83.19    2.80
  -5  -1  -2   80.59    3.00
  -5  -1  -2   80.09    3.00
   5   1   2   84.49    2.90
   5   1   2   80.19    3.20
   5   1   2   84.59    2.90
   5   1   2   78.39    3.00
  -5  -1  -3  424.26   13.00
  -5  -1  -3  385.46   12.60
  -5  -1  -3  405.76   12.60
  -5  -1  -3  384.46   12.60
   5   1   3  387.56   12.60
   5   1   3  395.36   12.70
   5   1   3  397.96   12.50
  -5  -1  -4   13.50    1.30
  -5  -1  -4   14.70    1.60
  -5  -1  -4   13.50    1.50
   5   1   4   15.90    1.40
   5   1   4   12.80    1.30
   5   1   4   16.10    1.80
  -5  -1  -5  198.78    6.90
  -5  -1  -5  197.98    6.90
  -5  -1  -5  209.28    6.90
  -5  -1  -5  196.38    7.00
   5   1   5  199.28    6.90
   5   1   5  207.38    7.10
  -5  -1  -6   15.80    1.80
  -5  -1  -6   15.20    1.70
  -5  -1  -6   13.40    1.70
   5   1   6   14.60    1.80
   5   1   6   15.30    2.00
  -5  -1  -7  223.08    7.90
  -5  -1  -7  222.98    7.90
  -5  -1  -7  221.08    7.90
  -5  -1  -7  211.58    8.10
   5   1   7  218.98    8.10
  -5  -1  -8    0.40    2.00
  -5  -1  -8   -0.30    1.60
  -5  -1  -8    4.90    1.90
   5   1   8   -0.30    2.10
  -5  -1  -9   83.69    4.60
  -5  -1  -9   77.19    4.80
  -5  -1  -9   89.99    5.70
   5   1   9   88.79    5.20
  -5  -1 -10   -0.20    2.40
  -5  -1 -10   -1.70    2.00
  -5  -1 -10    3.60    2.80
  -5  -1 -10    3.30    2.50
   5   1  10   -1.20    2.90
  -5  -1 -11   45.00    4.00
  -5  -1 -11   44.70    5.00
  -5  -1 -11   36.40    4.00
  -4   0  11    0.10    5.30
   4   0 -11    0.40    2.40
   4   0 -11    0.60    2.50
   4   0 -11   -1.40    2.70
   4   0 -11    2.50    3.10
  -4   0  10    1.30    2.70
   4   0 -10    3.40    2.20
   4   0 -10    8.00    2.90
   4   0 -10    4.40    2.40
   4   0 -10    4.80    2.80
  -4   0   9    1.00    2.40
   4   0  -9   -0.40    1.90
   4   0  -9    2.40    2.30
   4   0  -9   -1.70    1.80
   4   0  -9    2.00    2.00
  -4   0   8   94.79    5.10
   4   0  -8  108.89    5.10
   4   0  -8   99.99    4.70
   4   0  -8   94.49    4.70
   4   0  -8   96.49    4.50
  -4   0   7   -0.60    1.60
   4   0  -7    0.10    1.50
   4   0  -7   -0.50    1.30
   4   0  -7    0.30    1.30
   4   0  -7   -0.20    1.30
  -4   0   6    1.70    1.40
   4   0  -6    0.50    1.30
   4   0  -6    1.60    1.30
   4   0  -6    2.40    1.20
   4   0  -6    4.00    1.20
  -4   0   5   -0.60    1.10
   4   0  -5    0.10    1.10
   4   0  -5    2.20    1.00
   4   0  -5    1.20    1.00
   4   0  -5   -0.20    1.00
  -4   0   4  802.22   24.20
  -4   0   4  775.62   24.30
  -4   0   4  789.32   24.10
   4   0  -4  761.22   24.10
   4   0  -4  794.22   24.30
   4   0  -4  746.53   24.10
   4   0  -4  741.73   24.10
   4   0  -4  781.02   24.20
  -4   0   3   -1.20    1.00
  -4   0   3    2.00    0.90
   4   0  -3    0.40    1.00
   4   0  -3    3.20    0.90
   4   0  -3    1.10    0.80
   4   0  -3    1.30    0.70
   4   0  -3    2.00    0.90
  -4   0   2    6.60    1.00
  -4   0   2    8.50    0.90
  -4   0   2    7.30    0.90
  -4   0   2    8.10    0.90
   4   0  -2    5.90    0.90
   4   0  -2    5.00    0.80
   4   0  -2    6.10    0.80
   4   0  -2    5.10    0.80
   4   0  -2    7.90    1.00
  -4   0   1    0.40    0.50
  -4   0   1    0.30    0.50
  -4   0   1   -0.20    0.50
  -4   0   1    0.60    0.60
  -4   0   1    0.70    0.50
   4   0  -1    0.90    0.50
   4   0  -1   -0.40    0.50
   4   0  -1    0.40    0.60
   4   0  -1   -0.20    0.50
   4   0  -1    0.90    0.60
   4   0   0 1584.74   48.50
  -4   0  -1   -0.10    0.50
  -4   0  -1    0.10    0.50
  -4   0  -1    0.40    0.60
  -4   0  -1    0.20    0.50
  -4   0  -1   -0.10    0.50
   4   0   1    0.10    0.50
   4   0   1    0.40    0.60
   4   0   1    0.60    0.50
   4   0   1   -0.10    0.50
   4   0   1    0.00    0.50
  -4   0  -2    5.20    0.80
  -4   0  -2    8.20    1.00
  -4   0  -2    8.20    1.10
  -4   0  -2    8.50    1.00
  -4   0  -2    6.20    0.80
   4   0   2    8.30    0.90
   4   0   2    5.70    0.80
   4   0   2    6.90    0.90
   4   0   2    6.70    0.90
   4   0   2    9.50    1.00
  -4   0  -3    1.50    0.90
  -4   0  -3    0.00    0.70
  -4   0  -3    2.50    1.00
  -4   0  -3   -0.20    0.90
   4   0   3    0.70    1.00
   4   0   3    0.30    0.80
  -4   0  -4  760.02   24.20
  -4   0  -4  770.62   24.20
  -4   0  -4  754.22   24.10
  -4   0  -4  793.82   24.20
   4   0   4  781.92   24.30
   4   0   4  795.72   24.20
  -4   0  -5    1.00    1.00
  -4   0  -5   -0.10    1.10
  -4   0  -5    0.00    1.10
   4   0   5   -0.80    0.90
   4   0   5    1.10    1.20
  -4   0  -6    1.30    1.10
  -4   0  -6    1.40    1.30
  -4   0  -6    3.50    1.40
  -4   0  -6    0.40    1.20
   4   0   6    1.10    1.40
  -4   0  -7   -2.10    1.30
  -4   0  -7    0.00    1.30
  -4   0  -7    0.00    1.50
  -4   0  -7   -0.40    1.40
   4   0   7   -0.30    1.50
  -4   0  -8  103.59    5.10
  -4   0  -8   89.19    4.60
  -4   0  -8   98.19    4.80
   4   0   8  107.79    5.20
  -4   0  -9   -1.40    1.90
  -4   0  -9   -3.60    2.00
  -4   0  -9   -0.60    1.90
  -4   0  -9    1.30    2.40
   4   0   9   -0.80    2.30
  -4   0 -10    5.90    2.50
  -4   0 -10    3.10    2.70
  -4   0 -10    6.20    2.50
   4   0  10    3.00    4.60
  -4   0 -11    2.90    2.40
  -4   0 -11    0.30    2.80
  -4   0 -11   -3.50    2.30
  -4   0 -11   -2.70    2.90
   4   0  11   -1.10    3.20
  -3   1  11   -3.40    5.50
   3  -1 -11    2.50    3.10
   3  -1 -11   -0.10    2.50
   3  -1 -11   -0.40    2.30
  -3   1  10   -0.10    2.70
   3  -1 -10   -2.50    2.60
   3  -1 -10    2.80    2.30
   3  -1 -10   -0.90    2.40
   3  -1 -10    5.50    2.30
  -3   1   9    3.60    2.50
   3  -1  -9    1.60    2.40
   3  -1  -9    6.10    2.50
   3  -1  -9    4.10    2.70
  -3   1   8    4.10    2.20
   3  -1  -8    4.40    2.20
   3  -1  -8    3.90    1.70
  -3   1   7   10.10    2.10
   3  -1  -7    8.00    1.60
   3  -1  -7    6.20    1.70
   3  -1  -7    6.70    1.90
   3  -1  -7    7.40    1.70
  -3   1   6   21.10    2.40
   3  -1  -6   26.60    2.40
   3  -1  -6   19.20    2.00
   3  -1  -6   20.00    1.80
   3  -1  -6   27.40    2.20
  -3   1   5    4.00    1.40
  -3   1   5    4.90    1.20
   3  -1  -5    2.40    1.20
   3  -1  -5    1.60    0.90
   3  -1  -5    3.70    1.20
   3  -1  -5    2.70    1.10
  -3   1   4    1.50    0.90
  -3   1   4    1.90    0.90
   3  -1  -4    2.10    0.90
   3  -1  -4    1.90    0.80
   3  -1  -4    1.80    1.00
   3  -1  -4    1.20    1.10
  -3   1   3    7.00    1.10
  -3   1   3    7.30    1.20
  -3   1   3    6.50    0.80
  -3   1   3    6.10    1.10
   3  -1  -3    7.00    1.10
   3  -1  -3    8.10    1.10
   3  -1  -3    6.90    1.20
   3  -1  -3    7.60    0.80
   3  -1  -3    9.40    1.20
  -3   1   2  330.87    9.90
  -3   1   2  312.67   10.20
  -3   1   2  320.47   10.10
  -3   1   2  333.47   10.20
   3  -1  -2  314.47   10.10
   3  -1  -2  317.07    9.90
   3  -1  -2  321.67   10.20
   3  -1  -2  314.07   10.10
  -3   1   1   21.00    1.00
  -3   1   1   20.60    1.00
  -3   1   1   19.50    1.40
   3  -1  -1   23.10    1.60
   3  -1  -1   20.30    1.00
   3  -1  -1   19.80    1.00
  -3   1   0    9.70    0.80
  -3   1   0   11.50    0.60
  -3   1   0   10.10    0.70
  -3   1   0   10.20    0.80
   3  -1   0    9.20    0.70
   3  -1   0    9.60    0.70
   3  -1   0    9.10    0.80
   3  -1   0   10.50    0.60
  -3   1  -1   19.10    0.90
  -3   1  -1   20.60    1.10
  -3   1  -1   21.70    1.30
  -3   1  -1   19.30    1.00
   3  -1   1   20.40    0.90
   3  -1   1   21.80    1.30
   3  -1   1   20.40    1.00
  -3   1  -2  313.17   10.10
  -3   1  -2  318.07   10.00
  -3   1  -2  326.97    9.90
  -3   1  -2  312.47   10.10
  -3   1  -2  308.17   10.00
   3  -1   2  314.57    9.90
   3  -1   2  326.07   10.00
   3  -1   2  318.07   10.10
   3  -1   2  316.07   10.10
   3  -1   2  328.37   10.00
  -3   1  -3    8.90    1.10
  -3   1  -3    5.50    1.00
  -3   1  -3    6.80    1.00
  -3   1  -3    8.20    1.20
  -3   1  -3    4.50    0.80
   3  -1   3    6.30    1.00
   3  -1   3    6.20    0.80
   3  -1   3   10.00    1.30
   3  -1   3    7.20    1.00
  -3   1  -4    2.80    1.20
  -3   1  -4    3.00    1.00
  -3   1  -4    2.00    0.80
  -3   1  -4    1.00    1.00
   3  -1   4    2.50    1.00
  -3   1  -5    2.80    1.10
  -3   1  -5    1.50    1.20
  -3   1  -5    3.10    1.10
   3  -1   5    2.40    1.10
  -3   1  -6   24.50    2.30
  -3   1  -6   19.80    2.10
  -3   1  -6   20.90    2.20
   3  -1   6   20.50    2.30
  -3   1  -7    8.30    1.70
  -3   1  -7    6.10    1.60
  -3   1  -7    6.00    2.00
   3  -1   7    4.80    1.80
  -3   1  -8    4.70    2.70
  -3   1  -8    4.40    1.70
  -3   1  -8    6.50    2.00
  -3   1  -8    8.50    2.20
   3  -1   8    3.90    2.20
  -3   1  -9    5.50    2.30
  -3   1  -9    2.40    2.30
  -3   1  -9    0.20    2.10
  -3   1  -9    3.60    1.90
   3  -1   9    4.50    2.40
  -3   1 -10    2.10    2.80
  -3   1 -10    0.90    2.50
  -3   1 -10   -1.40    2.30
  -3   1 -10   -3.60    1.90
   3  -1  10    0.40    2.70
  -3   1 -11    1.00    2.60
  -3   1 -11    1.30    4.70
  -3   1 -11    2.60    3.10
  -3   1 -11    0.20    2.90
   3  -1  11   -0.90    2.90
  -2   2  11   -0.80    2.90
   2  -2 -11   -1.20    3.00
   2  -2 -11    2.10    2.40
   2  -2 -11    0.40    2.70
   2  -2 -11   -6.80    2.90
  -2   2  10   62.29    6.10
   2  -2 -10   52.39    4.30
   2  -2 -10   56.79    4.30
   2  -2 -10   61.19    5.00
   2  -2 -10   68.69    4.70
  -2   2   9    0.50    2.50
   2  -2  -9    2.30    2.40
   2  -2  -9   -0.40    1.80
   2  -2  -9   -1.40    2.00
   2  -2  -9   -1.10    1.70
  -2   2   8   12.80    2.50
   2  -2  -8   12.60    2.00
   2  -2  -8   12.30    2.10
   2  -2  -8   11.80    2.40
   2  -2  -8   11.60    2.30
  -2   2   7   -0.10    1.70
   2  -2  -7    0.30    1.70
   2  -2  -7   -1.30    1.30
   2  -2  -7   -0.20    1.40
   2  -2  -7    1.30    1.20
  -2   2   6  433.56   14.70
  -2   2   6  446.66   14.50
   2  -2  -6  455.85   14.70
   2  -2  -6  456.55   14.50
   2  -2  -6  443.76   14.60
   2  -2  -6  437.06   14.30
  -2   2   5   16.50    1.60
  -2   2   5   15.30    1.20
  -2   2   5   15.10    1.90
   2  -2  -5   15.90    1.80
   2  -2  -5   12.80    1.40
   2  -2  -5   17.40    1.90
   2  -2  -5   14.90    1.50
  -2   2   4    4.30    1.00
  -2   2   4    4.00    1.10
  -2   2   4    4.80    0.70
   2  -2  -4    3.10    1.10
   2  -2  -4    4.70    1.20
   2  -2  -4    6.10    0.90
   2  -2  -4    6.00    1.00
  -2   2   3   55.19    2.30
  -2   2   3   56.29    2.30
  -2   2   3   55.79    1.90
  -2   2   3   50.09    2.40
   2  -2  -3   52.09    2.30
   2  -2  -3   59.19    2.40
   2  -2  -3   54.09    2.40
   2  -2  -3   53.69    2.00
  -2   2   2 1878.51   55.99
  -2   2   2 1864.21   55.99
  -2   2   2 1804.22   56.09
   2  -2  -2 1693.43   56.19
   2  -2  -2 1889.51   55.99
   2  -2  -2 1841.72   55.99
  -2   2   1  257.17    8.00
  -2   2   1  260.97    8.20
  -2   2   1  256.77    8.00
  -2   2   1  243.58    8.40
   2  -2  -1  257.77    8.00
   2  -2  -1  257.67    8.00
   2  -2  -1  256.57    8.20
  -2   2   0   16.40    0.70
  -2   2   0   17.70    0.90
  -2   2   0   15.60    0.90
  -2   2   0   16.70    1.00
  -2   2   0   16.10    1.00
   2  -2   0   17.20    1.00
   2  -2   0   15.50    0.90
   2  -2   0   17.50    0.80
  -2   2  -1  262.07    8.30
  -2   2  -1  257.67    8.40
  -2   2  -1  262.97    8.20
  -2   2  -1  265.67    8.10
   2  -2   1  255.97    8.40
   2  -2   1  262.67    8.10
   2  -2   1  251.47    8.20
  -2   2  -2 1817.42   56.39
  -2   2  -2 1820.32   56.39
  -2   2  -2 1858.41   56.29
  -2   2  -2 1863.31   56.39
   2  -2   2 1775.72   56.49
   2  -2   2 1870.21   56.29
   2  -2   2 1867.21   56.29
  -2   2  -3   54.89    2.30
  -2   2  -3   52.79    2.50
  -2   2  -3   54.49    2.40
  -2   2  -3   55.39    2.30
   2  -2   3   56.09    2.50
  -2   2  -4    6.40    1.20
  -2   2  -4    4.20    1.20
  -2   2  -4    6.40    0.80
  -2   2  -4    6.50    1.20
  -2   2  -4    4.10    1.10
   2  -2   4    6.10    0.80
   2  -2   4    6.30    1.30
  -2   2  -5   15.80    1.90
  -2   2  -5   17.70    1.80
  -2   2  -5   13.50    1.70
  -2   2  -5   17.90    1.80
  -2   2  -5   16.10    1.20
   2  -2   5   16.00    1.80
   2  -2   5   13.90    1.10
  -2   2  -6  452.25   14.40
  -2   2  -6  435.26   14.50
  -2   2  -6  445.16   14.40
  -2   2  -6  435.76   14.00
   2  -2   6  437.56   14.60
  -2   2  -7    0.20    1.70
  -2   2  -7    0.70    1.40
   2  -2   7   -2.40    1.50
  -2   2  -8    8.70    3.70
  -2   2  -8   12.60    2.60
  -2   2  -8    8.30    2.10
  -2   2  -8   11.80    1.80
   2  -2   8   11.20    2.50
  -2   2  -9   -1.20    1.60
  -2   2  -9   -2.60    2.20
  -2   2  -9   -1.80    2.10
  -2   2  -9   -2.00    2.00
   2  -2   9   -0.50    2.10
  -2   2 -10   56.89    3.80
  -2   2 -10   62.89    4.90
  -2   2 -10   54.89    5.00
   2  -2  10   58.29    4.90
  -2   2 -11   -0.60    2.90
  -2   2 -11    0.60    2.90
  -2   2 -11    2.40    3.20
   2  -2  11    3.60    2.50
  -1   3  11   25.20    4.30
   1  -3 -11   33.50    4.30
   1  -3 -11   24.90    3.80
  -1   3  10    0.00    3.10
   1  -3 -10   -0.80    2.10
   1  -3 -10    4.90    2.80
   1  -3 -10    0.20    2.40
  -1   3   9  161.08    7.30
   1  -3  -9  153.28    6.30
   1  -3  -9  143.29    6.20
   1  -3  -9  163.28    7.20
   1  -3  -9  155.88    7.00
  -1   3   8    3.10    2.10
   1  -3  -8    2.10    1.60
   1  -3  -8    4.50    2.00
   1  -3  -8    2.90    1.90
   1  -3  -8    4.10    1.60
  -1   3   7  100.49    4.40
  -1   3   7  100.59    4.80
   1  -3  -7  100.79    4.70
   1  -3  -7  109.69    4.80
   1  -3  -7   93.29    4.10
   1  -3  -7   99.29    4.20
  -1   3   6    0.00    1.20
  -1   3   6    0.90    0.80
  -1   3   6   -1.10    1.50
   1  -3  -6    1.60    1.60
   1  -3  -6   -0.60    1.40
   1  -3  -6    1.40    1.10
   1  -3  -6    0.80    1.10
  -1   3   5  769.62   24.80
  -1   3   5  804.22   24.70
  -1   3   5  775.22   24.30
   1  -3  -5  790.82   24.60
   1  -3  -5  803.12   24.90
   1  -3  -5  778.12   24.80
   1  -3  -5  778.22   24.40
  -1   3   4    2.00    0.50
  -1   3   4    0.70    1.10
  -1   3   4    1.20    0.90
   1  -3  -4    1.50    1.20
   1  -3  -4    1.40    1.00
   1  -3  -4   -0.10    1.00
   1  -3  -4    2.20    0.80
  -1   3   3  661.23   21.20
  -1   3   3  671.63   21.00
   1  -3  -3  696.53   20.90
   1  -3  -3  675.13   21.30
   1  -3  -3  672.23   21.10
  -1   3   2    8.40    0.90
   1  -3  -2   10.50    1.10
   1  -3  -2   10.30    1.20
   1  -3  -2    7.30    0.80
  -1   3   1 1688.13   50.69
  -1   3   1 1689.93   50.89
  -1   3   1 1667.63   50.69
  -1   3   1 1648.94   50.69
  -1   3   1 1696.13   50.59
  -1   3   1 1569.14   50.79
   1  -3  -1 1650.93   50.59
   1  -3  -1 1618.74   50.69
   1  -3  -1 1637.54   50.89
   1  -3  -1 1697.73   50.59
  -1   3   0    4.10    0.70
  -1   3   0    3.90    0.70
  -1   3   0    3.60    0.70
  -1   3   0    2.80    0.60
   1  -3   0    3.10    0.80
   1  -3   0    4.10    1.00
  -1   3  -1 1487.95   49.99
  -1   3  -1 1650.23   49.90
  -1   3  -1 1661.63   49.80
  -1   3  -1 1619.44   49.80
  -1   3  -1 1664.63   49.70
  -1   3  -1 1657.23   49.70
   1  -3   1 1621.84   49.70
   1  -3   1 1637.64   49.70
   1  -3   1 1633.34   49.90
  -1   3  -2    8.80    1.40
  -1   3  -2    8.40    1.00
  -1   3  -2    8.60    1.00
  -1   3  -2    8.30    1.10
   1  -3   2   10.30    1.00
   1  -3   2   12.80    1.60
  -1   3  -3  653.33   21.20
  -1   3  -3  668.53   21.00
  -1   3  -3  679.63   21.10
  -1   3  -3  674.93   21.20
   1  -3   3  698.73   21.30
  -1   3  -4    0.30    1.00
  -1   3  -4    1.00    0.90
  -1   3  -4    1.10    1.00
  -1   3  -4    0.50    1.10
  -1   3  -5  793.82   24.70
  -1   3  -5  787.52   24.90
  -1   3  -5  786.52   24.70
  -1   3  -5  744.33   24.80
   1  -3   5  815.42   24.90
  -1   3  -6    4.00    1.60
  -1   3  -6    1.70    1.40
  -1   3  -6    1.40    1.30
  -1   3  -6    0.00    1.30
   1  -3   6    2.10    1.70
   1  -3   6    2.30    0.90
  -1   3  -7   98.69    3.70
  -1   3  -7   90.89    4.80
  -1   3  -7  101.39    4.50
  -1   3  -7   97.09    4.60
   1  -3   7   92.99    4.60
  -1   3  -8    3.70    2.40
  -1   3  -8    3.70    1.30
  -1   3  -8    4.10    1.90
  -1   3  -8    5.50    2.20
   1  -3   8    2.90    2.30
  -1   3  -9  149.88    5.60
  -1   3  -9  147.19    6.80
  -1   3  -9  155.68    7.00
  -1   3  -9  164.18    6.80
   1  -3   9  127.79    6.70
  -1   3 -10    2.70    2.60
  -1   3 -10    0.10    1.60
  -1   3 -10   -2.10    2.50
  -1   3 -10    4.20    5.30
   1  -3  10    0.10    2.80
  -1   3 -11   17.00    3.40
  -1   3 -11   23.80    3.90
  -1   3 -11   20.90    2.50
  -1   3 -11   21.60    3.70
   1  -3  11   16.10    4.30
   0   4  10   11.80    3.40
   0  -4 -10   10.50    3.00
   0  -4 -10   12.80    3.30
   0   4   9    4.10    2.70
   0  -4  -9    4.30    2.10
   0  -4  -9   -2.20    2.30
   0  -4  -9    1.20    2.20
   0  -4  -9    2.80    1.80
   0   4   8  467.85   15.70
   0  -4  -8  468.45   15.70
   0  -4  -8  462.55   15.20
   0  -4  -8  424.66   15.00
   0  -4  -8  464.85   15.70
   0   4   7    3.30    1.10
   0   4   7    2.40    1.90
   0  -4  -7    2.60    1.30
   0  -4  -7    0.70    1.70
   0   4   6   15.40    1.30
   0   4   6   22.40    2.00
   0  -4  -6   23.60    2.60
   0  -4  -6   18.70    2.30
   0  -4  -6   18.70    1.70
   0  -4  -6   12.70    2.10
   0   4   5    1.50    1.10
   0   4   5    0.50    0.60
   0   4   5    1.10    1.20
   0  -4  -5    1.20    1.30
   0  -4  -5    4.10    1.50
   0  -4  -5    0.50    1.30
   0  -4  -5    0.30    0.80
   0   4   4 2263.57   72.19
   0   4   4 2371.26   71.69
   0   4   4 2399.96   72.09
   0  -4  -4 2363.66   72.19
   0  -4  -4 2376.16   71.89
   0  -4  -4 2319.97   71.69
   0  -4  -4 2331.97   72.39
   0   4   3   19.00    1.70
   0   4   3   17.40    1.40
   0  -4  -3   21.40    1.40
   0  -4  -3   19.10    1.70
   0   4   2   25.50    1.70
   0   4   2   25.90    1.40
   0   4   2   24.00    2.00
   0  -4  -2   23.60    1.50
   0  -4  -2   30.10    1.80
   0   4   1   71.39    2.70
   0   4   1   69.89    2.50
   0   4   1   72.59    2.60
   0   4   1   68.99    2.50
   0   4   1   70.39    2.60
   0  -4  -1   69.99    2.90
   0  -4  -1   68.19    2.80
   0   4   0 4756.92  143.99
   0   4   0 4762.02  144.09
   0   4   0 4627.44  143.89
   0   4  -1   68.39    3.10
   0   4  -1   68.19    2.50
   0   4  -1   71.49    2.80
   0   4  -1   71.39    2.50
   0   4  -1   67.59    2.50
   0   4  -1   71.19    3.00
   0  -4   1   68.49    2.50
   0   4  -2   27.50    1.40
   0   4  -2   27.00    1.80
   0   4  -2   23.70    1.70
   0   4  -2   26.00    1.40
   0  -4   2   22.80    1.30
   0   4  -3   20.30    1.80
   0   4  -3   17.90    1.40
   0   4  -3   18.60    1.40
   0   4  -3   18.60    1.60
   0  -4   3   17.90    2.00
   0   4  -4 2330.77   71.29
   0   4  -4 2277.37   71.49
   0   4  -4 2316.97   71.39
   0   4  -4 2313.67   71.19
   0  -4   4 2351.46   71.59
   0   4  -5    1.30    1.20
   0   4  -5    0.00    1.10
   0   4  -5    0.70    1.20
   0   4  -5    2.00    1.40
   0  -4   5   -1.30    1.30
   0   4  -6   16.90    2.10
   0   4  -6   17.60    2.10
   0  -4   6   20.60    2.30
   0   4  -7    2.20    1.70
   0   4  -7    2.00    1.80
   0   4  -7    3.50    1.90
   0  -4   7   -0.90    1.90
   0   4  -8  439.06   14.70
   0   4  -8  441.66   14.90
   0   4  -8  440.96   17.10
   0  -4   8  408.76   15.00
   0   4  -9   -2.50    2.30
   0   4  -9    1.30    2.10
   0   4  -9    2.90    2.50
   0  -4   9    0.40    2.40
   0   4 -10   11.70    3.20
   0   4 -10   15.40    3.10
   0  -4  10   11.80    3.60
   1   5  10    5.30    3.20
  -1  -5 -10    7.00    3.10
  -1  -5 -10    4.70    3.00
   1   5   9   18.90    3.40
  -1  -5  -9   17.70    3.30
  -1  -5  -9   19.40    3.10
   1   5   8   -3.80    2.10
  -1  -5  -8    0.80    2.30
  -1  -5  -8    5.70    2.10
  -1  -5  -8    2.00    2.20
   1   5   7  293.77   10.50
   1   5   7  313.47   10.80
  -1  -5  -7  297.87   11.00
  -1  -5  -7  299.37   10.10
   1   5   6    1.60    1.20
  -1  -5  -6    0.80    1.80
  -1  -5  -6    0.20    1.90
   1   5   5   76.79    3.60
   1   5   5   77.29    3.30
  -1  -5  -5   81.59    3.80
  -1  -5  -5   72.19    3.90
   1   5   4   -0.10    1.20
   1   5   4    0.60    0.90
  -1  -5  -4    1.10    1.20
  -1  -5  -4    0.20    1.30
   1   5   3  650.03   20.50
   1   5   3  664.03   20.70
   1   5   3  656.63   20.30
  -1  -5  -3  658.53   20.70
  -1  -5  -3  646.94   20.90
   1   5   2   -3.10    1.40
   1   5   2   -0.90    0.70
   1   5   2    1.20    1.00
   1   5   2    0.20    0.60
  -1  -5  -2   -0.90    1.10
  -1  -5  -2    1.00    1.00
   1   5   1  386.36   11.90
   1   5   1  374.56   11.90
   1   5   1  378.46   11.90
   1   5   1  369.26   11.70
   1   5   1  373.86   11.80
  -1  -5  -1  369.66   12.10
  -1  -5  -1  369.86   12.20
   1   5   0    4.90    0.80
   1   5   0    4.00    0.90
   1   5   0    3.80    1.00
   1   5   0    4.50    0.80
   1   5   0    5.10    1.00
  -1  -5   0    5.10    1.20
  -1  -5   0    3.40    1.00
   1   5  -1  355.56   11.90
   1   5  -1  360.06   11.50
   1   5  -1  368.86   11.80
   1   5  -1  381.96   11.50
   1   5  -1  368.26   11.60
  -1  -5   1  354.56   11.60
   1   5  -2    0.00    0.80
   1   5  -2    1.30    0.60
   1   5  -2    2.30    1.20
   1   5  -2    0.90    0.80
   1   5  -2   -0.10    1.00
   1   5  -2    1.60    1.10
  -1  -5   2    0.20    0.60
   1   5  -3  644.24   20.50
   1   5  -3  638.94   20.70
   1   5  -3  659.33   20.40
   1   5  -3  657.63   20.40
   1   5  -4   -1.10    1.00
   1   5  -4    1.50    1.10
   1   5  -4    1.10    1.40
   1   5  -4    2.40    1.20
  -1  -5   4    1.30    1.40
   1   5  -5   78.89    3.90
   1   5  -5   70.99    3.80
   1   5  -5   75.69    3.50
   1   5  -5   79.09    3.50
  -1  -5   5   75.89    3.90
   1   5  -6    3.30    1.60
   1   5  -6    3.70    1.70
   1   5  -6   -0.30    1.30
   1   5  -6   -1.30    1.90
  -1  -5   6   -0.10    1.80
   1   5  -7  294.87   10.60
   1   5  -7  289.57   10.20
   1   5  -7  280.27   10.30
  -1  -5   7  285.77   10.60
   1   5  -8   -0.10    2.00
   1   5  -8    2.70    2.20
   1   5  -8   -1.20    1.90
  -1  -5   8   -0.70    2.10
   1   5  -9   19.80    3.10
   1   5  -9   21.80    3.50
   1   5  -9   16.50    3.10
   1   5 -10    2.80    2.70
   1   5 -10    1.40    2.60
   1   5 -10   -2.40    2.90
   2   6  10   48.00    5.70
  -2  -6 -10   50.59    5.50
  -2  -6 -10   39.60    7.70
   2   6   9   -0.20    2.80
  -2  -6  -9    4.00    2.80
  -2  -6  -9   -0.60    2.70
   2   6   8    2.40    2.40
  -2  -6  -8    6.50    2.80
  -2  -6  -8    3.20    2.50
   2   6   7    0.10    2.10
  -2  -6  -7    0.40    2.20
  -2  -6  -7    0.10    1.90
   2   6   6  179.88    7.00
  -2  -6  -6  176.38    7.00
  -2  -6  -6  170.98    7.20
   2   6   5   10.40    1.90
  -2  -6  -5    9.70    1.90
  -2  -6  -5    9.50    2.10
   2   6   4    4.20    1.50
  -2  -6  -4    7.70    1.60
  -2  -6  -4    6.90    1.60
   2   6   3   15.10    1.40
   2   6   3   19.90    1.50
   2   6   3   16.50    1.10
   2   6   3   16.30    1.90
  -2  -6  -3   17.40    2.00
  -2  -6  -3   15.20    2.00
   2   6   2  495.05   15.30
   2   6   2  507.45   15.60
   2   6   2  471.85   15.90
   2   6   2  493.65   15.30
  -2  -6  -2  478.25   15.80
  -2  -6  -2  470.55   15.80
   2   6   1   39.10    2.00
   2   6   1   41.20    1.80
   2   6   1   42.90    2.20
   2   6   1   41.00    2.00
  -2  -6  -1   40.70    2.30
  -2  -6  -1   47.30    3.00
   2   6   0   11.10    1.10
   2   6   0   11.90    1.20
   2   6   0   10.50    1.40
   2   6   0   13.80    1.20
  -2  -6   0   13.50    1.50
   2   6  -1   40.30    1.90
   2   6  -1   37.50    2.60
   2   6  -1   40.80    1.90
   2   6  -1   42.20    2.20
   2   6  -1   40.10    2.30
   2   6  -1   42.20    2.00
  -2  -6   1   38.80    2.10
   2   6  -2  491.65   15.00
   2   6  -2  482.95   15.00
   2   6  -2  486.95   15.30
   2   6  -2  482.35   15.30
   2   6  -2  439.56   15.00
  -2  -6   2  457.65   14.90
   2   6  -3   16.20    1.70
   2   6  -3   14.70    1.80
   2   6  -3   12.60    1.60
   2   6  -3   16.40    1.60
   2   6  -4    6.20    1.40
   2   6  -4    5.10    1.80
   2   6  -4    6.20    1.40
   2   6  -4    6.30    1.50
   2   6  -5    7.30    1.60
   2   6  -5    8.70    1.70
   2   6  -5    6.50    2.40
   2   6  -6  149.59    6.40
   2   6  -6  176.98    6.70
   2   6  -6  170.88    6.50
   2   6  -6  174.48    7.10
   2   6  -7    1.60    2.00
   2   6  -7    1.90    1.90
   2   6  -7    0.50    2.00
   2   6  -8    4.50    2.60
   2   6  -8    3.30    2.20
   2   6  -8   -0.20    2.10
   2   6  -9   -0.50    2.60
   2   6  -9    2.70    2.50
   2   6  -9   -2.10    2.40
   2   6 -10   36.80    4.90
   2   6 -10   41.10    4.80
   2   6 -10   37.40    5.00
   3   7   9    0.40    3.00
  -3  -7  -9    3.90    3.00
  -3  -7  -9   -0.30    2.80
   3   7   8    2.40    2.70
  -3  -7  -8    3.10    2.70
  -3  -7  -8    0.70    2.70
   3   7   7   -0.40    1.90
   3   7   7    3.30    1.70
  -3  -7  -7    2.00    2.40
  -3  -7  -7    0.60    2.20
   3   7   6    1.50    2.00
   3   7   6    1.60    1.50
  -3  -7  -6   -1.60    2.00
  -3  -7  -6    1.00    2.00
   3   7   5    4.60    1.50
   3   7   5    3.70    1.80
  -3  -7  -5    7.70    2.20
   3   7   4   19.20    2.20
   3   7   4   22.60    1.90
  -3  -7  -4   23.50    2.70
  -3  -7  -4   25.50    2.90
   3   7   3    7.10    1.20
   3   7   3    6.80    1.80
   3   7   3    5.90    1.00
  -3  -7  -3    5.80    1.80
  -3  -7  -3    8.70    1.90
   3   7   2    7.50    2.30
   3   7   2    9.40    1.20
   3   7   2    9.00    1.20
  -3  -7  -2   10.60    2.30
  -3  -7  -2   10.50    1.90
   3   7   1   23.90    2.10
   3   7   1   20.90    1.50
   3   7   1   17.20    1.70
  -3  -7  -1   25.30    2.60
  -3  -7  -1   18.90    2.20
   3   7   0   74.19    2.90
   3   7   0   72.59    3.20
   3   7   0   73.79    3.10
  -3  -7   0   71.69    3.30
   3   7  -1   21.30    2.00
   3   7  -1   23.50    2.50
   3   7  -1   23.00    1.70
  -3  -7   1   19.10    1.80
   3   7  -2    8.30    1.60
   3   7  -2   14.20    1.80
   3   7  -2   10.10    1.40
   3   7  -2   11.30    1.60
   3   7  -2   10.20    1.10
  -3  -7   2   10.90    1.30
   3   7  -3    3.10    1.80
   3   7  -3    7.80    1.40
   3   7  -3    6.20    2.60
   3   7  -3    5.90    1.50
   3   7  -4   24.20    2.10
   3   7  -4   20.60    2.20
   3   7  -4   22.60    2.20
   3   7  -5    2.80    1.60
   3   7  -5    5.10    1.70
   3   7  -5    5.40    2.10
   3   7  -5    3.60    1.70
   3   7  -6    1.90    2.20
   3   7  -6   -0.10    1.60
   3   7  -6    0.30    1.80
   3   7  -7    3.00    2.30
   3   7  -7    0.00    2.00
   3   7  -8    0.40    2.20
   3   7  -8    2.70    2.60
   3   7  -8    2.90    2.40
   3   7  -9    4.40    3.20
   3   7  -9    4.00    2.90
   3   7  -9    1.70    2.60
   4   8   8   48.90    4.80
  -4  -8  -8   43.60    4.70
  -4  -8  -8   57.29    5.30
   4   8   7    3.50    2.20
  -4  -8  -7    2.90    2.60
  -4  -8  -7   -1.10    2.50
   4   8   6    4.40    2.20
   4   8   6    2.40    1.60
  -4  -8  -6    3.00    2.40
  -4  -8  -6    2.40    2.30
   4   8   5    0.70    1.80
   4   8   5    0.50    1.40
  -4  -8  -5    0.30    2.10
  -4  -8  -5    1.60    2.20
   4   8   4   98.39    4.50
   4   8   4   96.09    4.20
   4   8   4  101.39    3.60
  -4  -8  -4  109.39    5.30
  -4  -8  -4  102.99    5.20
   4   8   3    3.40    1.10
   4   8   3    6.10    1.90
   4   8   3    5.60    1.50
  -4  -8  -3    6.10    2.40
  -4  -8  -3    3.70    2.10
   4   8   2   10.40    2.40
   4   8   2    4.80    1.20
   4   8   2    7.30    1.30
  -4  -8  -2    3.80    2.50
  -4  -8  -2    3.20    1.70
   4   8   1    8.70    2.00
   4   8   1    3.30    1.20
   4   8   1    3.00    1.20
  -4  -8  -1    4.00    1.90
  -4  -8  -1    1.60    1.50
   4   8   0  113.99    4.40
   4   8   0  112.79    4.60
   4   8   0  115.49    4.60
   4   8   0  126.29    4.60
  -4  -8   0  108.69    4.70
   4   8  -1    3.40    1.50
   4   8  -1    3.90    1.90
   4   8  -1    2.20    1.20
  -4  -8   1    7.10    1.50
   4   8  -2    3.90    1.60
   4   8  -2    3.50    1.30
   4   8  -2    5.20    1.70
   4   8  -2    2.30    1.20
   4   8  -3    4.60    2.00
   4   8  -3    6.50    1.50
   4   8  -3    6.00    1.60
   4   8  -3    7.60    1.60
   4   8  -4   99.29    4.60
   4   8  -4  105.39    5.20
   4   8  -4  107.29    4.30
   4   8  -4  101.79    4.50
   4   8  -5   -0.40    1.50
   4   8  -5   -1.00    1.60
   4   8  -5    1.40    2.00
   4   8  -5    1.20    1.70
   4   8  -6    3.00    2.00
   4   8  -6    5.10    2.00
   4   8  -6    5.60    2.10
   4   8  -6    3.70    2.40
   4   8  -7   -1.50    2.40
   4   8  -7    0.10    2.10
   4   8  -7    5.40    2.40
   4   8  -8   46.10    4.20
   4   8  -8   42.10    4.50
   4   8  -8   56.39    5.30
   5   9   7   93.59    5.80
  -5  -9  -7  113.59    6.60
  -5  -9  -7   94.79    6.30
   5   9   6    3.20    1.80
   5   9   6   -1.10    2.10
  -5  -9  -6    2.80    2.60
  -5  -9  -6    3.40    2.70
   5   9   5   28.50    2.60
   5   9   5   31.90    3.20
  -5  -9  -5   34.90    4.00
   5   9   4    1.50    0.90
   5   9   4    1.10    1.50
   5   9   4   -0.10    1.70
  -5  -9  -4    7.80    2.90
  -5  -9  -4    2.00    2.20
   5   9   3  181.88    6.60
   5   9   3  195.98    6.90
   5   9   3  201.98    7.30
  -5  -9  -3  191.48    8.50
  -5  -9  -3  197.98    7.80
   5   9   2    6.50    1.50
   5   9   2    8.10    2.50
   5   9   2    6.60    1.40
  -5  -9  -2    5.80    2.70
   5   9   1  134.09    5.30
   5   9   1  149.39    5.80
   5   9   1  141.39    5.40
  -5  -9  -1  140.89    5.90
   5   9   0   -1.40    1.80
   5   9   0    0.80    1.30
   5   9   0    0.60    1.40
   5   9   0    3.10    1.40
  -5  -9   0   -2.30    1.50
   5   9  -1  138.69    5.70
   5   9  -1  139.59    5.20
   5   9  -1  146.59    5.80
   5   9  -1  134.99    5.20
  -5  -9   1  141.69    5.50
   5   9  -2    7.40    1.60
   5   9  -2    8.20    1.80
   5   9  -2    8.90    1.60
   5   9  -3  179.58    6.80
   5   9  -3  195.28    7.20
   5   9  -3  200.38    7.80
   5   9  -3  198.18    7.10
   5   9  -4    0.40    1.70
   5   9  -4    3.10    2.20
   5   9  -4   -2.20    1.50
   5   9  -4    0.80    1.50
   5   9  -5   24.40    2.90
   5   9  -5   29.80    3.60
   5   9  -5   36.60    3.20
   5   9  -5   30.60    3.50
   5   9  -6    5.20    2.60
   5   9  -6    2.10    2.20
   5   9  -7  100.59    6.40
   5   9  -7   95.79    5.50
   5   9  -7  105.39    5.20
   6  10   6  139.29    6.50
  -6 -10  -6  132.79    7.70
  -6 -10  -6  161.38    8.70
   6  10   5   -1.50    1.60
   6  10   5   -0.40    2.00
  -6 -10  -5    1.00    3.10
  -6 -10  -5    0.30    2.60
   6  10   4   28.50    2.60
   6  10   4   29.20    3.00
  -6 -10  -4   42.70    5.60
  -6 -10  -4   34.80    3.90
   6  10   3    2.40    1.20
   6  10   3    4.00    1.60
   6  10   3    1.90    1.90
  -6 -10  -3    4.50    2.40
  -6 -10  -3    1.20    3.60
   6  10   2  251.97    8.70
   6  10   2  257.57    9.30
   6  10   2  246.08    8.70
  -6 -10  -2  245.18    9.60
  -6 -10  -2  255.97    9.60
   6  10   1    2.80    1.60
   6  10   1    2.80    2.50
   6  10   1    4.50    1.80
   6  10   1    4.20    2.00
  -6 -10  -1    9.60    2.30
   6  10   0   66.59    3.50
   6  10   0   70.09    3.70
   6  10   0   66.09    4.30
   6  10   0   72.59    3.70
  -6 -10   0   68.69    4.00
   6  10  -1    4.00    1.90
   6  10  -1    2.90    1.70
   6  10  -1    3.00    1.70
   6  10  -1    1.00    1.40
  -6 -10   1    5.90    1.90
   6  10  -2  260.77    9.00
   6  10  -2  262.07    9.20
   6  10  -2  261.97    9.70
   6  10  -2  259.07    8.90
   6  10  -3    2.20    1.60
   6  10  -3    2.10    1.70
   6  10  -3    2.70    2.20
   6  10  -3    1.30    1.70
   6  10  -4   35.70    3.20
   6  10  -4   27.20    2.60
   6  10  -4   29.00    3.50
   6  10  -5   -1.20    1.90
   6  10  -5    0.20    1.80
   6  10  -5    0.10    2.40
   6  10  -6  139.99    7.20
   6  10  -6  120.29    5.70
   6  10  -6  132.79    6.20
   7  11   3   32.10    2.90
   7  11   3   30.90    3.20
   7  11   3   25.50    2.10
  -7 -11  -3   39.60    6.40
  -7 -11  -3   31.80    4.00
   7  11   2   -0.10    1.50
   7  11   2    0.90    2.20
  -7 -11  -2    2.60    2.30
   7  11   1   72.59    3.90
   7  11   1   74.99    4.00
   7  11   1   69.69    5.00
  -7 -11  -1   78.39    4.70
   7  11   0    2.00    2.20
   7  11   0    2.90    2.80
   7  11   0    0.40    1.80
  -7 -11   0    2.50    2.10
   7  11  -1   74.79    4.10
   7  11  -1   65.49    3.50
   7  11  -1   84.29    4.60
   7  11  -1   67.59    4.00
  -7 -11   1   82.69    4.40
   7  11  -2    5.90    2.20
   7  11  -2    2.00    1.80
   7  11  -2    1.30    1.80
   7  11  -2    1.70    2.10
   7  11  -2   -0.60    1.50
   7  11  -3   37.70    3.30
   7  11  -3   25.80    2.60
   7  11  -3   33.60    3.60
   7  11  -3   36.30    3.00
  17  11  -1   40.00    4.10
  17  11  -1   41.30    4.40
  17  11  -1   37.40    4.10
  17  11  -1   36.20    2.30
  17  11   0    2.20    2.20
  17  11   0    1.60    2.60
 -17 -11  -1   46.30    4.70
  17  11   1   34.90    4.50
  17  11   1   45.60    3.90
  16  10  -5    5.00    3.20
  16  10  -5    1.50    2.20
  16  10  -5    4.30    2.70
  16  10  -5    7.00    3.10
  16  10  -4    8.50    1.90
  16  10  -4   10.30    2.90
  16  10  -4   10.40    2.20
  16  10  -4   12.10    2.80
  16  10  -3    5.20    1.60
  16  10  -3    5.30    2.60
  16  10  -3    1.20    1.70
  16  10  -3    4.90    2.40
  16  10  -2   27.50    3.40
  16  10  -2   16.00    2.00
  16  10  -2   21.40    3.10
  16  10  -2   19.50    2.10
  16  10  -2   21.30    4.00
  16  10  -1   -0.20    1.00
  16  10  -1   -0.30    2.00
  16  10  -1   -0.20    1.20
  16  10  -1   -0.40    2.20
  16  10   0    5.80    2.70
  16  10   0    7.60    2.30
 -16 -10  -1   -1.40    2.20
  16  10   1    1.10    1.80
 -16 -10  -2   19.30    3.40
 -16 -10  -2   10.80    3.80
 -16 -10  -3    5.40    2.60
 -16 -10  -3    5.30    3.60
  16  10   3    5.00    1.40
  16  10   3    2.60    1.60
  16  10   3    4.10    1.80
 -16 -10  -4    7.50    3.90
 -16 -10  -4    6.00    3.00
  16  10   4    7.60    1.90
  16  10   4    7.20    1.70
  16  10   4    7.90    1.70
 -16 -10  -5    5.90    4.00
 -16 -10  -5    3.00    3.20
  15   9  -6   11.70    2.50
  15   9  -6   12.50    3.30
  15   9  -6    8.30    2.80
  15   9  -5    0.50    1.90
  15   9  -5    2.30    2.70
  15   9  -5    0.90    2.30
  15   9  -4   12.20    2.70
  15   9  -4   13.80    2.00
  15   9  -4   19.40    2.30
  15   9  -4   12.10    2.90
  15   9  -3    5.50    2.40
  15   9  -3    3.00    1.50
  15   9  -3    6.60    2.40
  15   9  -3    1.20    2.30
  15   9  -3    6.90    1.60
  15   9  -2   12.80    1.60
  15   9  -2    7.60    2.40
  15   9  -2   15.00    2.60
  15   9  -2   14.50    1.80
  15   9  -2   18.20    2.90
  15   9  -1    8.50    2.30
  15   9  -1    2.60    2.00
  15   9  -1    4.00    1.20
  15   9  -1    4.50    1.10
 -15  -9   0   16.10    2.70
  15   9   0   11.40    2.80
 -15  -9  -1    4.10    2.20
 -15  -9  -1    4.30    3.40
  15   9   1    3.50    1.70
 -15  -9  -2   12.90    2.60
 -15  -9  -3    3.90    3.30
 -15  -9  -3    2.40    2.20
  15   9   3    1.80    1.30
  15   9   3    3.30    1.20
 -15  -9  -4   12.80    3.90
 -15  -9  -4   13.00    2.00
 -15  -9  -4   18.10    3.10
  15   9   4   11.80    1.80
  15   9   4   11.50    1.70
 -15  -9  -5    2.20    2.60
 -15  -9  -5    2.10    1.60
 -15  -9  -5    4.70    3.30
  15   9   5    2.70    1.50
  15   9   5    0.60    1.70
 -15  -9  -6    9.30    3.80
 -15  -9  -6    1.30    3.00
 -15  -9  -6    8.00    1.60
  15   9   6    8.80    2.30
  15   9   6    8.90    1.80
  14   8  -7    1.00    2.70
  14   8  -7    2.10    2.20
  14   8  -7   -0.10    2.50
  14   8  -6    5.40    2.70
  14   8  -6    6.00    2.50
  14   8  -6    2.60    1.70
  14   8  -6    6.20    2.10
  14   8  -5    2.30    2.20
  14   8  -5    0.90    1.60
  14   8  -5    6.60    2.60
  14   8  -5    0.90    1.70
  14   8  -4   65.39    3.60
  14   8  -4   68.49    3.50
  14   8  -4   71.59    4.60
  14   8  -4   57.59    3.40
  14   8  -3    7.30    1.50
  14   8  -3    4.40    2.30
  14   8  -3    7.10    2.20
  14   8  -3   12.00    2.20
  14   8  -3    4.10    1.40
  14   8  -2   13.80    2.40
  14   8  -2   11.70    1.40
  14   8  -2   10.50    2.20
  14   8  -2   13.80    2.60
  14   8  -2   11.30    1.40
  14   8  -1    0.90    0.80
  14   8  -1    2.50    2.00
  14   8  -1    0.60    1.60
 -14  -8   0   83.99    4.30
  14   8   0   79.49    4.10
 -14  -8  -1    3.00    2.90
 -14  -8  -1    1.50    1.70
 -14  -8  -2    7.20    3.10
 -14  -8  -2   10.00    1.90
 -14  -8  -3    7.90    1.70
 -14  -8  -3    8.80    3.40
 -14  -8  -3    1.70    1.90
  14   8   3    4.10    1.20
  14   8   3    5.70    1.20
 -14  -8  -4   72.79    5.20
 -14  -8  -4   71.79    4.60
 -14  -8  -4   71.99    3.50
  14   8   4   64.19    3.10
  14   8   4   67.99    3.30
 -14  -8  -5    4.10    2.50
 -14  -8  -5    3.80    1.60
 -14  -8  -5    5.10    2.80
  14   8   5    3.90    1.80
  14   8   5    1.50    1.50
 -14  -8  -6    8.10    1.70
 -14  -8  -6    4.50    2.90
 -14  -8  -6    6.20    2.80
  14   8   6    3.10    1.60
  14   8   6    4.80    2.00
 -14  -8  -7    5.60    1.60
 -14  -8  -7    1.80    2.70
 -14  -8  -7    0.30    2.90
  14   8   7    1.10    2.20
  13   7  -8   -0.50    2.80
  13   7  -8   -0.20    2.60
  13   7  -8    4.60    2.40
  13   7  -7   21.30    3.30
  13   7  -7   25.70    3.30
  13   7  -7   22.20    3.30
  13   7  -6    2.10    2.10
  13   7  -6    2.90    1.60
  13   7  -6    2.30    1.80
  13   7  -6    3.20    2.30
  13   7  -5  176.88    6.70
  13   7  -5  189.58    7.60
  13   7  -5  170.98    6.70
  13   7  -4    2.40    1.50
  13   7  -4    3.50    1.40
  13   7  -4    7.50    2.20
  13   7  -4    5.50    2.00
  13   7  -4    6.10    1.60
  13   7  -3   51.29    2.60
  13   7  -3   48.60    3.40
  13   7  -3   48.70    3.20
  13   7  -3   49.40    3.50
  13   7  -3   46.90    2.60
  13   7  -2    5.20    1.80
  13   7  -2    4.10    1.70
  13   7  -2    7.70    1.10
  13   7  -2    6.40    1.10
  13   7  -2    6.20    1.90
  13   7  -1  122.49    5.40
  13   7  -1  118.49    5.10
 -13  -7   0    4.60    2.30
 -13  -7   0    2.60    1.60
 -13  -7  -1  116.39    5.90
 -13  -7  -1  116.99    4.80
 -13  -7  -1  117.69    5.00
 -13  -7  -2    7.00    2.70
 -13  -7  -2    7.10    1.50
 -13  -7  -2    5.70    1.80
 -13  -7  -3   46.10    3.80
 -13  -7  -3   44.90    2.90
  13   7   3   48.50    2.30
  13   7   3   47.50    2.20
 -13  -7  -4   -0.60    1.70
 -13  -7  -4    3.40    2.20
 -13  -7  -4    4.50    1.50
  13   7   4    3.50    1.20
  13   7   4    2.90    1.40
 -13  -7  -5  174.88    6.50
 -13  -7  -5  178.68    7.40
 -13  -7  -5  175.38    7.50
  13   7   5  164.38    6.30
  13   7   5  180.68    6.50
 -13  -7  -6    2.70    2.40
 -13  -7  -6    4.40    2.40
 -13  -7  -6    2.70    1.60
  13   7   6   -0.30    1.80
  13   7   6   -0.10    1.50
 -13  -7  -7   24.10    2.70
 -13  -7  -7   20.30    3.30
 -13  -7  -7   27.20    4.00
  13   7   7   23.00    2.60
  13   7   7   28.30    3.10
 -13  -7  -8    3.00    3.00
 -13  -7  -8    4.90    3.10
 -13  -7  -8    3.80    1.80
  13   7   8    0.20    2.40
  12   6  -9   -2.50    2.20
  12   6  -9    3.60    3.00
  12   6  -9   -1.40    2.90
  12   6  -8   20.50    3.40
  12   6  -8   19.60    3.00
  12   6  -8   23.50    3.40
  12   6  -7    1.40    1.80
  12   6  -7    3.20    2.40
  12   6  -7   -0.60    2.20
  12   6  -7    4.10    2.00
  12   6  -6  315.47   11.40
  12   6  -6  339.07   11.40
  12   6  -6  355.06   12.10
  12   6  -6  320.37   12.60
  12   6  -5   -1.10    1.80
  12   6  -5    0.20    1.30
  12   6  -5   -0.50    1.80
  12   6  -5    1.10    1.50
  12   6  -4   32.10    2.10
  12   6  -4   32.30    1.80
  12   6  -4   31.20    2.70
  12   6  -4   33.30    3.50
  12   6  -4   30.20    3.30
  12   6  -4   26.70    2.10
  12   6  -3    1.70    1.40
  12   6  -3    0.80    1.10
  12   6  -3    1.70    1.00
  12   6  -3    3.60    1.70
  12   6  -3    0.70    1.60
  12   6  -2  619.14   20.30
  12   6  -2  657.93   20.00
  12   6  -2  635.54   20.40
  12   6  -2  623.14   20.40
  12   6  -2  637.84   19.70
  12   6  -1    5.10    1.80
 -12  -6   0   20.60    2.10
 -12  -6   0   25.20    2.20
 -12  -6   0   23.80    2.90
 -12  -6  -1   12.00    1.60
 -12  -6  -1    9.00    2.50
 -12  -6  -1    8.80    1.60
 -12  -6  -2  625.84   20.30
 -12  -6  -2  619.54   20.00
 -12  -6  -2  636.44   20.70
 -12  -6  -3    1.40    1.90
 -12  -6  -3   -0.80    2.80
 -12  -6  -3    4.00    1.30
  12   6   3    0.20    1.00
 -12  -6  -4   30.50    3.30
 -12  -6  -4   31.60    2.40
  12   6   4   28.10    3.00
  12   6   4   31.00    2.00
 -12  -6  -5    1.80    1.60
 -12  -6  -5    1.40    2.00
 -12  -6  -5   -1.20    2.00
  12   6   5    2.10    1.20
  12   6   5   -0.20    1.40
 -12  -6  -6  340.17   11.90
 -12  -6  -6  348.17   12.40
 -12  -6  -6  346.07   12.40
  12   6   6  326.67   11.50
  12   6   6  351.86   11.70
 -12  -6  -7    6.60    2.70
 -12  -6  -7    2.40    2.40
 -12  -6  -7    0.80    2.10
  12   6   7   -0.80    1.50
  12   6   7    2.90    2.20
 -12  -6  -8   27.70    3.60
 -12  -6  -8   21.00    3.10
 -12  -6  -8   19.10    3.60
  12   6   8   25.20    3.30
 -12  -6  -9   -1.30    3.00
 -12  -6  -9    2.80    2.60
 -12  -6  -9    0.50    3.00
  12   6   9   -1.60    2.90
  11   5 -10    1.60    3.10
  11   5 -10    3.00    2.90
  11   5 -10    5.90    3.20
  11   5  -9   21.50    3.50
  11   5  -9   24.90    3.20
  11   5  -9   34.50    4.60
  11   5  -8    2.10    2.60
  11   5  -8   10.60    2.80
  11   5  -8    8.70    2.40
  11   5  -7  163.78    7.00
  11   5  -7  166.48    7.20
  11   5  -7  189.78    7.50
  11   5  -7  175.38    6.90
  11   5  -6    8.80    2.10
  11   5  -6   10.80    1.90
  11   5  -6    9.30    2.10
  11   5  -6   12.40    2.10
  11   5  -5  109.79    4.90
  11   5  -5  106.29    4.70
  11   5  -5   99.19    4.30
  11   5  -4   63.09    2.90
  11   5  -4   65.99    2.70
  11   5  -4   63.99    2.70
  11   5  -4   66.19    4.80
  11   5  -4   57.59    3.30
  11   5  -3  429.76   14.10
  11   5  -3  438.56   13.70
  11   5  -3  413.56   14.00
  11   5  -3  440.06   13.70
  11   5  -3  420.16   14.00
  11   5  -3  427.86   13.60
  11   5  -2    4.70    1.30
  11   5  -2    8.60    0.90
  11   5  -2    7.60    1.00
  11   5  -2    8.70    1.70
  11   5  -2   10.20    1.70
 -11  -5   1  354.76   11.70
  11   5  -1  359.06   12.00
 -11  -5   0  157.58    5.70
 -11  -5   0  162.68    6.40
 -11  -5   0  162.58    5.80
 -11  -5  -1  341.77   11.40
 -11  -5  -1  347.37   11.50
 -11  -5  -1  355.46   12.10
 -11  -5  -2    9.30    1.30
 -11  -5  -2    8.10    1.90
 -11  -5  -2    5.60    1.40
  11   5   2    6.80    0.80
 -11  -5  -3  442.86   14.10
 -11  -5  -3  428.06   14.30
 -11  -5  -3  421.96   14.30
  11   5   3  436.86   13.60
  11   5   3  430.86   13.60
 -11  -5  -4   63.99    3.50
 -11  -5  -4   63.09    3.60
 -11  -5  -4   61.49    3.80
  11   5   4   67.39    2.80
  11   5   4   66.69    3.30
 -11  -5  -5  105.09    4.80
 -11  -5  -5  102.49    4.90
 -11  -5  -5   97.09    5.00
  11   5   5  108.59    4.30
  11   5   5  102.29    4.10
 -11  -5  -6   12.10    2.70
 -11  -5  -6    8.40    2.70
 -11  -5  -6    9.60    2.10
  11   5   6   11.00    1.70
  11   5   6    8.80    2.00
 -11  -5  -7  181.08    7.50
 -11  -5  -7  174.68    7.50
 -11  -5  -7  163.78    8.00
  11   5   7  164.18    6.70
  11   5   7  188.68    7.10
 -11  -5  -8    9.80    2.70
 -11  -5  -8    9.70    2.90
 -11  -5  -8   13.20    3.60
  11   5   8    6.90    2.70
  11   5   8    8.00    2.10
 -11  -5  -9   29.00    4.40
 -11  -5  -9   26.90    3.80
 -11  -5  -9   33.90    4.60
  11   5   9   26.80    3.50
 -11  -5 -10   -3.70    2.80
 -11  -5 -10    1.10    3.20
 -11  -5 -10   -0.60    3.30
  11   5  10    1.60    3.10
  10   4 -10    8.20    3.20
  10   4 -10    5.60    2.80
  10   4 -10    8.70    3.20
  10   4 -10    7.40    1.70
 -10  -4   9    0.80    4.30
  10   4  -9   -0.20    2.10
  10   4  -9    2.50    2.70
  10   4  -9    4.40    2.60
  10   4  -9    3.10    1.40
 -10  -4   8   52.89    4.10
  10   4  -8   74.79    4.90
  10   4  -8   65.39    4.70
  10   4  -8   57.89    3.30
  10   4  -8   69.39    4.30
 -10  -4   7    3.60    1.90
  10   4  -7    3.20    1.20
  10   4  -7    5.50    2.00
  10   4  -7    3.20    1.90
  10   4  -7    3.50    1.80
 -10  -4   6   20.30    2.30
  10   4  -6   19.40    1.60
  10   4  -6   20.00    2.40
  10   4  -6   23.80    2.30
  10   4  -6   19.90    2.30
  10   4  -6   19.80    2.30
 -10  -4   5   47.20    4.00
  10   4  -5   48.10    3.10
  10   4  -5   52.09    2.70
  10   4  -5   54.79    2.30
  10   4  -5   54.59    2.80
  10   4  -5   49.70    3.10
  10   4  -4  276.07    9.30
  10   4  -4  280.27    8.90
  10   4  -4  276.17    9.10
  10   4  -4  269.77    9.10
  10   4  -4  263.57    9.40
  10   4  -4  270.27    9.10
  10   4  -3   60.59    2.60
  10   4  -3   62.49    2.80
  10   4  -3   65.29    2.60
  10   4  -3   60.99    2.60
  10   4  -3   62.09    2.90
  10   4  -3   59.29    3.00
  10   4  -2   41.20    2.00
  10   4  -2   41.40    2.50
  10   4  -2   42.90    2.40
  10   4  -2   42.20    1.80
 -10  -4   1  276.87    9.50
  10   4  -1  296.27    9.40
 -10  -4   0  493.35   15.70
 -10  -4   0  494.75   15.70
 -10  -4  -1  291.07    9.70
 -10  -4  -1  269.07    9.20
 -10  -4  -1  279.77    9.30
 -10  -4  -2   39.90    2.50
 -10  -4  -2   41.50    2.30
 -10  -4  -2   39.10    2.30
  10   4   2   41.20    1.60
  10   4   2   40.80    1.60
 -10  -4  -3   59.29    3.20
 -10  -4  -3   61.09    3.00
 -10  -4  -3   59.49    3.00
  10   4   3   61.09    2.40
  10   4   3   61.39    2.40
 -10  -4  -4  279.07    9.50
  10   4   4  267.57    9.10
  10   4   4  279.97    9.00
 -10  -4  -5   60.29    3.30
 -10  -4  -5   48.10    4.00
 -10  -4  -5   48.80    3.20
  10   4   5   51.49    2.80
  10   4   5   52.79    2.70
 -10  -4  -6   22.40    2.70
 -10  -4  -6   23.20    3.40
 -10  -4  -6   17.50    2.50
  10   4   6   16.70    2.10
  10   4   6   21.10    2.20
 -10  -4  -7    8.90    2.80
 -10  -4  -7    3.40    2.00
 -10  -4  -7    0.60    1.80
  10   4   7    0.30    1.80
  10   4   7    4.60    1.50
 -10  -4  -8   77.29    4.80
 -10  -4  -8   68.89    4.80
 -10  -4  -8   65.39    5.20
  10   4   8   62.29    4.60
 -10  -4  -9    1.20    3.10
 -10  -4  -9    1.10    2.60
 -10  -4  -9    3.00    2.70
 -10  -4 -10    6.10    2.90
 -10  -4 -10    5.40    3.10
  10   4  10    9.10    3.50
   9   3 -11   -1.50    2.70
   9   3 -11   -3.00    3.20
   9   3 -11   -0.40    1.90
   9   3 -11   -2.00    2.90
  -9  -3  10   -0.70    2.30
   9   3 -10    3.00    2.30
   9   3 -10    1.60    3.00
   9   3 -10   -0.20    2.60
   9   3 -10    4.40    1.90
  -9  -3   9    2.30    2.20
   9   3  -9    1.90    2.40
   9   3  -9    2.70    2.60
   9   3  -9    3.30    2.40
   9   3  -9    3.70    1.70
  -9  -3   8   15.30    2.70
   9   3  -8   20.70    2.90
   9   3  -8   19.90    2.70
   9   3  -8   19.90    2.80
   9   3  -8   19.20    2.20
   9   3  -7    5.50    3.30
   9   3  -7    4.00    2.00
   9   3  -7    2.90    2.10
   9   3  -7    3.00    1.30
   9   3  -7    3.90    2.50
  -9  -3   6   80.99    3.90
   9   3  -6   74.19    3.70
   9   3  -6   79.99    4.40
   9   3  -6   76.19    3.80
   9   3  -6   86.49    4.10
   9   3  -6   81.29    3.20
  -9  -3   5    2.20    1.30
   9   3  -5    2.30    1.40
   9   3  -5    1.40    1.20
   9   3  -5    5.00    1.60
   9   3  -5    3.40    1.30
   9   3  -5    1.60    1.00
  -9  -3   4   13.90    1.90
  -9  -3   4   11.20    1.40
   9   3  -4    8.80    1.20
   9   3  -4    9.50    1.40
   9   3  -4    9.00    1.50
   9   3  -4   12.30    1.50
   9   3  -4   11.20    1.40
  -9  -3   3    1.20    0.90
  -9  -3   3    0.90    1.20
   9   3  -3    2.40    0.90
   9   3  -3    0.20    0.90
   9   3  -3    0.10    1.10
   9   3  -3   -0.30    0.90
   9   3  -2  916.81   29.20
   9   3  -2  941.71   28.80
   9   3  -2  929.61   28.80
   9   3  -2  964.10   29.10
   9   3  -2  927.31   29.20
  -9  -3   1   11.10    1.30
   9   3  -1   10.70    1.70
   9   3  -1    8.40    0.60
   9   3  -1   10.70    1.60
   9   3  -1    9.00    1.20
   9   3  -1   10.30    1.10
  -9  -3   0   39.20    2.70
  -9  -3   0   40.00    2.00
  -9  -3   0   38.40    2.00
   9   3   0   40.70    2.50
   9   3   0   41.20    2.10
   9   3   0   40.60    2.00
  -9  -3  -1    9.10    1.20
  -9  -3  -1   10.60    1.60
  -9  -3  -1    9.10    1.30
   9   3   1   13.20    1.60
   9   3   1   11.80    1.60
  -9  -3  -2  948.41   29.40
  -9  -3  -2  931.21   29.50
   9   3   2  900.31   29.70
   9   3   2  970.80   29.00
   9   3   2  956.80   28.90
  -9  -3  -3   -0.30    1.00
  -9  -3  -3    5.60    1.90
  -9  -3  -3    2.20    1.10
   9   3   3    1.20    0.80
   9   3   3    0.90    1.00
   9   3   3    0.20    0.80
  -9  -3  -4   11.50    1.70
  -9  -3  -4   13.80    2.30
  -9  -3  -4   10.40    1.70
   9   3   4   10.70    1.30
   9   3   4    8.20    1.30
  -9  -3  -5    1.50    0.90
  -9  -3  -5    3.20    1.70
  -9  -3  -5    5.80    1.70
  -9  -3  -5    1.80    1.50
   9   3   5    3.30    1.20
   9   3   5    3.10    1.30
  -9  -3  -6   75.39    3.20
  -9  -3  -6   70.69    4.00
  -9  -3  -6   93.49    5.00
  -9  -3  -6   76.19    4.10
   9   3   6   83.09    3.60
   9   3   6   79.49    3.90
  -9  -3  -7    1.50    1.30
  -9  -3  -7    3.00    2.00
  -9  -3  -7    4.30    1.90
  -9  -3  -7    2.10    2.00
   9   3   7    2.70    1.50
   9   3   7    2.60    1.80
  -9  -3  -8   16.90    2.10
  -9  -3  -8   23.10    2.90
  -9  -3  -8   17.30    3.00
  -9  -3  -8   14.20    2.50
   9   3   8   21.00    2.90
   9   3   8   18.10    2.40
  -9  -3  -9   -1.00    2.10
  -9  -3  -9    5.00    2.50
  -9  -3  -9    5.60    2.70
  -9  -3  -9    0.60    1.70
   9   3   9   -2.30    2.60
  -9  -3 -10   -1.40    2.60
  -9  -3 -10    3.20    2.80
   9   3  10    2.50    3.00
  -9  -3 -11    0.90    3.10
  -9  -3 -11    0.90    3.20
  -9  -3 -11   -0.80    2.80
   9   3  11   -0.80    2.90
   8   2 -11   -2.10    3.10
   8   2 -11    0.10    2.50
   8   2 -11   -1.30    2.90
   8   2 -11   -3.50    2.50
  -8  -2  10   53.69    4.70
   8   2 -10   60.59    7.90
   8   2 -10   51.99    4.40
   8   2 -10   53.89    4.80
   8   2 -10   51.99    5.10
  -8  -2   9   -3.60    2.10
   8   2  -9    0.80    1.60
   8   2  -9   -3.60    2.00
   8   2  -9   -2.70    2.30
   8   2  -9   -0.40    2.10
  -8  -2   8    3.00    2.20
   8   2  -8    4.60    2.20
   8   2  -8    5.50    2.10
   8   2  -8    7.10    1.70
   8   2  -8    8.60    2.10
  -8  -2   7    4.20    1.80
   8   2  -7    6.70    2.10
   8   2  -7    1.80    1.60
   8   2  -7    2.70    1.90
   8   2  -7    4.90    1.30
  -8  -2   6  292.97    9.90
   8   2  -6  274.37    9.80
   8   2  -6  281.17    9.90
   8   2  -6  284.07    9.80
   8   2  -6  290.87    9.70
  -8  -2   5    4.10    1.40
   8   2  -5    2.70    1.00
   8   2  -5    2.60    1.30
   8   2  -5    2.20    1.20
   8   2  -5    1.00    1.20
   8   2  -5    2.70    1.20
  -8  -2   4   16.20    1.60
  -8  -2   4   19.50    1.60
   8   2  -4   19.80    1.60
   8   2  -4   16.80    1.80
   8   2  -4   18.60    1.60
   8   2  -4   18.20    1.70
   8   2  -4   18.90    1.40
  -8  -2   3   67.09    2.90
  -8  -2   3   65.69    2.70
   8   2  -3   62.49    2.60
   8   2  -3   62.99    2.60
   8   2  -3   65.89    2.60
   8   2  -3   69.39    2.80
  -8  -2   2  977.20   30.00
  -8  -2   2  906.11   30.10
  -8  -2   2  997.60   29.80
   8   2  -2  944.51   30.00
   8   2  -2  955.80   29.80
   8   2  -2  989.70   29.80
   8   2  -2 1002.10   30.00
   8   2  -1   84.49    2.80
   8   2  -1   81.99    2.80
   8   2  -1   85.69    3.20
   8   2  -1   83.79    3.30
   8   2  -1   80.49    3.30
   8   2  -1   85.59    3.40
   8   2  -1   87.89    3.20
  -8  -2   0  143.59    5.40
  -8  -2   0  147.09    4.90
  -8  -2   0  141.29    4.90
   8   2   0  133.89    6.30
   8   2   0  148.19    4.90
  -8  -2  -1   85.89    3.20
  -8  -2  -1   84.99    3.50
  -8  -2  -1   83.99    3.30
   8   2   1   80.59    4.00
   8   2   1   81.89    2.90
   8   2   1   89.69    3.30
   8   2   1   83.59    3.20
  -8  -2  -2  976.10   30.40
  -8  -2  -2  974.40   30.00
  -8  -2  -2  970.00   30.80
  -8  -2  -2  976.50   30.40
   8   2   2  969.50   30.30
   8   2   2  990.30   30.10
   8   2   2  975.60   30.10
   8   2   2  996.20   30.50
  -8  -2  -3   64.09    2.80
  -8  -2  -3   68.69    2.80
  -8  -2  -3   62.39    3.10
  -8  -2  -3   65.99    2.40
   8   2   3   61.89    2.50
   8   2   3   62.69    2.70
   8   2   3   63.09    2.60
  -8  -2  -4   19.40    1.30
  -8  -2  -4   17.60    1.90
  -8  -2  -4   17.00    1.80
  -8  -2  -4   17.90    1.70
   8   2   4   20.80    1.60
   8   2   4   19.30    1.50
  -8  -2  -5    3.20    1.30
  -8  -2  -5    1.10    1.10
  -8  -2  -5    0.80    1.30
  -8  -2  -5    2.60    1.00
   8   2   5    3.00    1.10
   8   2   5    1.00    1.20
  -8  -2  -6  273.97    9.50
  -8  -2  -6  277.77    9.30
  -8  -2  -6  278.67    9.70
  -8  -2  -6  285.97    9.70
   8   2   6  273.67    9.40
   8   2   6  272.67    9.60
  -8  -2  -7    3.50    1.70
  -8  -2  -7    3.70    1.60
   8   2   7    5.50    1.60
   8   2   7    4.10    1.90
  -8  -2  -8    5.60    2.00
  -8  -2  -8    5.70    1.80
  -8  -2  -8    3.30    2.00
   8   2   8    3.00    2.30
  -8  -2  -9    0.70    1.60
  -8  -2  -9   -0.50    2.20
  -8  -2  -9    1.00    2.10
  -8  -2  -9   -1.00    2.20
   8   2   9   -0.30    2.50
  -8  -2 -10   48.40    4.50
  -8  -2 -10   38.30    3.50
  -8  -2 -10   50.39    4.60
  -8  -2 -10   47.70    4.50
   8   2  10   47.60    5.10
  -8  -2 -11   -2.90    2.60
  -8  -2 -11   -6.20    2.60
  -8  -2 -11   -1.80    2.50
   8   2  11   -3.00    2.90
  -7  -1  11   46.00    4.90
   7   1 -11   46.90    5.20
   7   1 -11   53.99    4.30
   7   1 -11   44.80    5.50
   7   1 -11   53.19    7.70
  -7  -1  10    2.20    2.60
   7   1 -10   -0.50    3.10
   7   1 -10    1.40    2.80
   7   1 -10    4.30    2.20
   7   1 -10    2.80    2.50
  -7  -1   9   75.69    4.90
   7   1  -9   78.79    4.70
   7   1  -9   82.49    4.30
   7   1  -9   86.69    4.70
   7   1  -9   73.19    5.00
  -7  -1   8    4.90    2.10
   7   1  -8    6.90    2.00
   7   1  -8    8.80    2.30
   7   1  -8    9.00    1.90
   7   1  -8    7.50    2.00
  -7  -1   7  243.98    8.60
   7   1  -7  229.88    8.30
   7   1  -7  231.68    8.30
   7   1  -7  227.28    8.40
   7   1  -7  219.48    7.90
   7   1  -6    8.00    1.50
   7   1  -6    9.40    1.70
   7   1  -6    8.00    1.70
   7   1  -6    9.00    1.40
  -7  -1   5  176.48    6.40
   7   1  -5  177.38    6.20
   7   1  -5  181.78    6.40
   7   1  -5  171.28    6.20
   7   1  -5  179.58    6.10
   7   1  -5  176.48    6.40
  -7  -1   4   15.20    1.70
   7   1  -4   18.50    1.70
   7   1  -4   19.80    1.60
   7   1  -4   19.00    1.50
   7   1  -4   19.80    1.70
   7   1  -4   20.40    1.60
  -7  -1   3  279.17    8.80
  -7  -1   3  286.57    8.90
  -7  -1   3  265.67    8.90
   7   1  -3  270.37    8.80
   7   1  -3  257.67    8.70
   7   1  -3  263.67    8.80
   7   1  -3  267.77    8.70
   7   1  -3  268.87    8.80
  -7  -1   2   86.79    3.10
  -7  -1   2   86.09    3.20
  -7  -1   2   84.79    3.10
  -7  -1   2   83.79    3.00
   7   1  -2   81.49    3.20
   7   1  -2   84.19    3.10
   7   1  -2   83.99    3.00
   7   1  -2   86.49    3.10
   7   1  -2   87.89    3.10
  -7  -1   1   99.49    3.50
  -7  -1   1  108.29    3.90
  -7  -1   1   98.99    3.30
   7   1  -1   98.29    3.30
   7   1  -1   96.19    3.30
   7   1  -1   93.89    3.80
   7   1  -1   97.59    3.50
  -7  -1   0   -0.10    0.80
  -7  -1   0    1.20    1.30
   7   1   0    0.40    0.50
   7   1   0    2.00    1.30
   7   1   0   -0.70    0.80
   7   1   0    0.90    0.90
   7   1   0    0.20    0.80
   7   1   0   -0.10    0.50
  -7  -1  -1   91.49    4.10
  -7  -1  -1   99.19    3.20
  -7  -1  -1   96.89    3.30
  -7  -1  -1   98.99    3.50
  -7  -1  -1   94.19    3.50
   7   1   1   98.79    3.20
   7   1   1  102.29    4.00
   7   1   1  100.19    3.30
  -7  -1  -2   85.29    3.10
  -7  -1  -2   80.79    3.30
  -7  -1  -2   83.69    3.10
  -7  -1  -2   82.69    2.90
   7   1   2   82.29    3.20
   7   1   2   78.29    3.00
   7   1   2   86.89    3.10
   7   1   2   87.59    3.00
  -7  -1  -3  275.57    8.70
  -7  -1  -3  273.17    8.80
  -7  -1  -3  264.27    8.80
  -7  -1  -3  268.57    8.80
   7   1   3  273.57    8.70
   7   1   3  267.87    8.70
   7   1   3  272.07    8.80
  -7  -1  -4   19.70    1.70
  -7  -1  -4   14.00    1.60
  -7  -1  -4   17.80    1.40
  -7  -1  -4   17.90    1.80
   7   1   4   18.40    1.70
   7   1   4   15.30    1.40
  -7  -1  -5  182.48    6.30
  -7  -1  -5  178.58    6.40
  -7  -1  -5  181.78    6.30
  -7  -1  -5  178.78    6.20
   7   1   5  173.78    6.20
   7   1   5  175.68    6.40
  -7  -1  -6    8.00    1.70
  -7  -1  -6    9.20    1.50
  -7  -1  -6    9.20    1.70
  -7  -1  -6   10.10    1.70
   7   1   6   10.70    1.60
   7   1   6   11.10    1.80
  -7  -1  -7  230.18    8.40
  -7  -1  -7  238.18    8.30
  -7  -1  -7  234.58    8.50
  -7  -1  -7  225.58    8.60
   7   1   7  251.17    8.70
  -7  -1  -8    3.80    2.00
  -7  -1  -8    7.50    1.90
  -7  -1  -8    9.10    2.30
  -7  -1  -8    9.50    2.50
   7   1   8    5.70    2.30
  -7  -1  -9   78.39    4.40
  -7  -1  -9   81.99    5.00
  -7  -1  -9   73.39    4.60
   7   1   9   82.29    5.10
  -7  -1 -10   -4.50    2.20
  -7  -1 -10    4.40    2.40
  -7  -1 -10    2.00    1.80
  -7  -1 -10    1.40    2.50
   7   1  10   -0.40    2.90
  -7  -1 -11   55.49    4.90
  -7  -1 -11   58.69    5.10
  -7  -1 -11   40.30    4.80
  -7  -1 -11   50.69    5.10
   7   1  11   54.09    5.50
  -6   0  11   -0.70    2.80
   6   0 -11    6.10    2.60
   6   0 -11   -0.70    2.60
   6   0 -11   -0.50    3.10
   6   0 -11    0.50    2.60
  -6   0  10   34.20    4.10
   6   0 -10   35.80    4.50
   6   0 -10   38.60    4.10
   6   0 -10   40.00    3.90
   6   0 -10   34.70    3.60
  -6   0   9   -2.20    2.10
   6   0  -9   -3.00    1.80
   6   0  -9   -1.40    1.80
   6   0  -9    0.20    1.70
   6   0  -9   -0.20    2.30
  -6   0   8  520.25   17.30
   6   0  -8  517.15   17.30
   6   0  -8  520.45   16.90
   6   0  -8  513.55   17.00
   6   0  -8  508.75   16.90
  -6   0   7   -1.30    1.70
   6   0  -7   -1.20    1.30
   6   0  -7   -0.30    1.30
   6   0  -7   -1.10    1.30
   6   0  -7   -0.50    1.70
  -6   0   6    8.50    1.80
   6   0  -6   11.70    1.50
   6   0  -6   10.80    1.50
   6   0  -6    9.00    1.70
  -6   0   5   -1.10    1.10
   6   0  -5    0.40    1.00
   6   0  -5    0.70    1.10
   6   0  -5   -1.80    1.00
   6   0  -5    0.40    1.10
  -6   0   4 1779.62   54.79
  -6   0   4 1779.92   54.89
   6   0  -4 1747.33   54.69
   6   0  -4 1760.32   54.79
   6   0  -4 1777.92   54.69
   6   0  -4 1765.82   54.79
   6   0  -4 1841.62   54.89
  -6   0   3    0.60    0.90
  -6   0   3    0.00    0.80
  -6   0   3   -0.50    0.70
  -6   0   3    0.00    0.80
   6   0  -3    0.60    0.80
   6   0  -3   -1.40    0.80
   6   0  -3   -0.60    1.00
   6   0  -3    0.10    0.90
   6   0  -3    0.00    0.70
  -6   0   2 1679.93   52.29
  -6   0   2 1771.92   52.29
  -6   0   2 1728.63   52.29
   6   0  -2 1698.63   52.29
   6   0  -2 1648.94   52.29
   6   0  -2 1682.53   52.29
   6   0  -2 1726.73   52.19
  -6   0   1    2.10    0.60
  -6   0   1    1.00    0.60
  -6   0   1    0.40    0.70
  -6   0   1    2.90    0.90
  -6   0   1    1.70    0.80
   6   0  -1    0.30    0.90
   6   0  -1    1.00    0.70
   6   0  -1    0.60    0.60
   6   0  -1    1.30    0.60
   6   0  -1    1.60    0.70
  -6   0   0 1902.71   55.79
  -6   0   0 1811.22   55.79
  -6   0   0 1754.72   55.89
   6   0   0 1900.81   55.89
   6   0   0 1803.32   55.79
   6   0   0 1778.22   55.89
   6   0   0 1791.82   55.79
  -6   0  -1    1.00    0.70
  -6   0  -1    0.40    0.70
  -6   0  -1    1.20    0.80
  -6   0  -1    0.00    0.60
   6   0   1   -0.10    0.70
   6   0   1    0.90    0.60
   6   0   1    0.30    0.70
   6   0   1    0.40    0.60
   6   0   1    0.50    0.70
  -6   0  -2 1708.23   52.29
  -6   0  -2 1701.93   52.29
  -6   0  -2 1677.93   52.29
  -6   0  -2 1688.53   52.29
  -6   0  -2 1740.63   52.29
   6   0   2 1679.43   52.29
   6   0   2 1697.23   52.29
   6   0   2 1722.73   52.29
   6   0   2 1727.53   52.29
   6   0   2 1714.33   52.29
  -6   0  -3   -0.50    0.70
  -6   0  -3    1.70    1.00
  -6   0  -3    1.00    0.80
  -6   0  -3    0.40    0.80
  -6   0  -3    0.30    0.80
   6   0   3    1.10    0.90
   6   0   3   -0.50    0.80
   6   0   3   -0.70    0.70
   6   0   3    0.90    0.90
  -6   0  -4 1833.02   55.19
  -6   0  -4 1727.23   55.29
  -6   0  -4 1835.12   55.49
  -6   0  -4 1743.63   55.19
   6   0   4 1804.92   55.19
   6   0   4 1824.02   55.29
  -6   0  -5   -2.30    0.90
  -6   0  -5    0.00    1.10
  -6   0  -5   -0.60    1.00
  -6   0  -5    0.50    1.10
   6   0   5   -0.40    1.00
  -6   0  -6   11.00    1.80
  -6   0  -6   12.10    1.70
  -6   0  -6   13.60    1.80
  -6   0  -6   13.10    1.70
   6   0   6    9.70    1.80
  -6   0  -7   -1.30    1.50
  -6   0  -7   -1.60    1.40
  -6   0  -7    0.20    1.40
   6   0   7   -0.10    1.80
  -6   0  -8  534.55   17.50
  -6   0  -8  530.45   17.60
  -6   0  -8  529.45   17.70
  -6   0  -8  524.95   17.40
   6   0   8  532.95   17.80
  -6   0  -9    1.40    2.50
  -6   0  -9   -1.30    1.80
  -6   0  -9    1.30    2.20
  -6   0  -9    2.60    3.60
   6   0   9   -1.40    2.30
  -6   0 -10   36.40    3.70
  -6   0 -10   33.60    3.90
  -6   0 -10   38.00    4.50
   6   0  10   28.50    3.80
  -6   0 -11    3.00    2.80
  -6   0 -11    4.20    2.60
  -6   0 -11    1.80    2.70
  -6   0 -11    3.90    2.30
   6   0  11    5.00    7.10
   5  -1 -11   48.40    5.30
   5  -1 -11   57.59    4.70
   5  -1 -11   49.30    4.70
   5  -1 -11   44.40    4.40
   5  -1 -10    0.20    2.60
   5  -1 -10    3.00    2.30
   5  -1 -10    3.30    2.30
   5  -1 -10   -0.80    2.10
  -5   1   9   82.79    5.20
   5  -1  -9   77.69    5.00
   5  -1  -9   69.39    4.90
   5  -1  -9   71.89    4.20
  -5   1   8   -0.60    2.00
   5  -1  -8    3.60    1.70
   5  -1  -8    4.60    2.00
   5  -1  -8    1.40    2.10
   5  -1  -8   -0.60    1.80
  -5   1   7  209.88    8.00
   5  -1  -7  213.48    7.50
   5  -1  -7  213.38    7.70
   5  -1  -7  209.38    8.00
   5  -1  -7  229.38    7.80
  -5   1   6   15.70    1.90
   5  -1  -6   16.40    2.00
   5  -1  -6   17.40    2.20
   5  -1  -6   13.20    1.60
  -5   1   5  206.18    6.90
  -5   1   5  197.68    7.00
   5  -1  -5  194.78    6.60
   5  -1  -5  194.58    6.80
   5  -1  -5  200.98    6.90
   5  -1  -5  190.28    6.80
   5  -1  -4   14.00    1.70
   5  -1  -4   14.70    1.60
   5  -1  -4   15.50    1.50
   5  -1  -4   15.20    1.20
  -5   1   3  387.06   12.40
  -5   1   3  394.36   12.50
  -5   1   3  393.46   12.40
   5  -1  -3  391.36   12.40
   5  -1  -3  398.06   12.20
   5  -1  -3  393.66   12.20
   5  -1  -3  376.16   12.40
   5  -1  -3  387.16   12.40
   5  -1  -3  392.46   12.50
  -5   1   2   82.29    2.90
  -5   1   2   81.79    3.10
  -5   1   2   83.69    2.90
   5  -1  -2   79.49    2.70
   5  -1  -2   81.19    2.90
   5  -1  -2   78.89    3.00
   5  -1  -2   77.69    2.90
   5  -1  -2   83.49    2.70
   5  -1  -2   83.29    3.10
  -5   1   1  471.25   14.40
  -5   1   1  492.05   14.30
  -5   1   1  456.85   14.60
  -5   1   1  467.25   14.40
   5  -1  -1  463.15   14.50
   5  -1  -1  453.75   14.70
   5  -1  -1  447.76   14.40
   5  -1  -1  460.85   14.40
   5  -1  -1  470.35   14.40
  -5   1   0    9.10    1.10
  -5   1   0    8.90    1.00
  -5   1   0   11.60    1.00
  -5   1   0    7.40    0.80
   5  -1   0   10.70    1.00
   5  -1   0    9.40    1.00
   5  -1   0   10.20    1.00
   5  -1   0    9.90    1.10
   5  -1   0    8.20    0.80
  -5   1  -1  449.76   14.30
  -5   1  -1  440.16   14.20
  -5   1  -1  472.45   14.10
  -5   1  -1  467.15   14.20
  -5   1  -1  463.05   14.20
   5  -1   1  466.45   14.40
   5  -1   1  456.95   14.20
   5  -1   1  466.65   14.10
   5  -1   1  455.05   14.40
   5  -1   1  438.26   14.30
  -5   1  -2   79.49    2.80
  -5   1  -2   84.79    3.10
  -5   1  -2   78.39    2.80
   5  -1   2   82.79    2.90
   5  -1   2   78.69    3.10
   5  -1   2   79.89    2.90
   5  -1   2   81.29    2.80
  -5   1  -3  390.56   12.40
  -5   1  -3  390.56   12.50
  -5   1  -3  399.16   12.50
  -5   1  -3  389.26   12.50
  -5   1  -3  401.26   12.30
   5  -1   3  385.36   12.50
   5  -1   3  393.06   12.30
   5  -1   3  394.26   12.50
  -5   1  -4   16.30    1.70
  -5   1  -4   12.10    1.50
  -5   1  -4   12.50    1.20
  -5   1  -4   14.60    1.50
  -5   1  -4   13.80    1.50
   5  -1   4   15.30    1.40
   5  -1   4   15.80    1.70
  -5   1  -5  197.98    6.70
  -5   1  -5  204.08    7.00
  -5   1  -5  201.68    7.00
  -5   1  -5  198.38    6.90
   5  -1   5  198.48    7.10
  -5   1  -6   13.80    1.80
  -5   1  -6   16.60    2.10
  -5   1  -6   15.30    1.90
  -5   1  -6   10.90    1.80
   5  -1   6   15.30    1.80
  -5   1  -7  225.68    8.00
  -5   1  -7  214.58    8.50
  -5   1  -7  225.38    8.10
  -5   1  -7  215.18    7.60
   5  -1   7  218.98    8.20
  -5   1  -8    1.10    1.90
  -5   1  -8    4.70    2.00
  -5   1  -8   -1.10    2.00
  -5   1  -8   -0.10    1.50
   5  -1   8    4.30    2.00
  -5   1  -9   77.49    4.70
  -5   1  -9   80.89    4.90
  -5   1  -9   77.49    4.20
  -5   1  -9   80.89    4.90
   5  -1   9   75.69    5.00
  -5   1 -10    3.40    2.40
  -5   1 -10    1.40    2.10
  -5   1 -10   -1.10    2.60
  -5   1 -10   -4.20    2.40
   5  -1  10   -0.60    2.70
  -5   1 -11   59.09    6.60
  -5   1 -11   44.10    5.00
  -5   1 -11   46.50    4.70
  -5   1 -11   57.69    5.30
   5  -1  11   53.29    6.10
  -4   2  11    1.60    3.00
   4  -2 -11    2.10    2.40
   4  -2 -11    7.20    2.50
   4  -2 -11   -2.10    2.60
   4  -2 -11    0.00    3.10
  -4   2  10   54.99    6.50
   4  -2 -10   31.20    3.70
   4  -2 -10   44.10    3.90
   4  -2 -10   48.00    5.00
   4  -2 -10   37.70    4.40
  -4   2   9    1.50    2.40
   4  -2  -9    0.10    2.30
   4  -2  -9   -1.90    1.80
   4  -2  -9   -0.80    2.10
   4  -2  -9    1.20    1.80
  -4   2   8    5.10    2.30
   4  -2  -8    1.80    1.50
   4  -2  -8    3.40    2.10
   4  -2  -8    4.00    1.60
   4  -2  -8    2.20    2.20
  -4   2   7   -0.10    1.70
   4  -2  -7    0.40    1.30
   4  -2  -7    1.20    1.20
   4  -2  -7    0.50    1.70
   4  -2  -7   -0.30    1.60
  -4   2   6  256.07    8.80
   4  -2  -6  252.67    8.70
   4  -2  -6  237.38    8.20
   4  -2  -6  248.88    8.50
   4  -2  -6  237.88    8.60
  -4   2   5   22.30    1.90
  -4   2   5   23.10    2.00
  -4   2   5   27.40    1.40
   4  -2  -5   21.30    1.50
   4  -2  -5   22.70    1.80
   4  -2  -5   28.00    2.10
  -4   2   4    2.70    1.30
  -4   2   4    4.00    1.00
   4  -2  -4    2.10    1.10
   4  -2  -4    2.60    1.10
   4  -2  -4    3.00    0.70
   4  -2  -4    3.20    0.90
  -4   2   3   76.49    3.10
  -4   2   3   76.29    2.90
   4  -2  -3   77.59    2.50
   4  -2  -3   74.09    3.00
   4  -2  -3   74.99    2.90
   4  -2  -3   76.29    2.90
  -4   2   2 1327.57   39.80
  -4   2   2 1326.17   40.00
  -4   2   2 1277.27   39.80
   4  -2  -2 1264.77   39.90
   4  -2  -2 1286.37   39.80
   4  -2  -2 1315.77   39.80
   4  -2  -2 1269.67   40.10
  -4   2   1  164.38    6.10
  -4   2   1  170.58    5.60
  -4   2   1  179.58    5.70
  -4   2   1  176.38    5.50
   4  -2  -1  176.58    5.80
   4  -2  -1  170.78    5.70
   4  -2  -1  172.88    5.50
   4  -2  -1  173.18    5.50
  -4   2   0    6.30    0.90
  -4   2   0    6.00    0.80
  -4   2   0    6.00    0.80
  -4   2   0    6.40    0.90
   4  -2   0    6.00    0.80
   4  -2   0    5.70    0.70
   4  -2   0    6.30    0.70
   4  -2   0    5.60    0.70
  -4   2  -1  183.58    5.60
  -4   2  -1  174.28    6.00
  -4   2  -1  176.98    5.70
  -4   2  -1  176.98    5.50
  -4   2  -1  175.08    5.70
   4  -2   1  180.78    5.70
   4  -2   1  171.98    6.00
   4  -2   1  175.08    5.50
   4  -2   1  172.98    5.50
   4  -2   1  171.88    5.70
  -4   2  -2 1287.07   39.70
  -4   2  -2 1304.57   39.80
  -4   2  -2 1303.17   39.60
  -4   2  -2 1278.37   39.80
   4  -2   2 1320.57   39.60
   4  -2   2 1255.47   39.80
   4  -2   2 1284.57   39.70
  -4   2  -3   78.89    3.00
  -4   2  -3   77.89    2.90
  -4   2  -3   76.99    3.10
  -4   2  -3   75.39    3.10
   4  -2   3   76.79    3.10
   4  -2   3   70.09    2.90
  -4   2  -4    4.20    1.20
  -4   2  -4    2.80    0.70
  -4   2  -4    5.20    1.10
  -4   2  -4    2.60    1.10
   4  -2   4    3.50    1.30
   4  -2   4    4.20    0.70
  -4   2  -5   18.90    1.80
  -4   2  -5   22.40    2.00
  -4   2  -5   25.30    2.00
  -4   2  -5   21.80    1.50
   4  -2   5   24.20    2.10
  -4   2  -6  241.18    8.10
  -4   2  -6  246.08    8.60
  -4   2  -6  252.87    8.70
  -4   2  -6  246.88    8.60
   4  -2   6  247.28    8.80
  -4   2  -7   -0.10    1.50
  -4   2  -7   -0.20    1.50
   4  -2   7    0.20    1.70
  -4   2  -8    3.40    2.00
  -4   2  -8    1.90    1.50
  -4   2  -9    1.70    2.10
  -4   2  -9   -0.70    1.60
  -4   2  -9    0.80    2.30
  -4   2  -9   -3.20    2.00
   4  -2   9    1.20    2.10
  -4   2 -10   44.90    4.40
  -4   2 -10   41.40    4.80
  -4   2 -10   46.70    4.60
  -4   2 -10   42.60    3.70
   4  -2  10   41.80    4.60
  -4   2 -11   -1.10    3.00
  -4   2 -11   -2.60    2.70
  -4   2 -11    2.30    2.40
   4  -2  11   -3.30    2.70
  -3   3  11   -3.10    3.10
   3  -3 -11    0.40    3.00
   3  -3 -11   -0.80    2.70
  -3   3  10   -3.90    2.80
   3  -3 -10    0.00    2.90
   3  -3 -10    0.40    2.00
   3  -3 -10    3.80    2.10
   3  -3 -10    6.10    2.80
  -3   3   9    4.10    3.20
   3  -3  -9    0.60    1.80
   3  -3  -9    4.60    2.30
   3  -3  -9    1.80    1.70
   3  -3  -9    6.20    2.40
  -3   3   8    4.90    2.30
   3  -3  -8    2.40    2.20
   3  -3  -8    0.20    1.60
   3  -3  -8    6.90    2.30
   3  -3  -8    2.00    1.50
  -3   3   7    1.90    1.90
   3  -3  -7    2.60    1.90
   3  -3  -7    3.40    1.70
   3  -3  -7   -0.10    1.30
   3  -3  -7    1.30    1.40
  -3   3   6    2.00    0.80
  -3   3   6    3.40    1.30
  -3   3   6    3.50    1.70
   3  -3  -6    2.30    1.20
   3  -3  -6   -0.60    1.50
   3  -3  -6   -0.20    1.50
   3  -3  -6    1.80    1.10
  -3   3   5    5.60    1.20
  -3   3   5    6.20    0.80
  -3   3   5    4.90    1.50
   3  -3  -5    5.00    1.00
   3  -3  -5    5.30    1.30
   3  -3  -5    6.40    1.40
   3  -3  -5    2.50    1.10
  -3   3   4  182.18    6.30
  -3   3   4  183.98    6.50
  -3   3   4  191.58    5.80
   3  -3  -4  179.98    6.50
   3  -3  -4  176.68    6.30
   3  -3  -4  187.08    6.00
   3  -3  -4  186.08    6.20
  -3   3   3    0.60    1.10
  -3   3   3    0.20    1.00
   3  -3  -3    1.30    1.00
   3  -3  -3    1.60    0.90
   3  -3  -3    3.00    0.80
  -3   3   2  202.98    6.60
  -3   3   2  216.08    6.90
  -3   3   2  199.88    7.00
   3  -3  -2  201.08    6.60
   3  -3  -2  197.28    6.80
   3  -3  -2  202.58    6.50
  -3   3   1    0.80    1.20
  -3   3   1    0.40    0.50
  -3   3   1    1.70    0.70
  -3   3   1    0.90    0.80
  -3   3   1    1.70    0.50
  -3   3   1    0.50    0.50
   3  -3  -1    2.00    0.60
   3  -3  -1    1.70    0.60
   3  -3  -1    2.00    0.80
  -3   3   0 1085.99   32.90
  -3   3   0 1075.49   32.90
  -3   3   0 1050.89   32.90
  -3   3   0 1048.80   32.90
   3  -3   0 1066.09   32.90
   3  -3   0 1081.79   32.90
   3  -3   0 1080.39   32.80
  -3   3  -1    2.30    0.50
  -3   3  -1    3.00    0.70
  -3   3  -1    1.10    0.60
  -3   3  -1    3.10    0.80
   3  -3   1    2.80    0.90
   3  -3   1    1.80    0.60
   3  -3   1    0.70    0.70
  -3   3  -2  204.48    6.90
  -3   3  -2  202.28    6.50
  -3   3  -2  199.38    6.80
  -3   3  -2  207.28    6.70
   3  -3   2  208.98    6.50
   3  -3   2  197.38    7.00
  -3   3  -3   -0.10    0.80
  -3   3  -3    2.10    1.10
  -3   3  -3    2.00    1.10
  -3   3  -3    1.00    0.90
   3  -3   3    1.10    0.80
   3  -3   3    2.30    1.20
  -3   3  -4  179.08    6.50
  -3   3  -4  188.58    6.40
  -3   3  -4  176.68    6.50
   3  -3   4  199.68    6.70
  -3   3  -5    5.30    1.40
  -3   3  -5    3.20    1.50
  -3   3  -5    3.90    1.30
  -3   3  -5    7.20    1.60
  -3   3  -6    2.70    1.50
  -3   3  -6    2.20    1.40
  -3   3  -6    3.30    1.50
   3  -3   6    2.20    1.60
  -3   3  -7    0.00    1.60
  -3   3  -7   -1.20    1.00
  -3   3  -7   -1.50    1.70
   3  -3   7    1.00    0.80
   3  -3   7    4.50    2.10
  -3   3  -8    0.70    3.50
  -3   3  -8    2.50    1.30
  -3   3  -8    4.40    2.00
  -3   3  -8    2.50    2.10
   3  -3   8    3.30    2.30
  -3   3  -9   -3.10    1.50
  -3   3  -9    1.20    2.50
  -3   3  -9    0.30    2.30
  -3   3  -9    4.70    2.40
   3  -3   9    2.70    2.70
  -3   3 -10    5.00    2.90
  -3   3 -10    2.10    2.50
  -3   3 -10    2.10    2.70
  -3   3 -10    3.50    1.80
   3  -3  10    6.10    5.20
  -3   3 -11    6.80    3.20
  -3   3 -11    0.60    1.80
  -3   3 -11    4.50    2.60
  -3   3 -11   -0.40    3.10
   3  -3  11    5.70    3.30
  -2   4  10    1.30    3.00
   2  -4 -10    1.40    2.80
   2  -4 -10    4.70    2.70
  -2   4   9    1.00    2.60
   2  -4  -9    4.30    1.80
   2  -4  -9    0.60    2.50
   2  -4  -9    0.20    1.60
   2  -4  -9   -2.20    2.30
  -2   4   8  128.89    6.10
   2  -4  -8  122.99    5.20
   2  -4  -8  127.29    6.00
   2  -4  -8  136.09    6.10
   2  -4  -8  118.29    6.80
  -2   4   7    2.80    2.00
   2  -4  -7    3.20    1.30
   2  -4  -7    0.60    1.90
   2  -4  -7    2.60    2.10
   2  -4  -7    0.60    1.60
  -2   4   6    4.50    1.30
  -2   4   6    6.40    0.80
  -2   4   6    7.20    1.80
   2  -4  -6    4.30    1.20
   2  -4  -6    3.90    1.60
   2  -4  -6    3.70    1.50
   2  -4  -6    6.50    1.60
  -2   4   5   10.10    1.30
  -2   4   5    6.40    1.60
   2  -4  -5    9.00    1.60
   2  -4  -5   10.20    1.30
   2  -4  -5    7.60    1.70
  -2   4   4  649.34   20.40
   2  -4  -4  644.44   20.00
   2  -4  -4  621.24   20.40
   2  -4  -4  644.74   20.30
  -2   4   3   82.39    3.50
  -2   4   3   81.19    3.10
   2  -4  -3   78.89    3.40
   2  -4  -3   80.69    3.20
   2  -4  -3   81.69    2.90
  -2   4   2    4.00    1.60
  -2   4   2    6.60    0.90
  -2   4   2    6.20    0.90
   2  -4  -2    7.40    0.80
   2  -4  -2    6.40    1.00
  -2   4   1  149.99    4.90
  -2   4   1  155.78    4.90
  -2   4   1  146.89    4.90
  -2   4   1  151.48    4.90
  -2   4   1  148.39    5.20
   2  -4  -1  145.49    5.20
   2  -4  -1  150.78    5.00
  -2   4   0 1295.87   40.90
  -2   4   0 1364.76   40.80
  -2   4   0 1340.57   41.00
  -2   4   0 1327.47   41.00
  -2   4   0 1336.87   41.00
   2  -4   0 1325.97   41.00
   2  -4   0 1344.17   40.90
  -2   4  -1  153.58    5.00
  -2   4  -1  147.49    5.50
  -2   4  -1  148.39    5.20
  -2   4  -1  152.28    4.80
  -2   4  -1  147.49    5.10
  -2   4  -1  152.88    4.90
   2  -4   1  149.88    4.90
   2  -4   1  149.69    4.80
  -2   4  -2    7.40    1.00
  -2   4  -2    4.80    1.10
  -2   4  -2    6.00    0.80
  -2   4  -2    6.10    1.30
   2  -4   2    8.20    1.10
   2  -4   2    5.90    0.90
  -2   4  -3   78.49    3.20
  -2   4  -3   78.49    3.00
  -2   4  -3   78.59    3.30
  -2   4  -3   80.19    3.40
   2  -4   3   84.39    3.70
  -2   4  -4  644.94   20.30
  -2   4  -4  655.23   20.40
  -2   4  -4  630.54   20.60
  -2   4  -4  643.84   20.50
   2  -4   4  657.73   20.70
  -2   4  -5   12.20    1.70
  -2   4  -5   12.00    1.80
  -2   4  -5   10.70    1.80
  -2   4  -5   12.90    1.50
   2  -4   5    8.00    1.80
  -2   4  -6    6.60    1.50
  -2   4  -6    7.50    1.90
  -2   4  -6    6.20    1.60
  -2   4  -6    8.30    1.80
   2  -4   6    4.10    2.00
  -2   4  -7    5.00    1.80
  -2   4  -7    3.30    2.00
   2  -4   7    3.60    2.10
  -2   4  -8  132.09    6.10
  -2   4  -8  134.09    5.90
  -2   4  -8  116.39    5.70
   2  -4   8  115.09    6.00
  -2   4  -9    5.50    2.30
  -2   4  -9   -1.50    2.30
  -2   4  -9    0.70    2.30
   2  -4   9    0.20    2.70
  -2   4 -10    1.90    2.70
  -2   4 -10    1.80    2.80
  -2   4 -10    1.30    2.80
   2  -4  10    6.00    3.00
  -1   5  10    1.50    3.00
   1  -5 -10   -1.30    2.80
   1  -5 -10    2.30    3.00
  -1   5   9   25.30    3.80
   1  -5  -9   19.10    3.10
   1  -5  -9   20.60    3.20
  -1   5   8   -0.40    2.30
   1  -5  -8   -1.50    2.20
   1  -5  -8    1.90    1.30
   1  -5  -8   -0.80    2.10
  -1   5   7  313.67   11.20
   1  -5  -7  310.67   11.80
   1  -5  -7  316.17   11.30
  -1   5   6    4.00    1.80
   1  -5  -6    4.30    2.20
   1  -5  -6    1.60    1.40
  -1   5   5   86.59    4.30
   1  -5  -5   78.39    4.00
   1  -5  -5   78.19    3.80
  -1   5   4    0.90    1.20
  -1   5   4   -1.30    0.90
   1  -5  -4    0.50    1.20
   1  -5  -4    1.00    1.20
  -1   5   3  668.63   21.10
  -1   5   3  659.93   20.80
   1  -5  -3  672.13   20.90
   1  -5  -3  652.73   21.10
  -1   5   2    0.60    0.80
  -1   5   2   -0.40    0.80
  -1   5   2    0.50    0.60
  -1   5   2    4.10    1.70
  -1   5   2    0.70    0.70
   1  -5  -2    0.80    1.00
   1  -5  -2    1.10    1.20
  -1   5   1  373.56   11.80
  -1   5   1  366.76   11.80
  -1   5   1  382.96   12.00
  -1   5   1  382.56   11.80
   1  -5  -1  364.76   12.10
   1  -5  -1  373.66   12.10
  -1   5   0    3.90    1.00
  -1   5   0    3.30    0.80
  -1   5   0    3.90    0.70
  -1   5   0    3.80    0.90
  -1   5   0    3.40    0.90
  -1   5   0    3.70    0.80
   1  -5   0    4.50    1.00
   1  -5   0    3.90    1.00
  -1   5  -1  380.36   11.90
  -1   5  -1  375.06   11.80
  -1   5  -1  360.86   12.20
  -1   5  -1  366.06   11.90
  -1   5  -1  381.86   11.60
  -1   5  -1  371.66   11.70
   1  -5   1  362.16   11.70
  -1   5  -2    0.40    0.80
  -1   5  -2    0.80    1.20
  -1   5  -2    2.10    0.80
  -1   5  -2   -1.70    0.90
  -1   5  -3  643.34   20.60
  -1   5  -3  646.84   20.60
  -1   5  -3  649.54   20.20
  -1   5  -3  646.34   20.40
   1  -5   3  655.33   20.30
  -1   5  -4    1.20    1.20
  -1   5  -4    0.30    1.00
  -1   5  -4    0.50    1.10
  -1   5  -4    0.50    1.30
   1  -5   4    0.00    1.50
  -1   5  -5   74.99    3.40
  -1   5  -5   76.99    3.60
  -1   5  -5   86.19    3.70
  -1   5  -5   74.19    3.90
   1  -5   5   80.99    4.10
  -1   5  -6    3.70    1.60
  -1   5  -6    0.10    1.70
  -1   5  -6    1.80    1.60
  -1   5  -6    3.00    1.60
   1  -5   6    2.20    1.90
  -1   5  -7  299.17   11.70
  -1   5  -7  298.37   10.70
  -1   5  -7  284.67   10.80
  -1   5  -7  288.07   10.30
   1  -5   7  294.97   10.80
  -1   5  -8    1.40    2.10
  -1   5  -8   -1.40    2.00
  -1   5  -8    1.60    2.00
   1  -5   8   -2.10    2.10
  -1   5  -9   16.30    3.10
  -1   5  -9   19.50    3.00
  -1   5  -9   20.80    3.20
   1  -5   9   21.20    4.80
  -1   5 -10    2.30    2.50
  -1   5 -10    1.40    2.50
  -1   5 -10   -2.10    2.80
   0   6  10  141.59    7.90
   0  -6 -10  134.99   10.90
   0  -6 -10  140.79    7.30
   0   6   9   -0.60    2.70
   0  -6  -9    1.10    2.80
   0  -6  -9    0.50    2.60
   0  -6  -8   12.10    2.80
   0  -6  -8   10.50    2.70
   0   6   7    0.20    2.00
   0   6   7    1.20    1.50
   0  -6  -7   -0.90    2.00
   0  -6  -7   -2.30    2.00
   0   6   6  628.64   20.00
   0   6   6  588.04   19.80
   0  -6  -6  606.24   20.30
   0  -6  -6  627.44   20.10
   0   6   5    2.00    1.20
   0   6   5    1.20    1.50
   0  -6  -5    0.30    1.60
   0  -6  -5    0.80    1.70
   0   6   4    7.50    1.60
   0   6   4   13.30    1.60
   0  -6  -4   10.40    2.00
   0  -6  -4    9.80    1.70
   0   6   3    4.90    1.60
   0  -6  -3    5.40    1.50
   0   6   2 1248.78   37.60
   0   6   2 1170.78   38.40
   0   6   2 1244.98   37.80
   0  -6  -2 1230.48   38.20
   0  -6  -2 1219.98   38.10
   0   6   1   10.30    1.10
   0   6   1    9.60    1.10
   0   6   1   12.30    1.20
   0   6   1   10.10    1.30
   0   6   1   12.90    1.60
   0  -6  -1   11.70    1.50
   0  -6  -1   11.50    2.00
   0   6   0   21.80    1.40
   0   6   0   21.40    1.40
   0   6   0   19.70    1.60
   0   6   0   18.70    1.70
   0  -6   0   18.80    1.60
   0   6  -1   11.00    1.30
   0   6  -1    8.90    1.10
   0   6  -1   12.90    1.30
   0   6  -1    9.10    1.30
   0   6  -1   13.20    1.10
   0   6  -1   11.20    1.90
   0  -6   1   10.00    1.20
   0   6  -2 1254.87   38.30
   0   6  -2 1152.68   38.30
   0   6  -2 1238.38   37.80
   0   6  -2 1249.97   37.90
   0   6  -2 1231.08   38.20
   0   6  -2 1255.97   38.00
   0  -6   2 1209.78   37.80
   0   6  -3    1.90    1.10
   0   6  -3    4.70    1.40
   0   6  -3    3.80    1.00
   0   6  -3    3.70    1.40
   0   6  -4    6.60    1.50
   0   6  -4    9.70    1.40
   0   6  -5    0.20    1.30
   0   6  -5    1.00    1.40
   0   6  -6  593.34   19.30
   0   6  -6  624.74   19.60
   0   6  -6  617.54   19.90
   0   6  -6  569.44   19.60
   0   6  -7   -1.60    2.10
   0   6  -7   -2.70    1.70
   0   6  -7   -1.20    1.30
   0   6  -7   -3.80    1.80
   0  -6   7    2.90    2.60
   0   6  -8   12.40    2.70
   0   6  -8    8.10    2.70
   0   6  -8    9.50    2.40
   0   6  -9   -1.50    2.60
   0   6  -9    1.20    2.50
   0   6  -9    0.50    2.40
   0   6 -10  138.99    8.20
   0   6 -10  136.19    6.80
   0   6 -10  129.29    7.10
   1   7   9  122.69    6.80
  -1  -7  -9  125.99    7.30
  -1  -7  -9  111.99    6.60
   1   7   8   -0.70    2.50
  -1  -7  -8   -2.20    2.40
  -1  -7  -8   -0.60    2.60
   1   7   7   16.80    2.70
  -1  -7  -7   20.80    3.10
  -1  -7  -7   17.10    3.20
   1   7   6    2.10    1.40
   1   7   6   -0.80    1.80
  -1  -7  -6    1.00    2.10
   1   7   5  288.07   10.00
   1   7   5  264.47    9.60
  -1  -7  -5  291.77   10.40
  -1  -7  -5  284.07   10.00
   1   7   4   -0.30    1.10
   1   7   4    1.50    1.60
  -1  -7  -4   -0.70    2.00
  -1  -7  -4   -1.30    1.50
   1   7   3   58.59    2.70
   1   7   3   62.89    2.70
   1   7   3   59.19    3.90
   1   7   3   56.69    2.30
  -1  -7  -3   55.79    3.30
  -1  -7  -3   59.39    3.30
   1   7   2    1.40    1.00
   1   7   2    0.20    1.10
   1   7   2   -0.20    0.80
   1   7   2   -4.30    2.10
  -1  -7  -2    0.70    1.70
  -1  -7  -2    1.70    1.50
   1   7   1  208.08    7.30
   1   7   1  214.48    7.00
  -1  -7  -1  206.78    7.40
  -1  -7  -1  211.48    7.60
   1   7   0    1.20    1.10
   1   7   0    1.30    1.10
   1   7   0    1.40    0.80
   1   7   0   -0.50    1.20
   1   7   0    0.60    1.00
  -1  -7   0   -0.40    1.20
   1   7  -1  215.68    7.40
   1   7  -1  224.28    7.50
   1   7  -1  206.78    7.10
   1   7  -1  214.48    7.10
   1   7  -1  206.18    7.80
  -1  -7   1  210.98    7.30
   1   7  -2   -1.20    1.40
   1   7  -2    0.40    0.90
   1   7  -2    0.90    0.70
   1   7  -2   -1.10    1.00
   1   7  -2    0.00    1.30
  -1  -7   2    0.10    0.90
   1   7  -3   63.49    3.60
   1   7  -3   58.69    2.70
   1   7  -3   55.29    3.10
   1   7  -4   -1.10    1.40
   1   7  -4    4.00    1.50
   1   7  -4    2.00    1.30
   1   7  -5  288.07   10.20
   1   7  -5  276.67    9.70
   1   7  -5  281.97    9.50
   1   7  -5  267.87    9.80
   1   7  -6    0.30    2.10
   1   7  -6    0.30    1.80
   1   7  -6   -2.50    1.60
   1   7  -6    1.60    1.60
   1   7  -7   14.00    2.60
   1   7  -7   11.70    2.60
   1   7  -8   -3.20    2.20
   1   7  -8   -1.60    2.50
   1   7  -8   -2.80    2.00
   1   7  -9  127.39    7.50
   1   7  -9  104.59    5.80
   1   7  -9  102.69    6.20
   2   8   8   46.80    4.90
  -2  -8  -8   50.39    4.90
  -2  -8  -8   62.49    5.70
   2   8   7    3.80    2.30
  -2  -8  -7    0.60    2.40
  -2  -8  -7   -3.40    2.50
   2   8   6    1.60    2.00
   2   8   6    2.10    1.60
  -2  -8  -6    1.60    2.20
  -2  -8  -6    3.60    2.40
   2   8   5    1.00    1.90
   2   8   5   -0.40    1.40
  -2  -8  -5   -2.20    2.00
  -2  -8  -5    0.30    2.10
   2   8   4  133.69    5.60
   2   8   4  132.39    5.30
  -2  -8  -4  136.69    6.20
  -2  -8  -4  141.39    6.00
   2   8   3    2.90    1.90
   2   8   3    3.50    0.90
   2   8   3    3.50    1.30
  -2  -8  -3    0.50    2.00
  -2  -8  -3    1.50    1.80
   2   8   2   14.90    2.80
   2   8   2   14.10    1.60
  -2  -8  -2    9.90    2.00
  -2  -8  -2   11.00    2.70
   2   8   1    1.60    1.10
  -2  -8  -1    1.00    1.60
  -2  -8  -1    3.10    1.60
   2   8   0  187.28    6.90
   2   8   0  201.28    6.80
   2   8   0  195.18    7.00
  -2  -8   0  196.98    7.10
   2   8  -1    2.40    1.90
   2   8  -1    1.10    1.10
  -2  -8   1    2.20    1.30
   2   8  -2   12.30    1.80
   2   8  -2   10.70    2.00
   2   8  -2   13.10    1.70
  -2  -8   2    9.30    1.40
   2   8  -3    2.40    1.50
   2   8  -3    2.10    1.20
   2   8  -3    3.30    1.50
   2   8  -4  136.19    5.40
   2   8  -4  136.89    5.60
   2   8  -4  133.29    5.10
   2   8  -4  132.49    6.00
   2   8  -5   -0.30    1.60
   2   8  -5    2.30    1.60
   2   8  -5   -0.70    2.00
   2   8  -5    0.40    1.80
   2   8  -6    3.10    2.10
   2   8  -6    0.40    2.40
   2   8  -6    3.10    2.00
   2   8  -6    1.00    1.70
   2   8  -7    2.20    2.50
   2   8  -7   -3.40    2.10
   2   8  -8   51.79    4.10
   2   8  -8   46.10    4.60
   2   8  -8   57.09    5.40
   3   9   7    1.10    2.40
  -3  -9  -7    6.00    2.90
  -3  -9  -7    0.60    2.90
   3   9   6    2.80    2.20
   3   9   6    2.80    1.70
  -3  -9  -6    2.00    2.50
  -3  -9  -6    3.50    2.70
   3   9   5    0.00    2.00
   3   9   5    1.90    1.60
  -3  -9  -5    0.60    2.30
   3   9   4    3.80    1.50
   3   9   4   -0.30    1.80
  -3  -9  -4    4.90    2.90
  -3  -9  -4    1.40    2.20
   3   9   3    1.20    2.00
   3   9   3    3.60    1.50
   3   9   3    3.90    1.10
  -3  -9  -3    4.50    2.80
  -3  -9  -3    4.70    2.20
   3   9   2    5.10    2.60
   3   9   2    4.30    1.40
  -3  -9  -2    2.80    2.20
   3   9   1    3.30    1.60
   3   9   1    4.00    2.20
   3   9   1    2.30    1.30
  -3  -9  -1    2.80    1.80
   3   9   0    2.30    2.00
   3   9   0    1.60    1.30
   3   9   0    3.10    1.60
   3   9   0    1.40    1.30
  -3  -9   0    1.80    1.60
   3   9  -1    5.20    1.50
   3   9  -1    2.30    1.20
   3   9  -1    2.80    1.60
   3   9  -1    4.80    2.10
  -3  -9   1    0.10    1.50
   3   9  -2    3.50    1.30
   3   9  -2    2.50    2.00
   3   9  -2    0.80    1.40
  -3  -9   2    4.50    1.50
   3   9  -3    3.80    1.60
   3   9  -3    2.30    1.30
   3   9  -3    1.60    1.60
   3   9  -3    4.90    2.00
   3   9  -4    3.50    1.70
   3   9  -4    1.40    1.80
   3   9  -4    1.50    1.50
   3   9  -4   -1.30    2.00
   3   9  -5    6.90    1.80
   3   9  -5   -0.80    1.90
   3   9  -5    1.20    2.20
   3   9  -5    2.60    1.80
   3   9  -6    2.20    2.60
   3   9  -6    1.10    1.80
   3   9  -6    3.00    2.30
   3   9  -7    3.30    2.20
   3   9  -7   -1.40    2.40
   3   9  -7    5.30    2.90
   4  10   6   36.20    4.10
  -4 -10  -6   38.50    4.90
  -4 -10  -6   47.00    5.30
   4  10   5    4.20    1.80
   4  10   5   -0.60    2.00
  -4 -10  -5    0.60    2.60
  -4 -10  -5   -2.20    2.70
   4  10   4    8.50    1.90
   4  10   4    7.30    2.10
  -4 -10  -4    2.20    2.40
  -4 -10  -4   15.20    3.80
   4  10   3    0.90    2.00
   4  10   3   -0.80    1.00
   4  10   3    1.40    1.60
  -4 -10  -3   -3.70    2.70
  -4 -10  -3    3.40    2.40
   4  10   2   46.20    2.80
   4  10   2   52.59    4.20
   4  10   2   53.99    3.30
  -4 -10  -2   56.69    3.80
  -4 -10  -2   55.39    4.00
   4  10   1    1.40    2.00
   4  10   1    2.70    1.60
   4  10   0    8.30    1.80
   4  10   0    9.60    2.80
   4  10   0    8.70    1.60
   4  10   0   11.70    2.20
  -4 -10   0    7.80    2.10
   4  10  -1    0.10    1.70
   4  10  -1   -0.30    1.20
   4  10  -1    2.80    2.10
   4  10  -1    2.10    2.10
  -4 -10   1    1.60    1.70
   4  10  -2   54.39    3.70
   4  10  -2   54.89    3.40
   4  10  -2   55.59    3.40
   4  10  -2   46.90    2.70
   4  10  -3   -0.40    1.70
   4  10  -3    1.70    1.40
   4  10  -3    1.20    2.00
   4  10  -3   -0.90    1.70
   4  10  -4    6.10    2.00
   4  10  -4    4.00    2.00
   4  10  -4    4.20    2.40
   4  10  -4    6.30    1.70
   4  10  -5    0.00    1.80
   4  10  -5    1.70    2.40
   4  10  -5    1.30    2.10
   4  10  -6   39.10    4.30
   4  10  -6   31.80    4.00
   5  11   4   -1.40    1.70
   5  11   4    2.00    2.00
  -5 -11  -4    2.50    2.80
   5  11   3   31.10    3.40
   5  11   3   22.50    2.80
   5  11   3   26.40    2.00
  -5 -11  -3   35.40    4.00
   5  11   2   -1.60    1.30
   5  11   2   -1.30    2.00
   5  11   2    1.60    2.40
  -5 -11  -2   -1.00    2.10
   5  11   1   64.39    4.40
   5  11   1   69.39    3.50
   5  11   1   65.39    3.60
   5  11   1   70.09    5.20
  -5 -11  -1   74.79    4.50
   5  11   0    0.10    2.30
   5  11   0    3.40    2.50
   5  11   0    0.30    1.50
   5  11  -1   75.89    4.20
   5  11  -1   68.59    4.10
   5  11  -1   65.19    3.20
   5  11  -1   70.19    4.10
   5  11  -2    2.20    1.90
   5  11  -2    0.20    1.70
   5  11  -2   -2.30    1.30
   5  11  -2    3.70    2.10
   5  11  -3   27.50    3.20
   5  11  -3   25.00    2.30
   5  11  -3   36.50    3.90
   5  11  -3   32.50    3.10
   5  11  -4    3.20    2.50
   5  11  -4    5.70    1.70
   5  11  -4    3.00    2.10
  18  10  -4   48.60    4.70
  18  10  -4   39.80    4.90
  18  10  -4   36.60    3.10
  18  10  -4   36.00    2.90
  18  10  -3   -1.60    1.50
  18  10  -3   -2.30    2.50
  18  10  -3    0.90    2.50
  18  10  -3    1.10    2.50
  18  10  -2  102.49    4.40
  18  10  -2  106.59    4.30
  18  10  -2  107.49    5.70
  18  10  -2  110.09    6.20
  18  10  -2  111.69    6.00
  18  10  -1    2.20    2.60
  18  10  -1    0.10    2.20
  18  10   0   66.29    4.50
  18  10   0   68.79    5.30
 -18 -10  -1    3.50    2.60
  18  10   1    4.40    2.10
 -18 -10  -2  111.99    7.20
 -18 -10  -2  112.09    6.10
  18  10   2  103.59    5.20
 -18 -10  -3    4.50    3.60
 -18 -10  -3   -0.70    2.60
  18  10   3   -1.40    1.20
  18  10   3    1.00    1.20
 -18 -10  -4   48.00    5.90
 -18 -10  -4   31.90    4.10
  18  10   4   33.00    2.70
  17   9  -6    6.70    2.90
  17   9  -6    8.10    3.30
  17   9  -6    7.00    2.80
  17   9  -5   41.00    4.20
  17   9  -5   35.20    4.00
  17   9  -5   34.20    3.20
  17   9  -5   29.50    2.70
  17   9  -4    4.20    1.70
  17   9  -4    1.90    2.40
  17   9  -4    5.20    2.60
  17   9  -4   -3.60    2.00
  17   9  -4    4.30    1.80
  17   9  -3   67.89    3.40
  17   9  -3   78.79    3.60
  17   9  -3   72.19    4.70
  17   9  -3   85.09    4.80
  17   9  -3   86.59    5.20
  17   9  -2   10.80    1.50
  17   9  -2   12.00    2.60
  17   9  -2   10.10    2.80
  17   9  -2   12.50    1.50
  17   9  -1   73.59    5.50
  17   9  -1   73.89    4.60
  17   9  -1   82.39    4.70
  17   9   0    3.70    2.80
  17   9   0    3.20    1.90
 -17  -9  -1   70.69    4.60
 -17  -9  -1   69.39    6.40
 -17  -9  -2   10.80    3.40
 -17  -9  -2    8.40    2.50
 -17  -9  -3   90.29    6.30
 -17  -9  -3   78.59    4.20
 -17  -9  -3   84.69    5.10
  17   9   3   70.79    3.30
  17   9   3   75.39    3.40
 -17  -9  -4   13.60    2.90
 -17  -9  -4    2.90    1.90
 -17  -9  -4    1.20    3.50
  17   9   4    8.20    1.50
  17   9   4    5.80    1.60
 -17  -9  -5   27.50    3.60
 -17  -9  -5   43.90    5.50
 -17  -9  -5   33.20    4.40
  17   9   5   34.20    2.50
  17   9   5   30.40    2.90
 -17  -9  -6    5.60    3.00
 -17  -9  -6    5.50    3.70
 -17  -9  -6    8.50    1.90
  17   9   6    7.20    1.90
  17   9   6    5.80    2.20
  16   8  -7   11.70    3.10
  16   8  -7   11.30    3.20
  16   8  -6    9.50    2.30
  16   8  -6    9.10    2.70
  16   8  -6   11.70    3.00
  16   8  -6   11.60    2.30
  16   8  -5    2.70    1.80
  16   8  -5    6.40    2.80
  16   8  -5    7.20    2.50
  16   8  -5    5.80    1.80
  16   8  -4   34.10    4.20
  16   8  -4   22.80    2.60
  16   8  -4   19.80    2.70
  16   8  -4   24.10    2.30
  16   8  -4   32.00    4.00
  16   8  -3   12.80    2.60
  16   8  -3   12.50    1.70
  16   8  -3    9.80    2.60
  16   8  -3   13.30    2.50
  16   8  -3   15.20    1.70
  16   8  -2    7.60    1.30
  16   8  -2    8.30    1.30
  16   8  -2    3.70    2.30
  16   8  -2   10.90    2.30
  16   8  -2    5.60    2.00
  16   8  -1    3.00    2.30
  16   8  -1   -0.60    1.80
 -16  -8   0   29.40    3.50
 -16  -8  -1   -2.00    2.40
 -16  -8  -1   -0.60    1.50
 -16  -8  -1    0.70    2.00
 -16  -8  -2    9.90    2.40
 -16  -8  -2    7.80    1.90
 -16  -8  -2    5.90    3.00
 -16  -8  -3   11.40    2.40
 -16  -8  -3   10.60    1.90
  16   8   3   13.20    1.40
  16   8   3   12.60    1.40
 -16  -8  -4   28.00    4.00
 -16  -8  -4   22.00    2.80
 -16  -8  -4   31.50    3.60
  16   8   4   24.10    2.30
  16   8   4   25.30    2.00
 -16  -8  -5    7.60    3.10
 -16  -8  -5    4.90    1.80
 -16  -8  -5    7.30    2.60
  16   8   5    8.60    1.80
  16   8   5    4.10    1.60
 -16  -8  -6    9.00    3.20
 -16  -8  -6    8.20    1.90
 -16  -8  -6   15.20    3.60
  16   8   6    8.70    2.20
  16   8   6   10.30    2.20
 -16  -8  -7    7.20    1.90
 -16  -8  -7    5.10    2.90
 -16  -8  -7    8.30    3.40
  16   8   7    5.50    2.40
  15   7  -8    8.40    3.20
  15   7  -8   13.80    3.30
  15   7  -8    9.20    2.70
  15   7  -7    2.90    2.20
  15   7  -7    0.70    2.60
  15   7  -7    3.40    2.50
  15   7  -6   14.60    2.30
  15   7  -6   18.30    3.20
  15   7  -6   20.40    3.10
  15   7  -6   21.00    2.60
  15   7  -5    9.00    1.90
  15   7  -5    6.90    3.00
  15   7  -5    9.40    2.00
  15   7  -5    5.10    2.20
  15   7  -4   48.80    3.70
  15   7  -4   47.70    2.70
  15   7  -4   49.90    3.80
  15   7  -4   49.80    2.90
  15   7  -4   45.70    3.80
  15   7  -3    2.20    2.10
  15   7  -3    2.50    1.20
  15   7  -3    4.20    2.20
  15   7  -3    3.30    1.30
  15   7  -2   12.80    2.10
  15   7  -2   11.40    2.30
  15   7  -2   12.50    1.40
  15   7  -2   16.20    2.40
  15   7  -1   22.20    2.80
 -15  -7   0   97.39    4.50
 -15  -7   0  100.09    5.50
 -15  -7   0  104.69    4.60
 -15  -7  -1   19.90    2.60
 -15  -7  -1   21.10    2.20
 -15  -7  -1   22.50    3.20
 -15  -7  -2    9.70    1.80
 -15  -7  -2   16.00    2.30
 -15  -7  -2   10.70    3.40
 -15  -7  -3    3.00    1.60
 -15  -7  -3    5.20    2.60
  15   7   3    3.20    1.00
 -15  -7  -4   37.70    3.70
 -15  -7  -4   52.49    4.30
 -15  -7  -4   47.90    3.10
  15   7   4   43.60    2.50
  15   7   4   46.50    2.50
 -15  -7  -5    7.40    1.90
 -15  -7  -5    7.80    2.60
 -15  -7  -5    9.90    2.70
  15   7   5    5.20    1.50
  15   7   5    8.60    1.80
 -15  -7  -6   12.60    2.80
 -15  -7  -6   19.10    3.20
 -15  -7  -6   22.70    2.70
  15   7   6   17.90    2.20
  15   7   6   21.10    2.50
 -15  -7  -7   -1.00    2.80
 -15  -7  -7   -0.80    1.90
 -15  -7  -7   -3.70    2.60
  15   7   7    0.30    1.60
  15   7   7   -1.90    1.90
 -15  -7  -8   11.60    3.10
 -15  -7  -8   11.30    2.50
 -15  -7  -8    6.70    3.40
  14   6  -9    5.00    3.20
  14   6  -9    0.90    2.60
  14   6  -9    3.10    2.90
  14   6  -8   10.50    3.00
  14   6  -8    3.30    2.80
  14   6  -8    5.40    2.40
  14   6  -7    2.10    2.00
  14   6  -7    4.70    2.50
  14   6  -7    2.20    2.40
  14   6  -7    3.20    1.80
  14   6  -6  103.89    5.70
  14   6  -6  113.39    5.70
  14   6  -6  113.99    5.50
  14   6  -6  103.69    5.00
  14   6  -5   16.90    2.00
  14   6  -5   15.90    2.40
  14   6  -5   15.90    2.60
  14   6  -5   12.20    1.50
  14   6  -5   16.40    2.00
  14   6  -5   17.50    1.70
  14   6  -4   14.20    1.90
  14   6  -4   13.20    2.20
  14   6  -4   12.30    2.10
  14   6  -4   13.30    1.70
  14   6  -3    0.50    1.50
  14   6  -3    2.10    1.10
  14   6  -3   -0.30    1.60
  14   6  -3    1.30    1.10
  14   6  -3   -1.10    1.70
  14   6  -2  219.58    8.00
  14   6  -2  223.88    7.20
  14   6  -2  218.78    7.90
  14   6  -2  211.58    7.10
  14   6  -2  220.18    8.10
 -14  -6   1   19.40    2.10
  14   6  -1   18.90    2.60
 -14  -6   0   16.00    2.60
 -14  -6   0   15.50    2.10
 -14  -6   0   15.80    1.90
 -14  -6  -1   16.10    1.90
 -14  -6  -1   21.40    3.10
 -14  -6  -1   16.30    2.10
 -14  -6  -2  220.08    7.80
 -14  -6  -2  215.58    8.50
 -14  -6  -2  223.28    8.00
 -14  -6  -3    2.20    1.40
 -14  -6  -3    0.60    2.00
 -14  -6  -3    1.60    1.70
  14   6   3   -0.30    0.90
 -14  -6  -4   11.20    2.30
 -14  -6  -4   14.50    2.10
  14   6   4   15.40    1.70
  14   6   4   15.10    1.50
 -14  -6  -5    8.20    2.70
 -14  -6  -5   13.40    2.30
 -14  -6  -5   13.40    2.20
  14   6   5   11.70    1.80
  14   6   5   14.90    1.80
 -14  -6  -6  106.39    5.60
 -14  -6  -6  102.19    5.40
 -14  -6  -6  115.59    5.70
  14   6   6  105.89    4.80
  14   6   6   98.29    4.40
 -14  -6  -7    6.70    2.80
 -14  -6  -7    5.40    2.60
 -14  -6  -7    5.40    2.60
  14   6   7    3.50    1.60
  14   6   7    6.10    2.20
 -14  -6  -8    7.80    2.90
 -14  -6  -8    5.10    2.70
 -14  -6  -8   11.70    3.20
  14   6   8    7.10    2.60
 -14  -6  -9    5.20    3.20
 -14  -6  -9    2.40    3.10
  14   6   9    0.40    2.70
  13   5 -10   -0.90    2.90
  13   5 -10   -0.80    2.90
  13   5 -10    3.20    3.20
  13   5  -9   19.40    3.20
  13   5  -9   20.90    3.60
  13   5  -9   28.00    3.80
  13   5  -8    1.60    2.10
  13   5  -8    2.60    2.60
  13   5  -8    1.10    2.40
  13   5  -7  212.28    7.80
  13   5  -7  192.88    6.70
  13   5  -7  202.08    8.20
  13   5  -7  199.88    8.10
  13   5  -7  189.28    7.70
  13   5  -6    9.20    1.30
  13   5  -6    9.30    1.50
  13   5  -6   11.00    2.30
  13   5  -6    7.50    1.90
  13   5  -6    7.10    1.90
  13   5  -5   87.39    3.50
  13   5  -5   85.39    3.40
  13   5  -5   84.49    3.80
  13   5  -5   90.79    5.70
  13   5  -4   15.70    2.00
  13   5  -4   10.70    1.90
  13   5  -4   15.50    1.60
  13   5  -4   11.90    1.50
  13   5  -4   16.30    1.70
  13   5  -4   12.50    1.70
  13   5  -3  419.76   13.00
  13   5  -3  401.66   13.50
  13   5  -3  406.86   13.50
  13   5  -3  406.56   13.00
  13   5  -3  400.26   13.50
  13   5  -2   -1.70    1.30
  13   5  -2   -0.20    0.80
  13   5  -2   -0.90    0.70
 -13  -5   1  260.87    8.90
 -13  -5   0   54.29    2.80
 -13  -5   0   57.79    2.90
 -13  -5   0   54.39    3.50
 -13  -5  -1  262.97    8.70
 -13  -5  -1  251.07    8.70
 -13  -5  -1  245.68    9.30
 -13  -5  -2    0.10    1.20
 -13  -5  -2   -0.10    1.10
 -13  -5  -2   -2.00    1.60
  13   5   2    0.60    0.60
 -13  -5  -3  410.46   13.80
 -13  -5  -3  416.66   13.70
 -13  -5  -3  409.66   13.70
  13   5   3  416.66   13.00
  13   5   3  406.36   13.00
 -13  -5  -4   14.20    2.20
 -13  -5  -4   15.50    2.20
 -13  -5  -4   19.60    2.40
  13   5   4   15.10    1.60
  13   5   4   13.30    1.60
 -13  -5  -5   89.19    4.70
 -13  -5  -5   88.79    5.00
  13   5   5   91.29    3.80
 -13  -5  -6    8.10    2.30
 -13  -5  -6    5.40    2.80
 -13  -5  -6    8.10    2.30
  13   5   6    4.80    1.70
  13   5   6    6.70    1.60
 -13  -5  -7  213.08    8.30
 -13  -5  -7  209.88    8.30
 -13  -5  -7  190.88    8.70
  13   5   7  201.58    7.70
  13   5   7  174.28    7.30
 -13  -5  -8    0.40    2.50
 -13  -5  -8   -1.10    3.00
 -13  -5  -8   -3.20    2.30
  13   5   8    0.80    2.40
 -13  -5  -9   33.30    4.70
 -13  -5  -9   36.10    4.70
 -13  -5  -9   26.70    4.00
  13   5   9   27.90    3.80
 -13  -5 -10    4.80    4.70
 -13  -5 -10    0.40    3.20
 -13  -5 -10    8.10    3.80
  13   5  10    0.40    3.30
  12   4 -10   24.20    3.70
  12   4 -10   16.00    3.10
  12   4 -10   14.40    3.60
  12   4 -10   20.50    2.60
  12   4  -9    0.60    1.50
  12   4  -9    3.20    2.80
  12   4  -9    0.90    2.50
  12   4  -9    2.90    2.40
 -12  -4   8  224.58    9.50
  12   4  -8  259.97    9.90
  12   4  -8  267.97    9.50
  12   4  -8  244.98    8.50
  12   4  -8  266.17    9.90
 -12  -4   7    1.30    1.80
  12   4  -7   -2.10    2.00
  12   4  -7    1.50    2.00
  12   4  -7    4.20    2.10
  12   4  -7   -0.30    1.90
 -12  -4   6   58.39    3.30
  12   4  -6   54.29    3.10
  12   4  -6   53.89    2.60
  12   4  -6   59.19    3.30
  12   4  -6   47.30    3.40
 -12  -4   5    2.60    1.40
  12   4  -5    2.80    1.60
  12   4  -5    0.30    1.20
  12   4  -5   -0.40    1.90
  12   4  -5    2.90    1.60
  12   4  -5    1.10    1.10
  12   4  -4 1170.38   36.60
  12   4  -4 1156.98   36.10
  12   4  -4 1162.38   36.20
  12   4  -4 1180.48   36.20
  12   4  -4 1158.78   36.50
  12   4  -3   17.50    1.80
  12   4  -3   18.20    1.90
  12   4  -3   14.30    1.90
  12   4  -3   15.90    1.50
  12   4  -3   17.00    1.40
  12   4  -3   14.00    1.30
 -12  -4   2  121.79    4.70
  12   4  -2  124.79    4.50
  12   4  -2  116.79    4.10
  12   4  -2  122.59    4.80
  12   4  -2  122.99    4.90
  12   4  -2  125.59    4.10
 -12  -4   1   34.00    2.10
  12   4  -1   32.90    2.10
 -12  -4   0 2176.78   67.69
 -12  -4   0 2155.28   67.19
 -12  -4   0 2218.88   67.29
 -12  -4  -1   35.20    2.20
 -12  -4  -1   39.30    2.80
 -12  -4  -1   40.40    2.30
 -12  -4  -2  123.29    4.80
 -12  -4  -2  123.29    4.90
 -12  -4  -2  128.29    4.80
  12   4   2  122.19    4.10
  12   4   2  124.89    4.10
 -12  -4  -3   15.80    1.90
 -12  -4  -3   20.60    2.30
 -12  -4  -3   15.30    1.80
  12   4   3   17.30    1.30
  12   4   3   15.30    1.30
 -12  -4  -4 1186.28   36.30
 -12  -4  -4 1047.10   36.60
 -12  -4  -4 1157.18   36.30
  12   4   4 1175.28   35.80
  12   4   4 1210.38   35.80
 -12  -4  -5    2.10    1.90
 -12  -4  -5    1.10    2.40
 -12  -4  -5   -0.20    1.70
  12   4   5    3.30    1.50
  12   4   5    1.90    1.20
 -12  -4  -6   60.19    4.80
 -12  -4  -6   54.99    3.90
  12   4   6   53.29    3.00
  12   4   6   58.29    4.50
 -12  -4  -7    1.60    2.00
 -12  -4  -7   -0.90    2.10
 -12  -4  -7    0.20    2.60
  12   4   7   -1.50    1.80
  12   4   7    0.10    1.40
 -12  -4  -8  265.47   10.50
 -12  -4  -8  263.57   10.00
 -12  -4  -8  256.17    9.90
  12   4   8  225.48    9.20
  12   4   8  269.57    9.70
 -12  -4  -9   -0.60    2.60
 -12  -4  -9    1.50    3.00
 -12  -4  -9   -0.60    2.50
  12   4   9   -2.60    2.50
 -12  -4 -10   18.40    3.60
 -12  -4 -10   16.90    3.70
 -12  -4 -10   23.50    4.50
  12   4  10   21.40    4.00
  11   3 -11   19.20    6.70
  11   3 -11   21.40    3.80
  11   3 -11   21.00    3.70
  11   3 -10    5.60    2.80
  11   3 -10    5.90    3.10
  11   3 -10    4.80    2.80
  11   3 -10    2.60    1.90
 -11  -3   9   97.79    5.50
  11   3  -9   98.19    5.40
  11   3  -9   97.29    5.80
  11   3  -9   95.49    5.70
  11   3  -9   98.29    4.40
 -11  -3   8    4.40    2.30
  11   3  -8    4.10    2.20
  11   3  -8    7.90    2.60
  11   3  -8    7.40    2.30
  11   3  -8    5.80    1.60
 -11  -3   7  104.79    5.00
  11   3  -7  106.99    5.30
  11   3  -7  102.59    4.10
  11   3  -7   97.29    4.70
  11   3  -7  114.29    6.90
  11   3  -7  108.39    4.90
 -11  -3   6   38.70    2.80
  11   3  -6   37.40    2.60
  11   3  -6   36.50    3.30
  11   3  -6   35.00    2.70
 -11  -3   5  500.45   15.60
  11   3  -5  474.65   15.70
  11   3  -5  484.25   15.50
  11   3  -5  466.95   15.70
  11   3  -5  470.05   15.50
  11   3  -5  480.25   15.20
 -11  -3   4   22.10    1.70
  11   3  -4   23.60    2.10
  11   3  -4   20.70    1.90
  11   3  -4   19.30    1.90
  11   3  -4   21.40    1.70
  11   3  -4   20.70    1.60
 -11  -3   3  539.35   16.30
 -11  -3   3  460.95   16.90
  11   3  -3  547.55   16.50
  11   3  -3  537.75   16.40
  11   3  -3  515.35   16.60
  11   3  -3  516.95   16.30
  11   3  -3  518.55   16.60
 -11  -3   2  254.37    8.50
  11   3  -2  258.37    8.70
  11   3  -2  246.58    8.50
  11   3  -2  253.77    8.00
  11   3  -2  252.47    8.40
  11   3  -2  247.08    8.00
 -11  -3   1  979.00   31.20
  11   3  -1  995.50   30.50
  11   3  -1 1001.60   30.40
  11   3  -1 1011.80   30.90
  11   3  -1  976.10   30.90
 -11  -3   0   17.50    1.60
 -11  -3   0   20.30    1.60
  11   3   0   19.30    1.80
 -11  -3  -1  974.20   31.10
 -11  -3  -1  991.10   30.70
 -11  -3  -2  245.18    8.40
 -11  -3  -2  254.67    8.40
 -11  -3  -2  241.88    8.70
  11   3   2  250.87    7.90
  11   3   2  254.67    7.90
 -11  -3  -3  532.65   17.40
 -11  -3  -3  524.15   16.90
 -11  -3  -3  526.65   16.90
  11   3   3  531.85   16.50
  11   3   3  526.45   16.50
 -11  -3  -4   19.70    2.00
 -11  -3  -4   21.70    2.10
 -11  -3  -4   26.90    3.00
  11   3   4   22.90    1.70
  11   3   4   22.30    1.60
 -11  -3  -5  481.85   16.00
 -11  -3  -5  463.55   15.20
 -11  -3  -5  483.15   15.70
 -11  -3  -5  475.05   15.70
  11   3   5  471.35   15.40
  11   3   5  493.75   15.40
 -11  -3  -6   36.60    2.10
 -11  -3  -6   38.30    3.00
 -11  -3  -6   35.20    3.30
 -11  -3  -6   42.80    3.70
  11   3   6   30.00    2.40
 -11  -3  -7  105.99    5.10
 -11  -3  -7   93.69    4.00
 -11  -3  -7  100.59    5.50
  11   3   7  106.39    5.40
  11   3   7   92.89    4.40
 -11  -3  -8    4.50    2.30
 -11  -3  -8    4.20    1.40
 -11  -3  -8    6.10    2.50
 -11  -3  -8    6.80    2.40
  11   3   8    5.70    1.60
  11   3   8    9.60    2.60
 -11  -3  -9  110.89    6.00
 -11  -3  -9  115.19    5.80
 -11  -3  -9   93.49    5.60
 -11  -3  -9   93.79    4.70
  11   3   9  102.79    5.90
 -11  -3 -10    0.50    2.60
 -11  -3 -10    4.90    2.90
 -11  -3 -10    3.80    2.90
  11   3  10    0.50    3.00
 -11  -3 -11   29.10    4.00
 -11  -3 -11   20.70    4.10
 -11  -3 -11   25.80    4.20
  11   3  11   22.30    4.50
  10   2 -11    2.40    3.30
  10   2 -11    1.20    2.60
  10   2 -11   -3.30    2.70
  10   2 -11    0.10    2.90
 -10  -2  10   31.00    4.00
  10   2 -10   43.30    4.60
  10   2 -10   40.50    4.50
  10   2 -10   36.20    4.30
  10   2 -10   38.30    3.60
 -10  -2   9    0.80    2.30
  10   2  -9    0.10    2.20
  10   2  -9    2.60    2.30
  10   2  -9    2.70    1.80
  10   2  -9    0.70    2.40
 -10  -2   8   22.00    3.00
  10   2  -8   18.00    2.40
  10   2  -8   28.70    4.60
  10   2  -8   22.50    3.10
 -10  -2   7    5.50    1.80
  10   2  -7    8.30    1.60
  10   2  -7    3.50    2.20
  10   2  -7    7.80    1.90
  10   2  -7    7.10    1.90
 -10  -2   6  197.48    7.40
  10   2  -6  208.38    7.30
  10   2  -6  198.78    6.90
  10   2  -6  193.98    7.30
  10   2  -6  197.68    7.30
  10   2  -6  204.08    7.40
 -10  -2   5    3.00    1.40
  10   2  -5    3.80    1.20
  10   2  -5    4.90    1.20
  10   2  -5    6.40    1.40
  10   2  -5    5.20    1.50
  10   2  -5    3.50    1.20
 -10  -2   4   23.30    1.80
  10   2  -4   21.80    1.70
  10   2  -4   22.20    1.80
  10   2  -4   23.50    1.90
  10   2  -4   24.00    1.70
  10   2  -4   23.90    2.00
 -10  -2   3  139.09    4.70
 -10  -2   3  136.09    5.10
  10   2  -3  141.69    4.70
  10   2  -3  129.59    4.90
  10   2  -3  127.09    4.70
  10   2  -3  146.49    4.90
  10   2  -3  132.09    4.80
 -10  -2   2  485.85   15.50
 -10  -2   2  498.55   15.20
  10   2  -2  486.65   15.60
  10   2  -2  474.05   15.20
  10   2  -2  497.85   15.20
  10   2  -2  483.65   15.50
 -10  -2   1  208.98    7.10
  10   2  -1  211.18    7.30
  10   2  -1  220.78    6.80
  10   2  -1  212.68    7.30
  10   2  -1  219.98    6.80
  10   2  -1  217.98    7.40
  10   2  -1  204.48    7.40
 -10  -2   0    8.40    1.20
 -10  -2   0    4.50    1.50
  10   2   0    5.60    1.10
  10   2   0    5.50    0.60
  10   2   0    7.30    1.80
  10   2   0    5.80    1.10
 -10  -2  -1  206.18    7.60
 -10  -2  -1  222.58    7.40
 -10  -2  -1  220.18    7.30
  10   2   1  224.28    7.30
  10   2   1  230.78    7.50
  10   2   1  213.78    6.90
  10   2   1  225.18    7.80
  10   2   1  216.38    7.00
 -10  -2  -2  499.45   15.20
 -10  -2  -2  499.55   16.10
 -10  -2  -2  495.55   15.60
  10   2   2  472.65   15.30
  10   2   2  495.05   15.90
  10   2   2  489.75   15.30
 -10  -2  -3  133.09    5.30
 -10  -2  -3  142.59    5.00
 -10  -2  -3  136.29    4.60
  10   2   3  134.39    5.20
  10   2   3  141.09    4.70
  10   2   3  131.49    4.70
 -10  -2  -4   25.20    2.60
 -10  -2  -4   23.10    1.50
 -10  -2  -4   24.00    2.00
 -10  -2  -4   21.00    1.80
  10   2   4   23.60    1.80
  10   2   4   23.50    1.70
 -10  -2  -5    2.50    1.40
 -10  -2  -5    2.70    1.00
 -10  -2  -5    2.40    1.30
 -10  -2  -5    4.00    1.20
  10   2   5    4.20    1.30
 -10  -2  -6  201.98    7.40
 -10  -2  -6  201.28    7.30
 -10  -2  -6  202.58    7.40
 -10  -2  -6  195.28    6.90
  10   2   6  192.28    7.10
  10   2   6  204.98    7.30
 -10  -2  -7    6.50    1.90
 -10  -2  -7    4.40    2.10
 -10  -2  -7    4.60    1.40
  10   2   7    6.00    1.60
 -10  -2  -8   26.70    3.30
 -10  -2  -8   27.10    3.00
 -10  -2  -8   20.30    2.90
  10   2   8   24.10    3.10
 -10  -2  -9    1.60    1.80
 -10  -2  -9    6.50    2.70
 -10  -2  -9    1.80    2.20
 -10  -2  -9    2.70    2.70
  10   2   9   -0.30    2.40
 -10  -2 -10   45.80    4.70
 -10  -2 -10   41.80    4.60
 -10  -2 -10   32.40    4.40
 -10  -2 -10   32.50    4.60
  10   2  10   35.70    4.80
 -10  -2 -11    1.80    3.10
 -10  -2 -11    0.20    2.70
 -10  -2 -11   -0.20    3.00
  10   2  11    3.10    2.90
  -9  -1  11   -2.20    2.80
   9   1 -11    1.30    5.60
   9   1 -11    3.00    2.60
   9   1 -11    5.80    3.40
   9   1 -11    0.40    2.80
  -9  -1  10    2.50    2.60
   9   1 -10    6.90    3.00
   9   1 -10    6.20    4.40
   9   1 -10    2.10    2.70
   9   1 -10    4.00    2.50
   9   1  -9   -1.40    2.00
   9   1  -9    1.10    2.40
   9   1  -9    2.00    3.70
   9   1  -9    4.70    2.20
  -9  -1   8   15.00    2.60
   9   1  -8   18.10    2.80
   9   1  -8   18.00    2.30
   9   1  -8   19.70    2.50
   9   1  -8   23.70    3.00
  -9  -1   7    1.30    1.70
   9   1  -7    0.80    1.40
   9   1  -7    4.90    1.70
   9   1  -7    1.10    1.90
   9   1  -7    1.10    1.50
  -9  -1   6   42.70    3.00
   9   1  -6   49.60    3.00
   9   1  -6   47.70    2.80
   9   1  -6   44.60    2.50
   9   1  -6   49.50    2.80
  -9  -1   5    1.90    1.30
   9   1  -5    0.70    1.10
   9   1  -5    1.70    1.20
   9   1  -5    2.10    1.30
   9   1  -5   -0.80    1.00
  -9  -1   4  262.57    8.90
   9   1  -4  259.57    8.80
   9   1  -4  262.87    8.80
   9   1  -4  267.87    8.90
   9   1  -4  270.77    8.90
   9   1  -4  269.57    8.70
  -9  -1   3   29.40    1.80
  -9  -1   3   30.50    1.80
   9   1  -3   27.20    1.70
   9   1  -3   29.30    2.00
   9   1  -3   27.10    1.70
   9   1  -3   27.90    1.70
   9   1  -3   26.80    1.60
  -9  -1   2   88.39    3.50
  -9  -1   2   91.69    3.10
  -9  -1   2   86.99    3.20
  -9  -1   2   89.19    3.30
   9   1  -2   88.49    3.40
   9   1  -2   88.99    3.40
   9   1  -2   90.99    3.20
   9   1  -2   89.39    3.20
  -9  -1   1  138.39    5.00
  -9  -1   1  134.59    4.30
   9   1  -1  123.59    4.90
   9   1  -1  131.89    4.40
   9   1  -1  134.99    4.40
  -9  -1   0 1172.98   34.70
  -9  -1   0 1150.88   35.20
  -9  -1   0 1181.68   34.70
  -9  -1   0 1146.39   35.10
   9   1   0 1119.39   35.00
   9   1   0 1019.30   35.20
   9   1   0 1122.89   34.70
   9   1   0 1145.89   34.80
  -9  -1  -1  135.59    4.40
  -9  -1  -1  131.39    4.50
  -9  -1  -1  133.79    5.30
  -9  -1  -1  133.09    4.70
   9   1   1  136.19    4.50
   9   1   1  130.89    5.20
   9   1   1  135.29    4.40
  -9  -1  -2   89.79    3.40
  -9  -1  -2   87.49    3.40
  -9  -1  -2   89.19    3.10
  -9  -1  -2   89.09    3.60
   9   1   2   90.69    3.20
   9   1   2   90.29    3.20
   9   1   2   88.49    3.50
  -9  -1  -3   27.20    1.50
  -9  -1  -3   26.10    1.70
  -9  -1  -3   24.90    1.90
  -9  -1  -3   22.70    1.80
   9   1   3   27.70    1.70
   9   1   3   24.80    1.50
   9   1   3   27.40    1.60
  -9  -1  -4  265.47    8.80
  -9  -1  -4  259.77    9.10
  -9  -1  -4  255.87    8.80
   9   1   4  264.47    8.80
   9   1   4  277.57    8.70
  -9  -1  -5    0.60    1.10
  -9  -1  -5    4.10    1.40
  -9  -1  -5    0.10    1.30
  -9  -1  -5    0.70    1.00
   9   1   5   -0.50    1.00
   9   1   5    2.00    1.30
  -9  -1  -6   53.69    3.10
  -9  -1  -6   44.40    2.90
  -9  -1  -6   47.00    2.60
  -9  -1  -6   47.00    2.80
   9   1   6   50.29    3.00
   9   1   6   44.30    2.60
  -9  -1  -7   -0.50    1.40
  -9  -1  -7   -1.30    1.50
  -9  -1  -7    1.00    1.80
  -9  -1  -7    1.90    1.70
   9   1   7    0.90    1.80
  -9  -1  -8   20.00    2.60
  -9  -1  -8   17.40    2.50
  -9  -1  -8   26.10    3.30
  -9  -1  -8   16.90    2.10
   9   1   8   20.50    2.80
  -9  -1  -9   -1.30    2.50
  -9  -1  -9    0.40    2.00
  -9  -1  -9    0.60    4.10
  -9  -1  -9    1.00    1.70
   9   1   9    0.90    2.20
  -9  -1 -10    7.80    2.80
  -9  -1 -10    4.70    2.10
  -9  -1 -10    6.60    2.80
  -9  -1 -10    4.90    2.50
   9   1  10   11.70    3.20
  -9  -1 -11    1.20    2.80
  -9  -1 -11    4.50    3.10
  -9  -1 -11    0.90    2.50
   9   1  11    6.70    3.60
  -8   0  11    2.30    2.90
   8   0 -11   -0.10    2.60
   8   0 -11    4.60    2.80
   8   0 -11   -1.70    2.50
   8   0 -11    5.50    3.30
  -8   0  10    6.60    2.90
   8   0 -10   11.10    2.70
   8   0 -10   10.20    3.10
   8   0 -10    7.00    2.30
   8   0 -10    4.80    2.50
  -8   0   9    0.80    2.40
   8   0  -9   -2.70    1.80
   8   0  -9   -1.40    1.80
   8   0  -9    0.70    2.40
   8   0  -9   -2.10    2.00
  -8   0   8  133.99    6.10
   8   0  -8  122.69    5.40
   8   0  -8  122.19    5.60
   8   0  -8  127.39    5.50
   8   0  -8  132.09    5.90
  -8   0   7    0.80    1.90
   8   0  -7   -0.10    1.40
   8   0  -7    0.20    1.40
   8   0  -7   -1.20    1.60
   8   0  -7   -2.60    1.50
  -8   0   6    6.20    1.70
   8   0  -6    4.60    1.30
   8   0  -6    1.50    1.40
   8   0  -6    4.10    1.60
   8   0  -6    3.40    1.30
  -8   0   5    0.80    1.30
   8   0  -5    1.70    1.20
   8   0  -5    1.00    1.00
   8   0  -5   -0.30    1.10
   8   0  -5   -0.60    1.20
  -8   0   4  653.03   20.40
   8   0  -4  654.93   20.30
   8   0  -4  627.94   20.30
   8   0  -4  649.54   20.80
   8   0  -4  628.74   20.20
   8   0  -4  658.73   20.40
   8   0  -4  644.14   20.30
  -8   0   3   -1.20    1.00
  -8   0   3    0.90    0.80
   8   0  -3    0.80    0.70
   8   0  -3    0.70    1.00
   8   0  -3   -0.60    0.80
   8   0  -3    1.20    1.00
   8   0  -3    0.30    0.90
   8   0  -3    0.80    0.70
  -8   0   2  159.48    5.60
  -8   0   2  161.18    5.30
  -8   0   2  163.18    5.40
   8   0  -2  163.98    5.30
   8   0  -2  161.88    5.40
   8   0  -2  162.08    5.30
   8   0  -2  158.18    5.40
   8   0  -2  158.18    5.40
  -8   0   1    2.80    1.00
  -8   0   1   -0.30    0.80
  -8   0   1   -0.90    0.80
  -8   0   1    0.00    0.70
  -8   0   1    1.40    1.00
   8   0  -1    0.30    0.90
   8   0  -1   -0.50    0.80
   8   0  -1    0.20    0.80
   8   0  -1    0.80    0.70
  -8   0   0 1163.68   35.60
  -8   0   0 1190.08   35.60
  -8   0   0 1090.29   35.70
   8   0   0 1174.88   35.70
   8   0   0 1170.98   35.80
   8   0   0 1161.98   35.60
   8   0   0 1152.98   35.60
   8   0   0 1125.39   35.70
  -8   0  -1    0.90    0.90
  -8   0  -1   -1.50    0.90
  -8   0  -1   -0.40    0.80
  -8   0  -1    0.50    0.80
   8   0   1    1.40    0.80
   8   0   1    1.20    0.90
   8   0   1   -0.10    1.00
   8   0   1   -0.10    0.80
   8   0   1    1.70    0.90
  -8   0  -2  157.28    5.40
  -8   0  -2  158.58    5.40
   8   0   2  160.48    5.40
   8   0   2  163.88    5.40
   8   0   2  168.78    5.50
   8   0   2  157.88    5.40
  -8   0  -3   -0.30    0.70
  -8   0  -3    0.40    1.00
  -8   0  -3    1.20    0.80
  -8   0  -3   -0.90    0.80
  -8   0  -3    1.00    0.90
   8   0   3   -0.20    0.90
   8   0   3   -0.80    0.80
   8   0   3   -1.10    1.00
   8   0   3   -1.60    0.90
   8   0   3    0.00    0.70
  -8   0  -4  629.94   20.10
  -8   0  -4  643.64   20.20
  -8   0  -4  651.93   20.10
   8   0   4  643.54   20.10
   8   0   4  634.64   20.20
  -8   0  -5    0.60    1.10
  -8   0  -5   -0.90    1.00
  -8   0  -5    0.20    1.20
  -8   0  -5   -0.30    1.00
   8   0   5   -0.90    1.20
   8   0   5   -0.40    1.00
  -8   0  -6    3.60    1.50
  -8   0  -6    1.90    1.30
  -8   0  -6    3.80    1.40
  -8   0  -6    6.50    1.60
   8   0   6    4.50    1.40
  -8   0  -7   -0.30    1.70
  -8   0  -7   -1.50    1.30
  -8   0  -7   -0.70    1.50
  -8   0  -7    0.30    1.50
   8   0   7   -1.20    1.50
  -8   0  -8  116.19    5.30
  -8   0  -8  118.59    5.40
  -8   0  -8  125.69    5.70
  -8   0  -8  129.99    5.70
   8   0   8  121.19    5.80
  -8   0  -9    0.50    1.90
  -8   0  -9    1.40    2.00
  -8   0  -9    1.20    2.40
  -8   0  -9    1.40    2.30
   8   0   9   -1.00    2.10
  -8   0 -10    8.80    3.10
  -8   0 -10    7.10    2.90
  -8   0 -10   11.60    2.90
  -8   0 -10   17.20    3.50
   8   0  10    8.80    3.20
  -8   0 -11   -0.40    2.70
  -8   0 -11   -1.00    2.20
  -8   0 -11   -0.70    2.90
  -8   0 -11   -1.10    2.60
   8   0  11   -3.90    2.90
  -7   1  11   42.70    5.30
   7  -1 -11   50.59    4.90
   7  -1 -11   57.29    5.70
   7  -1 -11   51.09    4.50
   7  -1 -11   47.00    4.60
  -7   1  10    3.10    2.80
   7  -1 -10    2.60    2.30
   7  -1 -10    4.10    2.90
   7  -1 -10   -2.40    2.20
   7  -1 -10    3.60    2.30
  -7   1   9   83.59    5.30
   7  -1  -9   82.79    4.60
   7  -1  -9   76.79    7.10
   7  -1  -9   76.29    4.90
   7  -1  -9   85.19    5.20
  -7   1   8    0.90    2.10
   7  -1  -8    4.40    1.90
   7  -1  -8    9.50    2.00
   7  -1  -8    9.10    2.30
   7  -1  -8    6.30    1.80
  -7   1   7  234.98    8.50
   7  -1  -7  216.58    8.30
   7  -1  -7  224.48    8.10
   7  -1  -7  223.88    7.80
   7  -1  -7  233.08    8.20
   7  -1  -6    7.60    1.50
   7  -1  -6   10.10    1.60
   7  -1  -6    9.40    1.70
   7  -1  -6    5.90    1.20
  -7   1   5  180.48    6.40
   7  -1  -5  168.08    6.20
   7  -1  -5  175.08    6.20
   7  -1  -5  176.48    6.10
   7  -1  -5  169.28    5.90
  -7   1   4   19.60    1.80
  -7   1   4   16.90    1.50
   7  -1  -4   15.10    1.20
   7  -1  -4   16.40    1.30
   7  -1  -4   19.10    1.60
   7  -1  -4   18.60    1.70
   7  -1  -4   15.50    1.50
  -7   1   3  265.67    9.50
  -7   1   3  271.87    8.80
  -7   1   3  270.67    8.90
  -7   1   3  272.37    8.80
   7  -1  -3  268.47    8.60
   7  -1  -3  275.37    8.60
   7  -1  -3  266.77    8.80
   7  -1  -3  275.27    8.90
   7  -1  -3  270.07    8.80
  -7   1   2   84.99    3.10
  -7   1   2   80.89    3.30
  -7   1   2   86.29    2.90
  -7   1   2   86.19    3.10
   7  -1  -2   85.99    3.10
   7  -1  -2   87.19    3.10
   7  -1  -2   85.89    2.90
   7  -1  -2   79.69    3.30
   7  -1  -2   82.39    3.20
  -7   1   1   98.29    3.50
  -7   1   1  103.09    3.40
  -7   1   1   94.89    3.70
  -7   1   1   98.89    3.90
  -7   1   1  102.79    3.40
   7  -1  -1   98.69    4.00
   7  -1  -1   97.29    3.50
   7  -1  -1  103.39    3.70
   7  -1  -1  100.89    3.30
   7  -1  -1   95.49    3.50
  -7   1   0    1.80    1.10
  -7   1   0   -0.10    0.80
  -7   1   0    0.50    0.80
  -7   1   0    1.70    1.00
  -7   1   0    0.90    0.90
   7  -1   0    1.70    1.00
   7  -1   0   -0.20    0.80
   7  -1   0    1.10    0.90
   7  -1   0    0.00    1.00
   7  -1   0    2.20    1.00
  -7   1  -1   97.09    3.70
  -7   1  -1   96.79    3.60
  -7   1  -1   95.89    3.50
  -7   1  -1   99.09    3.20
  -7   1  -1  100.09    3.40
   7  -1   1   93.19    3.70
   7  -1   1   96.19    3.40
   7  -1   1   96.59    3.20
   7  -1   1   95.99    3.40
  -7   1  -2   83.79    3.00
  -7   1  -2   83.59    3.10
  -7   1  -2   84.39    3.20
   7  -1   2   83.89    3.00
   7  -1   2   87.59    3.10
   7  -1   2   84.59    3.00
  -7   1  -3  271.87    8.80
  -7   1  -3  263.07    8.60
  -7   1  -3  274.57    8.90
  -7   1  -3  271.47    8.70
   7  -1   3  270.97    8.60
   7  -1   3  269.17    8.90
  -7   1  -4   20.80    1.60
  -7   1  -4   16.10    1.50
  -7   1  -4   18.90    1.40
  -7   1  -4   16.30    1.60
  -7   1  -4   16.80    1.70
   7  -1   4   20.00    1.60
   7  -1   4   19.40    1.80
   7  -1   4   18.00    1.30
  -7   1  -5  169.48    6.30
  -7   1  -5  183.98    6.30
  -7   1  -5  176.08    6.00
  -7   1  -5  173.58    6.20
   7  -1   5  173.18    6.40
  -7   1  -6    6.40    1.30
  -7   1  -6    8.80    1.60
  -7   1  -6    6.70    1.60
  -7   1  -6    6.30    1.60
   7  -1   6    7.50    2.10
  -7   1  -7  228.98    8.00
  -7   1  -7  227.68    8.40
  -7   1  -7  214.08   10.20
  -7   1  -7  238.78    8.50
   7  -1   7  233.28    8.60
  -7   1  -8    4.90    2.00
  -7   1  -8    5.90    1.80
  -7   1  -8    8.80    2.20
   7  -1   8    6.00    2.30
  -7   1  -9   77.69    4.70
  -7   1  -9   82.09    5.00
  -7   1  -9   92.59    5.20
  -7   1  -9   78.49    4.40
   7  -1   9   79.09    5.10
  -7   1 -10   -0.70    2.20
  -7   1 -10   -1.10    2.20
  -7   1 -10   -1.90    2.50
  -7   1 -10   -0.70    2.10
   7  -1  10    1.80    2.60
  -7   1 -11   49.50    5.50
  -7   1 -11   53.19    4.60
  -7   1 -11   61.59    5.20
  -7   1 -11   61.79    5.30
   7  -1  11   50.79    5.50
  -6   2  11   -4.30    3.10
   6  -2 -11   -1.80    3.10
   6  -2 -11   -0.40    2.80
   6  -2 -11   -1.40    2.50
   6  -2 -11    1.00    2.80
  -6   2  10  184.88    9.50
   6  -2 -10  176.38    7.70
   6  -2 -10  196.48    8.30
   6  -2 -10  164.78    7.40
   6  -2 -10  168.08    7.10
  -6   2   9    2.80    2.40
   6  -2  -9    4.40    2.50
   6  -2  -9   -1.20    1.60
   6  -2  -9    1.70    1.80
   6  -2  -9   -0.50    2.00
  -6   2   8   33.30    3.70
   6  -2  -8   26.20    2.80
   6  -2  -8   28.30    2.60
   6  -2  -8   30.30    3.50
  -6   2   7    1.10    1.60
   6  -2  -7    1.70    1.80
   6  -2  -7    3.10    1.30
   6  -2  -7    0.60    1.40
  -6   2   6 1033.10   33.20
   6  -2  -6 1079.59   33.10
   6  -2  -6 1076.39   32.90
   6  -2  -6 1037.90   32.60
   6  -2  -6 1034.80   33.10
  -6   2   5   -0.30    1.00
  -6   2   5    1.00    1.20
   6  -2  -5   -0.50    0.60
   6  -2  -5   -0.50    1.10
   6  -2  -5    1.50    1.00
   6  -2  -5    1.00    0.80
   6  -2  -5    0.20    1.10
   6  -2  -4   87.49    3.50
   6  -2  -4   86.09    3.40
   6  -2  -4   82.09    3.00
   6  -2  -4   90.29    3.40
   6  -2  -4   84.49    3.00
  -6   2   3   16.60    1.30
  -6   2   3   16.70    1.70
  -6   2   3   17.90    1.40
   6  -2  -3   18.80    0.90
   6  -2  -3   15.90    1.40
   6  -2  -3   19.70    1.40
   6  -2  -3   17.10    0.90
  -6   2   2 2272.17   68.39
  -6   2   2 2194.18   68.59
  -6   2   2 2312.67   68.29
   6  -2  -2 2152.78   68.69
   6  -2  -2 2230.28   68.29
  -6   2   1   52.89    3.00
  -6   2   1   55.09    1.90
  -6   2   1   55.09    2.20
  -6   2   1   51.89    2.00
   6  -2  -1   53.39    1.80
   6  -2  -1   53.19    2.40
   6  -2  -1   53.09    2.20
   6  -2  -1   55.49    1.90
  -6   2   0 1463.65   43.50
  -6   2   0 1394.26   43.70
  -6   2   0 1463.95   43.60
  -6   2   0 1381.46   43.70
   6  -2   0 1407.26   43.60
   6  -2   0 1412.16   43.60
   6  -2   0 1425.56   43.50
  -6   2  -1   52.29    1.80
  -6   2  -1   50.79    2.10
  -6   2  -1   51.59    2.80
  -6   2  -1   57.99    2.20
  -6   2  -1   54.39    2.20
   6  -2   1   53.39    1.80
   6  -2   1   57.39    2.80
   6  -2   1   52.89    2.10
   6  -2   1   53.39    2.10
  -6   2  -2 2197.38   68.89
  -6   2  -2 2239.68   68.79
  -6   2  -2 2241.28   68.59
   6  -2   2 2228.18   68.69
   6  -2   2 2327.37   68.59
   6  -2   2 2286.97   68.79
   6  -2   2 2247.98   68.99
   6  -2   2 2183.88   68.59
  -6   2  -3   18.70    1.70
  -6   2  -3   18.50    1.50
  -6   2  -3   16.40    1.30
   6  -2   3   18.60    1.60
   6  -2   3   14.50    1.20
   6  -2   3   18.80    1.00
   6  -2   3   16.20    1.60
   6  -2   3   15.90    1.20
  -6   2  -4   85.49    3.10
  -6   2  -4   80.79    3.50
  -6   2  -4   89.09    3.40
  -6   2  -4   85.39    3.50
   6  -2   4   86.59    3.00
   6  -2   4   83.59    3.60
  -6   2  -5    0.70    0.90
  -6   2  -5    1.50    1.20
  -6   2  -5    1.50    1.20
   6  -2   5    2.30    1.50
  -6   2  -6 1097.09   33.30
  -6   2  -6 1054.19   33.60
  -6   2  -6 1085.49   33.80
  -6   2  -6 1077.29   33.70
   6  -2   6 1057.69   33.90
  -6   2  -7    0.20    2.20
  -6   2  -7    1.20    1.70
  -6   2  -7    0.10    1.70
   6  -2   7    0.00    1.80
  -6   2  -8   33.30    2.70
  -6   2  -8   26.40    3.20
  -6   2  -8   38.50    3.70
   6  -2   8   35.20    3.60
  -6   2  -9   -1.30    1.60
  -6   2  -9    0.90    2.20
  -6   2  -9   -0.80    2.00
  -6   2  -9   -1.00    2.30
   6  -2   9    0.90    2.50
  -6   2 -10  174.38    7.90
  -6   2 -10  168.48    7.90
  -6   2 -10  186.48    8.20
  -6   2 -10  183.78    7.20
   6  -2  10  180.08    8.30
  -6   2 -11   -1.70    3.00
  -6   2 -11   -2.40    2.70
  -6   2 -11    0.20    2.60
  -6   2 -11    7.70    3.90
   6  -2  11    1.40    2.60
  -5   3  11   23.30    4.40
   5  -3 -11   22.30    3.50
   5  -3 -11   30.20    3.50
   5  -3 -11   17.50    3.70
  -5   3  10   -2.10    2.80
   5  -3 -10    1.70    2.90
   5  -3 -10   -0.40    1.90
   5  -3 -10    2.40    1.90
   5  -3 -10   -5.60    2.40
  -5   3   9  148.39    8.90
   5  -3  -9  128.69    5.40
   5  -3  -9  129.89    6.40
   5  -3  -9  147.19    6.70
   5  -3  -9  125.09    5.70
  -5   3   8    5.20    2.30
   5  -3  -8    6.70    1.80
   5  -3  -8    8.10    2.30
   5  -3  -8    7.40    1.60
   5  -3  -8    7.40    2.30
  -5   3   7   66.09    4.10
   5  -3  -7   68.29    3.20
   5  -3  -7   79.79    4.10
   5  -3  -7   74.39    4.10
   5  -3  -7   69.69    3.50
  -5   3   6    0.30    1.60
  -5   3   6    0.60    1.10
   5  -3  -6    1.50    1.20
   5  -3  -6    0.70    0.70
   5  -3  -6   -0.10    1.00
   5  -3  -6    0.40    1.50
   5  -3  -6    0.20    1.40
  -5   3   5  441.76   14.50
  -5   3   5  444.16   14.30
   5  -3  -5  433.76   13.80
   5  -3  -5  442.56   14.50
   5  -3  -5  444.46   14.40
   5  -3  -5  454.25   14.20
   5  -3  -5  441.96   13.90
  -5   3   4   38.50    2.40
  -5   3   4   36.90    2.00
   5  -3  -4   37.80    2.20
   5  -3  -4   40.10    2.00
   5  -3  -4   34.80    2.20
  -5   3   3  224.38    7.40
  -5   3   3  222.58    7.70
  -5   3   3  226.58    7.40
   5  -3  -3  220.68    7.60
   5  -3  -3  228.48    7.30
   5  -3  -3  224.88    7.40
  -5   3   2    6.50    1.50
  -5   3   2    4.20    0.90
  -5   3   2    4.60    0.80
   5  -3  -2    6.10    0.80
   5  -3  -2    3.20    1.00
   5  -3  -2    4.10    0.80
  -5   3   1  558.74   17.10
  -5   3   1  553.94   17.30
  -5   3   1  566.44   17.10
  -5   3   1  563.84   17.50
  -5   3   1  537.55   17.60
   5  -3  -1  563.34   17.20
   5  -3  -1  562.84   17.10
   5  -3  -1  548.25   17.40
   5  -3  -1  552.44   17.20
  -5   3   0  125.09    4.30
  -5   3   0  122.39    4.20
  -5   3   0  123.29    4.10
  -5   3   0  125.39    4.30
   5  -3   0  118.19    4.10
   5  -3   0  124.39    4.10
   5  -3   0  124.69    4.20
  -5   3  -1  559.54   17.10
  -5   3  -1  542.55   17.10
  -5   3  -1  532.45   17.50
  -5   3  -1  561.54   17.00
   5  -3   1  550.54   17.20
   5  -3   1  541.05   17.10
   5  -3   1  549.25   16.90
  -5   3  -2    5.70    0.80
  -5   3  -2    3.30    0.80
  -5   3  -2    4.20    1.30
  -5   3  -2    6.30    1.10
   5  -3   2    4.00    1.60
   5  -3   2    4.20    0.70
  -5   3  -3  225.48    7.80
  -5   3  -3  227.48    7.70
  -5   3  -3  236.38    7.90
  -5   3  -3  235.68    7.50
   5  -3   3  235.68    7.60
   5  -3   3  236.88    8.00
  -5   3  -4   37.10    2.30
  -5   3  -4   37.50    2.20
  -5   3  -4   37.70    2.20
   5  -3   4   38.00    2.40
  -5   3  -5  448.96   14.50
  -5   3  -5  436.76   14.60
  -5   3  -5  445.26   14.60
  -5   3  -5  447.96   14.40
   5  -3   5  458.95   14.70
  -5   3  -6    3.40    1.50
  -5   3  -6    3.90    1.60
  -5   3  -6    1.20    1.50
   5  -3   6    3.70    1.60
  -5   3  -7   74.89    3.10
  -5   3  -7   74.59    4.00
  -5   3  -7   76.59    5.90
   5  -3   7   75.69    4.30
  -5   3  -8    8.30    1.60
  -5   3  -8    9.80    2.40
  -5   3  -8    3.80    2.10
   5  -3   8    6.60    2.60
  -5   3  -9  129.19    6.10
  -5   3  -9  135.79    6.60
  -5   3  -9  125.19    6.20
  -5   3  -9  120.29    5.20
   5  -3   9  132.79    6.60
  -5   3 -10   -1.30    2.60
  -5   3 -10    5.50    1.80
  -5   3 -10    0.80    2.80
  -5   3 -10    4.50    5.20
   5  -3  10   -3.80    2.50
  -5   3 -11   25.40    4.00
  -5   3 -11   23.20    3.00
  -5   3 -11   20.00    4.00
  -5   3 -11   14.00    3.30
   5  -3  11   24.60    4.20
  -4   4  10    0.10    3.10
   4  -4 -10    2.90    2.90
   4  -4 -10    5.70    2.70
   4  -4 -10    8.40    2.10
  -4   4   9    1.00    2.70
   4  -4  -9    4.60    1.80
   4  -4  -9    5.10    2.50
   4  -4  -9    6.10    1.80
   4  -4  -9   -3.10    2.20
  -4   4   8  100.89    6.20
   4  -4  -8   90.19    5.10
   4  -4  -8   82.99    4.20
   4  -4  -8   87.99    4.20
   4  -4  -8   98.89    5.20
  -4   4   7    4.40    2.00
  -4   4   7    4.00    1.50
   4  -4  -7    4.20    2.00
   4  -4  -7    4.50    2.00
   4  -4  -7    4.80    1.50
   4  -4  -7    7.00    1.50
  -4   4   6    0.60    1.20
  -4   4   6    5.00    1.90
   4  -4  -6    3.40    1.50
   4  -4  -6    1.00    1.50
   4  -4  -6    2.50    1.20
  -4   4   5    8.10    1.30
  -4   4   5   10.00    1.80
   4  -4  -5   10.80    1.70
   4  -4  -5    8.50    1.30
   4  -4  -5    8.00    1.60
  -4   4   4  388.26   12.80
  -4   4   4  390.26   12.60
   4  -4  -4  376.26   12.80
   4  -4  -4  393.56   12.60
   4  -4  -4  395.16   12.40
  -4   4   3  120.59    4.80
  -4   4   3  125.69    4.40
   4  -4  -3  117.69    4.60
   4  -4  -3  122.59    4.40
   4  -4  -3  124.69    4.20
  -4   4   2    4.20    0.90
  -4   4   2    6.70    1.70
   4  -4  -2    3.00    0.90
   4  -4  -2    3.30    1.10
   4  -4  -2    3.90    0.70
  -4   4   1  213.18    6.70
  -4   4   1  214.08    6.70
  -4   4   1  211.18    7.20
  -4   4   1  214.18    6.90
  -4   4   1  209.58    6.70
   4  -4  -1  215.48    6.70
   4  -4  -1  208.78    6.80
   4  -4  -1  210.18    7.10
  -4   4   0  756.82   23.60
  -4   4   0  762.72   23.60
  -4   4   0  756.92   23.50
  -4   4   0  760.72   23.50
   4  -4   0  743.53   23.50
   4  -4   0  767.42   23.30
  -4   4  -1  214.48    6.90
  -4   4  -1  203.78    7.30
  -4   4  -1  207.08    6.70
  -4   4  -1  210.98    6.80
   4  -4   1  207.08    6.70
   4  -4   1  209.58    6.70
  -4   4  -2    3.80    1.30
  -4   4  -2    4.00    1.00
  -4   4  -2    3.80    1.10
   4  -4   2    3.60    0.80
   4  -4   2    4.50    1.20
  -4   4  -3  126.09    4.30
  -4   4  -3  127.89    4.60
  -4   4  -3  129.69    4.80
  -4   4  -3  122.19    4.80
   4  -4   3  126.39    5.10
  -4   4  -4  380.16   12.80
  -4   4  -4  391.66   12.80
  -4   4  -4  396.46   12.70
   4  -4   4  391.46   13.00
  -4   4  -5   10.30    1.80
  -4   4  -5   10.70    1.80
  -4   4  -5    8.50    1.40
  -4   4  -5   10.80    1.60
  -4   4  -6    2.50    1.50
  -4   4  -6    3.80    1.60
  -4   4  -6    2.40    1.50
  -4   4  -6    2.50    1.70
   4  -4   6    2.20    1.70
  -4   4  -7    4.00    2.00
  -4   4  -7    1.60    2.10
   4  -4   7    8.40    2.10
  -4   4  -8   82.39    5.20
  -4   4  -8   95.09    5.00
  -4   4  -8   91.19    5.20
   4  -4   8   88.79    5.20
  -4   4  -9   -1.40    2.20
  -4   4  -9    0.70    2.50
  -4   4  -9   -0.30    2.50
   4  -4   9    4.00    2.80
  -4   4 -10    4.40    2.60
  -4   4 -10    2.60    2.70
  -4   4 -10    2.20    2.80
   4  -4  10    0.20    2.70
  -3   5  10    1.00    3.00
   3  -5 -10    2.40    2.90
   3  -5 -10   -0.60    2.80
  -3   5   9   -0.60    2.80
   3  -5  -9    2.90    2.60
   3  -5  -9    0.20    2.50
  -3   5   8    1.30    2.40
   3  -5  -8    1.90    2.10
   3  -5  -8    2.00    2.20
  -3   5   7    2.90    2.20
  -3   5   7    1.70    2.90
   3  -5  -7    1.40    1.30
   3  -5  -7    3.80    2.00
   3  -5  -7    1.10    1.90
  -3   5   6   20.70    2.70
  -3   5   6   14.60    1.90
   3  -5  -6   19.00    2.80
   3  -5  -6   18.30    2.20
   3  -5  -6   15.60    1.70
  -3   5   5   -0.10    1.10
   3  -5  -5    0.00    0.90
   3  -5  -5    1.20    1.50
   3  -5  -5    1.80    1.50
  -3   5   4   18.70    2.10
  -3   5   4   14.50    1.50
   3  -5  -4   15.10    1.90
   3  -5  -4   14.50    1.90
  -3   5   3   15.40    1.50
   3  -5  -3   12.90    1.70
  -3   5   2  315.47   11.10
  -3   5   2  349.96   10.30
  -3   5   2  334.27   10.50
  -3   5   2  322.07   10.30
   3  -5  -2  322.87   10.40
   3  -5  -2  308.37   10.70
  -3   5   1   25.10    1.50
  -3   5   1   22.00    1.30
  -3   5   1   23.20    1.30
  -3   5   1   23.00    1.90
  -3   5   1   22.60    1.10
   3  -5  -1   22.10    1.70
   3  -5  -1   20.70    1.60
  -3   5   0  195.38    6.70
  -3   5   0  203.48    6.70
  -3   5   0  197.38    7.00
  -3   5   0  204.08    6.80
  -3   5   0  208.38    6.70
  -3   5   0  207.78    6.40
   3  -5   0  198.98    6.70
  -3   5  -1   24.10    1.50
  -3   5  -1   24.40    1.90
  -3   5  -1   21.90    1.10
  -3   5  -1   21.00    1.40
  -3   5  -1   25.70    1.30
  -3   5  -1   22.10    2.30
   3  -5   1   21.30    1.40
  -3   5  -2  330.27   10.90
  -3   5  -2  335.07   10.70
  -3   5  -2  337.87   11.10
  -3   5  -2  332.87   10.50
  -3   5  -2  326.67   10.70
   3  -5   2  332.37   10.50
  -3   5  -3   15.10    1.80
  -3   5  -3   15.40    1.80
  -3   5  -3   15.80    1.70
  -3   5  -3   14.50    1.30
   3  -5   3   15.40    1.70
  -3   5  -4   18.60    2.20
  -3   5  -4   16.00    1.50
  -3   5  -4   15.50    1.80
  -3   5  -4   17.60    1.90
   3  -5   4   18.60    2.40
  -3   5  -5   -0.60    1.20
  -3   5  -5   -0.60    1.40
  -3   5  -5    2.30    1.50
  -3   5  -5    2.20    1.60
   3  -5   5    2.20    1.90
  -3   5  -6   15.70    2.10
  -3   5  -6   22.40    2.40
  -3   5  -6   17.90    2.10
  -3   5  -6   22.40    3.00
   3  -5   6   24.40    2.90
  -3   5  -7    2.20    2.40
  -3   5  -7    0.70    1.90
  -3   5  -7    0.30    1.80
   3  -5   7   -0.10    2.00
  -3   5  -8    4.70    2.20
  -3   5  -8    5.20    2.30
  -3   5  -8    2.90    2.00
   3  -5   8    3.30    2.40
  -3   5  -9    2.00    2.30
  -3   5  -9    2.30    2.20
  -3   5  -9   -0.30    2.50
   3  -5   9   -6.10    3.20
  -3   5 -10   -2.00    2.60
  -3   5 -10    2.10    2.60
  -3   5 -10    1.80    3.10
  -2   6  10   37.30    4.70
   2  -6 -10   39.40    4.90
   2  -6 -10   49.60    7.90
  -2   6   9   -3.80    2.60
   2  -6  -9   -2.30    2.40
   2  -6  -9    2.20    2.80
  -2   6   8   -2.30    2.20
   2  -6  -8    5.80    2.40
   2  -6  -8   -0.10    2.20
  -2   6   7   -2.30    2.00
  -2   6   7    1.40    1.40
   2  -6  -7    1.00    2.10
   2  -6  -7   -1.50    1.90
  -2   6   6  162.98    6.50
  -2   6   6  162.28    6.90
   2  -6  -6  181.58    6.90
   2  -6  -6  187.28    7.20
  -2   6   5   11.30    1.70
  -2   6   5    6.80    2.20
   2  -6  -5    7.30    1.90
   2  -6  -5   10.30    2.00
  -2   6   4    4.60    1.70
  -2   6   4    4.30    1.20
   2  -6  -4    5.50    1.60
   2  -6  -4    5.40    1.70
  -2   6   3   19.80    2.30
  -2   6   3   18.70    1.60
   2  -6  -3   14.80    1.70
   2  -6  -3   16.10    2.10
  -2   6   2  497.45   15.30
  -2   6   2  512.85   15.20
  -2   6   2  471.55   16.10
  -2   6   2  484.15   15.00
  -2   6   2  458.75   15.20
   2  -6  -2  476.25   15.40
   2  -6  -2  473.75   15.60
  -2   6   1   45.70    2.50
  -2   6   1   36.80    1.90
  -2   6   1   39.70    2.00
  -2   6   1   42.80    2.10
   2  -6  -1   43.00    2.60
   2  -6  -1   40.00    2.30
  -2   6   0   15.50    2.00
  -2   6   0   12.70    1.60
  -2   6   0   14.20    1.00
  -2   6   0   11.80    1.50
  -2   6   0   14.90    1.10
   2  -6   0   12.50    1.50
  -2   6  -1   41.10    2.90
  -2   6  -1   40.60    2.20
  -2   6  -1   40.10    1.80
  -2   6  -1   40.50    2.00
  -2   6  -1   39.90    1.70
  -2   6  -1   38.20    1.90
   2  -6   1   40.20    2.00
  -2   6  -2  479.85   15.30
  -2   6  -2  471.25   15.00
  -2   6  -2  481.25   15.10
  -2   6  -2  478.85   15.50
  -2   6  -2  497.95   15.80
   2  -6   2  481.55   15.10
  -2   6  -3   16.70    1.40
  -2   6  -3   17.90    2.00
  -2   6  -3   14.10    1.80
  -2   6  -3   14.60    1.60
  -2   6  -3   15.70    2.00
  -2   6  -4    9.70    1.70
  -2   6  -4    5.00    1.50
  -2   6  -4    5.90    1.30
  -2   6  -5    8.00    1.60
  -2   6  -5    8.10    2.00
  -2   6  -5    8.10    1.70
  -2   6  -6  172.98    6.70
  -2   6  -6  177.08    7.10
  -2   6  -6  165.98    6.70
  -2   6  -6  162.68    6.30
   2  -6   6  157.98    7.20
  -2   6  -7   -0.30    2.00
  -2   6  -7   -1.60    1.80
  -2   6  -7   -1.60    1.50
  -2   6  -7    0.20    1.70
   2  -6   7    0.40    2.50
  -2   6  -8    3.10    2.50
  -2   6  -8    1.80    2.20
  -2   6  -8   -1.20    2.00
  -2   6  -9    3.20    2.80
  -2   6  -9    0.40    2.50
  -2   6  -9    0.90    2.30
  -2   6 -10   33.10    4.70
  -2   6 -10   45.90    5.00
  -2   6 -10   38.80    4.70
  -1   7   9  122.29    7.10
   1  -7  -9  121.49    6.70
   1  -7  -9  136.69    7.70
  -1   7   8    3.20    2.70
   1  -7  -8   -0.50    2.60
   1  -7  -8    9.70    2.80
  -1   7   7   15.10    2.80
  -1   7   7   13.90    2.40
   1  -7  -7   13.70    2.60
   1  -7  -7   13.50    2.70
  -1   7   6    0.10    1.40
  -1   7   6    0.80    2.10
   1  -7  -6    0.80    1.90
  -1   7   5  284.67    9.80
  -1   7   5  284.27   10.10
   1  -7  -5  284.57   10.10
   1  -7  -5  285.07   10.40
  -1   7   4   -1.00    1.10
  -1   7   4   -0.90    1.60
   1  -7  -4    0.30    1.60
   1  -7  -4    0.00    1.90
  -1   7   3   54.79    2.70
  -1   7   3   56.69    4.10
   1  -7  -3   58.29    3.30
   1  -7  -3   52.49    3.10
  -1   7   2    0.20    1.00
  -1   7   2    0.40    2.30
  -1   7   2   -0.20    1.00
  -1   7   2   -0.50    0.70
   1  -7  -2   -0.50    1.30
   1  -7  -2    1.60    1.90
  -1   7   1  215.68    7.70
  -1   7   1  205.18    7.00
  -1   7   1  202.28    6.80
  -1   7   1  216.38    7.10
   1  -7  -1  205.38    7.30
   1  -7  -1  205.28    7.40
  -1   7   0    1.30    1.10
  -1   7   0    1.70    0.80
  -1   7   0    1.30    0.90
  -1   7   0    1.00    1.30
   1  -7   0    1.90    1.20
  -1   7  -1  210.48    7.00
  -1   7  -1  206.28    7.20
  -1   7  -1  206.98    8.00
  -1   7  -1  219.38    7.50
  -1   7  -1  228.48    7.70
  -1   7  -2    0.10    1.50
  -1   7  -2   -0.50    1.10
  -1   7  -2    0.30    0.80
  -1   7  -2   -1.50    1.20
  -1   7  -2    0.80    0.70
  -1   7  -2    1.40    1.10
   1  -7   2   -0.90    0.90
  -1   7  -3   56.69    2.50
  -1   7  -3   59.89    3.60
  -1   7  -3   59.89    3.20
  -1   7  -3   54.19    3.20
  -1   7  -4    0.70    1.50
  -1   7  -4    3.10    1.90
  -1   7  -4   -0.10    1.40
  -1   7  -4    1.50    1.20
  -1   7  -5  271.97    9.90
  -1   7  -5  282.47    9.80
  -1   7  -5  273.07    9.40
  -1   7  -5  289.67   10.20
  -1   7  -6    0.40    1.60
  -1   7  -6   -0.10    1.50
  -1   7  -6   -1.60    1.70
  -1   7  -6    0.40    1.80
  -1   7  -7   18.10    2.40
  -1   7  -7   16.60    2.70
  -1   7  -8   -2.60    2.50
  -1   7  -8    0.90    2.30
  -1   7  -8    0.20    2.00
  -1   7  -9  107.99    5.80
  -1   7  -9  107.99    6.30
  -1   7  -9  109.89    6.90
   0   8   8  195.18    8.60
   0  -8  -8  183.18    8.40
   0  -8  -8  197.58    9.00
   0   8   7    1.00    2.30
   0  -8  -7   -1.30    2.10
   0  -8  -7    3.80    2.70
   0   8   6    6.20    2.40
   0   8   6    8.50    1.90
   0  -8  -6    4.70    2.50
   0   8   5    2.70    1.50
   0   8   5    2.40    2.00
   0  -8  -5   -2.10    2.00
   0   8   4  417.26   13.50
   0   8   4  413.36   13.90
   0  -8  -4  392.96   13.90
   0  -8  -4  411.96   14.20
   0   8   3    2.10    1.30
   0   8   3    1.10    2.00
   0  -8  -3    2.10    2.00
   0  -8  -3    2.50    1.90
   0   8   2    4.40    1.10
   0   8   2    8.20    2.80
   0   8   2    6.80    1.40
   0  -8  -2    7.20    1.90
   0  -8  -2    5.60    2.30
   0   8   1    0.70    1.30
   0   8   1    1.30    1.10
   0  -8  -1    2.70    1.60
   0  -8  -1    2.80    1.40
   0   8   0  427.86   14.10
   0   8   0  418.56   13.90
   0   8   0  435.46   13.50
   0   8   0  426.66   13.60
   0  -8   0  426.26   14.00
   0   8  -1    2.20    1.50
   0   8  -1    1.50    1.40
   0   8  -1    3.30    1.00
   0   8  -1    2.20    2.10
   0   8  -1    0.80    0.90
   0  -8   1    3.00    1.30
   0   8  -2    6.40    1.90
   0   8  -2    5.40    1.80
   0   8  -2    6.70    1.50
   0   8  -2    5.40    1.10
   0  -8   2    6.80    1.30
   0   8  -3    1.20    1.70
   0   8  -3    2.60    1.60
   0   8  -3    2.00    1.50
   0   8  -3    1.10    1.20
   0   8  -4  392.76   13.50
   0   8  -4  400.86   13.10
   0   8  -4  387.16   13.20
   0   8  -4  383.36   12.70
   0   8  -5    0.40    1.70
   0   8  -5   -1.50    2.00
   0   8  -5    2.60    1.50
   0   8  -5   -3.10    1.80
   0   8  -6    5.70    2.20
   0   8  -6    7.50    2.50
   0   8  -6    4.10    1.90
   0   8  -6    7.20    1.90
   0   8  -7    2.00    2.50
   0   8  -7    2.90    2.30
   0   8  -8  190.58    8.70
   0   8  -8  171.28    7.40
   0   8  -8  184.48    8.00
   1   9   7  110.39    6.10
  -1  -9  -7  120.39    7.00
  -1  -9  -7  125.79    6.70
   1   9   6   -1.40    2.20
  -1  -9  -6   -4.60    2.30
  -1  -9  -6   -3.10    2.50
   1   9   5   14.60    2.60
   1   9   5   18.70    2.30
  -1  -9  -5   12.30    2.80
  -1  -9  -5   15.70    3.10
   1   9   4    1.50    1.50
   1   9   4   -1.20    1.80
  -1  -9  -4   -3.80    2.30
  -1  -9  -4    1.10    2.30
   1   9   3  139.19    4.90
   1   9   3  163.98    5.70
   1   9   3  144.49    5.60
   1   9   3  129.49    6.20
  -1  -9  -3  151.58    6.40
  -1  -9  -3  144.09    6.90
   1   9   2   -0.50    1.00
   1   9   2   -0.80    1.60
  -1  -9  -2   -1.30    1.90
  -1  -9  -2   -0.80    1.80
   1   9   1   67.39    4.20
   1   9   1   65.69    3.40
   1   9   1   60.99    3.00
  -1  -9  -1   63.89    3.70
   1   9   0   -3.20    1.80
   1   9   0   -1.10    1.00
   1   9   0    0.10    1.50
   1   9   0   -1.50    1.20
  -1  -9   0    1.90    1.60
   1   9  -1   68.29    3.40
   1   9  -1   58.79    4.40
   1   9  -1   64.29    2.70
  -1  -9   1   62.69    3.30
   1   9  -2   -0.60    1.20
   1   9  -2    1.40    1.80
   1   9  -2   -0.50    1.50
   1   9  -2    1.70    1.80
  -1  -9   2    0.60    1.30
   1   9  -3  136.79    5.00
   1   9  -3  140.39    5.60
   1   9  -3  132.99    5.60
   1   9  -3  137.69    5.90
   1   9  -4    1.30    1.70
   1   9  -4   -2.80    1.90
   1   9  -4   -1.10    1.70
   1   9  -4    0.80    1.30
   1   9  -5   19.20    2.70
   1   9  -5   19.10    2.50
   1   9  -5   14.00    2.80
   1   9  -5   16.50    2.10
   1   9  -6    0.40    2.50
   1   9  -6    0.60    2.20
   1   9  -7  109.09    7.10
   1   9  -7  119.29    6.60
   1   9  -7  109.09    6.00
   2  10   6   42.80    4.20
  -2 -10  -6   42.20    5.00
  -2 -10  -6   42.20    4.90
   2  10   5    1.20    1.70
   2  10   5    1.80    2.20
  -2 -10  -5    1.40    2.40
   2  10   4    4.90    2.20
   2  10   4    5.60    1.80
  -2 -10  -4    7.90    2.70
   2  10   3    2.20    1.60
   2  10   3   -3.90    2.10
   2  10   3   -1.80    0.90
  -2 -10  -3    3.10    2.20
  -2 -10  -3   -2.30    2.50
   2  10   2   54.89    2.80
   2  10   2   48.50    4.50
   2  10   2   68.39    3.50
  -2 -10  -2   60.99    4.20
   2  10   1   -3.20    2.40
   2  10   1    0.30    1.90
   2  10   1   -0.30    1.30
   2  10   0   14.50    3.10
   2  10   0   11.20    2.30
   2  10   0    7.70    1.70
  -2 -10   0   10.30    2.20
   2  10  -1    1.30    1.80
   2  10  -1   -1.00    2.00
  -2 -10   1    0.00    1.60
   2  10  -2   62.79    3.50
   2  10  -2   54.79    2.70
   2  10  -2   59.29    3.70
   2  10  -2   65.69    3.90
  -2 -10   2   52.39    3.30
   2  10  -3    1.20    2.00
   2  10  -3    0.90    1.80
   2  10  -3    0.40    1.80
   2  10  -3    1.10    1.30
   2  10  -4    4.90    2.10
   2  10  -4    6.50    1.50
   2  10  -4    6.10    2.40
   2  10  -4    3.20    2.00
   2  10  -5   -1.70    2.00
   2  10  -5    1.70    1.50
   2  10  -5    1.30    2.60
   2  10  -6   43.90    5.40
   2  10  -6   46.70    3.30
   2  10  -6   41.20    5.10
   3  11   4   -0.10    2.10
   3  11   4    2.90    1.90
  -3 -11  -4    3.30    2.80
  -3 -11  -4   -1.70    3.00
   3  11   3    2.00    1.90
   3  11   3    2.30    2.30
  -3 -11  -3    0.30    2.20
  -3 -11  -3    0.10    2.40
   3  11   2    3.40    2.70
   3  11   2    4.50    1.60
   3  11   2    5.00    2.20
   3  11   2    1.30    1.30
  -3 -11  -2    1.00    2.20
   3  11   1    3.90    1.40
   3  11   1    4.30    3.10
   3  11   1    5.10    2.60
  -3 -11  -1   -0.50    2.10
   3  11   0    2.00    2.40
   3  11   0    1.80    2.60
   3  11   0    0.50    2.80
  -3 -11   0   -0.40    2.10
   3  11  -1    0.40    2.10
   3  11  -1    1.20    2.00
   3  11  -1    0.80    1.80
  -3 -11   1    1.00    1.90
   3  11  -2    2.50    2.10
   3  11  -2    2.50    2.00
   3  11  -2    0.90    2.00
   3  11  -3    0.20    1.90
   3  11  -3    1.40    1.20
   3  11  -3    1.90    2.00
   3  11  -3    4.70    2.40
   3  11  -4    2.70    1.40
   3  11  -4    2.60    2.50
  20  10  -4   15.80    2.30
  20  10  -4   18.30    3.60
  20  10  -4   20.70    3.70
  20  10  -3    4.60    1.60
  20  10  -3   -1.70    2.70
  20  10  -3    2.70    1.60
  20  10  -3    3.90    2.70
  20  10  -3   -1.10    3.10
  20  10  -2   34.90    4.40
  20  10  -2   33.70    2.30
  20  10  -2   35.00    4.20
  20  10  -2   32.20    3.20
  20  10  -1    2.40    2.30
  20  10  -1    1.90    2.50
  20  10  -1    0.50    2.60
  20  10   0   30.10    3.70
  20  10   0   28.10    4.20
  20  10   0   33.30    3.90
  20  10   1   -1.80    1.90
 -20 -10  -2   41.80    5.20
 -20 -10  -2   40.20    4.60
 -20 -10  -3    2.20    2.80
 -20 -10  -3    3.00    3.60
 -20 -10  -4   17.20    3.40
 -20 -10  -4   17.90    4.50
  20  10   4   15.40    2.00
  20  10   4   16.90    2.20
  19   9  -6    0.70    2.90
  19   9  -6    1.70    2.50
  19   9  -5   31.80    3.10
  19   9  -5   44.10    4.40
  19   9  -5   36.00    3.30
  19   9  -5   44.10    5.10
  19   9  -4   -1.10    2.20
  19   9  -4    3.50    2.70
  19   9  -4    3.40    1.70
  19   9  -4    0.80    1.50
  19   9  -4    3.10    2.80
  19   9  -3  125.79    6.20
  19   9  -3  100.59    4.30
  19   9  -3  118.89    6.00
  19   9  -3   97.69    5.70
  19   9  -3  110.39    4.50
  19   9  -2    1.40    2.20
  19   9  -2    2.60    1.20
  19   9  -2    0.30    1.20
  19   9  -2    3.20    2.50
  19   9  -1  126.69    6.50
  19   9  -1  128.79    6.20
  19   9  -1  116.99    5.90
  19   9   0    3.60    2.00
  19   9   0    3.70    2.90
 -19  -9  -1  122.79    6.10
 -19  -9  -1  114.39    7.00
 -19  -9  -2   -0.10    2.20
 -19  -9  -2    3.20    3.20
 -19  -9  -2    1.80    2.40
 -19  -9  -3  125.89    6.20
 -19  -9  -3  118.79    7.10
 -19  -9  -3  109.89    5.80
  19   9   3  106.19    4.10
  19   9   3  105.99    4.20
 -19  -9  -4    6.50    2.70
 -19  -9  -4    4.50    2.20
 -19  -9  -4    1.90    3.70
  19   9   4    1.70    1.50
  19   9   4    0.90    1.40
 -19  -9  -5   39.00    3.40
 -19  -9  -5   41.20    4.90
 -19  -9  -5   46.10    5.80
  19   9   5   36.30    2.80
  19   9   5   40.70    3.10
 -19  -9  -6   -0.80    1.90
 -19  -9  -6    0.70    3.50
 -19  -9  -6    4.60    3.70
  19   9   6    1.70    1.60
  18   8  -7   -2.70    2.60
  18   8  -7    3.70    3.10
  18   8  -7    1.30    2.30
  18   8  -6   43.10    3.50
  18   8  -6   44.20    5.10
  18   8  -6   48.00    4.80
  18   8  -6   36.40    3.30
  18   8  -5    2.60    1.80
  18   8  -5    1.10    2.40
  18   8  -5    2.80    1.50
  18   8  -5    5.40    2.60
  18   8  -5   -0.60    1.60
  18   8  -4  197.88    7.10
  18   8  -4  201.98    8.30
  18   8  -4  179.38    6.90
  18   8  -4  174.68    7.40
  18   8  -4  206.08    8.00
  18   8  -3    6.10    1.50
  18   8  -3    2.40    2.30
  18   8  -3    3.40    2.30
  18   8  -3    4.40    1.40
  18   8  -3    4.00    4.10
  18   8  -2  119.59    5.80
  18   8  -2  132.19    4.50
  18   8  -2  122.09    4.40
  18   8  -2  124.79    6.10
  18   8  -1    0.90    1.80
  18   8  -1   -2.00    2.20
  18   8  -1   -3.30    1.90
 -18  -8  -1    3.20    1.90
 -18  -8  -1   -1.60    2.20
 -18  -8  -2  124.29    5.80
 -18  -8  -2  119.29    5.30
 -18  -8  -3    2.70    2.10
 -18  -8  -3    4.60    2.20
 -18  -8  -3    4.50    3.30
  18   8   3    3.50    1.10
  18   8   3    4.10    1.10
 -18  -8  -4  187.88    8.60
 -18  -8  -4  188.78    7.90
  18   8   4  179.18    6.50
  18   8   4  177.28    6.40
 -18  -8  -5    2.90    3.10
 -18  -8  -5    3.70    3.10
 -18  -8  -5    1.80    2.20
  18   8   5    0.00    1.60
  18   8   5    1.10    1.40
 -18  -8  -6   44.20    5.20
 -18  -8  -6   38.50    4.60
  18   8   6   35.40    2.80
  18   8   6   37.70    3.40
 -18  -8  -7   -0.40    2.60
 -18  -8  -7   -0.30    3.10
  18   8   7    3.80    2.40
  17   7  -8    6.00    3.00
  17   7  -8    3.70    2.50
  17   7  -8    6.20    3.10
  17   7  -7   28.90    3.70
  17   7  -7   29.60    3.60
  17   7  -7   40.20    4.30
  17   7  -6   12.10    2.30
  17   7  -6    5.20    2.70
  17   7  -6    8.60    2.00
  17   7  -6    7.00    2.80
  17   7  -5  109.99    4.90
  17   7  -5  104.39    4.80
  17   7  -5  107.39    5.60
  17   7  -5  116.39    4.90
  17   7  -5  108.99    5.90
  17   7  -4   30.60    3.00
  17   7  -4   30.80    2.50
  17   7  -4   29.90    3.80
  17   7  -4   25.30    3.50
  17   7  -4   31.10    2.30
  17   7  -3   95.69    4.90
  17   7  -3   98.49    3.90
  17   7  -3   97.99    5.00
  17   7  -3   92.99    3.80
  17   7  -3   95.99    4.90
  17   7  -2    6.90    4.00
  17   7  -2    2.50    2.00
  17   7  -2    5.50    1.10
  17   7  -2    4.40    1.20
  17   7  -2    1.20    2.10
  17   7  -1  144.89    6.10
  17   7  -1  153.58    6.60
 -17  -7   0   55.19    3.50
 -17  -7   0   53.99    4.40
 -17  -7   0   54.39    4.00
 -17  -7  -1  157.58    6.40
 -17  -7  -1  149.79    6.10
 -17  -7  -2    7.90    2.30
 -17  -7  -2    4.60    2.90
 -17  -7  -2    5.80    1.80
 -17  -7  -3   93.79    6.20
 -17  -7  -3   96.89    4.80
 -17  -7  -3   88.69    4.40
  17   7   3   92.49    3.50
  17   7   3   92.19    3.50
 -17  -7  -4   37.60    3.90
 -17  -7  -4   30.40    3.10
 -17  -7  -4   24.40    3.40
  17   7   4   32.70    2.20
  17   7   4   29.90    2.20
 -17  -7  -5  117.49    6.20
 -17  -7  -5  112.89    5.80
 -17  -7  -5  111.49    5.30
  17   7   5  107.79    4.70
 -17  -7  -6   11.30    3.10
 -17  -7  -6    6.50    2.80
 -17  -7  -6    6.60    2.30
  17   7   6    5.30    1.70
  17   7   6    6.90    2.10
 -17  -7  -7   40.10    4.80
 -17  -7  -7   32.40    3.80
 -17  -7  -7   34.70    4.30
  17   7   7   26.90    2.70
  17   7   7   33.40    3.60
 -17  -7  -8    4.20    3.00
 -17  -7  -8    4.10    3.40
 -17  -7  -8    7.40    3.10
  17   7   8    4.70    2.70
  16   6  -9   -1.50    2.60
  16   6  -9    1.50    3.10
  16   6  -9    5.30    3.30
  16   6  -8   14.20    3.30
  16   6  -8   11.00    2.70
  16   6  -8    9.20    3.00
  16   6  -7    9.20    2.30
  16   6  -7    6.10    2.20
  16   6  -7   10.10    2.90
  16   6  -7   10.50    2.90
  16   6  -6   40.90    4.30
  16   6  -6   33.30    2.90
  16   6  -6   46.50    4.20
  16   6  -6   41.40    2.40
  16   6  -6   36.40    3.20
  16   6  -5   29.50    2.70
  16   6  -5   30.10    3.40
  16   6  -5   35.60    3.90
  16   6  -5   29.00    2.50
  16   6  -4   12.40    2.30
  16   6  -4   13.40    1.70
  16   6  -4   12.90    1.60
  16   6  -4   14.80    2.20
  16   6  -4   15.70    2.60
  16   6  -3    8.90    1.30
  16   6  -3    8.90    1.30
  16   6  -3   10.10    2.10
  16   6  -3    7.10    1.90
  16   6  -3   11.50    2.20
  16   6  -2   42.70    3.30
  16   6  -2   41.00    1.90
  16   6  -2   46.10    3.30
 -16  -6   1   79.29    4.00
  16   6  -1   76.69    3.90
  16   6  -1   81.59    4.40
 -16  -6   0    4.90    1.50
 -16  -6   0    2.70    1.50
 -16  -6   0    6.30    2.40
 -16  -6  -1   79.59    3.80
 -16  -6  -1   78.69    3.90
 -16  -6  -1   76.99    4.70
 -16  -6  -2   45.30    3.80
 -16  -6  -2   39.40    3.00
 -16  -6  -2   40.20    2.90
 -16  -6  -3    8.80    1.90
 -16  -6  -3    6.50    2.00
  16   6   3    8.90    1.20
  16   6   3    9.20    1.20
 -16  -6  -4   13.40    3.20
 -16  -6  -4   15.20    2.30
 -16  -6  -4   17.50    2.80
  16   6   4   13.70    1.60
  16   6   4   15.10    2.60
 -16  -6  -5   28.30    3.50
 -16  -6  -5   31.50    3.50
 -16  -6  -5   32.80    3.80
  16   6   5   34.10    2.60
  16   6   5   34.90    2.40
 -16  -6  -6   43.70    4.30
 -16  -6  -6   36.20    4.00
 -16  -6  -6   34.80    4.10
  16   6   6   32.70    3.00
  16   6   6   32.80    2.80
 -16  -6  -7    7.10    2.50
 -16  -6  -7    7.00    2.90
 -16  -6  -7    7.90    2.90
  16   6   7    7.30    2.30
  16   6   7   10.20    2.00
 -16  -6  -8   13.40    3.50
 -16  -6  -8   13.90    3.50
  16   6   8    8.50    2.70
 -16  -6  -9    3.40    3.30
 -16  -6  -9   -0.60    3.20
 -16  -6  -9    7.00    3.10
  16   6   9    5.50    3.10
  15   5 -10    9.80    3.20
  15   5 -10    3.10    3.40
  15   5 -10    5.40    3.60
  15   5  -9    0.60    2.80
  15   5  -9   -0.50    2.30
  15   5  -9    1.60    3.00
  15   5  -8   15.30    3.10
  15   5  -8   17.50    2.80
  15   5  -8   15.50    3.20
  15   5  -7    4.40    2.30
  15   5  -7    5.40    2.00
  15   5  -7    4.60    2.10
  15   5  -7    6.70    2.60
  15   5  -6   50.19    3.30
  15   5  -6   56.99    6.80
  15   5  -6   51.29    3.00
  15   5  -6   52.39    4.10
  15   5  -6   50.49    3.40
  15   5  -5    0.40    1.60
  15   5  -5   -0.90    1.80
  15   5  -5   -0.50    1.70
  15   5  -5    1.50    1.40
  15   5  -5    1.10    1.40
  15   5  -4   20.00    1.80
  15   5  -4   17.80    2.10
  15   5  -4   15.40    2.00
  15   5  -3   18.80    1.60
  15   5  -3   19.90    2.30
  15   5  -3   18.80    2.30
  15   5  -3   17.60    2.50
  15   5  -3   16.10    1.60
 -15  -5   2  366.86   12.30
  15   5  -2  374.16   12.50
  15   5  -2  354.46   11.60
  15   5  -2  364.66   11.60
  15   5  -2  377.96   12.50
 -15  -5   1   14.50    1.70
  15   5  -1   16.50    1.90
 -15  -5   0   -0.30    1.80
 -15  -5   0    1.00    1.20
 -15  -5   0    0.00    1.20
 -15  -5  -1   13.30    1.70
 -15  -5  -1   16.80    2.00
 -15  -5  -1   21.50    3.00
 -15  -5  -2  379.66   12.80
 -15  -5  -2  354.86   12.30
 -15  -5  -2  381.06   12.40
  15   5   2  365.36   11.50
  15   5   2  367.76   11.50
 -15  -5  -3   23.00    2.60
 -15  -5  -3   23.70    2.80
 -15  -5  -3   18.90    2.30
  15   5   3   16.60    1.40
  15   5   3   17.80    1.40
 -15  -5  -4   19.60    2.70
 -15  -5  -4   16.10    2.20
  15   5   4   18.60    1.70
  15   5   4   13.40    1.70
 -15  -5  -5    6.10    3.20
 -15  -5  -5   -0.50    2.30
 -15  -5  -5    0.90    1.90
  15   5   5    1.70    1.20
  15   5   5   -0.40    1.50
 -15  -5  -6   51.29    4.00
 -15  -5  -6   53.29    4.20
 -15  -5  -6   46.20    4.70
  15   5   6   55.99    3.10
  15   5   6   57.49    3.40
 -15  -5  -7    6.60    3.10
 -15  -5  -7    7.20    2.40
 -15  -5  -7    4.50    2.50
  15   5   7    7.80    2.30
  15   5   7    4.50    1.70
 -15  -5  -8   19.00    3.60
 -15  -5  -8   16.40    3.20
  15   5   8   13.50    2.90
 -15  -5  -9    3.10    2.90
 -15  -5  -9    3.80    2.80
 -15  -5  -9   -0.70    3.40
  15   5   9   -0.40    2.70
 -15  -5 -10    6.60    3.90
 -15  -5 -10    3.30    3.60
 -15  -5 -10    1.80    3.90
  15   5  10    1.10    3.20
  14   4 -10   10.10    3.50
  14   4 -10   11.30    3.10
  14   4 -10    5.40    3.10
  14   4 -10   10.30    1.90
  14   4  -9    0.70    2.80
  14   4  -9    3.40    1.60
  14   4  -9   -0.60    2.60
  14   4  -9    2.80    2.40
 -14  -4   8   72.79    4.60
  14   4  -8   77.09    4.80
  14   4  -8   88.79    5.40
  14   4  -8   74.89    3.60
  14   4  -8   85.19    5.20
 -14  -4   7    6.90    2.10
  14   4  -7    5.10    2.10
  14   4  -7    3.40    3.00
  14   4  -7    8.50    1.60
  14   4  -7    8.20    2.50
  14   4  -7    6.20    2.10
 -14  -4   6   15.50    2.10
  14   4  -6   16.40    1.90
  14   4  -6   17.40    2.20
  14   4  -6   24.80    2.80
  14   4  -6   21.30    2.90
  14   4  -6   23.50    2.80
  14   4  -5   -0.20    1.40
  14   4  -5    1.00    1.20
  14   4  -5    0.60    1.20
  14   4  -5    0.60    1.60
  14   4  -5    2.60    1.40
  14   4  -4  382.26   12.60
  14   4  -4  372.46   12.20
  14   4  -4  373.26   12.50
  14   4  -4  367.56   12.20
  14   4  -4  379.16   12.20
  14   4  -3   28.70    1.80
  14   4  -3   34.40    2.50
  14   4  -3   30.10    2.30
 -14  -4   2   38.20    2.40
  14   4  -2   35.60    1.80
  14   4  -2   38.70    1.70
  14   4  -2   34.50    2.70
  14   4  -2   43.60    2.60
 -14  -4   1   22.00    2.00
  14   4  -1   20.70    1.00
  14   4  -1   18.90    1.30
  14   4  -1   20.20    2.00
 -14  -4   0  701.83   22.70
 -14  -4   0  703.23   22.20
 -14  -4   0  699.63   22.20
 -14  -4  -1   22.40    1.90
 -14  -4  -1   19.00    2.50
 -14  -4  -1   23.70    2.10
 -14  -4  -2   41.00    2.40
 -14  -4  -2   42.60    2.80
 -14  -4  -2   45.00    2.90
  14   4   2   43.00    1.70
  14   4   2   39.20    1.70
 -14  -4  -3   30.40    2.20
 -14  -4  -3   30.90    2.60
 -14  -4  -3   27.00    3.00
  14   4   3   31.00    1.70
  14   4   3   30.70    1.70
 -14  -4  -4  360.66   13.10
 -14  -4  -4  364.66   12.50
 -14  -4  -4  387.26   12.60
  14   4   4  374.46   12.00
  14   4   4  374.76   12.00
 -14  -4  -5    1.80    1.80
 -14  -4  -5   -1.10    1.50
 -14  -4  -5   -2.80    2.30
  14   4   5    1.10    1.20
  14   4   5   -1.10    1.20
 -14  -4  -6   24.30    3.60
 -14  -4  -6   14.20    2.40
  14   4   6   15.20    1.90
 -14  -4  -7   11.30    3.30
 -14  -4  -7    9.50    2.60
 -14  -4  -7    6.60    2.40
  14   4   7    6.90    1.80
  14   4   7   10.50    2.20
 -14  -4  -8   91.19    5.40
 -14  -4  -8   88.09    5.40
  14   4   8   84.19    5.20
 -14  -4  -9    1.20    2.50
 -14  -4  -9    3.10    2.80
  14   4   9    5.90    2.90
 -14  -4 -10    8.20    3.30
 -14  -4 -10   17.20    3.90
 -14  -4 -10    7.60    3.40
  14   4  10    7.90    3.20
  13   3 -10   -2.60    2.60
  13   3 -10   -0.30    1.80
  13   3 -10   -0.80    2.60
  13   3 -10    1.60    3.00
 -13  -3   9   99.19    6.00
  13   3  -9  111.99    6.00
  13   3  -9  104.39    4.70
  13   3  -9  112.39    6.10
  13   3  -9   97.29    5.60
 -13  -3   8   11.40    2.50
  13   3  -8    6.90    1.70
  13   3  -8    4.30    2.80
  13   3  -8    6.90    2.60
  13   3  -8    4.50    2.30
 -13  -3   7   91.49    4.70
  13   3  -7  101.19    5.20
  13   3  -7   87.39    4.50
  13   3  -7  100.49    4.60
  13   3  -7   98.19    5.50
  13   3  -7   95.09    4.00
 -13  -3   6    4.20    1.70
  13   3  -6    4.60    1.90
  13   3  -6    5.40    1.60
  13   3  -6    5.20    1.90
  13   3  -6    5.60    1.70
  13   3  -6    6.10    1.40
 -13  -3   5  569.94   17.60
  13   3  -5  523.45   17.70
  13   3  -5  539.95   17.70
  13   3  -5  527.25   18.20
  13   3  -5  560.64   17.50
  13   3  -5  550.14   17.60
 -13  -3   4    8.80    1.30
  13   3  -4    5.30    1.40
  13   3  -4    4.50    1.20
  13   3  -4    9.00    1.40
  13   3  -4    6.40    1.50
  13   3  -4    5.10    1.20
 -13  -3   3  621.64   19.40
  13   3  -3  637.04   19.80
  13   3  -3  614.24   19.80
  13   3  -3  607.14   19.50
  13   3  -3  633.54   19.50
 -13  -3   2   97.09    3.90
  13   3  -2   90.89    3.80
  13   3  -2  102.39    4.20
  13   3  -2   99.69    4.10
  13   3  -2  100.79    3.50
  13   3  -2   97.79    3.50
 -13  -3   1 1318.67   41.40
  13   3  -1 1322.67   41.50
  13   3  -1 1369.26   40.90
  13   3  -1 1328.07   41.00
 -13  -3   0    2.40    1.80
 -13  -3  -1 1345.27   41.30
 -13  -3  -1 1329.97   41.60
  13   3   1 1335.67   40.80
  13   3   1 1314.57   40.90
 -13  -3  -2  102.89    4.20
 -13  -3  -2   99.69    5.00
  13   3   2   96.99    3.40
  13   3   2   99.69    3.50
 -13  -3  -3  635.74   20.40
 -13  -3  -3  627.34   19.90
 -13  -3  -3  607.24   19.90
  13   3   3  632.74   19.40
  13   3   3  609.44   19.40
 -13  -3  -4    8.90    2.30
 -13  -3  -4    4.30    1.40
 -13  -3  -4    6.80    1.60
  13   3   4    5.50    1.10
  13   3   4    6.40    1.20
 -13  -3  -5  495.55   17.00
 -13  -3  -5  539.25   17.70
 -13  -3  -5  552.44   18.20
 -13  -3  -5  560.44   17.80
  13   3   5  559.64   17.40
  13   3   5  550.14   17.30
 -13  -3  -6    4.70    1.90
 -13  -3  -6    4.50    1.70
 -13  -3  -6    7.30    2.00
 -13  -3  -6    3.40    2.20
  13   3   6    2.00    1.30
  13   3   6    5.80    1.80
 -13  -3  -7   95.99    4.00
 -13  -3  -7   88.39    5.40
 -13  -3  -7  106.49    5.10
 -13  -3  -7  100.49    5.30
  13   3   7   97.09    4.80
  13   3   7   88.49    4.30
 -13  -3  -8    6.60    2.30
 -13  -3  -8    9.40    2.50
 -13  -3  -8    7.90    1.70
  13   3   8    7.30    2.40
  13   3   8    7.30    1.80
 -13  -3  -9  120.99    7.20
 -13  -3  -9  110.49    6.10
 -13  -3  -9  104.49    6.00
  13   3   9  119.69    6.20
 -13  -3 -10   -0.10    2.80
 -13  -3 -10    0.80    2.50
 -13  -3 -10   -0.20    2.80
  13   3  10    2.20    2.80
  12   2 -11    0.20    2.50
  12   2 -11    2.50    2.40
  12   2 -11   -4.60    2.70
  12   2 -11   -3.00    3.90
 -12  -2  10  110.99    6.30
  12   2 -10  106.39    5.30
  12   2 -10  111.29    6.60
  12   2 -10  114.99    6.30
  12   2 -10  115.89    6.20
 -12  -2   9   -2.10    2.20
  12   2  -9    0.70    2.60
  12   2  -9   -1.00    2.50
  12   2  -9    1.30    2.30
  12   2  -9    2.00    1.80
 -12  -2   8   48.30    4.00
  12   2  -8   59.29    7.20
  12   2  -8   49.60    3.20
  12   2  -8   49.20    3.90
  12   2  -8   47.90    4.20
 -12  -2   7    2.40    1.80
  12   2  -7   -1.00    1.50
  12   2  -7   -1.50    2.10
  12   2  -7    0.90    1.60
  12   2  -7    0.90    1.40
 -12  -2   6  892.41   27.60
  12   2  -6  865.31   27.40
  12   2  -6  858.21   28.00
  12   2  -6  856.41   27.40
  12   2  -6  832.12   27.10
  12   2  -6  880.31   27.40
 -12  -2   5    0.20    1.20
  12   2  -5    1.40    1.20
  12   2  -5    0.90    1.40
  12   2  -5    1.40    1.10
  12   2  -5    0.40    1.20
  12   2  -5    1.00    1.20
 -12  -2   4  244.98    7.90
  12   2  -4  231.18    8.00
  12   2  -4  233.68    7.90
  12   2  -4  228.98    8.00
  12   2  -4  233.58    7.90
  12   2  -4  233.88    7.80
 -12  -2   3   11.70    1.20
  12   2  -3   10.00    1.20
  12   2  -3   11.70    1.50
  12   2  -3   13.60    1.70
  12   2  -3    9.60    1.30
 -12  -2   2 4642.04  137.79
  12   2  -2 4646.94  137.89
  12   2  -2 4254.37  138.29
 -12  -2   1   49.60    2.50
  12   2  -1   54.49    2.90
  12   2  -1   54.99    2.00
  12   2  -1   54.89    2.20
 -12  -2   0  740.73   24.00
  12   2   0  766.82   23.70
  12   2   0  768.72   23.20
  12   2   0  783.02   24.10
  12   2   0  773.92   23.30
  12   2   0  734.43   23.70
  12   2   0  721.73   23.70
 -12  -2  -1   55.99    2.80
 -12  -2  -1   54.99    3.20
 -12  -2  -1   56.39    2.60
  12   2   1   56.39    3.30
  12   2   1   56.09    2.00
  12   2   1   56.29    2.40
 -12  -2  -2 4349.36  135.09
 -12  -2  -2 4444.16  135.79
  12   2   2 4463.25  134.99
 -12  -2  -3   11.70    1.50
 -12  -2  -3    8.60    1.00
 -12  -2  -3    5.30    1.20
  12   2   3    8.60    1.20
  12   2   3    8.30    1.10
 -12  -2  -4  236.98    8.20
 -12  -2  -4  244.58    7.80
 -12  -2  -4  233.88    8.50
  12   2   4  240.58    8.00
  12   2   4  240.78    8.00
 -12  -2  -5    0.30    1.40
 -12  -2  -5    0.00    0.90
 -12  -2  -5    0.10    1.50
 -12  -2  -5    0.80    1.30
  12   2   5    0.70    1.30
  12   2   5    1.30    1.10
 -12  -2  -6  870.21   27.30
 -12  -2  -6  872.11   27.70
 -12  -2  -6  858.01   27.70
  12   2   6  893.21   27.60
  12   2   6  856.21   27.40
 -12  -2  -7    1.60    1.30
 -12  -2  -7    3.00    1.80
 -12  -2  -7   -0.70    1.90
 -12  -2  -7    2.10    1.90
  12   2   7    2.80    1.80
  12   2   7    2.00    1.40
 -12  -2  -8   49.00    4.00
 -12  -2  -8   40.90    2.80
 -12  -2  -8   48.20    3.90
  12   2   8   45.60    4.30
 -12  -2  -9   -1.40    1.40
 -12  -2  -9    1.40    2.40
 -12  -2  -9   -3.10    2.00
  12   2   9   -0.90    2.30
 -12  -2 -10  120.19    6.70
 -12  -2 -10  114.69    6.30
 -12  -2 -10  105.19    6.30
  12   2  10  121.69    6.70
 -12  -2 -11    1.40    2.80
 -12  -2 -11    2.00    2.90
  12   2  11   -0.50    2.80
 -11  -1  11   36.20    4.70
  11   1 -11   34.40    4.30
  11   1 -11   49.00    5.60
  11   1 -11   36.90    4.80
  11   1 -11   44.10    4.30
 -11  -1  10    0.30    2.60
  11   1 -10    2.80    2.90
  11   1 -10    3.90    2.50
  11   1 -10   -0.40    2.50
 -11  -1   9   68.09    4.80
  11   1  -9   65.59    4.10
  11   1  -9   82.29    7.60
  11   1  -9   71.09    4.50
  11   1  -9   71.69    5.10
 -11  -1   8   10.30    2.50
  11   1  -8   12.70    2.10
  11   1  -8   12.00    2.20
  11   1  -8   11.90    2.20
  11   1  -8   12.00    2.60
 -11  -1   7  222.78    8.60
  11   1  -7  226.88    8.70
  11   1  -7  241.68    8.40
  11   1  -7  229.78    8.10
  11   1  -7  234.78    8.40
 -11  -1   6   23.90    2.50
  11   1  -6   20.60    2.00
  11   1  -6   22.00    2.30
  11   1  -6   22.90    2.20
  11   1  -6   28.70    2.70
 -11  -1   5  461.75   14.70
  11   1  -5  443.46   14.40
  11   1  -5  449.26   14.70
  11   1  -5  447.16   14.60
  11   1  -5  444.36   14.50
  11   1  -5  451.25   14.50
 -11  -1   4  115.09    4.30
  11   1  -4  110.09    4.20
  11   1  -4  106.99    4.30
  11   1  -4  112.39    4.20
  11   1  -4  108.19    4.10
  11   1  -4  104.29    4.10
  11   1  -3 1103.79   34.40
  11   1  -3 1101.79   34.60
  11   1  -3 1090.79   34.50
  11   1  -3 1153.78   34.50
 -11  -1   2  105.89    4.00
 -11  -1   2   97.19    3.80
 -11  -1   2   99.49    3.50
 -11  -1   2  107.49    3.70
  11   1  -2  103.39    3.70
  11   1  -2   98.89    3.60
  11   1  -2  105.39    3.90
  11   1  -2   95.89    3.80
 -11  -1   1 1523.45   47.40
 -11  -1   1 1637.24   47.20
 -11  -1   1 1593.24   47.80
  11   1  -1 1488.85   47.40
  11   1  -1 1551.14   47.30
  11   1  -1 1488.45   47.50
  11   1  -1 1501.55   47.70
 -11  -1   0  301.67    9.30
 -11  -1   0  287.97    9.80
 -11  -1   0  295.97    9.80
 -11  -1   0  299.37    9.20
  11   1   0  292.87    9.40
  11   1   0  294.57    9.40
  11   1   0  287.87    9.70
 -11  -1  -1 1547.25   48.80
 -11  -1  -1 1599.44   48.20
  11   1   1 1568.94   48.10
  11   1   1 1525.55   48.70
  11   1   1 1605.84   48.20
 -11  -1  -2   96.99    4.10
 -11  -1  -2   95.49    3.70
 -11  -1  -2   98.99    3.70
 -11  -1  -2   96.79    3.50
  11   1   2   98.09    3.50
  11   1   2  103.79    3.90
  11   1   2  102.79    3.50
 -11  -1  -3 1123.49   34.20
 -11  -1  -3 1114.09   34.70
 -11  -1  -3 1093.99   34.50
 -11  -1  -3 1099.79   34.40
  11   1   3 1110.49   34.30
 -11  -1  -4  106.69    4.20
 -11  -1  -4  112.59    4.00
 -11  -1  -4  109.09    4.20
 -11  -1  -4  102.69    4.30
  11   1   4  111.29    4.20
  11   1   4  109.79    4.10
 -11  -1  -5  438.36   14.50
 -11  -1  -5  459.45   14.30
 -11  -1  -5  435.06   14.40
 -11  -1  -5  442.76   14.50
  11   1   5  442.66   14.50
  11   1   5  455.25   14.40
 -11  -1  -6   22.60    2.40
 -11  -1  -6   27.10    2.00
 -11  -1  -6   18.30    2.20
 -11  -1  -6   26.30    2.60
  11   1   6   24.70    2.00
  11   1   6   26.00    2.50
 -11  -1  -7  234.68    8.60
 -11  -1  -7  231.78    8.40
 -11  -1  -7  240.38    8.80
 -11  -1  -7  241.38    8.80
  11   1   7  247.48    8.80
 -11  -1  -8   13.00    2.00
 -11  -1  -8    7.60    2.20
 -11  -1  -8   12.20    2.40
 -11  -1  -8   10.00    2.40
  11   1   8    7.60    2.40
 -11  -1  -9   76.59    5.00
 -11  -1  -9   71.59    4.80
 -11  -1  -9   72.99    5.20
 -11  -1  -9   64.59    4.00
  11   1   9   82.79    5.90
 -11  -1 -10    0.20    2.40
 -11  -1 -10   -2.50    2.40
 -11  -1 -10    4.80    2.80
 -11  -1 -10    2.90    2.10
  11   1  10    2.10    2.50
 -11  -1 -11   54.19    5.30
 -11  -1 -11   39.30    4.90
 -11  -1 -11   43.80    5.00
  11   1  11   32.20    4.80
 -10   0  11   -2.50    2.70
  10   0 -11   -5.40    2.50
  10   0 -11   -1.80    2.60
  10   0 -11   -2.70    3.20
  10   0 -11    3.20    2.80
 -10   0  10    8.40    2.90
  10   0 -10   15.60    2.90
  10   0 -10   15.90    2.90
  10   0 -10   16.00    3.30
 -10   0   9   -0.30    2.20
  10   0  -9    1.50    1.90
  10   0  -9   -1.70    2.30
  10   0  -9   -2.70    2.00
  10   0  -9   -3.60    1.80
 -10   0   8  101.09    5.60
  10   0  -8  119.89    5.60
  10   0  -8  117.89    5.30
  10   0  -8  115.39    5.10
  10   0  -8  105.09    5.10
 -10   0   7   -1.30    1.70
  10   0  -7   -1.50    1.70
  10   0  -7    2.60    1.60
  10   0  -7    0.90    1.40
  10   0  -7    1.50    1.40
 -10   0   6   33.80    2.80
  10   0  -6   35.00    2.70
  10   0  -6   36.60    2.60
  10   0  -6   31.20    2.30
  10   0  -6   33.20    2.30
 -10   0   5    3.40    1.30
 -10   0   4  370.06   12.10
  10   0  -4  360.26   12.00
  10   0  -4  373.06   12.30
  10   0  -4  373.26   12.10
  10   0  -4  371.86   12.00
  10   0  -4  373.16   11.90
 -10   0   3    1.20    0.80
 -10   0   3   -1.40    1.00
  10   0  -3   -0.40    1.00
  10   0  -3    1.00    1.00
  10   0  -3   -1.10    0.80
  10   0  -3    1.00    0.90
 -10   0   2    4.50    0.90
 -10   0   2    4.10    1.10
 -10   0   2    3.30    0.80
 -10   0   2    2.70    0.70
 -10   0   2    1.40    1.00
  10   0  -2    2.30    0.90
  10   0  -2    5.20    1.10
  10   0  -2    3.10    1.00
  10   0  -2    3.80    1.20
  10   0  -2    6.00    1.00
 -10   0   1    2.30    0.90
 -10   0   1    1.70    1.00
 -10   0   1    1.10    0.90
  10   0  -1    1.20    1.00
  10   0  -1    3.40    1.10
  10   0  -1   -0.30    0.90
  10   0  -1    0.80    1.00
  10   0  -1    2.20    1.10
 -10   0   0  473.45   15.00
 -10   0   0  461.15   15.20
 -10   0   0  480.15   14.90
  10   0   0  451.25   15.10
  10   0   0  469.15   14.90
  10   0   0  473.15   15.20
  10   0   0  468.05   15.00
  10   0   0  496.55   15.10
 -10   0  -1   -0.30    1.00
 -10   0  -1    4.10    1.30
 -10   0  -1    1.10    0.90
  10   0   1    0.70    0.90
  10   0   1    1.40    1.20
  10   0   1    0.10    1.00
  10   0   1    2.40    0.90
 -10   0  -2    3.40    1.10
 -10   0  -2    4.20    0.90
 -10   0  -2    3.20    1.00
 -10   0  -2    4.60    1.10
 -10   0  -2    3.60    0.90
  10   0   2    4.30    0.90
  10   0   2    4.30    1.00
  10   0   2    2.40    1.00
  10   0   2    4.70    1.10
  10   0   2    5.10    0.90
 -10   0  -3    0.50    0.90
 -10   0  -3   -0.20    0.90
 -10   0  -3   -0.70    1.10
 -10   0  -3    0.00    0.90
  10   0   3    1.70    0.90
  10   0   3   -0.80    0.90
 -10   0  -4  363.96   11.80
 -10   0  -4  361.06   11.80
 -10   0  -4  369.66   11.80
 -10   0  -4  369.16   11.90
  10   0   4  355.06   12.20
  10   0   4  371.96   11.80
  10   0   5    3.10    1.30
 -10   0  -6   34.10    2.50
 -10   0  -6   29.40    2.70
 -10   0  -6   36.30    2.40
 -10   0  -6   38.30    2.40
  10   0   6   30.60    2.70
 -10   0  -7    0.80    1.80
 -10   0  -7   -2.00    1.40
 -10   0  -7   -0.10    1.50
 -10   0  -7   -0.80    1.50
  10   0   7    1.50    1.90
 -10   0  -8  104.69    5.00
 -10   0  -8  103.19    4.90
 -10   0  -8  105.09    5.30
 -10   0  -8  110.99    5.40
  10   0   8  113.79    5.50
 -10   0  -9   -1.00    2.00
 -10   0  -9   -0.70    1.90
 -10   0  -9   -4.60    2.20
 -10   0  -9   -2.10    2.00
 -10   0 -10   14.50    3.10
 -10   0 -10   14.00    2.50
 -10   0 -10   10.10    3.10
 -10   0 -11    5.30    3.20
 -10   0 -11    6.10    3.20
 -10   0 -11   -0.20    2.60
 -10   0 -11    1.60    2.20
  10   0  11    0.10    3.20
  -9   1  11    5.80    3.30
   9  -1 -11   -2.90    2.30
   9  -1 -11    5.90    3.30
   9  -1 -11    1.30    2.50
   9  -1 -11    0.10    2.70
  -9   1  10    5.90    2.90
   9  -1 -10    5.50    2.60
   9  -1 -10    7.50    2.60
   9  -1 -10    7.90    2.40
   9  -1 -10   11.30    3.30
  -9   1   9    1.10    2.50
   9  -1  -9    3.20    2.40
   9  -1  -9    4.70    2.20
   9  -1  -9    3.00    2.10
   9  -1  -9    2.30    2.10
  -9   1   8   21.70    3.00
   9  -1  -8   21.20    2.70
   9  -1  -8   23.10    2.70
   9  -1  -8   20.70    2.60
   9  -1  -8   18.90    2.40
  -9   1   7    0.20    1.80
   9  -1  -7    0.20    1.60
   9  -1  -7   -0.50    1.30
   9  -1  -7    3.40    2.80
   9  -1  -7   -0.50    1.70
  -9   1   6   47.60    3.10
   9  -1  -6   46.00    2.80
   9  -1  -6   43.70    2.70
   9  -1  -6   54.99    3.10
   9  -1  -6   50.79    2.60
  -9   1   5    1.10    1.20
   9  -1  -5    0.40    0.90
   9  -1  -5    1.20    1.10
   9  -1  -5    0.50    1.20
   9  -1  -5    1.20    1.10
  -9   1   4  254.27    8.80
  -9   1   4  262.87    8.60
   9  -1  -4  264.07    8.70
   9  -1  -4  255.97    8.70
   9  -1  -4  254.77    8.40
   9  -1  -4  276.77    8.70
   9  -1  -4  259.47    8.40
  -9   1   3   26.50    2.00
  -9   1   3   30.40    1.70
   9  -1  -3   29.40    1.70
   9  -1  -3   25.40    1.70
   9  -1  -3   25.30    1.80
   9  -1  -3   28.90    1.40
   9  -1  -3   28.40    1.40
   9  -1  -3   27.40    1.90
  -9   1   2   89.59    3.20
  -9   1   2   91.49    3.10
  -9   1   2   88.39    3.60
  -9   1   2   89.89    3.30
   9  -1  -2   89.99    3.30
   9  -1  -2   88.39    3.20
   9  -1  -2   89.09    3.50
   9  -1  -2   88.39    3.30
   9  -1  -2   91.69    3.60
  -9   1   1  135.19    4.50
  -9   1   1  133.59    5.10
  -9   1   1  134.49    4.60
  -9   1   1  132.79    4.70
   9  -1  -1  133.19    4.50
   9  -1  -1  130.59    4.60
   9  -1  -1  141.39    5.00
   9  -1  -1  133.79    4.70
   9  -1  -1  143.19    5.20
  -9   1   0 1162.28   35.70
  -9   1   0 1139.39   35.70
  -9   1   0 1147.59   35.60
  -9   1   0 1159.88   35.60
  -9   1   0 1142.09   35.50
   9  -1   0 1116.69   35.60
   9  -1   0 1180.28   35.60
   9  -1   0 1164.88   35.60
   9  -1   0 1161.38   35.50
  -9   1  -1  134.99    4.80
  -9   1  -1  127.79    4.50
  -9   1  -1  130.89    4.30
  -9   1  -1  131.39    4.80
  -9   1  -1  134.39    4.50
   9  -1   1  122.89    4.80
   9  -1   1  123.39    4.50
   9  -1   1  131.29    4.80
   9  -1   1  132.29    4.30
   9  -1   1  130.59    4.50
  -9   1  -2   87.89    3.40
  -9   1  -2   88.79    3.20
  -9   1  -2   88.19    3.20
  -9   1  -2   86.49    3.50
   9  -1   2   91.79    3.30
   9  -1   2   85.89    3.20
   9  -1   2   91.39    3.20
   9  -1   2   84.29    3.30
   9  -1   2   89.49    3.50
  -9   1  -3   26.40    2.10
  -9   1  -3   26.50    1.60
  -9   1  -3   27.90    1.70
  -9   1  -3   30.70    1.80
  -9   1  -3   24.30    1.60
   9  -1   3   25.00    1.90
   9  -1   3   27.60    1.60
   9  -1   3   24.50    2.10
  -9   1  -4  269.67    8.90
  -9   1  -4  262.47    8.70
  -9   1  -4  262.57    8.60
  -9   1  -4  269.17    8.80
   9  -1   4  262.97    8.80
   9  -1   4  263.07    8.90
  -9   1  -5    1.40    1.00
  -9   1  -5    1.30    1.10
  -9   1  -5    0.50    1.10
  -9   1  -5    2.60    1.40
   9  -1   5   -0.60    1.20
  -9   1  -6   52.59    2.70
  -9   1  -6   50.09    2.90
  -9   1  -6   45.10    3.10
  -9   1  -6   48.00    2.90
   9  -1   6   49.99    3.10
  -9   1  -7    1.10    1.60
  -9   1  -7    0.50    1.60
  -9   1  -7    1.50    1.50
   9  -1   7   -0.90    1.70
  -9   1  -8   17.70    2.40
  -9   1  -8   20.20    2.40
  -9   1  -8   25.60    3.40
  -9   1  -8   15.30    2.30
   9  -1   8   27.40    3.40
  -9   1  -9    1.50    2.40
  -9   1  -9    2.40    2.30
  -9   1  -9   -1.40    1.80
  -9   1  -9    4.70    2.10
   9  -1   9    5.90    2.50
  -9   1 -10   10.50    2.60
  -9   1 -10    8.10    3.00
   9  -1  10    9.10    3.20
  -9   1 -11    3.30    3.00
  -9   1 -11   -1.60    2.50
  -9   1 -11    3.10    2.60
  -9   1 -11    3.90    2.60
   9  -1  11    1.80    3.00
  -8   2  11    0.50    3.20
   8  -2 -11    0.70    3.10
   8  -2 -11    1.30    2.40
   8  -2 -11   -3.80    2.60
  -8   2  10   50.09    6.40
   8  -2 -10   43.20    4.40
   8  -2 -10   43.40    4.30
   8  -2 -10   53.79    4.60
   8  -2 -10   59.49    5.20
  -8   2   9   -3.30    4.80
   8  -2  -9   -0.30    1.80
   8  -2  -9    3.00    2.20
   8  -2  -9    1.70    1.70
   8  -2  -9    0.00    2.40
  -8   2   8    5.40    2.50
   8  -2  -8    6.80    2.30
   8  -2  -8    6.00    1.60
   8  -2  -8    3.20    1.80
   8  -2  -8    7.40    2.40
  -8   2   7    4.20    1.90
   8  -2  -7    5.00    2.00
   8  -2  -7    3.50    1.90
   8  -2  -7    6.60    1.40
   8  -2  -7    5.70    1.60
  -8   2   6  285.17    9.80
   8  -2  -6  277.67    9.60
   8  -2  -6  266.97    9.10
   8  -2  -6  281.17    9.60
   8  -2  -6  279.37    9.50
  -8   2   5    4.20    1.60
  -8   2   5    1.90    1.10
   8  -2  -5   -0.90    1.00
   8  -2  -5    0.20    1.30
   8  -2  -5    2.80    0.80
   8  -2  -5    2.00    0.70
   8  -2  -5    1.10    1.10
   8  -2  -4   17.70    1.70
   8  -2  -4   16.50    1.70
   8  -2  -4   17.40    1.10
   8  -2  -4   18.30    1.70
   8  -2  -4   19.10    1.10
  -8   2   3   60.09    2.60
  -8   2   3   65.19    3.00
  -8   2   3   66.89    2.60
   8  -2  -3   60.69    2.20
   8  -2  -3   62.79    2.80
   8  -2  -3   60.99    2.60
   8  -2  -3   65.59    2.60
   8  -2  -3   61.39    2.20
  -8   2   2 1002.40   30.00
  -8   2   2  926.21   30.20
  -8   2   2  991.00   29.70
  -8   2   2  939.11   30.30
  -8   2   2  991.80   29.90
   8  -2  -2  958.30   29.90
   8  -2  -2  957.10   29.90
   8  -2  -2  972.80   30.00
   8  -2  -2  978.20   30.50
   8  -2  -2  986.90   30.10
  -8   2   1   84.49    3.20
  -8   2   1   88.09    3.20
  -8   2   1   83.29    3.20
  -8   2   1   86.69    2.90
   8  -2  -1   86.59    3.10
   8  -2  -1   81.69    3.70
   8  -2  -1   81.39    2.90
   8  -2  -1   90.79    2.90
   8  -2  -1   83.59    3.20
  -8   2   0  141.09    4.80
  -8   2   0  144.49    5.10
  -8   2   0  143.79    5.10
  -8   2   0  148.49    5.00
   8  -2   0  142.69    4.90
   8  -2   0  146.99    4.60
   8  -2   0  147.09    4.80
   8  -2   0  152.58    5.10
   8  -2   0  151.88    4.80
  -8   2  -1   87.19    2.90
  -8   2  -1   86.89    3.20
  -8   2  -1   86.99    3.30
  -8   2  -1   87.59    3.20
  -8   2  -1   79.89    3.70
   8  -2   1   82.59    3.70
   8  -2   1   86.99    3.10
   8  -2   1   81.19    3.30
   8  -2   1   86.09    2.80
  -8   2  -2  940.21   29.70
  -8   2  -2  969.40   29.80
  -8   2  -2  988.70   29.50
  -8   2  -2  964.30   29.90
   8  -2   2  978.60   29.50
   8  -2   2  932.81   29.70
   8  -2   2  945.31   29.90
   8  -2   2  954.70   29.70
  -8   2  -3   60.59    2.90
  -8   2  -3   61.49    2.70
  -8   2  -3   63.89    2.50
  -8   2  -3   67.99    2.90
   8  -2   3   64.89    2.90
   8  -2   3   63.39    2.60
   8  -2   3   62.99    2.90
   8  -2   3   61.79    2.30
  -8   2  -4   18.90    1.80
  -8   2  -4   16.60    1.70
  -8   2  -4   16.50    1.60
  -8   2  -4   23.20    1.90
   8  -2   4   18.60    1.20
   8  -2   4   19.70    1.90
  -8   2  -5    6.00    1.50
  -8   2  -5    1.30    1.20
  -8   2  -5    2.30    1.00
   8  -2   5    1.90    0.80
   8  -2   5    3.70    1.60
  -8   2  -6  286.87    9.50
  -8   2  -6  289.37   10.10
  -8   2  -6  302.17   10.00
  -8   2  -6  284.97    9.90
   8  -2   6  281.27   10.10
  -8   2  -7    6.00    2.00
  -8   2  -7    5.40    1.40
  -8   2  -7    5.90    1.80
  -8   2  -8    5.00    2.00
  -8   2  -8    6.80    3.70
  -8   2  -8   11.30    2.40
  -8   2  -8    4.10    1.60
   8  -2   8    7.20    2.50
  -8   2  -9    3.10    1.80
  -8   2  -9    3.50    2.30
  -8   2  -9    0.30    2.40
  -8   2  -9   -1.70    2.10
   8  -2   9    0.90    2.50
  -8   2 -10   51.29    4.60
  -8   2 -10   49.10    4.50
  -8   2 -10   48.10    4.00
  -8   2 -10   57.79    5.20
   8  -2  10   46.20    4.90
  -8   2 -11   -0.80    3.20
  -8   2 -11    1.70    2.70
  -8   2 -11    4.00    2.50
  -8   2 -11   -2.40    2.90
   8  -2  11    0.40    3.40
  -7   3  11   20.20    4.20
   7  -3 -11   18.70    3.60
   7  -3 -11   26.90    4.50
  -7   3  10    1.50    3.00
   7  -3 -10    1.70    2.70
   7  -3 -10    3.50    3.00
   7  -3 -10    3.20    2.20
   7  -3 -10    6.00    1.90
  -7   3   9  136.99    7.00
   7  -3  -9  130.69    5.40
   7  -3  -9  129.89    5.80
   7  -3  -9  141.59    6.60
   7  -3  -9  133.29    6.40
  -7   3   8    4.10    2.40
   7  -3  -8    0.20    1.50
   7  -3  -8    1.40    2.00
   7  -3  -8    1.80    1.40
   7  -3  -8    0.30    2.10
  -7   3   7   81.79    4.30
   7  -3  -7   72.19    3.60
   7  -3  -7   75.19    4.20
   7  -3  -7   69.69    3.20
   7  -3  -7   70.39    4.00
  -7   3   6   14.00    1.70
  -7   3   6   17.70    2.40
   7  -3  -6   17.50    1.90
   7  -3  -6   14.90    1.30
   7  -3  -6   18.00    2.20
   7  -3  -6   18.10    2.40
   7  -3  -6   11.80    1.40
  -7   3   5  477.95   15.20
   7  -3  -5  450.35   15.10
   7  -3  -5  470.65   14.90
   7  -3  -5  456.75   14.40
   7  -3  -5  466.75   15.00
   7  -3  -5  457.85   14.40
  -7   3   4   20.50    2.20
  -7   3   4   18.40    1.60
   7  -3  -4   20.00    1.60
   7  -3  -4   20.30    1.70
   7  -3  -4   19.30    1.80
  -7   3   3  186.38    6.40
  -7   3   3  190.88    6.80
  -7   3   3  191.78    6.30
   7  -3  -3  183.18    6.30
  -7   3   2    0.60    0.70
  -7   3   2    2.60    1.60
  -7   3   2    1.70    0.80
   7  -3  -2    1.00    0.70
  -7   3   1  515.05   16.20
  -7   3   1  522.75   16.50
  -7   3   1  520.05   15.80
  -7   3   1  511.65   15.90
  -7   3   1  509.95   16.10
   7  -3  -1  514.65   15.80
   7  -3  -1  519.25   16.00
   7  -3  -1  505.75   16.20
   7  -3  -1  508.15   15.80
  -7   3   0  155.78    5.00
  -7   3   0  152.88    5.30
  -7   3   0  148.19    5.20
   7  -3   0  150.58    5.10
   7  -3   0  155.28    5.30
   7  -3   0  151.18    5.00
   7  -3   0  153.68    5.10
  -7   3  -1  511.75   16.60
  -7   3  -1  526.15   16.10
  -7   3  -1  512.65   16.10
  -7   3  -1  518.35   16.00
   7  -3   1  514.25   16.30
   7  -3   1  512.65   16.00
   7  -3   1  506.55   16.30
  -7   3  -2    2.00    1.40
  -7   3  -2    0.40    0.90
  -7   3  -2    1.00    1.00
  -7   3  -2    0.70    0.60
  -7   3  -2    0.70    0.80
   7  -3   2    0.00    1.50
   7  -3   2    0.70    0.60
   7  -3   2    0.90    0.60
  -7   3  -3  189.08    6.40
  -7   3  -3  185.88    6.10
  -7   3  -3  187.88    6.50
  -7   3  -3  186.38    6.60
   7  -3   3  188.28    6.70
   7  -3   3  184.28    6.20
  -7   3  -4   23.30    1.80
  -7   3  -4   19.30    1.90
  -7   3  -4   20.20    1.90
  -7   3  -4   21.40    1.80
   7  -3   4   19.90    2.10
  -7   3  -5  476.65   15.20
  -7   3  -5  464.55   15.30
  -7   3  -5  465.45   15.30
  -7   3  -5  472.95   15.10
   7  -3   5  464.85   15.40
  -7   3  -6   16.30    2.20
  -7   3  -6   15.60    1.90
   7  -3   6   15.60    1.20
  -7   3  -7   78.89    3.40
  -7   3  -7   79.29    4.10
  -7   3  -7   86.69    5.00
   7  -3   7   69.69    4.30
  -7   3  -8    1.40    1.40
  -7   3  -8    2.80    2.10
  -7   3  -8   -1.40    2.00
   7  -3   8   -0.60    2.30
  -7   3  -9  146.99    6.90
  -7   3  -9  136.19    5.60
  -7   3  -9  141.29    6.50
   7  -3   9  147.89    8.20
  -7   3 -10    3.00    2.40
  -7   3 -10    4.70    1.90
  -7   3 -10    4.70    2.60
  -7   3 -10    1.70    2.80
   7  -3  10    3.10    2.90
  -7   3 -11   27.60    4.00
  -7   3 -11   17.90    3.90
  -7   3 -11   23.20    3.70
   7  -3  11   19.00    3.90
  -6   4  10   17.80    3.70
   6  -4 -10   14.90    3.30
   6  -4 -10   16.50    3.60
  -6   4   9    1.00    2.80
   6  -4  -9   -1.50    2.40
   6  -4  -9    0.20    2.40
   6  -4  -9   -1.80    2.40
   6  -4  -8  394.66   13.50
   6  -4  -8  382.66   13.60
   6  -4  -8  376.66   12.60
  -6   4   7    1.60    2.00
   6  -4  -7    2.50    0.70
   6  -4  -7    6.00    2.10
   6  -4  -7    4.20    1.40
   6  -4  -7    5.00    1.30
   6  -4  -7    3.60    1.90
  -6   4   6   12.30    1.70
  -6   4   6   20.00    2.50
   6  -4  -6   13.60    1.80
  -6   4   5    1.10    1.20
  -6   4   5   -0.30    1.50
   6  -4  -5    1.00    1.30
   6  -4  -5    3.50    1.60
   6  -4  -5    0.70    1.00
  -6   4   4 1638.14   50.79
  -6   4   4 1668.83   50.49
   6  -4  -4 1594.44   50.69
   6  -4  -4 1619.24   50.49
   6  -4  -4 1648.94   50.39
  -6   4   3   10.90    1.80
  -6   4   3   10.10    1.30
   6  -4  -3    9.90    1.20
   6  -4  -3    9.10    1.40
   6  -4  -3   10.40    1.30
  -6   4   2   19.10    1.30
  -6   4   2   17.80    1.40
  -6   4   2   20.60    2.40
   6  -4  -2   19.20    1.30
   6  -4  -2   16.10    1.20
   6  -4  -2   18.60    1.60
  -6   4   1   61.09    2.80
  -6   4   1   54.59    1.90
  -6   4   1   54.79    2.00
   6  -4  -1   51.39    2.40
   6  -4  -1   52.89    2.00
   6  -4  -1   51.09    2.10
   6  -4  -1   52.39    2.00
  -6   4   0 2794.22   84.09
  -6   4   0 2696.53   84.19
  -6   4   0 2516.35   84.59
  -6   4   0 2894.31   84.09
   6  -4   0 2803.82   83.99
   6  -4   0 2772.02   84.09
  -6   4  -1   52.39    2.20
  -6   4  -1   63.09    3.10
  -6   4  -1   55.79    2.40
  -6   4  -1   55.19    2.40
   6  -4   1   53.99    2.30
   6  -4   1   53.49    2.20
  -6   4  -2   20.90    2.10
  -6   4  -2   20.20    1.70
  -6   4  -2   18.90    1.20
  -6   4  -2   18.40    1.50
  -6   4  -2   20.30    1.10
   6  -4   2   18.80    1.90
   6  -4   2   19.80    1.00
   6  -4   2   17.80    1.10
  -6   4  -3    9.60    1.30
  -6   4  -3    8.60    1.10
  -6   4  -3   11.90    1.50
  -6   4  -3   10.90    1.30
   6  -4   3   13.90    2.10
   6  -4   3    7.80    1.00
  -6   4  -4 1633.14   50.09
  -6   4  -4 1627.34   50.29
  -6   4  -4 1596.94   50.39
  -6   4  -4 1613.14   50.49
   6  -4   4 1660.73   50.89
  -6   4  -5    0.20    1.40
  -6   4  -5    0.00    1.30
  -6   4  -5    1.80    1.20
  -6   4  -5   -0.50    1.00
   6  -4   5   -0.90    1.50
  -6   4  -6   16.50    2.30
  -6   4  -6   18.70    2.30
  -6   4  -6   20.70    2.50
   6  -4   6   19.40    2.60
  -6   4  -7    6.10    1.90
  -6   4  -7    3.80    1.90
   6  -4   7    4.30    2.20
  -6   4  -8  402.46   13.90
  -6   4  -8  384.86   13.60
   6  -4   8  387.96   14.00
  -6   4  -9   -0.10    4.60
  -6   4  -9    3.40    2.70
  -6   4  -9   -1.90    2.10
   6  -4   9    0.80    2.60
  -6   4 -10   11.40    3.00
  -6   4 -10   17.70    3.20
  -6   4 -10   14.10    3.50
   6  -4  10   22.70    3.90
  -5   5  10   -2.10    3.10
   5  -5 -10   -1.20    2.50
   5  -5 -10    0.90    2.90
  -5   5   9   23.70    3.60
   5  -5  -9   23.80    3.60
   5  -5  -9   18.50    3.10
  -5   5   8   -1.10    2.40
   5  -5  -8    1.20    1.40
   5  -5  -8    2.50    2.40
   5  -5  -8   -2.10    2.20
  -5   5   7  229.48    8.90
  -5   5   7  263.07    9.50
   5  -5  -7  249.97    9.40
   5  -5  -7  264.87    9.80
   5  -5  -7  239.88    8.60
  -5   5   6   14.50    1.80
  -5   5   6   13.90    2.30
   5  -5  -6   12.40    2.00
   5  -5  -6   12.70    1.60
  -5   5   5   84.79    3.70
   5  -5  -5   85.19    3.90
   5  -5  -5   87.39    4.30
   5  -5  -5   86.19    3.40
  -5   5   4    1.20    1.00
  -5   5   4    0.60    1.50
   5  -5  -4    1.20    0.80
   5  -5  -4   -0.90    1.30
   5  -5  -4    3.10    1.20
  -5   5   3  601.54   19.80
   5  -5  -3  588.24   19.50
   5  -5  -3  598.14   19.20
   5  -5  -3  657.53   19.60
  -5   5   2   45.80    1.90
  -5   5   2   45.80    2.20
  -5   5   2   46.20    3.20
   5  -5  -2   42.10    1.80
   5  -5  -2   42.50    2.00
   5  -5  -2   42.20    2.40
  -5   5   1  414.46   13.20
  -5   5   1  412.36   13.00
  -5   5   1  417.86   12.90
  -5   5   1  425.36   13.00
  -5   5   1  417.26   13.50
   5  -5  -1  412.26   13.40
   5  -5  -1  413.96   13.10
  -5   5   0    0.50    0.90
  -5   5   0   -1.10    1.00
  -5   5   0    2.00    0.80
   5  -5   0   -0.10    0.80
   5  -5   0    0.10    0.60
  -5   5  -1  419.06   13.20
  -5   5  -1  432.26   13.70
  -5   5  -1  415.06   13.90
  -5   5  -1  428.36   13.40
   5  -5   1  406.96   13.20
   5  -5   1  418.86   13.30
  -5   5  -2   49.80    1.80
  -5   5  -2   44.00    1.90
  -5   5  -2   44.90    2.30
  -5   5  -2   47.70    2.10
  -5   5  -2   48.50    2.50
   5  -5   2   45.30    2.20
  -5   5  -3  600.64   19.50
  -5   5  -3  613.04   19.10
  -5   5  -3  615.64   19.70
  -5   5  -3  630.04   19.40
   5  -5   3  598.64   19.10
   5  -5   3  613.04   19.60
  -5   5  -4    0.50    1.20
  -5   5  -4   -0.40    1.20
  -5   5  -4   -0.50    1.30
  -5   5  -4   -1.10    1.10
   5  -5   4   -3.20    1.50
  -5   5  -5   81.09    4.00
  -5   5  -5   87.29    4.00
  -5   5  -5   90.19    3.60
  -5   5  -5   83.19    4.10
   5  -5   5   89.49    4.60
  -5   5  -6   16.00    2.00
  -5   5  -6   16.00    2.20
  -5   5  -6   11.50    1.80
   5  -5   6   15.20    2.60
  -5   5  -7  257.47    9.30
   5  -5   7  227.58    9.30
  -5   5  -8    4.00    2.20
  -5   5  -8   -0.70    2.10
  -5   5  -8   -0.70    2.10
   5  -5   8   -2.20    2.00
  -5   5  -9   21.70    3.40
  -5   5  -9   23.90    3.20
  -5   5  -9   22.00    3.30
   5  -5   9   14.90    3.00
  -5   5 -10    0.40    3.00
  -5   5 -10   -0.50    2.50
  -5   5 -10    0.60    2.70
  -4   6  10   35.40    4.90
   4  -6 -10   45.70    5.10
   4  -6 -10   31.80    5.00
  -4   6   9    6.70    3.20
   4  -6  -9    9.00    3.00
   4  -6  -9    0.90    2.60
  -4   6   8   -1.20    2.50
   4  -6  -8    6.80    2.60
   4  -6  -8    1.00    2.40
  -4   6   7    3.10    2.40
  -4   6   7    2.30    1.50
   4  -6  -7    0.00    2.30
   4  -6  -7    0.20    2.20
  -4   6   6  139.89    6.00
  -4   6   6  119.19    5.40
   4  -6  -6  135.09    6.10
   4  -6  -6  147.29    6.40
  -4   6   5   15.60    2.00
  -4   6   5   22.70    3.00
   4  -6  -5   19.10    2.70
   4  -6  -5   19.80    2.20
  -4   6   4    3.50    1.80
  -4   6   4    2.30    1.30
   4  -6  -4    3.60    1.40
   4  -6  -4    2.70    1.60
  -4   6   3   22.30    2.60
  -4   6   3   19.30    1.70
   4  -6  -3   17.90    2.30
   4  -6  -3   18.90    1.80
  -4   6   2  245.58    8.30
  -4   6   2  268.07    8.30
  -4   6   2  257.67    9.50
  -4   6   2  252.67    8.10
  -4   6   2  271.07    8.60
   4  -6  -2  254.57    8.90
   4  -6  -2  244.88    8.50
  -4   6   1   65.69    2.80
  -4   6   1   64.89    2.40
  -4   6   1   64.99    2.60
  -4   6   1   66.39    2.60
  -4   6   1   64.69    3.20
   4  -6  -1   67.49    3.00
   4  -6  -1   64.19    3.00
  -4   6   0    3.90    1.20
  -4   6   0    1.60    0.90
  -4   6   0    2.70    1.10
   4  -6   0    3.10    1.10
  -4   6  -1   68.19    3.60
  -4   6  -1   67.19    2.90
  -4   6  -1   63.89    2.60
  -4   6  -1   66.19    2.90
   4  -6   1   61.99    2.70
  -4   6  -2  249.18    8.30
  -4   6  -2  264.07    8.60
  -4   6  -2  256.07    8.20
  -4   6  -2  259.47    8.50
  -4   6  -2  261.47    8.80
  -4   6  -2  265.27    9.20
   4  -6   2  249.38    8.30
  -4   6  -3   16.40    2.10
  -4   6  -3   17.80    1.90
  -4   6  -3   19.30    1.40
  -4   6  -3   19.20    1.60
  -4   6  -4    2.90    1.40
  -4   6  -4    4.20    1.40
  -4   6  -4    2.70    1.40
  -4   6  -5   15.30    1.80
  -4   6  -5   13.90    2.10
  -4   6  -5   17.70    2.10
   4  -6   5   17.70    3.90
  -4   6  -6  117.39    5.50
  -4   6  -6  134.79    6.00
  -4   6  -6  129.49    5.20
  -4   6  -6  134.59    5.60
   4  -6   6  128.19    6.20
  -4   6  -7   -0.50    1.70
  -4   6  -7    1.00    2.20
  -4   6  -7    0.30    2.00
   4  -6   7    6.50    2.60
  -4   6  -8    6.40    2.70
  -4   6  -8    3.70    2.10
  -4   6  -8   -0.30    2.20
  -4   6  -9    2.90    2.40
  -4   6  -9    1.70    2.50
  -4   6  -9   -1.70    2.70
  -4   6 -10   29.50    4.40
  -4   6 -10   36.00    4.30
  -4   6 -10   33.70    4.20
  -3   7   9    3.70    3.30
   3  -7  -9    5.50    3.40
   3  -7  -9    4.60    2.90
  -3   7   8    8.80    2.60
   3  -7  -8    3.00    2.80
   3  -7  -8    5.30    2.60
  -3   7   7   -1.00    2.30
   3  -7  -7   -2.40    2.30
   3  -7  -7    2.60    2.10
  -3   7   6    1.10    1.50
  -3   7   6    2.00    2.20
   3  -7  -6    1.50    1.90
   3  -7  -6    0.60    2.00
  -3   7   5    4.10    1.60
  -3   7   5    4.20    2.10
   3  -7  -5    2.10    2.10
   3  -7  -5    5.80    1.90
  -3   7   4   25.90    2.80
  -3   7   4   25.50    2.10
   3  -7  -4   26.90    2.40
   3  -7  -4   20.70    2.60
  -3   7   3    7.10    1.50
   3  -7  -3    7.90    1.70
   3  -7  -3    4.20    1.70
  -3   7   2    9.80    2.70
  -3   7   2   10.30    1.50
  -3   7   2    9.60    1.00
  -3   7   2    9.30    1.20
   3  -7  -2   11.80    1.80
   3  -7  -2    9.90    1.90
  -3   7   1   22.00    1.90
  -3   7   1   20.60    2.40
  -3   7   1   16.20    1.50
   3  -7  -1   22.90    1.80
   3  -7  -1   20.80    2.10
  -3   7   0   77.09    3.30
  -3   7   0   72.09    3.10
  -3   7   0   73.59    3.50
   3  -7   0   70.29    3.20
  -3   7  -1   22.20    1.90
  -3   7  -1   22.40    2.80
  -3   7  -1   18.70    1.90
  -3   7  -2   10.00    1.20
  -3   7  -2    9.60    1.10
  -3   7  -2    7.70    1.00
  -3   7  -2   11.60    1.60
  -3   7  -2    7.30    1.50
  -3   7  -2   11.80    2.30
   3  -7   2    9.50    1.10
  -3   7  -3    7.20    1.10
  -3   7  -3    4.60    1.70
  -3   7  -3    9.30    1.70
  -3   7  -3    6.10    1.70
  -3   7  -3   11.90    2.70
  -3   7  -4   23.30    2.50
  -3   7  -4   17.80    2.40
  -3   7  -4   20.20    1.80
  -3   7  -4   23.10    2.80
  -3   7  -5    3.80    2.00
  -3   7  -5    1.20    1.70
  -3   7  -5    2.30    1.70
  -3   7  -5    2.50    1.40
  -3   7  -6   -2.80    1.40
  -3   7  -6    0.40    1.80
  -3   7  -6    3.00    2.10
  -3   7  -6    1.50    1.60
  -3   7  -7   -1.00    2.10
  -3   7  -7    3.90    1.90
  -3   7  -7    2.20    2.40
  -3   7  -8    1.40    2.00
  -3   7  -8   -4.00    2.50
  -3   7  -8    2.00    2.20
  -3   7  -9   -1.50    3.10
  -3   7  -9    3.70    2.90
  -3   7  -9    4.10    2.50
  -2   8   8   47.70    4.90
   2  -8  -8   52.89    5.40
   2  -8  -8   53.39    4.80
  -2   8   7    3.20    2.50
   2  -8  -7    2.10    2.30
   2  -8  -7    3.80    2.60
  -2   8   6    0.70    2.20
  -2   8   6    0.70    1.60
   2  -8  -6    0.20    2.10
  -2   8   5    4.40    2.10
  -2   8   5    1.40    1.50
   2  -8  -5   -0.40    1.80
   2  -8  -5   -1.70    2.00
  -2   8   4  132.09    5.40
  -2   8   4  143.59    6.10
   2  -8  -4  142.69    5.90
   2  -8  -4  133.59    6.00
  -2   8   3   -0.50    2.20
  -2   8   3    3.50    1.40
   2  -8  -3   -0.20    1.80
   2  -8  -3    3.70    2.10
  -2   8   2    9.40    3.00
  -2   8   2   14.80    1.70
  -2   8   2   10.50    1.20
  -2   8   2   14.50    1.60
   2  -8  -2   14.20    2.00
  -2   8   1    5.60    2.00
  -2   8   1    2.80    1.40
  -2   8   1    2.60    0.80
  -2   8   1    2.80    1.10
   2  -8  -1    1.80    1.50
  -2   8   0  196.88    6.50
  -2   8   0  193.88    6.90
  -2   8   0  203.48    7.40
  -2   8   0  199.88    8.40
   2  -8   0  197.58    7.20
  -2   8  -1    0.80    1.30
  -2   8  -1    3.50    1.40
  -2   8  -1    1.40    2.40
   2  -8   1    2.90    1.30
  -2   8  -2   12.90    2.30
  -2   8  -2   10.60    1.20
  -2   8  -2   12.60    1.90
  -2   8  -2   15.10    1.90
  -2   8  -2   10.80    1.10
   2  -8   2   11.80    1.40
  -2   8  -3    2.60    1.80
  -2   8  -3    2.30    1.00
  -2   8  -3    2.90    1.70
  -2   8  -3    4.10    1.60
  -2   8  -4  146.19    5.70
  -2   8  -4  134.59    4.90
  -2   8  -4  127.39    5.70
  -2   8  -4  134.39    6.00
  -2   8  -5    0.80    1.80
  -2   8  -5    1.90    2.00
  -2   8  -5    1.60    1.40
  -2   8  -5    2.40    1.80
  -2   8  -6    4.30    2.10
  -2   8  -6    5.20    2.30
  -2   8  -6    1.10    1.60
  -2   8  -7    0.90    2.50
  -2   8  -7    1.00    1.80
  -2   8  -7    1.70    2.20
  -2   8  -8   49.10    4.80
  -2   8  -8   50.49    5.20
  -2   8  -8   50.59    4.00
  -1   9   7  115.99    6.40
   1  -9  -7  117.89    6.90
   1  -9  -7  113.19    6.20
  -1   9   6    2.40    2.40
   1  -9  -6    0.80    2.40
   1  -9  -6   -0.10    2.60
  -1   9   5   18.70    2.90
  -1   9   5   20.20    2.60
   1  -9  -5   18.50    3.00
   1  -9  -5   22.80    3.40
  -1   9   4    1.00    1.50
  -1   9   4   -1.00    2.10
   1  -9  -4    0.60    2.20
   1  -9  -4   -4.50    2.00
  -1   9   3  139.09    5.40
  -1   9   3  132.59    6.30
   1  -9  -3  126.39    6.30
   1  -9  -3  142.89    6.20
  -1   9   2   -0.20    1.50
  -1   9   2   -2.90    2.70
   1  -9  -2   -1.50    1.70
   1  -9  -2    1.40    1.70
  -1   9   1   68.89    3.60
  -1   9   1   65.89    2.80
  -1   9   1   57.99    2.90
  -1   9   1   73.19    4.30
   1  -9  -1   56.39    3.60
  -1   9   0    1.60    0.80
  -1   9   0   -1.10    1.20
  -1   9   0    1.60    1.70
  -1   9   0   -2.50    2.00
   1  -9   0    0.50    1.60
  -1   9  -1   61.09    4.20
  -1   9  -1   66.49    3.40
  -1   9  -1   65.69    3.60
   1  -9   1   60.29    3.20
  -1   9  -2    1.80    1.60
  -1   9  -2   -0.60    1.90
  -1   9  -2    0.50    1.50
  -1   9  -2    2.20    0.90
   1  -9   2    1.00    1.40
  -1   9  -3  139.49    5.60
  -1   9  -3  134.59    4.80
  -1   9  -3  134.59    5.90
  -1   9  -3  131.19    5.80
  -1   9  -4    0.30    1.20
  -1   9  -4    0.20    1.80
  -1   9  -4   -1.80    1.60
  -1   9  -4    2.60    2.20
  -1   9  -5   18.20    2.70
  -1   9  -5   14.20    2.40
  -1   9  -5   19.90    3.00
  -1   9  -5   17.00    2.10
  -1   9  -6    4.00    1.70
  -1   9  -6   -1.20    2.40
  -1   9  -6    0.80    2.30
  -1   9  -7  114.89    6.70
  -1   9  -7  109.89    6.10
   0  10   6  138.59    6.90
   0 -10  -6  144.69    7.40
   0 -10  -6  143.79    7.30
   0  10   5    1.20    2.20
   0 -10  -5   -0.10    2.50
   0 -10  -5   -0.20    2.90
   0  10   4   13.70    2.20
   0  10   4    9.20    2.60
   0 -10  -4   10.90    2.80
   0 -10  -4   12.60    3.50
   0  10   3    0.30    1.60
   0  10   3    2.90    2.50
   0 -10  -3   -1.80    2.10
   0 -10  -3    4.20    2.30
   0  10   2  175.98    6.90
   0  10   2  188.78    8.00
   0  10   2  165.48    6.10
   0 -10  -2  177.78    7.30
   0  10   1   -0.20    1.20
   0  10   1    2.80    2.10
   0  10   1    1.50    1.40
   0  10   1    3.80    2.80
   0 -10  -1    2.20    2.10
   0  10   0   20.70    2.70
   0  10   0   17.20    3.30
   0  10   0   14.20    2.10
   0  10  -1    0.20    2.20
   0  10  -1    1.30    1.80
   0  10  -1    4.40    1.80
   0 -10   1    0.20    1.50
   0  10  -2  187.48    7.30
   0  10  -2  187.78    7.00
   0  10  -2  177.68    7.30
   0 -10   2  170.08    6.50
   0  10  -3   -0.80    1.80
   0  10  -3    1.60    1.90
   0  10  -3    0.50    1.10
   0  10  -3    3.00    2.00
   0  10  -4   16.10    2.50
   0  10  -4   10.60    1.50
   0  10  -4   10.40    2.30
   0  10  -4   10.70    2.70
   0  10  -5    5.00    2.30
   0  10  -5    1.40    1.30
   0  10  -5    0.80    2.40
   0  10  -6  138.39    8.80
   0  10  -6  130.99    5.60
   0  10  -6  154.28    7.50
   1  11   4    1.50    2.60
  -1 -11  -4    1.60    2.60
   1  11   3   26.10    3.40
   1  11   3   25.70    3.00
  -1 -11  -3   21.10    2.80
  -1 -11  -3   23.60    3.40
   1  11   2   -0.80    1.30
   1  11   2   -3.10    1.20
   1  11   2    3.20    2.30
   1  11   2   -2.90    2.80
  -1 -11  -2   -2.60    2.00
   1  11   1   50.59    3.00
   1  11   1   43.50    4.00
   1  11   1   56.99    5.30
  -1 -11  -1   54.49    4.00
   1  11   0    3.60    2.90
   1  11   0   -2.20    1.60
   1  11   0   -1.90    2.40
  -1 -11   0    2.50    2.10
   1  11  -1   67.39    4.20
   1  11  -1   58.79    3.90
   1  11  -1   56.09    4.20
  -1 -11   1   55.49    3.60
   1  11  -2   -1.40    2.00
   1  11  -2    4.20    2.20
   1  11  -2    2.00    2.10
   1  11  -3   27.50    3.00
   1  11  -3   25.00    3.30
   1  11  -3   25.80    3.20
   1  11  -4   -0.60    2.20
   1  11  -4   -4.70    2.20
  22  10  -3    0.00    1.60
  22  10  -3    2.40    3.00
  22  10  -3   -0.10    1.70
  22  10  -3   -5.00    2.60
  22  10  -3   -1.40    2.60
  22  10  -2   15.90    3.20
  22  10  -2   14.70    3.60
  22  10  -2   16.30    1.80
  22  10  -2   18.20    3.70
  22  10  -2   16.20    1.90
  22  10  -1    2.30    2.80
  22  10  -1    4.40    2.90
  22  10  -1   -1.00    2.30
  22  10   0   12.20    3.30
  22  10   0    8.20    2.50
  22  10   0    2.80    3.30
  22  10   1   -2.30    1.90
 -22 -10  -2   15.10    4.10
 -22 -10  -2   14.90    3.30
 -22 -10  -3   -1.00    2.60
 -22 -10  -3   -1.90    3.50
  22  10   3    0.50    1.10
  21   9  -5   -1.10    2.60
  21   9  -5    7.40    3.10
  21   9  -5    5.70    2.10
  21   9  -5    0.30    1.90
  21   9  -4    5.70    3.00
  21   9  -4    9.50    3.10
  21   9  -4    5.50    2.80
  21   9  -4    7.10    2.00
  21   9  -4   10.50    2.00
  21   9  -3    2.60    1.50
  21   9  -3    9.10    2.90
  21   9  -3    1.30    2.50
  21   9  -3    2.20    1.60
  21   9  -3   -0.40    2.50
  21   9  -2    4.60    1.40
  21   9  -2    8.10    2.70
  21   9  -2    8.20    1.40
  21   9  -2    5.80    2.90
  21   9  -2    6.90    2.80
  21   9  -1    8.50    3.10
  21   9  -1    4.50    3.00
  21   9   0    6.50    2.80
  21   9   0    9.80    3.50
 -21  -9  -1   -1.40    3.00
 -21  -9  -2    5.90    2.70
 -21  -9  -2    7.10    2.30
 -21  -9  -2    5.20    3.50
 -21  -9  -3    2.50    3.30
 -21  -9  -3    1.20    2.00
 -21  -9  -3    9.00    2.90
  21   9   3    1.70    1.20
  21   9   3    2.20    1.30
 -21  -9  -4   12.50    3.40
 -21  -9  -4    9.70    4.00
 -21  -9  -4    7.90    2.20
  21   9   4   12.30    1.80
  21   9   4    9.70    1.80
 -21  -9  -5    0.10    2.40
 -21  -9  -5    4.80    3.80
 -21  -9  -5    1.80    2.70
  21   9   5    3.30    1.60
  21   9   5    0.50    1.80
  20   8  -7    0.50    4.50
  20   8  -7    0.20    2.90
  20   8  -6   16.50    3.30
  20   8  -6   12.30    2.40
  20   8  -6   14.70    3.40
  20   8  -5    6.70    2.90
  20   8  -5    9.70    2.90
  20   8  -5    9.50    2.00
  20   8  -5    2.90    1.90
  20   8  -5    6.10    1.80
  20   8  -4   51.69    3.30
  20   8  -4   61.39    4.70
  20   8  -4   56.39    3.20
  20   8  -4   46.50    4.00
  20   8  -4   61.79    4.80
  20   8  -3    0.50    2.20
  20   8  -3    0.80    1.30
  20   8  -3   -1.60    2.30
  20   8  -3    2.60    1.50
  20   8  -3   -0.30    2.40
  20   8  -2   41.60    2.20
  20   8  -2   43.20    3.90
  20   8  -2   47.00    4.10
  20   8  -2   42.40    2.40
  20   8  -2   40.70    4.30
  20   8  -1    3.00    2.20
 -20  -8   0   94.39    5.00
 -20  -8  -1    2.20    2.20
 -20  -8  -1    3.40    3.00
 -20  -8  -1    4.80    2.20
 -20  -8  -2   55.79    4.20
 -20  -8  -2   47.90    5.30
 -20  -8  -2   40.10    4.10
 -20  -8  -3    1.40    2.00
 -20  -8  -3   -0.70    3.30
 -20  -8  -3    2.10    2.10
  20   8   3    1.00    1.10
  20   8   3    0.50    1.10
 -20  -8  -4   58.79    4.20
 -20  -8  -4   66.79    4.80
 -20  -8  -4   64.49    5.70
  20   8   4   54.69    3.10
  20   8   4   59.09    3.00
 -20  -8  -5    3.30    2.80
 -20  -8  -5    6.20    3.30
 -20  -8  -5    5.20    2.20
  20   8   5    5.80    1.60
  20   8   5    4.60    1.80
 -20  -8  -6   14.50    2.80
 -20  -8  -6   14.40    3.30
 -20  -8  -6    8.90    3.80
  20   8   6   14.00    2.50
  20   8   6   14.30    2.20
 -20  -8  -7    4.40    3.50
  20   8   7    4.20    5.20
  19   7  -8    2.40    3.50
  19   7  -8   -2.10    2.40
  19   7  -8   -1.50    3.10
  19   7  -7   37.50    4.30
  19   7  -7   39.50    3.90
  19   7  -7   40.40    4.70
  19   7  -6    6.70    1.50
  19   7  -6    3.90    2.10
  19   7  -6    7.70    2.80
  19   7  -6    2.30    1.80
  19   7  -6    3.20    2.60
  19   7  -5  137.79    6.80
  19   7  -5  154.18    6.80
  19   7  -5  131.49    5.50
  19   7  -5  136.19    5.70
  19   7  -5  145.69    5.80
  19   7  -4   -0.50    2.10
  19   7  -4    0.10    1.50
  19   7  -4   -0.30    1.40
  19   7  -4   -1.50    2.00
  19   7  -4    1.50    2.30
  19   7  -3  153.58    5.60
  19   7  -3  155.38    6.70
  19   7  -3  150.18    5.50
  19   7  -3  155.28    6.70
  19   7  -2    6.40    2.50
  19   7  -2    6.10    2.50
  19   7  -2    4.00    1.00
  19   7  -1  285.07   11.00
  19   7  -1  299.57   10.60
 -19  -7   0   -2.30    2.60
 -19  -7   0    1.60    1.80
 -19  -7  -1  299.17   10.80
 -19  -7  -1  295.67   10.60
 -19  -7  -1  304.97   11.50
 -19  -7  -2    3.50    2.20
 -19  -7  -2    2.80    2.60
 -19  -7  -2    4.90    2.30
 -19  -7  -3  163.68    6.70
 -19  -7  -3  163.88    6.90
  19   7   3  156.18    5.50
  19   7   3  159.78    5.50
 -19  -7  -4    4.60    2.10
 -19  -7  -4   -2.90    2.50
 -19  -7  -4    0.40    2.10
  19   7   4    2.20    1.30
  19   7   4   -0.10    1.20
 -19  -7  -5  143.49    6.80
 -19  -7  -5  142.69    7.10
 -19  -7  -5  135.59    7.10
  19   7   5  142.89    5.60
  19   7   5  147.09    5.60
 -19  -7  -6    5.40    2.80
 -19  -7  -6    3.40    2.60
 -19  -7  -6    5.40    2.50
  19   7   6    5.40    2.00
  19   7   6    5.40    1.70
 -19  -7  -7   33.60    4.30
 -19  -7  -7   38.40    4.70
 -19  -7  -7   36.40    4.80
  19   7   7   27.10    2.70
  19   7   7   32.50    3.80
 -19  -7  -8   -3.50    3.20
 -19  -7  -8   -1.30    3.10
  19   7   8   -2.90    3.00
  18   6  -9    0.70    2.60
  18   6  -9    9.00    4.50
  18   6  -9    1.00    3.30
  18   6  -8   28.60    3.90
  18   6  -8   35.40    4.10
  18   6  -8   31.20    4.00
  18   6  -7    1.70    2.60
  18   6  -7    2.30    2.50
  18   6  -7    3.10    1.50
  18   6  -7   -0.10    2.10
  18   6  -6  192.98    7.40
  18   6  -6  199.18    8.20
  18   6  -6  189.68    6.90
  18   6  -6  206.88    8.30
  18   6  -6  188.68    7.40
  18   6  -5    6.90    1.80
  18   6  -5    6.80    1.70
  18   6  -5    1.70    2.30
  18   6  -5    7.50    1.80
  18   6  -5    7.50    2.10
  18   6  -4  112.49    5.40
  18   6  -4  105.69    5.00
  18   6  -4  120.89    5.50
  18   6  -4  112.79    4.50
  18   6  -4  117.49    4.60
  18   6  -3    1.10    1.30
  18   6  -3    2.50    2.00
  18   6  -3    2.20    2.00
  18   6  -3    0.60    2.00
  18   6  -3   -0.40    1.10
  18   6  -2  511.55   16.10
  18   6  -2  524.75   17.30
  18   6  -2  523.25   17.30
  18   6  -2  497.35   16.10
 -18  -6   1    0.50    2.50
  18   6  -1    0.60    2.10
  18   6  -1   -3.50    1.50
 -18  -6   0  214.88    8.00
 -18  -6   0  222.08    8.70
 -18  -6  -1    2.60    1.50
 -18  -6  -1   -0.80    2.30
 -18  -6  -1    0.70    1.60
 -18  -6  -2  464.75   19.10
 -18  -6  -2  530.95   16.50
 -18  -6  -2  505.95   16.50
  18   6   2  481.85   15.70
 -18  -6  -3    1.80    1.80
 -18  -6  -3    1.50    2.20
  18   6   3    0.70    1.00
  18   6   3    0.80    1.00
 -18  -6  -4  111.99    5.80
 -18  -6  -4  111.19    5.30
 -18  -6  -4  120.19    5.60
  18   6   4  114.19    4.40
  18   6   4  106.59    4.30
 -18  -6  -5    8.80    2.50
 -18  -6  -5    6.00    2.60
 -18  -6  -5    8.40    2.60
  18   6   5    6.40    1.70
  18   6   5    8.40    1.60
 -18  -6  -6  186.68    8.10
 -18  -6  -6  163.58    8.20
 -18  -6  -6  187.48    8.00
  18   6   6  190.78    7.10
  18   6   6  189.68    7.00
 -18  -6  -7   -3.80    2.30
 -18  -6  -7    5.80    2.90
 -18  -6  -7    1.80    3.40
  18   6   7   -0.80    1.60
  18   6   7   -0.20    2.10
 -18  -6  -8   25.10    3.60
 -18  -6  -8   25.40    4.20
 -18  -6  -8   33.70    4.20
 -18  -6  -9    2.00    3.70
 -18  -6  -9    6.90    3.60
 -18  -6  -9    0.60    5.50
  18   6   9    7.00    3.10
  17   5  -9   24.80    2.50
  17   5  -9   28.70    4.10
  17   5  -9   32.00    4.20
  17   5  -9   27.20    3.90
  17   5  -8   13.10    2.80
  17   5  -8    8.30    2.90
  17   5  -8    7.60    1.60
  17   5  -8    6.60    2.80
  17   5  -7   94.39    4.10
  17   5  -7   93.29    5.60
  17   5  -7   93.59    5.60
  17   5  -7  103.89    5.00
  17   5  -7   97.39    4.90
  17   5  -6   26.40    2.80
  17   5  -6   36.10    3.90
  17   5  -6   34.20    3.70
  17   5  -6   35.80    2.60
  17   5  -5   90.99    4.80
  17   5  -5   92.89    4.20
  17   5  -5   87.69    4.00
  17   5  -5   92.29    4.70
  17   5  -5   88.69    4.00
  17   5  -4   13.10    1.70
  17   5  -4   10.30    2.00
  17   5  -4   11.40    1.60
  17   5  -4   12.60    2.10
  17   5  -3  208.48    8.00
  17   5  -3  216.48    7.20
  17   5  -3  218.38    8.00
 -17  -5   2  166.68    6.50
  17   5  -2  166.58    6.70
  17   5  -2  167.28    5.70
  17   5  -2  169.18    6.80
  17   5  -2  177.28    5.70
 -17  -5   1  193.08    7.30
  17   5  -1  201.28    6.60
  17   5  -1  202.88    6.40
  17   5  -1  210.38    7.50
 -17  -5   0    2.50    1.40
 -17  -5   0    0.40    1.90
 -17  -5  -1  208.78    7.60
 -17  -5  -1  206.88    7.60
 -17  -5  -1  209.88    8.20
 -17  -5  -2  159.58    6.80
 -17  -5  -2  168.18    6.50
 -17  -5  -2  161.48    6.30
  17   5   2  171.88    5.50
  17   5   2  163.98    5.40
 -17  -5  -3  212.08    8.20
 -17  -5  -3  221.08    8.20
  17   5   3  218.58    7.10
  17   5   3  208.48    7.10
 -17  -5  -4   14.80    2.50
 -17  -5  -4   14.90    2.80
 -17  -5  -4   10.50    2.10
  17   5   4   13.20    1.50
  17   5   4   14.40    1.60
 -17  -5  -5   81.69    5.40
 -17  -5  -5   90.19    4.90
 -17  -5  -5   84.49    4.50
  17   5   5   87.49    3.80
  17   5   5   88.09    3.90
 -17  -5  -6   27.10    3.70
 -17  -5  -6   37.70    4.30
 -17  -5  -6   31.10    3.90
  17   5   6   27.40    2.50
  17   5   6   34.60    3.00
 -17  -5  -7  101.89    5.80
 -17  -5  -7   96.59    7.10
 -17  -5  -7  104.29    5.90
  17   5   7  105.79    5.20
  17   5   7   93.49    5.00
 -17  -5  -8    8.00    3.50
 -17  -5  -8    8.80    3.20
 -17  -5  -8    5.50    2.90
  17   5   8    9.40    2.80
 -17  -5  -9   26.80    5.20
 -17  -5  -9   31.60    4.50
 -17  -5  -9   29.60    4.20
  17   5   9   25.60    3.80
  16   4 -10    8.40    3.50
  16   4 -10    4.70    3.00
  16   4 -10    6.20    2.00
  16   4 -10    4.10    2.80
  16   4  -9   10.60    3.30
  16   4  -9    2.10    2.50
  16   4  -9    2.90    2.80
  16   4  -9    3.70    1.70
  16   4  -8   28.70    3.50
  16   4  -8   27.30    3.70
  16   4  -8   31.90    2.70
  16   4  -8   37.30    4.30
  16   4  -7   15.30    2.50
  16   4  -7   11.90    2.50
  16   4  -7   17.70    2.20
  16   4  -7   15.30    2.50
  16   4  -7   10.40    2.60
  16   4  -6   21.50    2.60
  16   4  -6   17.30    2.20
  16   4  -6   21.70    3.00
  16   4  -6   20.30    2.80
  16   4  -6   16.40    2.20
  16   4  -5   -1.10    1.50
  16   4  -5   -0.10    1.70
  16   4  -5   -0.80    1.20
  16   4  -5   -0.90    1.40
  16   4  -5    2.10    1.40
  16   4  -4   81.79    3.40
  16   4  -4   78.09    3.90
  16   4  -4   76.79    3.40
  16   4  -4   80.79    3.70
  16   4  -4   82.79    4.00
  16   4  -3  160.48    5.60
  16   4  -3  165.78    6.30
  16   4  -3  166.58    6.40
  16   4  -3  161.78    5.60
 -16  -4   2   26.20    2.20
  16   4  -2   27.30    1.50
  16   4  -2   26.30    2.80
  16   4  -2   25.50    1.50
  16   4  -2   27.20    2.50
 -16  -4   1  202.28    7.20
  16   4  -1  206.58    7.40
  16   4  -1  195.68    6.60
  16   4  -1  205.08    6.40
 -16  -4   0  125.29    5.40
 -16  -4   0  120.49    4.80
 -16  -4  -1  201.38    7.40
 -16  -4  -1  211.28    7.90
 -16  -4  -1  212.18    7.50
 -16  -4  -2   26.70    2.60
 -16  -4  -2   24.40    2.20
 -16  -4  -2   28.10    2.70
  16   4   2   26.10    1.50
  16   4   2   26.50    1.30
 -16  -4  -3  166.78    6.30
 -16  -4  -3  157.38    6.90
 -16  -4  -3  171.38    6.50
  16   4   3  171.48    5.60
  16   4   3  161.98    5.60
 -16  -4  -4   79.69    3.90
 -16  -4  -4   82.09    4.20
 -16  -4  -4   78.39    4.90
  16   4   4   80.29    3.40
  16   4   4   81.29    3.30
 -16  -4  -5   -0.20    1.70
 -16  -4  -5    1.30    2.50
 -16  -4  -5    1.70    1.80
  16   4   5   -0.50    1.30
  16   4   5    2.30    1.20
 -16  -4  -6   20.30    3.50
 -16  -4  -6   18.20    3.00
 -16  -4  -6   17.00    2.90
  16   4   6   15.50    2.00
  16   4   6   19.00    2.40
 -16  -4  -7   11.40    2.70
 -16  -4  -7   14.70    2.70
 -16  -4  -7    9.80    3.30
  16   4   7   12.50    2.40
  16   4   7   13.10    2.00
 -16  -4  -8   21.50    4.10
 -16  -4  -8   24.50    3.40
 -16  -4  -8   35.30    4.00
  16   4   8   26.90    3.50
 -16  -4  -9    7.30    4.20
 -16  -4  -9    4.40    3.10
 -16  -4  -9    9.20    3.00
  16   4   9    6.80    2.80
 -16  -4 -10    1.90    3.20
 -16  -4 -10    4.40    3.70
 -16  -4 -10    1.10    2.80
  16   4  10    2.90    3.30
  15   3 -10   14.50    4.70
  15   3 -10    8.60    3.00
  15   3 -10   12.90    3.30
  15   3 -10   10.60    3.40
 -15  -3   9    2.10    2.50
  15   3  -9    3.70    2.50
  15   3  -9    0.50    2.50
  15   3  -9    2.50    1.90
  15   3  -9    2.70    2.90
 -15  -3   8   16.40    2.90
  15   3  -8   24.40    3.30
  15   3  -8   22.40    2.60
  15   3  -8   20.40    3.00
  15   3  -8   20.30    2.90
 -15  -3   7    0.40    1.80
  15   3  -7    3.00    1.80
  15   3  -7   -0.90    2.00
  15   3  -7   -1.10    1.40
  15   3  -7   -0.70    2.00
  15   3  -7    1.80    2.00
 -15  -3   6   41.10    3.00
  15   3  -6   34.50    2.70
  15   3  -6   36.90    3.10
  15   3  -6   37.10    2.50
  15   3  -6   40.70    3.30
  15   3  -6   35.10    2.90
 -15  -3   5   16.70    1.90
  15   3  -5   11.40    1.80
  15   3  -5   14.40    2.00
  15   3  -5   14.70    1.80
  15   3  -5   13.90    1.80
  15   3  -5   16.70    1.90
 -15  -3   4  303.57    9.80
  15   3  -4  292.57   10.10
  15   3  -4  302.47   10.00
  15   3  -4  299.67    9.80
  15   3  -4  294.17    9.80
  15   3  -4  284.67   10.10
 -15  -3   3    2.60    1.30
  15   3  -3    0.70    0.90
  15   3  -3    3.70    1.70
  15   3  -3   -0.30    1.30
  15   3  -3    0.90    0.90
 -15  -3   2   12.00    1.60
  15   3  -2    9.10    1.10
  15   3  -2   14.00    1.80
  15   3  -2   16.00    2.10
  15   3  -2   12.00    1.20
 -15  -3   1    0.10    1.00
  15   3  -1    2.50    1.00
  15   3  -1    1.80    0.70
 -15  -3   0  973.20   30.80
 -15  -3   0 1003.20   31.20
  15   3   0  991.00   30.20
  15   3   0 1003.90   30.20
  15   3   0  945.11   30.80
 -15  -3  -1    2.40    1.50
 -15  -3  -1    2.70    1.20
 -15  -3  -1    3.00    1.50
  15   3   1    4.40    0.70
  15   3   1    0.50    1.00
 -15  -3  -2   13.50    2.30
 -15  -3  -2   11.90    1.70
 -15  -3  -2   11.30    1.70
  15   3   2   11.30    1.20
  15   3   2   10.70    1.00
 -15  -3  -3    0.80    1.30
 -15  -3  -3   -0.70    1.90
 -15  -3  -3    2.00    1.40
  15   3   3    1.20    0.90
  15   3   3   -0.10    0.80
 -15  -3  -4  283.57   10.10
 -15  -3  -4  303.77   11.00
 -15  -3  -4  298.57   10.20
  15   3   4  303.67    9.70
  15   3   4  292.17    9.80
 -15  -3  -5   13.30    2.10
 -15  -3  -5   15.60    2.10
 -15  -3  -5   13.20    2.70
  15   3   5   14.40    1.70
  15   3   5   15.30    1.80
 -15  -3  -6   33.40    3.20
 -15  -3  -6   43.80    4.00
 -15  -3  -6   34.00    3.10
  15   3   6   36.70    2.60
  15   3   6   37.70    2.90
 -15  -3  -7    1.70    1.30
 -15  -3  -7    2.40    2.20
 -15  -3  -7   -1.40    2.20
 -15  -3  -7   -2.10    2.30
  15   3   7   -0.80    1.40
  15   3   7   -3.30    2.00
 -15  -3  -8   20.00    2.90
 -15  -3  -8   14.50    3.10
 -15  -3  -8   19.80    2.50
 -15  -3  -8   26.60    3.40
  15   3   8   24.40    3.00
  15   3   8   15.70    2.30
 -15  -3  -9    5.50    2.80
 -15  -3  -9    1.70    2.50
 -15  -3  -9    5.50    3.00
  15   3   9    1.80    2.60
 -15  -3 -10    3.80    3.10
 -15  -3 -10   10.70    3.40
 -15  -3 -10    8.80    3.30
  15   3  10    8.60    3.10
  14   2 -11    4.20    3.60
  14   2 -11    5.20    3.10
  14   2 -11    6.00    2.50
  14   2 -11    2.80    2.80
 -14  -2  10   29.10    4.20
  14   2 -10   52.19    4.90
  14   2 -10   41.90    4.60
  14   2 -10   42.80    5.10
  14   2 -10   36.10    4.50
 -14  -2   9    3.70    2.50
  14   2  -9    4.30    2.40
  14   2  -9    0.00    2.70
  14   2  -9    3.20    2.40
  14   2  -9    1.10    2.80
 -14  -2   8   18.50    2.80
  14   2  -8   23.80    3.30
  14   2  -8   22.10    2.80
  14   2  -8   23.10    2.90
  14   2  -8   22.50    2.40
 -14  -2   7   -0.90    1.70
  14   2  -7   -0.20    1.70
  14   2  -7    0.80    1.40
  14   2  -7    0.00    1.90
 -14  -2   6  275.67    9.70
  14   2  -6  287.37    9.60
  14   2  -6  268.77    9.60
  14   2  -6  275.77    9.80
  14   2  -6  275.87    9.60
  14   2  -6  270.17    9.30
 -14  -2   5   10.50    1.70
  14   2  -5   13.20    1.70
  14   2  -5   12.10    1.60
  14   2  -5   14.60    2.00
  14   2  -5    8.80    1.50
 -14  -2   4   68.29    3.00
  14   2  -4   63.59    3.20
  14   2  -4   60.09    3.00
  14   2  -4   64.19    2.90
  14   2  -4   64.19    3.20
  14   2  -4   58.09    2.80
 -14  -2   3    6.30    1.20
 -14  -2   3    6.10    1.30
  14   2  -3    4.60    1.10
  14   2  -3    4.30    1.40
  14   2  -3    6.20    1.10
  14   2  -3   10.10    1.70
 -14  -2   2 1359.96   40.40
 -14  -2   2 1309.07   40.80
  14   2  -2 1292.67   40.50
  14   2  -2 1362.06   40.50
  14   2  -2 1276.57   41.00
  14   2  -2 1285.87   40.90
 -14  -2   1   32.30    2.30
  14   2  -1   28.80    2.50
  14   2  -1   30.30    1.50
 -14  -2   0  160.18    6.00
 -14  -2   0  156.58    5.70
  14   2   0  152.38    5.60
  14   2   0  152.38    5.10
  14   2   0  156.78    5.20
 -14  -2  -1   30.50    2.80
 -14  -2  -1   27.90    2.90
  14   2   1   29.20    1.90
 -14  -2  -2 1327.07   42.40
 -14  -2  -2 1316.37   41.20
 -14  -2  -2 1283.27   41.20
 -14  -2  -2 1411.36   41.00
  14   2   2 1301.57   40.90
  14   2   2 1326.07   40.80
 -14  -2  -3    5.30    0.90
 -14  -2  -3    6.70    1.90
 -14  -2  -3    7.80    1.40
 -14  -2  -3    6.80    1.30
  14   2   3    6.40    1.00
  14   2   3    6.00    1.10
 -14  -2  -4   60.39    3.00
 -14  -2  -4   63.89    2.60
 -14  -2  -4   60.99    3.60
  14   2   4   64.09    2.90
  14   2   4   65.39    2.80
 -14  -2  -5   13.50    2.20
 -14  -2  -5    9.60    1.80
 -14  -2  -5   13.70    1.40
 -14  -2  -5   12.90    1.80
  14   2   5   14.60    1.80
  14   2   5   13.30    1.60
 -14  -2  -6  268.27    9.20
 -14  -2  -6  272.67    9.70
 -14  -2  -6  275.37    9.90
 -14  -2  -6  280.47    9.80
  14   2   6  270.47    9.40
  14   2   6  276.57    9.60
 -14  -2  -7   -0.70    1.70
 -14  -2  -7    0.70    1.90
 -14  -2  -7    2.20    1.40
 -14  -2  -7   -0.90    1.90
  14   2   7    2.00    1.50
  14   2   7    3.40    1.90
 -14  -2  -8   20.00    3.00
 -14  -2  -8   21.00    3.10
 -14  -2  -8   16.20    2.90
 -14  -2  -8   18.00    2.40
  14   2   8   20.30    3.40
 -14  -2  -9    0.00    2.30
 -14  -2  -9   -0.70    2.40
 -14  -2  -9    2.30    1.70
 -14  -2  -9    1.80    2.60
  14   2   9    0.80    2.50
 -14  -2 -10   38.70    4.80
 -14  -2 -10   49.00    5.20
 -14  -2 -10   40.30    4.90
  14   2  10   44.70    5.10
 -14  -2 -11    1.40    3.20
 -14  -2 -11    3.80    3.30
 -14  -2 -11    2.40    3.00
  14   2  11    0.80    3.40
 -13  -1  11   33.80    4.60
  13   1 -11   35.80    5.40
  13   1 -11   40.00    4.60
  13   1 -11   43.20    4.30
  13   1 -11   26.60    3.70
 -13  -1  10   -1.00    3.10
  13   1 -10    0.10    2.80
  13   1 -10    3.30    2.50
  13   1 -10    2.00    2.40
  13   1 -10   -4.40    2.60
 -13  -1   9   60.49    4.60
  13   1  -9   70.19    4.80
  13   1  -9   73.99    5.10
  13   1  -9   68.09    4.20
  13   1  -9   71.29    4.70
 -13  -1   8    1.00    2.10
  13   1  -8    1.80    1.80
  13   1  -8   -1.30    2.10
  13   1  -8    4.30    2.00
  13   1  -8    1.30    2.00
 -13  -1   7  244.58    9.20
  13   1  -7  247.88    8.80
  13   1  -7  244.98    8.90
  13   1  -7  256.57    9.00
 -13  -1   6   10.70    2.00
  13   1  -6   15.00    1.90
  13   1  -6   14.90    1.90
  13   1  -6   10.70    2.10
  13   1  -6   12.60    1.80
 -13  -1   5  539.25   17.30
  13   1  -5  518.25   17.10
  13   1  -5  545.95   17.10
  13   1  -5  530.65   17.20
  13   1  -5  527.65   17.20
  13   1  -5  536.15   17.10
 -13  -1   4   30.40    2.10
  13   1  -4   32.40    2.00
  13   1  -4   29.00    2.00
  13   1  -4   31.20    2.00
  13   1  -4   33.10    2.10
  13   1  -4   30.40    2.20
 -13  -1   3 1784.42   52.99
 -13  -1   3 1713.73   52.99
  13   1  -3 1711.53   52.99
  13   1  -3 1638.44   52.89
  13   1  -3 1740.43   52.99
 -13  -1   2   12.30    1.50
 -13  -1   2   10.80    1.20
  13   1  -2    9.70    1.20
  13   1  -2   13.30    1.70
  13   1  -2   10.80    1.30
  13   1  -2    9.50    1.30
 -13  -1   1 2807.02   80.69
 -13  -1   1 2671.83   80.99
  13   1  -1 2549.15   81.19
  13   1  -1 2621.84   80.79
  13   1  -1 2532.25   80.99
 -13  -1   0   85.69    3.80
 -13  -1   0   85.99    3.90
 -13  -1   0   89.29    3.20
  13   1   0   88.99    3.40
  13   1   0   86.79    3.40
  13   1   0   80.39    3.70
 -13  -1  -1 2674.33   79.99
 -13  -1  -1 2508.35   80.09
 -13  -1  -1 2599.14   80.49
  13   1   1 2520.75   80.09
  13   1   1 2624.34   79.89
  13   1   1 2676.13   79.99
  13   1   1 2657.03   80.49
 -13  -1  -2   11.20    1.40
 -13  -1  -2   11.00    1.40
 -13  -1  -2   10.00    1.20
 -13  -1  -2    9.30    1.80
  13   1   2   10.80    1.20
  13   1   2   10.00    1.30
 -13  -1  -3 1730.63   52.29
 -13  -1  -3 1684.83   52.49
 -13  -1  -3 1667.53   52.49
 -13  -1  -3 1674.73   52.59
  13   1   3 1712.23   52.39
  13   1   3 1727.73   52.29
 -13  -1  -4   26.30    2.00
 -13  -1  -4   28.50    1.70
 -13  -1  -4   29.60    2.40
 -13  -1  -4   30.00    2.20
  13   1   4   26.20    1.90
  13   1   4   30.00    1.90
 -13  -1  -5  527.95   17.20
 -13  -1  -5  524.75   17.20
 -13  -1  -5  533.95   17.30
  13   1   5  550.74   17.10
  13   1   5  525.25   17.10
 -13  -1  -6   14.10    2.00
 -13  -1  -6   13.70    2.10
 -13  -1  -6   11.40    2.00
 -13  -1  -6   13.50    1.60
  13   1   6   14.90    1.90
  13   1   6   11.90    1.90
 -13  -1  -7  241.08    8.60
 -13  -1  -7  248.58    8.90
 -13  -1  -7  237.08    9.10
  13   1   7  258.37    9.10
 -13  -1  -8    3.90    1.70
 -13  -1  -8    0.00    1.90
 -13  -1  -8    2.40    2.10
 -13  -1  -8    1.90    1.90
  13   1   8    0.30    2.20
 -13  -1  -9   63.89    4.70
 -13  -1  -9   65.49    4.60
 -13  -1  -9   58.19    3.70
 -13  -1  -9   73.39    4.90
  13   1   9   65.09    8.50
 -13  -1 -10    5.20    2.90
 -13  -1 -10    5.80    2.90
 -13  -1 -10    8.20    2.70
  13   1  10    0.30    2.80
 -13  -1 -11   47.80    5.00
 -13  -1 -11   39.50    5.20
 -13  -1 -11   38.50    4.80
  13   1  11   30.10    4.70
 -12   0  11   -0.80    2.90
  12   0 -11    0.10    3.30
  12   0 -11    0.70    2.80
  12   0 -11    0.30    2.60
  12   0 -11   -1.20    2.60
 -12   0  10   35.30    4.40
  12   0 -10   27.00    3.20
  12   0 -10   31.00    3.70
  12   0 -10   39.10    4.80
  12   0 -10   31.70    4.10
 -12   0   9   -2.00    2.50
  12   0  -9    0.00    2.50
  12   0  -9    1.10    2.20
  12   0  -9    0.10    2.20
  12   0  -9    0.40    2.10
 -12   0   8  326.87   12.10
  12   0  -8  336.07   11.80
  12   0  -8  354.26   12.10
  12   0  -8  340.47   11.60
  12   0  -8  326.97   12.10
 -12   0   7    2.50    1.90
  12   0  -7    1.30    1.50
  12   0  -7    0.60    1.90
  12   0  -7    0.50    1.60
  12   0  -7    1.10    1.60
 -12   0   6  115.99    5.10
  12   0  -6  124.89    5.00
  12   0  -6  121.39    5.10
  12   0  -6  124.29    4.70
  12   0  -6  117.39    4.80
 -12   0   5   -0.40    1.30
  12   0  -5   -0.50    1.10
  12   0  -5    0.40    1.40
  12   0  -5    0.60    1.00
  12   0  -5   -0.30    1.20
 -12   0   4 2906.71   87.59
  12   0  -4 2826.72   87.59
  12   0  -4 2850.31   87.49
  12   0  -4 2818.22   87.49
  12   0  -4 2825.22   87.39
  12   0  -4 2862.91   87.59
 -12   0   3    0.40    0.90
 -12   0   3    1.30    1.10
  12   0  -3   -1.00    0.90
  12   0  -3    1.10    1.00
  12   0  -3    0.40    0.90
  12   0  -3   -0.80    1.10
 -12   0   2  938.91   29.00
 -12   0   2  941.21   29.10
 -12   0   2  977.00   29.20
 -12   0   2  921.01   29.00
  12   0  -2  935.71   29.20
  12   0  -2  928.61   29.10
  12   0  -2  900.21   29.00
  12   0  -2  955.80   29.10
  12   0  -2  930.11   29.10
 -12   0   1    0.30    1.00
 -12   0   1    0.80    1.20
 -12   0   1    0.40    1.10
 -12   0   1    1.20    0.90
  12   0  -1    2.20    1.10
  12   0  -1   -0.80    1.00
  12   0  -1    0.10    1.00
  12   0  -1    3.00    1.50
  12   0  -1    1.20    1.00
  12   0  -1    0.60    1.00
 -12   0   0 7999.20  287.47
  12   0   0 7924.61  288.17
 -12   0  -1    0.90    1.00
 -12   0  -1    2.80    1.10
 -12   0  -1    0.70    1.30
  12   0   1    0.50    1.00
  12   0   1    1.60    1.30
  12   0   1    2.70    1.10
  12   0   1    0.20    1.00
 -12   0  -2  918.21   29.00
 -12   0  -2  921.41   28.80
 -12   0  -2  939.11   28.80
 -12   0  -2  956.00   28.90
  12   0   2  929.91   28.80
  12   0   2  923.61   28.80
  12   0   2  916.81   29.20
 -12   0  -3   -0.20    1.10
 -12   0  -3    0.70    0.90
 -12   0  -3    0.20    1.00
  12   0   3   -0.80    1.00
  12   0   3    0.20    0.90
 -12   0  -4 2831.42   88.29
 -12   0  -4 2901.61   88.19
 -12   0  -4 2816.82   88.19
 -12   0  -4 2866.41   88.09
  12   0   4 2961.00   88.19
  12   0   4 2850.11   88.19
 -12   0  -5    0.20    1.40
 -12   0  -5   -0.60    1.00
 -12   0  -5    0.40    1.20
 -12   0  -5   -0.50    0.90
  12   0   5    0.90    1.10
  12   0   5    1.90    1.40
 -12   0  -6  122.59    5.10
 -12   0  -6  128.09    4.90
 -12   0  -6  126.89    5.30
 -12   0  -6  125.19    5.00
  12   0   6  127.49    5.30
 -12   0  -7    1.70    1.60
 -12   0  -7    1.70    1.60
 -12   0  -7    1.50    1.40
  12   0   7   -0.60    1.80
 -12   0  -8  317.97   11.50
 -12   0  -8  330.17   11.80
 -12   0  -8  338.17   11.60
  12   0   8  348.67   12.10
 -12   0  -9    2.50    2.10
 -12   0  -9    0.60    2.00
 -12   0  -9   -0.70    2.00
 -12   0  -9    0.80    2.40
  12   0   9   -0.90    2.40
 -12   0 -10   27.00    3.50
 -12   0 -10   29.00    3.40
 -12   0 -10   25.40    3.60
 -12   0 -10   30.60    3.70
 -12   0 -11   -3.10    2.40
 -12   0 -11   -2.90    3.00
 -12   0 -11   -3.60    2.70
 -12   0 -11    6.20    2.70
  12   0  11   -0.20    3.30
 -11   1  11   42.10    5.30
  11  -1 -11   36.90    4.60
  11  -1 -11   36.10    4.20
  11  -1 -11   32.80    4.30
  11  -1 -11   44.60    5.50
 -11   1  10    3.50    3.00
  11  -1 -10   -1.00    2.40
  11  -1 -10    3.90    2.40
  11  -1 -10    1.40    2.80
  11  -1 -10    1.90    2.50
 -11   1   9   67.39    5.20
  11  -1  -9   80.59    4.60
  11  -1  -9   74.39    4.60
  11  -1  -9   72.39    5.10
 -11   1   8   12.80    2.80
  11  -1  -8    9.80    2.20
  11  -1  -8   14.00    2.40
  11  -1  -8   12.40    2.60
  11  -1  -8   10.80    2.00
 -11   1   7  234.68    8.80
  11  -1  -7  232.68    8.40
  11  -1  -7  236.08    8.60
  11  -1  -7  230.38    8.10
  11  -1  -7  231.98    8.40
 -11   1   6   25.40    3.00
  11  -1  -6   26.70    2.50
  11  -1  -6   21.70    2.30
  11  -1  -6   22.10    2.30
  11  -1  -6   23.90    1.90
 -11   1   5  445.16   14.60
  11  -1  -5  439.36   14.40
  11  -1  -5  443.16   14.10
  11  -1  -5  440.56   14.30
  11  -1  -5  441.46   14.40
 -11   1   4  111.19    4.40
  11  -1  -4  103.99    4.10
  11  -1  -4  108.89    4.20
  11  -1  -4  107.99    3.90
  11  -1  -4  108.69    4.20
 -11   1   3 1109.39   34.50
 -11   1   3 1130.79   34.30
 -11   1   3 1119.59   34.70
  11  -1  -3 1091.29   34.50
  11  -1  -3 1140.39   34.90
  11  -1  -3 1089.79   34.50
  11  -1  -3 1114.19   34.50
 -11   1   2  101.29    3.50
 -11   1   2  100.89    3.60
  11  -1  -2  103.29    3.70
  11  -1  -2  102.59    3.70
  11  -1  -2   95.59    3.60
 -11   1   1 1369.96   47.50
 -11   1   1 1498.15   47.80
 -11   1   1 1569.74   47.50
 -11   1   1 1531.35   47.50
  11  -1  -1 1588.84   47.70
  11  -1  -1 1607.44   47.50
  11  -1  -1 1560.74   47.80
  11  -1  -1 1558.74   47.50
  11  -1  -1 1590.34   47.40
 -11   1   0  309.47   10.00
 -11   1   0  298.97    9.80
 -11   1   0  293.97    9.70
 -11   1   0  281.27    9.70
 -11   1   0  290.67    9.60
  11  -1   0  287.87    9.70
  11  -1   0  287.57    9.60
  11  -1   0  302.37    9.70
  11  -1   0  305.17    9.60
 -11   1  -1 1529.65   47.30
 -11   1  -1 1478.95   47.90
 -11   1  -1 1536.45   47.40
 -11   1  -1 1529.35   47.60
  11  -1   1 1589.34   47.40
  11  -1   1 1579.74   47.40
  11  -1   1 1505.75   47.60
  11  -1   1 1542.45   47.60
  11  -1   1 1567.94   47.30
 -11   1  -2   99.79    3.70
 -11   1  -2   99.79    3.60
 -11   1  -2  106.49    3.90
  11  -1   2  100.59    3.70
  11  -1   2  102.39    3.60
  11  -1   2   96.19    3.80
  11  -1   2   96.09    3.90
 -11   1  -3 1090.49   34.20
 -11   1  -3 1116.29   34.10
 -11   1  -3 1086.49   34.10
 -11   1  -3 1119.19   34.30
  11  -1   3 1104.29   34.00
  11  -1   3 1094.59   34.20
  11  -1   3 1097.59   34.70
 -11   1  -4  109.79    4.10
 -11   1  -4  112.19    4.10
 -11   1  -4  107.99    4.40
 -11   1  -4  113.49    4.20
  11  -1   4  108.69    4.20
  11  -1   4  106.09    4.40
 -11   1  -5  435.46   14.40
 -11   1  -5  441.06   14.40
 -11   1  -5  456.35   14.60
 -11   1  -6   24.70    2.20
 -11   1  -6   27.40    2.70
 -11   1  -6   23.40    2.20
 -11   1  -6   21.70    2.30
  11  -1   6   23.20    2.60
 -11   1  -7  242.18    8.70
 -11   1  -7  235.68    8.70
 -11   1  -7  242.18    8.90
 -11   1  -7  233.98    8.40
  11  -1   7  249.28    9.00
 -11   1  -8    9.60    2.10
 -11   1  -8   12.60    3.20
 -11   1  -8   13.20    2.40
 -11   1  -8    9.60    2.40
  11  -1   8   12.80    2.70
 -11   1  -9   67.09    4.30
 -11   1  -9   78.19    4.30
 -11   1  -9   73.89    5.10
 -11   1  -9   62.09    4.50
  11  -1   9   71.49    5.10
 -11   1 -10   -3.50    2.60
 -11   1 -10    2.90    2.30
 -11   1 -10    3.60    2.50
 -11   1 -10    0.70    2.30
  11  -1  10    5.50    3.40
 -11   1 -11   41.30    4.60
 -11   1 -11   29.40    3.70
 -11   1 -11   45.30    5.40
 -11   1 -11   41.20    4.80
  11  -1  11   37.80    6.00
 -10   2  11    2.90    3.30
  10  -2 -11   -1.20    2.90
  10  -2 -11   -0.50    3.30
  10  -2 -11   -0.80    2.20
 -10   2  10   40.70    5.10
  10  -2 -10   44.90    4.60
  10  -2 -10   49.70    5.20
  10  -2 -10   37.40    3.90
 -10   2   9    3.50    2.70
  10  -2  -9   -1.10    2.40
  10  -2  -9    2.10    1.80
  10  -2  -9    2.10    2.30
  10  -2  -9    2.70    2.20
 -10   2   8   26.40    3.30
  10  -2  -8   20.80    2.40
  10  -2  -8   20.70    2.90
  10  -2  -8   21.20    2.40
 -10   2   7    5.00    2.10
  10  -2  -7    4.40    1.50
  10  -2  -7    5.00    1.90
  10  -2  -7    5.00    1.90
  10  -2  -7    5.80    1.30
 -10   2   6  197.68    7.50
  10  -2  -6  209.98    7.30
  10  -2  -6  194.38    6.80
  10  -2  -6  193.38    7.30
  10  -2  -6  205.28    7.40
 -10   2   5    5.30    1.70
  10  -2  -5    1.70    1.30
  10  -2  -5    5.50    0.90
  10  -2  -5    4.10    0.80
  10  -2  -5    2.80    1.30
  10  -2  -5    5.40    1.30
 -10   2   4   22.10    2.50
 -10   2   4   26.50    1.80
  10  -2  -4   23.70    1.30
  10  -2  -4   21.40    1.80
  10  -2  -4   23.30    1.80
  10  -2  -4   25.10    1.30
  10  -2  -4   21.80    1.90
 -10   2   3  144.39    4.80
 -10   2   3  137.69    5.20
  10  -2  -3  125.29    4.70
  10  -2  -3  128.29    4.50
  10  -2  -3  136.39    4.90
 -10   2   2  498.25   15.60
 -10   2   2  489.25   16.30
 -10   2   2  532.55   15.90
 -10   2   2  505.45   15.90
  10  -2  -2  492.95   15.90
  10  -2  -2  493.25   15.80
  10  -2  -2  486.25   16.00
  10  -2  -2  491.55   15.70
  10  -2  -2  543.75   16.50
 -10   2   1  223.48    7.30
 -10   2   1  219.48    7.30
 -10   2   1  211.38    7.70
 -10   2   1  219.98    7.00
  10  -2  -1  221.18    7.00
  10  -2  -1  210.78    7.70
  10  -2  -1  214.88    7.30
  10  -2  -1  216.98    7.20
  10  -2  -1  225.88    7.10
 -10   2   0    8.40    1.40
 -10   2   0    8.50    1.40
 -10   2   0    6.70    1.40
 -10   2   0    6.90    1.00
  10  -2   0    5.10    1.00
  10  -2   0    6.20    0.80
  10  -2   0    8.10    1.30
  10  -2   0    4.40    1.20
  10  -2   0    5.60    1.10
 -10   2  -1  222.68    7.60
 -10   2  -1  218.48    7.00
 -10   2  -1  219.88    7.20
 -10   2  -1  212.58    7.30
 -10   2  -1  218.68    7.20
  10  -2   1  215.08    7.60
  10  -2   1  217.28    7.20
  10  -2   1  215.18    6.90
  10  -2   1  224.28    7.30
  10  -2   1  220.48    7.20
 -10   2  -2  501.55   15.50
 -10   2  -2  480.25   15.40
 -10   2  -2  482.85   15.70
 -10   2  -2  497.85   15.20
  10  -2   2  482.85   15.20
  10  -2   2  507.35   15.40
  10  -2   2  471.65   15.60
  10  -2   2  483.25   15.70
 -10   2  -3  136.19    5.00
 -10   2  -3  133.39    4.90
 -10   2  -3  135.99    4.60
 -10   2  -3  131.79    4.80
  10  -2   3  133.19    4.50
  10  -2   3  138.09    5.10
  10  -2   3  130.29    4.90
 -10   2  -4   23.80    2.00
 -10   2  -4   23.10    1.80
 -10   2  -4   26.70    2.00
 -10   2  -4   22.60    1.60
  10  -2   4   22.60    2.00
 -10   2  -5    5.40    1.30
 -10   2  -5    4.60    1.20
 -10   2  -5    3.30    1.30
 -10   2  -5    4.60    1.40
  10  -2   5    3.90    1.40
 -10   2  -6  211.08    7.50
 -10   2  -6  203.78    7.40
 -10   2  -6  194.28    7.60
 -10   2  -6  207.98    7.10
  10  -2   6  207.28    7.80
 -10   2  -7    6.50    2.00
 -10   2  -7    6.80    1.90
 -10   2  -7    6.50    1.80
 -10   2  -7    4.80    1.50
  10  -2   7    8.80    2.30
 -10   2  -8   21.50    2.60
 -10   2  -8   21.80    2.80
 -10   2  -8   19.60    2.90
 -10   2  -8   28.40    3.70
  10  -2   8   29.80    4.00
 -10   2  -9    2.50    1.80
 -10   2  -9    2.50    2.00
 -10   2  -9    2.50    2.40
 -10   2  -9   -1.40    2.40
  10  -2   9    1.50    2.70
 -10   2 -10   35.90    4.00
 -10   2 -10   38.80    4.50
 -10   2 -10   28.80    3.70
 -10   2 -10   44.10    4.90
  10  -2  10   40.00    4.60
 -10   2 -11    0.20    2.50
 -10   2 -11    0.40    2.80
 -10   2 -11   -2.80    3.00
 -10   2 -11    1.30    2.30
  10  -2  11    5.00    4.00
  -9   3  11   -3.00    3.30
   9  -3 -11    6.00    3.70
   9  -3 -11    0.40    3.10
   9  -3 -11    1.50    3.00
  -9   3  10   -0.70    3.10
   9  -3 -10    5.50    1.90
   9  -3 -10    1.30    1.90
   9  -3 -10    8.40    3.20
   9  -3 -10    5.90    2.80
  -9   3   9   -0.90    6.00
   9  -3  -9   -0.10    1.60
   9  -3  -9    1.70    2.20
   9  -3  -9    6.60    2.80
   9  -3  -9    2.20    1.90
   9  -3  -8   18.20    2.40
   9  -3  -8   21.50    3.10
   9  -3  -8   17.90    1.90
   9  -3  -8   24.30    3.00
  -9   3   7    1.80    2.00
   9  -3  -7    3.50    1.60
   9  -3  -7    3.10    1.90
  -9   3   6   78.69    4.10
   9  -3  -6   78.59    3.50
   9  -3  -6   84.69    3.90
   9  -3  -6   70.79    2.90
   9  -3  -6   78.29    3.60
  -9   3   5    2.40    1.20
  -9   3   5    4.70    1.80
   9  -3  -5    3.20    0.80
   9  -3  -5    3.20    1.40
   9  -3  -5    2.10    0.70
   9  -3  -5    1.20    1.40
   9  -3  -5    4.60    1.30
  -9   3   4    7.20    1.50
  -9   3   4   11.70    1.50
   9  -3  -4   11.00    1.70
   9  -3  -4   11.30    1.40
   9  -3  -4    8.80    1.40
  -9   3   3    0.50    0.90
  -9   3   3    0.40    0.90
  -9   3   3    0.70    1.40
   9  -3  -3    1.00    0.90
   9  -3  -3    1.40    1.10
   9  -3  -3   -0.60    0.90
  -9   3   2  923.31   30.00
  -9   3   2  971.50   29.20
  -9   3   2  965.20   29.40
   9  -3  -2  938.41   29.30
   9  -3  -2  933.51   29.20
   9  -3  -2  941.11   29.50
  -9   3   1   10.60    1.20
  -9   3   1   11.50    1.90
  -9   3   1    7.70    1.00
  -9   3   1   12.70    1.50
  -9   3   1    8.30    0.80
   9  -3  -1    8.20    0.80
   9  -3  -1   10.00    1.20
   9  -3  -1    8.80    0.80
  -9   3   0   39.70    2.20
  -9   3   0   44.40    2.00
  -9   3   0   40.40    1.90
  -9   3   0   43.30    2.30
   9  -3   0   42.00    1.80
   9  -3   0   42.40    2.00
  -9   3  -1    9.30    1.10
  -9   3  -1   14.00    1.90
  -9   3  -1   10.80    1.20
  -9   3  -1   12.80    1.30
   9  -3   1   10.90    1.50
   9  -3   1    9.20    1.20
  -9   3  -2  917.51   29.50
  -9   3  -2  952.90   29.90
  -9   3  -2  962.60   29.60
  -9   3  -2  949.71   29.20
   9  -3   2  978.70   29.30
   9  -3   2  937.21   30.00
   9  -3   2  961.80   29.30
  -9   3  -3    0.80    0.80
  -9   3  -3    1.30    1.00
  -9   3  -3    0.60    1.10
   9  -3   3    0.40    0.70
   9  -3   3    0.50    0.60
   9  -3   3    2.00    0.90
   9  -3   3   -0.10    1.40
  -9   3  -4    7.50    1.50
  -9   3  -4    7.60    1.50
  -9   3  -4    9.10    1.40
  -9   3  -4   10.70    1.50
   9  -3   4    8.60    1.50
   9  -3   4   11.90    1.50
  -9   3  -5    0.90    1.20
  -9   3  -5    4.30    1.50
  -9   3  -5    1.70    1.30
   9  -3   5    2.40    1.20
   9  -3   5    2.40    0.80
   9  -3   5    2.70    1.70
  -9   3  -6   80.19    3.80
  -9   3  -6   84.69    4.20
  -9   3  -6   82.39    3.90
   9  -3   6   79.99    3.40
   9  -3   6   79.69    4.20
  -9   3  -7    1.70    2.10
  -9   3  -7   -0.60    1.60
   9  -3   7    1.50    1.80
  -9   3  -8   21.00    2.90
  -9   3  -8   23.30    3.00
   9  -3   8   14.40    2.80
  -9   3  -9    0.90    2.20
  -9   3  -9   -1.20    2.40
  -9   3  -9    2.90    2.20
   9  -3   9   -2.60    2.50
  -9   3 -10    4.30    3.00
  -9   3 -10    2.40    2.80
  -9   3 -10    4.50    2.60
   9  -3  10    4.80    3.10
  -9   3 -11    2.10    3.30
  -9   3 -11   -2.10    3.20
  -9   3 -11    0.20    2.70
   9  -3  11   -3.30    3.10
  -8   4  10    3.50    3.20
   8  -4 -10    1.10    2.90
   8  -4 -10    1.40    3.10
  -8   4   9    0.90    2.80
   8  -4  -9    1.30    1.50
   8  -4  -9   -0.10    2.50
   8  -4  -9    0.60    2.70
  -8   4   8  103.29    6.80
   8  -4  -8  104.79    4.30
   8  -4  -8  122.99    5.80
   8  -4  -8  103.59    4.80
   8  -4  -8  117.89    5.70
  -8   4   7   -0.10    1.90
   8  -4  -7   -2.00    1.20
   8  -4  -7   -1.50    1.70
   8  -4  -7    1.90    1.90
  -8   4   6    3.00    1.40
  -8   4   6    1.20    1.70
   8  -4  -6    1.70    1.60
   8  -4  -6    0.90    1.70
  -8   4   5   30.10    2.80
  -8   4   5   31.80    2.10
   8  -4  -5   29.90    2.00
   8  -4  -5   31.30    2.60
   8  -4  -5   26.70    2.40
  -8   4   4  436.46   14.00
  -8   4   4  436.36   14.40
   8  -4  -4  425.06   14.20
   8  -4  -4  423.46   14.00
   8  -4  -4  448.16   13.90
  -8   4   3   29.60    1.80
  -8   4   3   22.50    2.40
   8  -4  -3   24.20    1.70
   8  -4  -3   26.50    1.60
   8  -4  -3   25.70    2.00
  -8   4   2   17.40    2.40
  -8   4   2   11.80    1.30
  -8   4   2   11.20    1.00
   8  -4  -2    9.90    1.20
   8  -4  -2   12.90    1.60
   8  -4  -2   11.60    1.00
  -8   4   1  123.69    4.90
  -8   4   1  124.49    4.00
  -8   4   1  128.99    4.10
  -8   4   1  124.19    4.40
   8  -4  -1  124.89    4.30
   8  -4  -1  122.69    4.10
   8  -4  -1  120.39    4.00
  -8   4   0  762.72   24.20
  -8   4   0  777.02   24.10
  -8   4   0  771.02   24.30
  -8   4   0  780.32   24.00
   8  -4   0  763.22   24.10
   8  -4   0  775.12   24.00
   8  -4   0  787.12   24.00
  -8   4  -1  122.49    4.50
  -8   4  -1  121.19    5.10
  -8   4  -1  121.29    4.40
   8  -4   1  124.39    4.50
   8  -4   1  127.49    4.20
  -8   4  -2   12.80    2.00
  -8   4  -2   12.20    1.50
  -8   4  -2   10.40    0.80
  -8   4  -2   13.00    1.40
  -8   4  -2   13.90    1.30
   8  -4   2   10.90    1.00
   8  -4   2   13.70    1.90
   8  -4   2   10.90    0.90
  -8   4  -3   26.30    2.10
  -8   4  -3   30.10    2.00
  -8   4  -3   28.50    2.30
  -8   4  -3   26.20    1.50
   8  -4   3   25.40    2.60
   8  -4   3   24.70    1.40
  -8   4  -4  441.06   14.00
  -8   4  -4  435.86   14.30
  -8   4  -4  436.26   14.50
  -8   4  -4  440.06   14.50
   8  -4   4  453.75   14.80
  -8   4  -5   34.00    2.50
  -8   4  -5   34.30    2.50
  -8   4  -5   31.10    2.60
  -8   4  -5   28.30    2.10
   8  -4   5   27.00    2.70
  -8   4  -6    1.40    1.70
  -8   4  -6    4.00    1.50
  -8   4  -6    2.40    1.50
   8  -4   6    3.20    1.80
  -8   4  -7    0.40    2.80
  -8   4  -7    1.40    2.00
  -8   4  -7   -0.40    1.70
   8  -4   7    1.90    2.10
  -8   4  -8  105.89    5.30
  -8   4  -8  103.99    5.70
   8  -4   8   98.09    5.60
  -8   4  -9    2.10    2.30
  -8   4  -9    4.90    2.90
  -8   4  -9    1.00    2.30
   8  -4   9    4.30    2.70
  -8   4 -10    1.40    2.60
  -8   4 -10    8.10    3.30
  -8   4 -10    1.00    2.60
   8  -4  10   -0.70    3.10
  -7   5  10    4.10    3.40
   7  -5 -10    6.10    3.00
   7  -5 -10    3.00    3.00
  -7   5   9   17.20    3.60
   7  -5  -9   21.60    3.40
   7  -5  -9   22.00    3.40
  -7   5   8    6.70    2.80
   7  -5  -8    4.50    2.30
   7  -5  -8    5.60    1.60
   7  -5  -8    2.30    2.40
  -7   5   7  283.57   10.20
  -7   5   7  233.08    9.40
   7  -5  -7  295.27   10.80
   7  -5  -7  277.87   10.00
   7  -5  -7  249.97    9.10
  -7   5   6    2.30    2.00
  -7   5   6    2.10    1.40
   7  -5  -6    2.70    2.20
   7  -5  -6    2.20    1.60
   7  -5  -6    0.70    1.10
  -7   5   5   85.59    3.80
   7  -5  -5   90.09    4.00
   7  -5  -5   92.19    4.30
   7  -5  -5   85.29    3.50
  -7   5   4    8.50    2.00
  -7   5   4   13.00    1.50
   7  -5  -4    9.30    1.30
   7  -5  -4   10.00    1.80
   7  -5  -4    8.70    1.50
  -7   5   3  671.13   22.20
  -7   5   3  702.73   21.70
   7  -5  -3  719.53   21.50
   7  -5  -3  684.83   21.50
   7  -5  -3  659.53   21.90
  -7   5   2   24.40    1.80
  -7   5   2   21.60    2.80
   7  -5  -2   19.00    1.40
   7  -5  -2   25.30    1.90
   7  -5  -2   22.70    1.30
  -7   5   1  493.45   15.70
  -7   5   1  492.85   15.40
  -7   5   1  511.85   16.10
   7  -5  -1  482.45   15.80
  -7   5   0    3.00    1.20
  -7   5   0    2.00    0.80
  -7   5   0    2.50    1.20
   7  -5   0    3.10    0.70
   7  -5   0    0.50    0.90
  -7   5  -1  515.25   16.00
  -7   5  -1  481.85   16.00
  -7   5  -1  503.95   17.00
  -7   5  -1  503.25   15.80
   7  -5   1  498.95   15.80
   7  -5   1  515.45   15.80
  -7   5  -2   24.70    1.90
  -7   5  -2   21.80    1.70
  -7   5  -2   22.80    2.50
  -7   5  -2   20.30    1.40
   7  -5   2   20.80    1.30
   7  -5   2   23.00    1.80
  -7   5  -3  690.33   22.00
  -7   5  -3  673.63   21.20
  -7   5  -3  692.93   21.80
  -7   5  -3  690.03   21.60
   7  -5   3  675.23   21.90
  -7   5  -4   10.10    1.60
  -7   5  -4   10.90    1.80
  -7   5  -4   11.80    1.40
  -7   5  -4   13.60    1.90
   7  -5   4   14.90    2.50
  -7   5  -5   93.39    3.80
  -7   5  -5   96.99    4.20
  -7   5  -5   93.19    4.40
  -7   5  -5   92.89    4.60
   7  -5   5   91.89    4.90
  -7   5  -6    0.30    1.50
  -7   5  -6    2.90    1.50
  -7   5  -6   -2.20    1.50
  -7   5  -6   -1.20    3.10
   7  -5   6   -3.00    1.80
  -7   5  -7  269.37   10.20
  -7   5  -7  269.37    9.90
   7  -5   7  245.68    9.90
  -7   5  -8    7.20    2.60
  -7   5  -8    4.50    2.30
   7  -5   8    4.70    2.30
  -7   5  -9   14.30    3.30
  -7   5  -9   22.60    3.50
  -7   5  -9   18.50    2.90
   7  -5   9   22.40    3.60
  -7   5 -10   -0.20    2.50
  -7   5 -10    0.00    3.20
  -7   5 -10    0.40    3.00
  -6   6   9   -1.20    2.80
   6  -6  -9   -1.60    2.40
   6  -6  -9    3.40    2.80
  -6   6   8   11.60    2.80
   6  -6  -8   11.20    2.80
   6  -6  -8   10.40    2.60
  -6   6   7   -0.90    2.20
   6  -6  -7    0.30    3.70
   6  -6  -7   -0.70    2.20
  -6   6   6  534.65   18.10
  -6   6   6  558.04   18.50
   6  -6  -6  569.04   18.60
  -6   6   5    5.50    1.60
  -6   6   5   -0.80    2.10
   6  -6  -5    2.00    2.90
   6  -6  -5    4.60    1.70
  -6   6   4   44.80    2.60
  -6   6   4   41.10    3.30
   6  -6  -4   45.20    2.70
   6  -6  -4   44.40    3.20
  -6   6   3    1.10    1.10
  -6   6   3   -1.10    1.90
   6  -6  -3    2.00    1.20
   6  -6  -3    0.20    1.50
  -6   6   2 1716.23   52.09
  -6   6   2 1754.72   52.49
  -6   6   2 1653.73   53.19
   6  -6  -2 1678.73   52.59
   6  -6  -2 1685.03   52.29
  -6   6   1    4.30    1.20
  -6   6   1    4.70    0.90
  -6   6   1    5.10    1.70
  -6   6   1    2.90    0.90
   6  -6  -1    5.20    1.30
  -6   6   0  120.09    4.70
  -6   6   0  126.29    4.40
  -6   6   0  117.09    4.60
   6  -6   0  120.79    4.50
  -6   6  -1    5.20    1.10
  -6   6  -1    5.20    1.90
  -6   6  -1    5.60    1.20
  -6   6  -1    4.40    1.20
   6  -6   1    3.40    1.00
  -6   6  -2 1659.23   53.49
  -6   6  -2 1736.43   52.99
  -6   6  -2 1695.53   52.59
  -6   6  -2 1743.03   52.89
   6  -6   2 1722.43   52.49
  -6   6  -3    3.80    1.40
  -6   6  -3    1.20    1.50
  -6   6  -3    2.90    1.40
  -6   6  -3    0.40    0.80
   6  -6   3    2.20    1.30
  -6   6  -4   43.20    3.00
  -6   6  -4   41.40    2.20
  -6   6  -4   44.90    2.80
  -6   6  -4   48.90    3.70
   6  -6   4   38.40    3.60
  -6   6  -5    2.50    1.50
  -6   6  -5    2.00    1.60
  -6   6  -5    2.70    2.10
  -6   6  -5    2.80    1.30
   6  -6   5    8.40    2.20
  -6   6  -6  513.05   18.20
  -6   6  -6  561.14   17.70
  -6   6  -6  592.24   18.80
  -6   6  -6  549.65   18.40
   6  -6   6  531.45   18.70
  -6   6  -7    4.10    2.20
  -6   6  -7    2.20    2.10
   6  -6   7   -0.40    2.40
  -6   6  -8   10.10    2.30
  -6   6  -8   11.10    3.00
  -6   6  -8   12.00    2.60
  -6   6  -9    0.30    2.80
  -6   6  -9    1.20    2.20
  -6   6  -9   -1.10    2.30
  -5   7   9  109.29    6.80
   5  -7  -9  108.89    7.50
   5  -7  -9   97.59    6.00
  -5   7   8    0.20    2.70
   5  -7  -8   -0.10    2.30
   5  -7  -8    0.80    2.70
  -5   7   7   20.30    3.10
   5  -7  -7   17.60    3.00
   5  -7  -7   28.70    3.50
  -5   7   6   -1.20    1.50
  -5   7   6    0.00    2.10
   5  -7  -6   -2.30    1.70
   5  -7  -6   -1.40    2.10
  -5   7   5  293.07   10.60
  -5   7   5  313.67   11.10
   5  -7  -5  314.17   11.20
   5  -7  -5  314.67   10.70
  -5   7   4   15.20    2.70
  -5   7   4   14.10    1.90
   5  -7  -4   14.30    2.30
   5  -7  -4   14.90    1.90
  -5   7   3  145.59    5.40
   5  -7  -3  146.49    5.80
   5  -7  -3  143.49    5.40
  -5   7   2   -0.50    1.10
  -5   7   2   -0.90    0.80
  -5   7   2    0.90    0.90
  -5   7   2   -0.90    2.30
  -5   7   2   -1.30    0.70
   5  -7  -2    1.60    1.40
   5  -7  -2    0.80    1.50
  -5   7   1  408.66   12.90
  -5   7   1  413.46   13.20
  -5   7   1  436.56   14.00
  -5   7   1  396.06   14.00
  -5   7   1  425.46   13.60
   5  -7  -1  415.06   13.70
  -5   7   0   23.80    2.10
  -5   7   0   22.40    1.80
  -5   7   0   20.40    2.30
   5  -7   0   22.40    1.90
  -5   7  -1  411.06   13.60
  -5   7  -1  414.46   13.60
  -5   7  -1  422.36   14.40
   5  -7   1  427.26   13.70
  -5   7  -2   -0.70    1.20
  -5   7  -2   -1.80    1.20
  -5   7  -2    1.60    1.90
  -5   7  -2   -1.80    0.80
   5  -7   2    1.90    0.90
  -5   7  -3  133.89    7.00
  -5   7  -3  139.89    5.30
  -5   7  -3  146.09    5.80
  -5   7  -3  141.39    4.80
  -5   7  -3  149.59    6.00
  -5   7  -4   16.80    2.30
  -5   7  -4   14.60    2.30
  -5   7  -4   12.70    2.50
  -5   7  -4   11.50    1.50
  -5   7  -5  278.37   10.60
  -5   7  -5  313.17   10.50
  -5   7  -5  295.27    9.90
  -5   7  -5  302.27   10.70
  -5   7  -6    2.20    2.20
  -5   7  -6   -0.70    1.50
  -5   7  -6    3.90    2.10
  -5   7  -6    0.10    1.80
  -5   7  -7   31.30    3.50
  -5   7  -7   20.20    3.20
  -5   7  -7   24.20    2.60
  -5   7  -8    0.10    2.70
  -5   7  -8    1.30    2.50
  -5   7  -8    3.70    2.10
  -5   7  -9   99.89    6.10
  -5   7  -9   87.69    5.10
  -5   7  -9   91.59    7.90
  -4   8   8   38.80    4.90
   4  -8  -8   55.29    5.10
   4  -8  -8   46.00    4.70
  -4   8   7    0.30    2.40
   4  -8  -7    0.20    2.20
   4  -8  -7    1.00    2.50
  -4   8   6    4.10    1.80
  -4   8   6    2.90    2.40
   4  -8  -6    2.50    2.20
   4  -8  -6    4.20    2.30
  -4   8   5   -0.10    1.50
  -4   8   5    0.40    2.10
   4  -8  -5    2.30    2.20
   4  -8  -5    1.20    1.80
  -4   8   4  107.19    4.60
  -4   8   4  115.89    5.50
   4  -8  -4  110.29    5.40
   4  -8  -4   94.79    4.80
  -4   8   3    3.60    2.50
  -4   8   3    6.20    1.60
   4  -8  -3    4.20    1.90
   4  -8  -3    6.10    2.00
  -4   8   2    5.80    1.30
  -4   8   2    4.90    1.50
  -4   8   2    1.80    2.70
  -4   8   2    3.70    0.90
  -4   8   2    6.30    1.10
   4  -8  -2    7.40    2.00
   4  -8  -2    5.90    1.90
  -4   8   1    3.00    1.50
  -4   8   1    2.00    1.00
  -4   8   1    6.50    2.10
   4  -8  -1    2.00    1.50
  -4   8   0  125.69    5.30
  -4   8   0  118.89    4.70
  -4   8   0  120.49    5.00
   4  -8   0  122.79    4.90
  -4   8  -1    3.30    2.40
  -4   8  -1    3.80    1.40
  -4   8  -1    4.80    1.70
   4  -8   1    3.90    1.30
  -4   8  -2    3.80    2.10
  -4   8  -2    6.30    1.70
  -4   8  -2    6.30    1.70
   4  -8   2    5.20    1.20
  -4   8  -3    8.20    1.30
  -4   8  -3    7.90    1.90
  -4   8  -3    5.70    1.80
  -4   8  -3    2.80    1.90
  -4   8  -4  109.79    4.80
  -4   8  -4   98.29    5.10
  -4   8  -4   90.29    6.90
  -4   8  -5    0.10    1.90
  -4   8  -5    1.50    1.90
  -4   8  -5   -0.50    1.30
  -4   8  -5   -1.80    2.00
  -4   8  -6    4.20    2.30
  -4   8  -6    2.30    1.60
  -4   8  -6    9.20    2.60
  -4   8  -7    2.20    2.50
  -4   8  -7    1.80    2.40
  -4   8  -7    2.90    1.80
  -4   8  -8   51.39    3.90
  -4   8  -8   47.40    5.40
  -4   8  -8   56.09    5.10
  -3   9   7   -0.70    2.80
   3  -9  -7    2.90    2.70
   3  -9  -7    8.90    3.30
  -3   9   6    0.80    2.50
   3  -9  -6   -1.50    2.50
  -3   9   5    2.20    2.30
  -3   9   5    1.80    1.60
   3  -9  -5    4.40    3.90
   3  -9  -5    2.00    2.30
  -3   9   4    0.90    1.60
  -3   9   4   -1.80    2.10
   3  -9  -4    1.40    2.10
   3  -9  -4    2.80    2.30
  -3   9   3    1.50    1.60
  -3   9   3    1.10    2.50
   3  -9  -3    3.20    2.00
   3  -9  -3    3.70    2.50
  -3   9   2    4.70    3.00
  -3   9   2    1.10    1.00
  -3   9   2    1.10    1.60
   3  -9  -2    3.40    1.40
   3  -9  -2    2.00    1.90
  -3   9   1    2.50    1.80
  -3   9   1    3.60    2.40
  -3   9   1    4.80    1.30
   3  -9  -1    3.20    1.80
  -3   9   0    5.00    1.90
  -3   9   0   -1.70    2.10
  -3   9   0    1.00    1.30
   3  -9   0    2.80    1.60
  -3   9  -1    3.20    2.50
  -3   9  -1    5.00    1.60
  -3   9  -1    5.10    1.80
   3  -9   1    4.80    1.50
  -3   9  -2    0.00    1.60
  -3   9  -2    0.90    1.60
  -3   9  -2    1.90    2.10
  -3   9  -3    3.50    2.00
  -3   9  -3    4.10    1.90
  -3   9  -3    2.30    1.90
  -3   9  -4   -0.40    1.90
  -3   9  -4    2.00    2.10
  -3   9  -4    1.60    1.80
  -3   9  -5    0.80    1.20
  -3   9  -5   -0.70    2.10
  -3   9  -5    1.60    2.10
  -3   9  -6    2.20    2.60
  -3   9  -6    7.40    2.60
  -3   9  -6    5.40    1.60
  -3   9  -7    2.30    1.80
  -3   9  -7    2.90    2.80
  -3   9  -7    1.00    2.80
  -2  10   6   41.10    4.70
   2 -10  -6   47.30    5.20
   2 -10  -6   42.10    4.70
  -2  10   5   -1.00    2.30
   2 -10  -5    0.40    2.60
   2 -10  -5   -4.80    2.50
  -2  10   4    4.90    1.90
  -2  10   4    1.80    2.40
   2 -10  -4    1.60    2.80
   2 -10  -4    4.80    2.50
  -2  10   3    1.20    2.60
  -2  10   3    3.20    1.70
   2 -10  -3    5.50    2.10
   2 -10  -3    1.20    2.30
  -2  10   2   59.49    3.10
  -2  10   2   53.39    3.70
  -2  10   2   57.39    5.10
   2 -10  -2   64.09    4.20
  -2  10   1    1.90    2.80
  -2  10   1    1.30    1.30
   2 -10  -1    2.50    2.00
  -2  10   0    8.70    3.00
  -2  10   0   12.30    2.70
  -2  10   0   10.00    1.80
  -2  10  -1    0.20    1.90
  -2  10  -1   -2.40    2.40
   2 -10   1    2.70    1.60
  -2  10  -2   65.49    3.90
  -2  10  -2   60.09    4.20
  -2  10  -2   65.49    4.10
   2 -10   2   58.29    3.10
  -2  10  -3    2.70    2.10
  -2  10  -3   -1.70    1.80
  -2  10  -3   -1.00    2.00
  -2  10  -4    3.10    2.30
  -2  10  -4    3.90    2.20
  -2  10  -5    1.60    2.50
  -2  10  -5    2.10    1.30
  -2  10  -5    2.00    2.30
  -2  10  -6   43.40    5.00
  -2  10  -6   42.70    6.30
  -2  10  -6   38.70    2.80
  -1  11   4    0.60    2.60
   1 -11  -4    6.50    2.60
   1 -11  -4    1.70    2.60
  -1  11   3   29.00    3.60
  -1  11   3   24.70    3.00
   1 -11  -3   24.30    3.30
  -1  11   2   -1.70    1.20
  -1  11   2    0.20    3.00
  -1  11   2    1.50    2.20
   1 -11  -2    0.00    2.10
  -1  11   1   62.89    5.60
  -1  11   1   48.30    3.00
  -1  11   1   53.89    4.30
   1 -11  -1   59.19    4.00
  -1  11   0    1.20    1.60
  -1  11   0   -3.80    2.80
  -1  11   0   -1.80    2.60
  -1  11  -1   51.69    4.30
  -1  11  -1   64.79    4.30
  -1  11  -1   53.49    3.70
   1 -11   1   57.59    3.50
  -1  11  -2    4.60    2.40
  -1  11  -2    1.90    2.10
  -1  11  -2    2.00    2.20
   1 -11   2    2.30    1.40
  -1  11  -3   26.00    3.20
  -1  11  -3   28.50    3.70
  -1  11  -4    3.80    2.40
  -1  11  -4   -0.60    2.50
  24  10  -2   35.10    4.80
  24  10  -2   34.50    4.60
  24  10  -2   35.80    2.30
  24  10  -2   37.00    4.90
  24  10  -2   32.10    2.40
  24  10  -1   -0.90    2.30
  24  10  -1   -3.20    2.90
  24  10  -1    1.80    3.10
  24  10   0   26.60    3.50
  24  10   0   35.00    4.80
  24  10   0   29.80    4.80
 -24 -10  -2   39.30    5.20
  23   9  -5   24.60    3.10
  23   9  -5   28.10    4.20
  23   9  -5   22.80    4.10
  23   9  -5   20.20    2.70
  23   9  -5   32.90    4.30
  23   9  -4    5.10    1.90
  23   9  -4    0.60    3.00
  23   9  -4    0.40    1.80
  23   9  -4   -2.20    2.60
  23   9  -4    5.30    3.00
  23   9  -3   48.10    5.00
  23   9  -3   40.30    2.70
  23   9  -3   39.70    4.70
  23   9  -3   40.30    2.90
  23   9  -3   38.50    4.40
  23   9  -2    6.80    3.60
  23   9  -2    6.30    2.60
  23   9  -2    3.10    1.30
  23   9  -2    3.50    1.40
  23   9  -2    8.10    3.10
  23   9  -1   40.80    4.20
  23   9  -1   40.20    4.60
  23   9  -1   50.39    4.70
  23   9   0    0.70    2.60
  23   9   0   -1.50    3.00
 -23  -9  -1   46.30    4.30
 -23  -9  -2    4.20    3.50
 -23  -9  -2    2.20    2.70
 -23  -9  -2    4.40    2.30
 -23  -9  -3   44.70    5.30
 -23  -9  -3   35.30    4.60
 -23  -9  -3   38.00    3.90
  23   9   3   32.80    2.60
  23   9   3   37.00    2.40
 -23  -9  -4    5.00    3.00
 -23  -9  -4    3.10    3.80
 -23  -9  -4    5.50    2.50
  23   9   4    4.80    1.50
  23   9   4    5.50    1.80
 -23  -9  -5   21.10    3.90
 -23  -9  -5   31.50    4.90
 -23  -9  -5   31.20    4.20
  23   9   5   22.60    2.70
  23   9   5   26.60    3.30
  22   8  -6    7.30    3.20
  22   8  -6    5.50    2.30
  22   8  -6   11.80    3.20
  22   8  -5    9.30    2.10
  22   8  -5    9.20    2.30
  22   8  -5   13.50    3.50
  22   8  -5    7.60    2.80
  22   8  -5    5.90    2.30
  22   8  -4   24.30    3.40
  22   8  -4   19.10    2.50
  22   8  -4   16.40    3.20
  22   8  -4   20.80    2.70
  22   8  -4   27.50    3.70
  22   8  -3   -0.40    1.40
  22   8  -3    4.90    2.40
  22   8  -3    0.60    1.40
  22   8  -3    2.30    2.60
  22   8  -3    0.20    2.40
  22   8  -2   23.30    3.10
  22   8  -2   29.70    3.80
  22   8  -2   24.00    1.90
  22   8  -2   21.70    1.90
  22   8  -2   32.00    4.00
  22   8  -1    1.80    3.00
  22   8  -1    4.30    2.50
 -22  -8   0   46.30    4.00
 -22  -8  -1   12.60    3.40
 -22  -8  -2   28.90    3.60
 -22  -8  -2   30.30    3.70
 -22  -8  -2   29.40    4.20
 -22  -8  -3   -2.00    2.30
 -22  -8  -3    4.60    3.30
  22   8   3    2.50    1.20
  22   8   3    2.00    1.20
 -22  -8  -4   19.90    4.20
 -22  -8  -4   30.70    3.90
  22   8   4   18.00    2.10
  22   8   4   25.70    2.30
 -22  -8  -5    5.10    2.80
 -22  -8  -5   13.10    3.70
  22   8   5    6.80    2.00
  22   8   5   11.50    1.90
 -22  -8  -6    8.70    3.40
 -22  -8  -6   10.80    3.90
 -22  -8  -6    5.80    3.00
  22   8   6   10.30    2.50
  22   8   6    6.30    1.90
  21   7  -8    0.70    4.00
  21   7  -8    6.10    3.70
  21   7  -8    6.70    3.40
  21   7  -7    2.10    3.00
  21   7  -7    3.40    2.30
  21   7  -7    3.90    2.90
  21   7  -6   18.20    2.60
  21   7  -6   18.10    3.40
  21   7  -6   19.30    3.40
  21   7  -6   21.20    2.70
  21   7  -6   26.50    2.60
  21   7  -5    4.20    1.80
  21   7  -5    9.10    2.20
  21   7  -5    5.10    1.90
  21   7  -5    7.20    2.90
  21   7  -5    5.20    2.50
  21   7  -4    5.70    2.40
  21   7  -4    8.00    2.70
  21   7  -4    5.20    2.50
  21   7  -4    5.90    1.60
  21   7  -4    8.00    1.80
  21   7  -3   -0.90    2.20
  21   7  -3   -0.50    2.20
  21   7  -3   -1.50    1.20
  21   7  -3    1.00    1.30
  21   7  -3   -1.00    2.00
  21   7  -2   55.59    5.10
  21   7  -2   58.59    2.60
  21   7  -2   52.79    4.30
  21   7  -2   54.39    2.50
 -21  -7   1    1.70    2.10
  21   7  -1   -0.30    2.10
  21   7  -1    1.00    0.80
  21   7  -1    1.80    3.00
  21   7   0    2.50    2.10
 -21  -7  -1    4.10    2.00
 -21  -7  -2   56.39    4.20
 -21  -7  -2   54.79    3.90
 -21  -7  -3    2.20    2.90
 -21  -7  -3    1.10    2.00
 -21  -7  -3    5.30    2.20
  21   7   3    0.50    1.10
  21   7   3    1.50    1.10
 -21  -7  -4    5.60    2.60
 -21  -7  -4    6.80    3.10
 -21  -7  -4    8.60    2.50
  21   7   4    9.40    1.60
  21   7   4    6.30    1.50
 -21  -7  -5    4.70    2.60
 -21  -7  -5    7.50    2.60
 -21  -7  -5    5.40    3.10
  21   7   5    5.20    1.70
  21   7   5    5.20    1.80
 -21  -7  -6   16.20    3.50
 -21  -7  -6   17.20    3.50
 -21  -7  -6   18.30    3.40
  21   7   6   25.20    2.90
  21   7   6   22.50    2.70
 -21  -7  -7    1.40    3.20
 -21  -7  -7    3.90    3.10
 -21  -7  -7    2.60    3.10
  21   7   7    0.40    2.40
 -21  -7  -8   10.30    3.90
 -21  -7  -8    8.50    3.60
 -21  -7  -8   11.30    3.50
  21   7   8    7.70    3.20
  20   6  -8   12.80    2.90
  20   6  -8    8.30    3.00
  20   6  -8    7.40    3.20
  20   6  -7    4.00    2.30
  20   6  -7    4.80    2.90
  20   6  -7    7.30    2.90
  20   6  -6   62.49    3.60
  20   6  -6   63.59    4.90
  20   6  -6   63.29    3.90
  20   6  -6   57.49    4.90
  20   6  -6   66.69    4.10
  20   6  -5    2.60    2.40
  20   6  -5   -3.80    1.50
  20   6  -5   -1.90    2.00
  20   6  -5   -0.50    1.50
  20   6  -5    2.30    1.80
  20   6  -4   33.10    3.50
  20   6  -4   43.50    4.30
  20   6  -4   33.40    3.30
  20   6  -4   32.70    2.40
  20   6  -4   35.80    2.60
  20   6  -3   10.30    2.60
  20   6  -3   12.40    2.60
  20   6  -3   12.20    1.60
 -20  -6   2  149.29    6.20
  20   6  -2  135.59    5.10
  20   6  -2  140.79    5.00
  20   6  -2  156.68    6.70
  20   6  -2  142.79    6.40
 -20  -6   1    1.70    1.70
  20   6  -1    4.00    1.30
  20   6  -1    1.00    1.80
 -20  -6  -1   -2.30    2.70
 -20  -6  -1    4.50    1.80
 -20  -6  -2  151.38    6.20
 -20  -6  -2  134.79    6.90
 -20  -6  -2  142.59    6.10
  20   6   2  141.39    4.90
  20   6   2  144.89    4.80
 -20  -6  -3   13.40    2.60
 -20  -6  -3    8.60    4.60
  20   6   3   12.90    1.40
  20   6   3   11.40    1.30
 -20  -6  -4   34.80    4.00
 -20  -6  -4   34.00    4.20
 -20  -6  -4   34.80    3.60
  20   6   4   37.60    2.40
 -20  -6  -5   -4.30    2.60
 -20  -6  -5   -1.00    2.50
 -20  -6  -5   -1.90    1.90
  20   6   5    0.60    1.40
  20   6   5   -0.10    1.50
 -20  -6  -6   50.79    5.30
 -20  -6  -6   69.09    5.30
 -20  -6  -6   62.79    4.80
  20   6   6   58.99    3.50
  20   6   6   58.39    3.90
 -20  -6  -7    2.40    2.80
 -20  -6  -7    7.00    3.00
 -20  -6  -7    2.90    3.20
  20   6   7    7.10    2.00
  20   6   7    7.30    2.50
 -20  -6  -8   10.70    3.20
 -20  -6  -8    9.30    4.10
 -20  -6  -8    7.30    3.30
  20   6   8   12.50    3.00
  19   5  -9   24.10    4.20
  19   5  -9   27.30    3.60
  19   5  -9   40.00    5.20
  19   5  -9   26.00    2.60
  19   5  -8   -4.80    2.60
  19   5  -8    4.20    1.80
  19   5  -8    1.20    2.60
  19   5  -8    6.90    2.60
  19   5  -7  108.19    5.40
  19   5  -7  106.09    5.30
  19   5  -7  106.49    4.60
  19   5  -7  112.79    6.10
  19   5  -7  123.39    6.30
  19   5  -6    3.70    1.80
  19   5  -6    2.20    1.60
  19   5  -6    0.00    1.80
  19   5  -6    1.90    2.30
  19   5  -6    2.20    1.90
  19   5  -5  107.09    5.30
  19   5  -5  112.29    4.70
  19   5  -5  106.19    4.70
  19   5  -5  100.89    4.50
  19   5  -5  101.99    6.00
  19   5  -4    0.30    1.80
  19   5  -4    3.80    2.10
  19   5  -4    5.20    2.00
  19   5  -4    4.60    1.60
  19   5  -3  300.57    9.70
  19   5  -3  295.57   10.60
  19   5  -3  285.07    9.60
  19   5  -3  295.87   10.50
 -19  -5   2   12.50    2.00
  19   5  -2   18.20    2.70
  19   5  -2   12.20    1.30
  19   5  -2   17.00    1.50
  19   5  -2   17.90    2.70
 -19  -5   1  298.17   10.30
  19   5  -1  309.37   10.60
  19   5  -1  286.07    9.60
  19   5  -1  295.37    9.40
 -19  -5   0    2.60    1.50
 -19  -5   0    2.30    2.30
  19   5   0    0.30    1.70
 -19  -5  -1  290.97   10.50
 -19  -5  -1  307.87   11.10
 -19  -5  -1  312.67   10.70
 -19  -5  -2   15.10    2.70
 -19  -5  -2   15.00    2.10
 -19  -5  -2   15.70    2.50
  19   5   2   10.20    1.20
  19   5   2   14.30    1.50
 -19  -5  -3  291.97   10.50
 -19  -5  -3  291.77   10.90
 -19  -5  -3  309.87   12.90
  19   5   3  292.37    9.60
  19   5   3  303.87    9.70
 -19  -5  -4    1.10    2.40
 -19  -5  -4    0.30    1.90
 -19  -5  -4    0.80    2.10
 -19  -5  -5   98.29    6.10
 -19  -5  -5  103.49    5.20
 -19  -5  -5  114.79    5.60
  19   5   5  109.59    4.60
  19   5   5  109.39    4.40
 -19  -5  -6   -1.90    2.70
 -19  -5  -6   -0.40    1.90
 -19  -5  -6    1.70    2.40
  19   5   6   -0.10    1.80
  19   5   6    1.80    1.50
 -19  -5  -7  116.49    6.30
 -19  -5  -7   99.29    6.50
 -19  -5  -7  108.19    5.90
  19   5   7  100.19    6.60
  19   5   7  110.79    5.40
 -19  -5  -8   10.00    3.20
 -19  -5  -8    9.20    4.30
 -19  -5  -9   34.90    4.50
 -19  -5  -9   27.60    4.60
 -19  -5  -9   24.50    3.80
  19   5   9   28.10    3.90
  18   4 -10   18.10    3.70
  18   4 -10   25.20    4.30
  18   4 -10   25.60    3.80
  18   4 -10   22.40    3.10
  18   4  -9    2.90    1.80
  18   4  -9    1.70    2.70
  18   4  -9    1.70    3.10
  18   4  -9   -2.40    2.40
  18   4  -8  141.09    6.80
  18   4  -8  131.99    5.50
  18   4  -8  135.59    6.30
  18   4  -8  128.89    7.00
  18   4  -7    3.20    2.20
  18   4  -7    4.70    2.30
  18   4  -7    6.30    2.00
  18   4  -7    6.10    1.80
  18   4  -7    5.30    2.50
  18   4  -6   69.29    3.70
  18   4  -6   76.09    3.90
  18   4  -6   81.09    4.70
  18   4  -6   70.59    4.30
  18   4  -6   78.69    4.00
  18   4  -5   -0.10    1.50
  18   4  -5    1.90    1.60
  18   4  -5    1.70    1.60
  18   4  -5   -2.40    1.20
  18   4  -5   -1.40    1.90
  18   4  -4  434.66   14.50
  18   4  -4  446.36   14.50
  18   4  -4  425.96   15.00
  18   4  -4  439.86   14.70
  18   4  -4  441.16   14.20
 -18  -4   3   -0.50    1.30
  18   4  -3   -0.40    1.00
  18   4  -3    1.20    1.60
  18   4  -3   -0.10    1.00
  18   4  -3    0.20    1.80
 -18  -4   2  112.89    4.90
  18   4  -2  121.59    5.40
  18   4  -2  121.39    4.20
  18   4  -2  125.89    5.30
  18   4  -2  119.89    4.30
 -18  -4   1   11.60    1.70
  18   4  -1   16.10    2.10
  18   4  -1   11.40    1.00
  18   4  -1   12.30    1.50
 -18  -4   0  707.33   22.80
 -18  -4   0  730.23   23.20
  18   4   0  701.13   22.80
  18   4   0  696.33   22.00
  18   4   0  722.93   21.90
[truncated: 576,613 more chars]
